# Supplementary material for: Developmental estrogen exposure in mice disrupts uterine epithelial cell differentiation and causes adenocarcinoma via Wnt/β-catenin and PI3K/AKT signaling
Source: PLoS Biol. 2023 Oct 19;21(10):e3002334. doi: 10.1371/journal.pbio.3002334 (PMC10586657; doi:10.1371/journal.pbio.3002334)
Supplement: S2 Table — (XLSX) [file pbio.3002334.s010.xlsx]

## Sheet: Table S2A
Supplemental Table S2A: CO and DES spatial transcriptomics data
Sample	#spots unde the tissue	levels of sequencing saturation	#reads	median genes per spot
CO A	1433	55.7	28910	2518
CO B	1834	56.8	24164	2122
DES A	1575	66	25666	2056
DES B	1357	63.4	31150	2413

## Sheet: Table S2B
Supplemental Table S2B: DEGs of CO A spatial transcriptomics clusters
Gene	Cluster	Percent of cells expressing in identified cluster	Percent of cell expressing in all other clusters	Average Log2 Fold Change	FoldChange	p_val	p_val_adj
Slc39a8	C-1	0.883	0.128	1.34672	3.84481	1.40133e-204	2.2225e-200
Sprr2a3	C-1	1	0.256	2.65288	14.1948	2.47029e-195	3.91787e-191
Unc5cl	C-1	0.954	0.169	1.37142	3.94094	1.35884e-190	2.15512e-186
Ncoa7	C-1	0.858	0.138	1.30997	3.70604	2.00543e-178	3.18061e-174
Kap	C-1	0.792	0.11	1.67147	5.32	9.09165e-177	1.44193e-172
Mfsd4	C-1	0.992	0.242	1.5579	4.74885	3.1825e-176	5.04744e-172
Kcnk1	C-1	0.967	0.236	1.38585	3.99822	5.17128e-164	8.20165e-160
Krt20	C-1	0.508	0.036	0.815242	2.25972	5.38611e-161	8.54236e-157
Egln3	C-1	0.721	0.103	1.12161	3.06979	1.07828e-155	1.71015e-151
Naaa	C-1	0.883	0.186	1.15432	3.17185	5.74887e-152	9.11771e-148
Cyp21a1	C-1	0.908	0.192	1.09691	2.99489	1.58343e-150	2.51132e-146
Ankrd37	C-1	0.696	0.095	1.00556	2.73344	7.06949e-150	1.12122e-145
Fam213a	C-1	1	0.626	2.799	16.4282	3.16765e-149	5.02389e-145
Pla2g2e	C-1	0.675	0.087	0.846302	2.33101	1.5795e-147	2.50509e-143
Mrps6	C-1	0.988	0.321	1.44755	4.25267	2.60039e-147	4.12421e-143
Car2	C-1	1	0.5	2.20751	9.09308	4.90823e-146	7.78445e-142
Krt12	C-1	0.492	0.039	0.703351	2.02051	1.83088e-144	2.90378e-140
Trpv6	C-1	0.996	0.372	1.49607	4.46411	7.22389e-139	1.14571e-134
Hgfac	C-1	0.883	0.191	1.09056	2.97595	1.05352e-137	1.67089e-133
Sprr2f	C-1	1	0.891	2.84351	17.176	1.34337e-137	2.13058e-133
Clca1	C-1	1	0.799	2.77933	16.1082	2.27378e-136	3.60622e-132
Enpp3	C-1	0.938	0.247	1.19557	3.30544	2.35494e-136	3.73493e-132
Ahcyl2	C-1	0.942	0.249	1.1867	3.27625	4.60265e-136	7.29981e-132
Slc40a1	C-1	0.963	0.306	1.34857	3.85193	9.82507e-136	1.55826e-131
Rnf128	C-1	1	0.673	1.94619	7.00193	1.70504e-135	2.70419e-131
Naip1	C-1	0.812	0.166	1.03957	2.828	6.59677e-135	1.04625e-130
Slc39a2	C-1	0.842	0.178	1.0131	2.75414	1.36567e-131	2.16595e-127
Lamc2	C-1	0.983	0.355	1.37081	3.93852	4.22943e-130	6.70788e-126
Muc4	C-1	0.988	0.392	1.45796	4.29718	5.83836e-130	9.25964e-126
Uox	C-1	0.842	0.189	1.08897	2.97122	6.3731e-129	1.01077e-124
Dusp6	C-1	0.779	0.16	1.03766	2.8226	1.22262e-128	1.93907e-124
Scml4	C-1	0.675	0.104	0.808306	2.2441	1.30153e-128	2.06422e-124
Sprr2b	C-1	0.825	0.171	1.40375	4.07043	5.81577e-128	9.22381e-124
Anpep	C-1	0.983	0.347	1.38635	4.00021	7.24369e-128	1.14885e-123
Ifitm1	C-1	0.979	0.351	1.59616	4.93403	1.22512e-127	1.94305e-123
C3	C-1	1	0.855	2.27439	9.72197	1.31225e-125	2.08123e-121
Cd24a	C-1	1	0.852	1.80532	6.08191	2.83022e-125	4.48873e-121
Gsn	C-1	0.104	0.943	-2.71635	-15.125	3.5865e-125	5.68819e-121
Adi1	C-1	0.963	0.327	1.30256	3.67871	7.81472e-125	1.23942e-120
Sec23b	C-1	0.983	0.405	1.43348	4.19325	1.10394e-124	1.75085e-120
Prom1	C-1	0.979	0.353	1.34836	3.8511	1.53881e-124	2.44055e-120
S100a6	C-1	0.454	0.972	-2.64812	-14.1274	9.26152e-124	1.46888e-119
Akr1c19	C-1	0.658	0.102	0.786012	2.19463	1.40635e-122	2.23047e-118
Fam20c	C-1	0.983	0.426	1.38585	3.99822	1.78278e-122	2.82749e-118
Ddit4	C-1	0.867	0.228	1.09217	2.98074	2.53416e-122	4.01918e-118
Tpt1	C-1	1	1	0.890763	2.43699	1.22378e-121	1.94092e-117
Cbr2	C-1	1	0.945	1.41223	4.10511	1.19234e-120	1.89105e-116
Muc20	C-1	0.738	0.143	0.854703	2.35068	1.2199e-120	1.93476e-116
Fxyd4	C-1	1	0.738	1.66605	5.29125	4.98576e-120	7.90741e-116
Ier3	C-1	0.975	0.402	1.47111	4.35405	5.51423e-120	8.74557e-116
Apoe	C-1	0.125	0.928	-3.45908	-31.7879	6.56358e-119	1.04098e-114
RP23-181J14.2	C-1	0.575	0.078	0.671308	1.9568	2.10007e-118	3.33072e-114
Txnrd1	C-1	0.921	0.302	1.17336	3.23282	4.98651e-117	7.90861e-113
Ldha	C-1	1	0.969	1.26931	3.55839	1.11283e-116	1.76494e-112
Padi2	C-1	1	0.655	1.60064	4.95619	4.15833e-115	6.5951e-111
Tex2	C-1	0.9	0.255	1.03341	2.81064	1.07351e-114	1.70259e-110
Fut2	C-1	0.783	0.174	0.927196	2.52741	7.39809e-114	1.17334e-109
Sftpd	C-1	0.875	0.219	0.965554	2.62624	8.73707e-114	1.3857e-109
Mmp7	C-1	0.588	0.088	0.744725	2.10586	1.67715e-113	2.65996e-109
Lgals1	C-1	0.279	0.938	-2.6688	-14.4226	3.25199e-113	5.15766e-109
Chac2	C-1	0.721	0.146	0.878724	2.40783	7.66844e-113	1.21622e-108
RP23-429P18.4	C-1	0.983	0.409	1.27442	3.57661	1.01668e-112	1.61246e-108
Tmprss4	C-1	0.988	0.485	1.29816	3.66255	2.38903e-112	3.789e-108
Wfdc2	C-1	1	0.915	1.30765	3.69749	1.81921e-111	2.88526e-107
Cftr	C-1	0.633	0.105	0.714836	2.04385	2.64663e-111	4.19755e-107
Tpm3	C-1	0.933	0.317	1.10519	3.01979	3.06752e-111	4.86509e-107
Lcn2	C-1	1	0.914	2.06635	7.89594	4.17197e-111	6.61674e-107
Hddc2	C-1	0.883	0.241	1.01061	2.74729	1.66923e-110	2.6474e-106
Sat1	C-1	1	0.825	1.34333	3.83177	3.7722e-110	5.9827e-106
Fut9	C-1	0.762	0.163	0.81325	2.25523	6.54684e-110	1.03833e-105
Cxcl17	C-1	1	0.64	1.41357	4.11061	2.12373e-109	3.36824e-105
Gng5	C-1	1	0.972	1.08458	2.95821	1.48521e-108	2.35554e-104
Ltbp4	C-1	0.088	0.882	-1.97404	-7.1997	1.09041e-107	1.7294e-103
Cox5a	C-1	1	0.916	1.11031	3.03529	7.44887e-107	1.18139e-102
AC167121.2	C-1	0.767	0.17	1.07729	2.9367	7.44892e-107	1.1814e-102
Mycn	C-1	0.575	0.09	0.724126	2.06293	1.25351e-106	1.98807e-102
Tspan1	C-1	1	0.732	1.23895	3.452	3.62766e-106	5.75346e-102
Bace2	C-1	0.996	0.468	1.2536	3.50294	5.91044e-106	9.37395e-102
Flna	C-1	0.112	0.879	-3.35425	-28.624	5.418e-105	8.59295e-101
Rpl23	C-1	1	1	0.802602	2.23134	1.08246e-104	1.71677e-100
Snx5	C-1	0.996	0.652	1.24222	3.46329	1.27072e-104	2.01536e-100
Cndp2	C-1	1	0.846	1.28171	3.60281	3.68033e-104	5.83701e-100
Rtp4	C-1	0.738	0.172	0.914189	2.49475	1.22696e-103	1.94596e-99
Bspry	C-1	0.767	0.184	0.874576	2.39786	1.2339e-103	1.95697e-99
Krt7	C-1	1	0.864	1.2941	3.6477	3.44215e-103	5.45926e-99
Rps7	C-1	1	1	0.800829	2.22739	2.06159e-102	3.26968e-98
Krt19	C-1	1	0.865	1.21223	3.36097	2.43405e-102	3.8604e-98
Rgl3	C-1	0.838	0.23	0.949728	2.58501	8.48388e-102	1.34554e-97
RP24-300H3.1	C-1	0.425	0.046	0.52675	1.69342	4.10157e-101	6.50509e-97
Krt8	C-1	1	0.87	1.15173	3.16366	4.79553e-101	7.6057e-97
Car12	C-1	0.812	0.224	1.01533	2.76028	7.27673e-101	1.15409e-96
Rnf186	C-1	0.942	0.33	1.03218	2.80717	1.36493e-99	2.16479e-95
Rnf213	C-1	0.817	0.23	0.996356	2.70839	1.55623e-99	2.46819e-95
Rhpn2	C-1	0.738	0.169	0.804591	2.23578	2.21065e-99	3.50609e-95
Myl9	C-1	0.096	0.851	-4.33652	-76.4407	3.73696e-99	5.92682e-95
Slc28a3	C-1	0.825	0.221	0.86108	2.36571	2.15158e-98	3.4124e-94
Rpl22	C-1	1	1	0.850476	2.34076	6.54335e-98	1.03778e-93
Oasl2	C-1	0.692	0.154	0.856939	2.35594	4.35313e-97	6.90406e-93
Sparcl1	C-1	0.108	0.844	-1.95076	-7.03399	1.64335e-96	2.60636e-92
Rps11	C-1	1	1	0.761395	2.14126	1.68102e-96	2.66609e-92
Ckmt1	C-1	0.921	0.35	1.06717	2.90713	2.29705e-95	3.64312e-91
Aebp1	C-1	0.192	0.87	-1.91191	-6.76598	3.62481e-95	5.74895e-91
Rps24	C-1	1	1	0.734744	2.08495	4.40709e-95	6.98965e-91
RP23-192C21.1	C-1	0.863	0.257	0.884163	2.42096	5.16644e-95	8.19397e-91
Epb41l4aos	C-1	0.85	0.262	0.899118	2.45743	9.79971e-95	1.55423e-90
Armc10	C-1	0.812	0.224	0.846573	2.33164	9.82482e-95	1.55822e-90
Krt87	C-1	0.517	0.077	0.579459	1.78507	1.28724e-94	2.04156e-90
Tuba1b	C-1	0.246	0.89	-1.50196	-4.49049	1.7826e-94	2.82721e-90
Rpl7	C-1	1	1	0.720383	2.05522	2.19406e-94	3.47978e-90
Gsr	C-1	0.887	0.291	0.940968	2.56246	2.48798e-94	3.94593e-90
Tmprss11d	C-1	0.467	0.062	0.538385	1.71324	2.94661e-94	4.67332e-90
Arg1	C-1	0.863	0.274	1.13129	3.09966	4.32575e-94	6.86063e-90
Hspb1	C-1	0.046	0.806	-1.93261	-6.9075	5.90133e-94	9.35952e-90
Naca	C-1	1	0.992	0.888152	2.43063	1.60937e-93	2.55245e-89
Apobec2	C-1	0.787	0.212	0.913323	2.49259	3.96408e-93	6.28703e-89
Prap1	C-1	1	0.852	1.87136	6.49711	4.8255e-93	7.65324e-89
Add2	C-1	0.4	0.044	0.466359	1.59418	7.72346e-93	1.22494e-88
Ptger4	C-1	0.613	0.117	0.660523	1.9358	1.00863e-92	1.59968e-88
Pglyrp1	C-1	1	0.728	1.22546	3.40573	1.71125e-92	2.71404e-88
Golm1	C-1	0.979	0.47	1.04714	2.8495	2.36463e-92	3.7503e-88
Urah	C-1	0.983	0.534	1.08376	2.95577	2.45557e-92	3.89454e-88
Fuom	C-1	0.975	0.552	1.11751	3.05723	7.28259e-92	1.15502e-87
Dcxr	C-1	0.958	0.432	1.03611	2.81822	9.45655e-92	1.49981e-87
Gmds	C-1	0.833	0.249	0.861077	2.36571	3.75776e-91	5.95981e-87
Nbl1	C-1	0.142	0.845	-1.67406	-5.3338	5.49897e-91	8.72137e-87
Paox	C-1	0.642	0.134	0.692833	1.99937	5.6352e-91	8.93743e-87
Ap1m2	C-1	0.863	0.27	0.867662	2.38134	8.08421e-91	1.28215e-86
Egln1	C-1	0.825	0.254	0.924219	2.5199	9.25884e-91	1.46845e-86
Mapk13	C-1	0.9	0.315	0.993119	2.69964	9.40838e-91	1.49217e-86
Rpl21	C-1	1	1	0.78695	2.19669	1.28179e-90	2.03292e-86
Pgk1	C-1	0.971	0.535	1.17056	3.22379	1.43905e-90	2.28232e-86
Ptms	C-1	0.162	0.843	-1.68075	-5.36957	1.44994e-90	2.2996e-86
Gng12	C-1	1	0.94	1.12666	3.08535	2.14938e-90	3.40892e-86
Coro2a	C-1	0.662	0.147	0.736155	2.08789	2.35743e-90	3.73888e-86
Cfh	C-1	0.983	0.556	1.11245	3.0418	2.56354e-90	4.06577e-86
Ezr	C-1	0.975	0.44	1.02826	2.79619	2.78336e-90	4.41442e-86
Spink12	C-1	1	0.9	1.44394	4.23734	3.17851e-90	5.04111e-86
Map1lc3a	C-1	0.092	0.815	-1.67182	-5.32186	4.69225e-90	7.44191e-86
Mfge8	C-1	0.25	0.88	-1.58329	-4.87095	6.21549e-90	9.85777e-86
Fcgbp	C-1	1	0.886	1.32814	3.77403	1.47226e-89	2.33501e-85
Elf3	C-1	1	0.801	1.07306	2.92431	1.90402e-89	3.01978e-85
Slco4a1	C-1	0.537	0.09	0.571775	1.77141	1.91936e-89	3.04411e-85
Aktip	C-1	0.746	0.188	0.751801	2.12082	3.17625e-89	5.03753e-85
Dlx5	C-1	0.838	0.24	0.793475	2.21107	5.82528e-89	9.2389e-85
Dhcr24	C-1	0.942	0.443	1.06682	2.90613	1.19041e-88	1.888e-84
Rpl4	C-1	1	1	0.732439	2.08015	1.33874e-88	2.12324e-84
Myl6	C-1	0.996	0.999	-1.89076	-6.6244	1.35103e-88	2.14274e-84
Rplp1	C-1	1	1	-0.712881	-2.03986	1.52511e-88	2.41882e-84
Snx7	C-1	0.658	0.148	0.732661	2.08061	1.71262e-88	2.71622e-84
Plet1	C-1	1	0.732	1.31647	3.73023	2.0884e-88	3.3122e-84
Epcam	C-1	0.996	0.694	1.08285	2.95308	7.51983e-88	1.19264e-83
Csrp1	C-1	0.062	0.788	-3.21766	-24.9696	1.0396e-87	1.6488e-83
Tmsb10	C-1	1	0.993	0.886445	2.42649	1.58328e-87	2.51108e-83
Ctsl	C-1	0.992	0.894	1.37595	3.95885	1.10288e-86	1.74916e-82
Cldn7	C-1	1	0.781	1.10183	3.00967	2.62974e-86	4.17077e-82
mt-Co2	C-1	0.675	0.982	-1.48575	-4.41826	4.60896e-86	7.30981e-82
Oasl1	C-1	0.521	0.089	0.600987	1.82392	5.38937e-86	8.54754e-82
Rpl32	C-1	1	1	0.603089	1.82776	1.41936e-85	2.2511e-81
Cxadr	C-1	0.688	0.162	0.673522	1.96113	1.77426e-85	2.81397e-81
Tpm1	C-1	0.15	0.822	-2.74651	-15.5882	2.07795e-85	3.29563e-81
Kcnn4	C-1	0.654	0.148	0.720383	2.05522	2.87914e-85	4.56632e-81
Arpc1b	C-1	1	0.893	0.921673	2.51349	5.75666e-85	9.13006e-81
Me1	C-1	0.688	0.164	0.650212	1.91595	6.41357e-85	1.01719e-80
Rps4x	C-1	1	1	0.650231	1.91598	7.78962e-85	1.23543e-80
Tmsb4x	C-1	1	1	0.788849	2.20086	1.42386e-84	2.25823e-80
Igf2bp2	C-1	0.392	0.047	0.444227	1.55929	1.4994e-84	2.37804e-80
Eps8	C-1	0.671	0.162	0.734276	2.08397	2.59001e-84	4.10775e-80
Rps3a1	C-1	1	1	0.59483	1.81272	2.60658e-84	4.13403e-80
Rpl5	C-1	1	0.999	0.658098	1.93111	1.02655e-83	1.62811e-79
Actb	C-1	0.983	0.999	-1.30105	-3.67316	1.43831e-83	2.28116e-79
Acta2	C-1	0.079	0.781	-4.24662	-69.8685	1.87529e-83	2.97421e-79
Xpnpep1	C-1	0.967	0.425	0.914526	2.49559	1.92977e-83	3.06062e-79
Atp1b3	C-1	0.983	0.656	0.965518	2.62615	3.63085e-83	5.75853e-79
RP23-410L16.4	C-1	0.554	0.104	0.593758	1.81078	6.00336e-83	9.52133e-79
Rnpep	C-1	0.946	0.417	0.927633	2.52852	2.00636e-82	3.18208e-78
Oas2	C-1	0.592	0.126	0.716356	2.04696	4.02419e-82	6.38236e-78
Oaz1	C-1	0.967	0.997	-1.00544	-2.7331	5.69407e-82	9.03079e-78
Dgat2	C-1	0.983	0.505	1.08491	2.95917	8.49228e-82	1.34687e-77
Plac8	C-1	0.992	0.749	1.32782	3.77282	1.2328e-81	1.95523e-77
RP23-128D9.4	C-1	0.267	0.019	0.339316	1.40399	1.56398e-81	2.48047e-77
Dbi	C-1	0.992	0.777	0.978096	2.65939	2.24071e-81	3.55377e-77
Col1a2	C-1	0.588	0.951	-1.85183	-6.37144	5.81728e-81	9.2262e-77
Cfi	C-1	0.554	0.105	0.61814	1.85547	7.36661e-81	1.16834e-76
Atp5e	C-1	0.975	0.997	-1.01076	-2.7477	7.3677e-81	1.16852e-76
Rps14	C-1	1	1	-0.847927	-2.3348	2.00933e-80	3.1868e-76
Blnk	C-1	0.529	0.1	0.574938	1.77702	7.9085e-80	1.25429e-75
Lap3	C-1	0.812	0.278	0.890349	2.43598	9.70538e-80	1.53927e-75
Rasa4	C-1	0.633	0.149	0.696981	2.00768	1.29922e-79	2.06056e-75
Ckb	C-1	0.108	0.774	-2.81994	-16.7758	3.70004e-79	5.86826e-75
AC155158.1	C-1	0.996	0.868	0.894319	2.44567	4.13952e-79	6.56528e-75
Capn5	C-1	0.925	0.382	0.897552	2.45359	6.49027e-79	1.02936e-74
Serpinh1	C-1	0.238	0.84	-1.44534	-4.24329	9.4256e-79	1.4949e-74
Padi1	C-1	1	0.884	1.00901	2.74289	2.02812e-78	3.2166e-74
Fn1	C-1	0.258	0.835	-2.11621	-8.29959	1.01412e-76	1.6084e-72
Des	C-1	0.088	0.752	-3.5656	-35.3607	1.14218e-76	1.8115e-72
Timp2	C-1	0.133	0.778	-1.29448	-3.64908	2.49441e-76	3.95614e-72
Slc35g1	C-1	0.658	0.163	0.628132	1.87411	1.5618e-75	2.47702e-71
Selm	C-1	0.021	0.705	-1.7333	-5.65931	1.87128e-75	2.96785e-71
Dync1i1	C-1	0.517	0.099	0.54999	1.73324	1.9089e-75	3.02752e-71
Fos	C-1	0.55	0.116	0.646119	1.90812	2.26135e-75	3.5865e-71
Plekhs1	C-1	0.758	0.214	0.706882	2.02766	2.2746e-75	3.60751e-71
Tpm2	C-1	0.054	0.726	-3.61221	-37.0479	4.50971e-75	7.1524e-71
Dhrs3	C-1	0.096	0.745	-1.61692	-5.03755	8.7429e-75	1.38662e-70
Myo3b	C-1	0.329	0.037	0.39883	1.49008	3.10929e-74	4.93134e-70
Med24	C-1	0.933	0.522	1.11474	3.04878	1.41039e-73	2.23688e-69
Galnt12	C-1	0.642	0.155	0.608634	1.83792	1.87002e-73	2.96584e-69
Smpdl3a	C-1	0.821	0.288	0.815501	2.26031	6.53683e-73	1.03674e-68
Plpp2	C-1	0.904	0.405	0.843822	2.32524	7.93525e-73	1.25853e-68
Bgn	C-1	0.046	0.704	-1.55922	-4.75511	4.20176e-72	6.664e-68
Mkrn2os	C-1	0.375	0.052	0.422221	1.52534	4.67946e-72	7.42162e-68
Eif4a1	C-1	1	0.966	0.729913	2.0749	5.94506e-72	9.42887e-68
Fdft1	C-1	0.654	0.169	0.63654	1.88993	7.05088e-72	1.11827e-67
Arpc5	C-1	0.992	0.693	0.826263	2.28477	1.51479e-71	2.40245e-67
RP23-249P4.1	C-1	0.85	0.324	0.842069	2.32116	2.05243e-71	3.25516e-67
Sparc	C-1	0.537	0.93	-1.57547	-4.83303	2.74763e-71	4.35775e-67
Gale	C-1	0.713	0.203	0.681612	1.97706	2.87744e-71	4.56361e-67
Mgp	C-1	0.021	0.682	-2.33024	-10.2804	6.88143e-71	1.09139e-66
mt-Co3	C-1	0.954	0.999	-1.08716	-2.96585	7.77708e-71	1.23344e-66
Lrp1	C-1	0.154	0.762	-1.27024	-3.56169	1.01141e-70	1.6041e-66
Igfbp6	C-1	0.167	0.769	-1.6662	-5.29201	1.14884e-70	1.82206e-66
Rpl26	C-1	1	0.998	0.622011	1.86267	1.45341e-70	2.30511e-66
Ugdh	C-1	0.629	0.166	0.665006	1.9445	2.66978e-70	4.23427e-66
Hoxb6	C-1	0.792	0.248	0.652242	1.91984	3.43723e-70	5.45144e-66
Col1a1	C-1	0.533	0.928	-1.62441	-5.0754	4.1393e-70	6.56492e-66
Cp	C-1	0.604	0.146	0.694742	2.00319	4.61176e-70	7.31425e-66
Krt84	C-1	0.688	0.201	0.946048	2.57551	2.03241e-69	3.22341e-65
Gsto1	C-1	1	0.83	1.01111	2.74864	2.13926e-69	3.39287e-65
Slc1a5	C-1	0.808	0.292	0.801775	2.2295	4.50859e-69	7.15062e-65
Eef1b2	C-1	1	0.995	0.614167	1.84812	4.93926e-69	7.83366e-65
Cd63	C-1	0.467	0.93	-1.17915	-3.25163	5.72056e-69	9.0728e-65
Sox17	C-1	0.625	0.152	0.558398	1.74787	6.48287e-69	1.02818e-64
Tgm2	C-1	1	0.977	0.808343	2.24419	1.15901e-68	1.83819e-64
Clint1	C-1	0.921	0.413	0.828542	2.28998	2.39257e-68	3.79461e-64
Rpsa	C-1	1	1	-0.642879	-1.90195	2.4062e-68	3.81623e-64
Nenf	C-1	0.488	0.896	-1.18707	-3.27746	3.02963e-68	4.805e-64
Scand1	C-1	0.471	0.895	-1.21311	-3.36394	3.5281e-68	5.59557e-64
Slc25a13	C-1	0.508	0.104	0.49304	1.63729	5.37112e-68	8.5186e-64
Alcam	C-1	0.954	0.518	0.887708	2.42955	8.88739e-68	1.40954e-63
Smox	C-1	0.667	0.182	0.606692	1.83435	1.35144e-67	2.14338e-63
Hsd17b2	C-1	0.296	0.033	0.366829	1.44315	1.38987e-67	2.20433e-63
Rpl27a	C-1	1	1	0.500817	1.65007	1.58704e-67	2.51705e-63
Pls1	C-1	0.35	0.048	0.422415	1.52564	1.7886e-67	2.83672e-63
Fuca2	C-1	0.754	0.234	0.657324	1.92962	1.8364e-67	2.91253e-63
Krt5	C-1	0	0.651	-3.83993	-46.5223	2.45603e-67	3.89527e-63
Serf2	C-1	1	1	-0.710135	-2.03427	4.29531e-67	6.81236e-63
Trim25	C-1	0.762	0.246	0.686241	1.98624	6.9598e-67	1.10383e-62
Rps12	C-1	1	1	0.486536	1.62667	1.26106e-66	2.00004e-62
Lyz2	C-1	0.042	0.671	-2.2126	-9.13946	2.20657e-66	3.49961e-62
Rnf180	C-1	0.421	0.074	0.48789	1.62888	3.9388e-66	6.24694e-62
Btf3	C-1	1	0.955	0.674527	1.96311	4.01643e-66	6.37006e-62
Ankrd13a	C-1	0.792	0.281	0.720755	2.05599	5.72816e-66	9.08487e-62
Rab32	C-1	0.617	0.161	0.58188	1.7894	5.99664e-66	9.51068e-62
Cst3	C-1	0.896	0.98	-1.19005	-3.28724	7.27825e-66	1.15433e-61
Epsti1	C-1	0.525	0.117	0.551832	1.73643	8.69415e-66	1.37889e-61
Igfbp7	C-1	0.65	0.953	-1.47072	-4.35236	1.14452e-65	1.81521e-61
Pnp	C-1	0.854	0.314	0.709558	2.03309	2.78047e-65	4.40982e-61
Bend4	C-1	0.242	0.021	0.304325	1.35571	4.34626e-65	6.89318e-61
Txndc12	C-1	0.708	0.213	0.616972	1.85331	5.52164e-65	8.75731e-61
Mab21l3	C-1	0.321	0.042	0.393716	1.48248	8.12261e-65	1.28825e-60
Tagln	C-1	0.05	0.664	-2.99334	-19.9523	2.41356e-64	3.82791e-60
Zyx	C-1	0.096	0.695	-1.40469	-4.07428	2.89181e-64	4.58642e-60
B2m	C-1	1	0.913	0.965081	2.625	4.12602e-64	6.54387e-60
Gpx4	C-1	0.779	0.971	-0.994312	-2.70286	4.62051e-64	7.32812e-60
Mylk	C-1	0.029	0.647	-2.24007	-9.394	8.14602e-64	1.29196e-59
Arhgef4	C-1	0.475	0.096	0.47383	1.60613	8.45558e-64	1.34105e-59
Pigr	C-1	0.979	0.626	0.925376	2.52282	1.29304e-63	2.05076e-59
Eif1a	C-1	0.817	0.303	0.696615	2.00695	1.50186e-63	2.38194e-59
Irf9	C-1	0.917	0.599	1.27492	3.5784	1.66807e-63	2.64556e-59
Ap3s1	C-1	0.713	0.23	0.687762	1.98926	1.99467e-63	3.16354e-59
Bhlhe40	C-1	0.887	0.41	0.8021	2.23022	2.59092e-63	4.1092e-59
Tmc4	C-1	0.933	0.456	0.800826	2.22738	4.10398e-63	6.50891e-59
Tuba1a	C-1	0.125	0.713	-1.23504	-3.43851	1.28405e-62	2.03651e-58
Krt14	C-1	0	0.622	-3.52197	-33.8512	1.34874e-62	2.13911e-58
Lum	C-1	0.125	0.706	-1.69363	-5.4392	2.01314e-62	3.19284e-58
Ptp4a1	C-1	0.95	0.516	0.768616	2.15678	2.46001e-62	3.90157e-58
Ifi44	C-1	0.446	0.088	0.515483	1.67445	3.07428e-62	4.8758e-58
Alpl	C-1	0.933	0.482	0.907261	2.47753	6.60757e-62	1.04796e-57
Prss23	C-1	0.167	0.728	-1.29347	-3.64542	6.96315e-62	1.10436e-57
Rpl11	C-1	1	1	0.494593	1.63983	7.14536e-62	1.13325e-57
Rps26	C-1	1	1	0.480441	1.61679	8.82133e-62	1.39906e-57
Myb	C-1	0.554	0.133	0.472427	1.60388	1.20605e-61	1.9128e-57
Cnn1	C-1	0.058	0.656	-3.47957	-32.4457	1.32329e-61	2.09874e-57
Ank	C-1	0.838	0.317	0.712833	2.03976	1.48142e-61	2.34954e-57
Elob	C-1	0.925	0.983	-0.903916	-2.46925	2.82531e-61	4.48094e-57
Tubb5	C-1	0.575	0.93	-1.07073	-2.9175	3.80979e-61	6.04233e-57
Mogat1	C-1	0.238	0.022	0.288441	1.33435	4.7354e-61	7.51035e-57
Mall	C-1	0.767	0.259	0.649881	1.91531	8.30702e-61	1.31749e-56
Ormdl2	C-1	0.708	0.23	0.644252	1.90456	8.89412e-61	1.41061e-56
AC102506.1	C-1	0.358	0.057	0.419274	1.52086	1.05931e-60	1.68007e-56
Hmga2	C-1	0.208	0.016	0.256594	1.29252	1.74838e-60	2.77292e-56
Ctnnb1	C-1	1	0.908	0.672496	1.95912	2.54916e-60	4.04297e-56
Cdc42ep2	C-1	0.654	0.199	0.616653	1.85272	2.56815e-60	4.07308e-56
Tor1aip2	C-1	0.767	0.28	0.691077	1.99586	3.09979e-60	4.91627e-56
Rps13	C-1	1	1	0.499949	1.64864	3.38523e-60	5.36898e-56
Lin7c	C-1	0.675	0.205	0.566908	1.76281	9.38125e-60	1.48787e-55
C1qa	C-1	0.071	0.653	-1.35387	-3.87237	9.42711e-60	1.49514e-55
Trp53inp1	C-1	0.562	0.142	0.51264	1.66969	1.09674e-59	1.73943e-55
Tspan8	C-1	0.992	0.658	0.805039	2.23678	1.76737e-59	2.80305e-55
Cnn2	C-1	0.058	0.639	-1.31251	-3.71548	2.93405e-59	4.6534e-55
Bcat1	C-1	0.996	0.761	0.81777	2.26544	3.94116e-59	6.25068e-55
Ccdc88b	C-1	0.583	0.155	0.561494	1.75329	4.06179e-59	6.442e-55
Snrpd2	C-1	0.325	0.796	-1.03147	-2.80519	8.13095e-59	1.28957e-54
Ubb	C-1	0.887	0.985	-0.920816	-2.51134	1.37181e-58	2.1757e-54
Sec11c	C-1	0.946	0.513	0.74317	2.10259	2.18219e-58	3.46095e-54
Endod1	C-1	0.892	0.416	0.758961	2.13606	2.64057e-58	4.18795e-54
Tmem176a	C-1	0.992	0.743	0.815421	2.26013	2.79844e-58	4.43833e-54
Stc2	C-1	0.479	0.108	0.495526	1.64136	3.0939e-58	4.90693e-54
Car9	C-1	0.292	0.038	0.369273	1.44668	3.91931e-58	6.21603e-54
Pik3c3	C-1	0.542	0.146	0.743515	2.10332	4.03679e-58	6.40235e-54
Pdlim4	C-1	0.138	0.689	-1.10305	-3.01334	4.80515e-58	7.62097e-54
Myh11	C-1	0.046	0.624	-3.12534	-22.7677	6.11494e-58	9.6983e-54
mt-Cytb	C-1	0.671	0.962	-1.09423	-2.98687	6.95937e-58	1.10376e-53
Msx1	C-1	0.567	0.147	0.543713	1.72239	7.54622e-58	1.19683e-53
Ldlr	C-1	0.504	0.12	0.517728	1.67821	1.23437e-57	1.95771e-53
Cd74	C-1	0.192	0.748	-1.57346	-4.82329	2.11761e-57	3.35853e-53
Smtn	C-1	0.075	0.642	-1.93801	-6.94492	2.5087e-57	3.97879e-53
Thrsp	C-1	0.408	0.079	0.458863	1.58227	2.71234e-57	4.30177e-53
Col6a2	C-1	0.671	0.944	-1.39388	-4.03047	2.79046e-57	4.42567e-53
Rps6ka3	C-1	0.792	0.3	0.639994	1.89647	5.97705e-57	9.4796e-53
Ftl1	C-1	1	1	0.449242	1.56712	6.36031e-57	1.00874e-52
Stk38	C-1	0.812	0.318	0.683647	1.98109	9.09256e-57	1.44208e-52
Tpd52	C-1	0.867	0.355	0.656069	1.9272	1.35899e-56	2.15535e-52
Hspg2	C-1	0.146	0.686	-1.28641	-3.61977	1.82813e-56	2.89942e-52
Oard1	C-1	0.692	0.229	0.588871	1.80195	3.38328e-56	5.36588e-52
Fam96a	C-1	0.658	0.211	0.588036	1.80045	4.10227e-56	6.5062e-52
Rpl19	C-1	1	1	-0.526013	-1.69217	7.54486e-56	1.19662e-51
Dpm3	C-1	0.238	0.75	-0.998274	-2.71359	7.59107e-56	1.20394e-51
Echs1	C-1	0.904	0.447	0.73205	2.07934	9.85997e-56	1.56379e-51
Cystm1	C-1	0.771	0.28	0.614963	1.84959	1.22496e-55	1.94279e-51
Col16a1	C-1	0.092	0.641	-1.18115	-3.25812	1.32196e-55	2.09663e-51
Jak2	C-1	0.65	0.202	0.572417	1.77255	1.53927e-55	2.44128e-51
Smim24	C-1	0.488	0.117	0.480585	1.61702	1.77736e-55	2.81889e-51
Trim27	C-1	0.658	0.219	0.622271	1.86315	3.0603e-55	4.85364e-51
Ly6d	C-1	0.004	0.578	-2.73866	-15.4663	3.13414e-55	4.97075e-51
Lmna	C-1	0.312	0.782	-1.10676	-3.02455	3.55509e-55	5.63837e-51
Rpl13	C-1	1	1	0.414945	1.51429	5.11262e-55	8.10862e-51
Iqgap2	C-1	0.617	0.185	0.571547	1.771	6.1928e-55	9.82177e-51
Rreb1	C-1	0.525	0.134	0.483232	1.62131	6.92666e-55	1.09857e-50
Hspa5	C-1	0.988	0.798	0.721514	2.05755	7.32645e-55	1.16197e-50
Samd9l	C-1	0.658	0.207	0.568017	1.76476	8.0318e-55	1.27384e-50
Casp6	C-1	0.592	0.17	0.517396	1.67765	1.05238e-54	1.66908e-50
Rarres2	C-1	0.108	0.648	-1.42299	-4.14953	1.49245e-54	2.36703e-50
Smim22	C-1	0.908	0.406	0.665407	1.94528	2.33309e-54	3.70029e-50
Mal2	C-1	0.738	0.264	0.63087	1.87924	2.6264e-54	4.16546e-50
Slc39a4	C-1	0.917	0.452	0.720949	2.05638	3.42368e-54	5.42995e-50
S100a1	C-1	0.162	0.694	-1.04022	-2.82984	6.97243e-54	1.10583e-49
H2-D1	C-1	0.996	0.951	0.670301	1.95483	1.66115e-53	2.63458e-49
S100a16	C-1	0.321	0.782	-1.16757	-3.21418	2.35168e-53	3.72977e-49
Ltf	C-1	1	0.905	0.911217	2.48735	2.5529e-53	4.04889e-49
Srp9	C-1	0.917	0.52	0.703988	2.0218	2.69472e-53	4.27382e-49
Ovol2	C-1	0.588	0.169	0.527738	1.69509	2.96407e-53	4.70101e-49
St13	C-1	0.85	0.378	0.689399	1.99252	3.28706e-53	5.21329e-49
Rps21	C-1	1	1	-0.480722	-1.61724	4.41332e-53	6.99953e-49
Zfp36l2	C-1	0.908	0.513	0.747224	2.11113	5.38213e-53	8.53606e-49
Abca3	C-1	0.896	0.446	0.695932	2.00558	8.5151e-53	1.35049e-48
Pin4	C-1	0.75	0.287	0.612669	1.84535	8.82567e-53	1.39975e-48
Vmp1	C-1	0.946	0.616	0.74681	2.11026	1.2204e-52	1.93556e-48
Crb3	C-1	0.667	0.216	0.52205	1.68548	2.37857e-52	3.77241e-48
Osbpl1a	C-1	0.45	0.103	0.42461	1.52899	4.09595e-52	6.49618e-48
Muc1	C-1	0.996	0.733	0.695637	2.00499	4.48087e-52	7.10667e-48
Chdh	C-1	0.537	0.146	0.501639	1.65142	5.84413e-52	9.26879e-48
Mt1	C-1	0.933	0.733	0.969141	2.63568	6.37292e-52	1.01074e-47
Cmas	C-1	0.625	0.194	0.516799	1.67665	8.07134e-52	1.28011e-47
Atp6v1a	C-1	0.708	0.254	0.577393	1.78139	1.86639e-51	2.96009e-47
Aldoc	C-1	0.283	0.041	0.320024	1.37716	3.19315e-51	5.06434e-47
Serpinb1a	C-1	0.675	0.225	0.551248	1.73542	5.54655e-51	8.79683e-47
Slc27a2	C-1	0.467	0.115	0.49012	1.63251	6.22968e-51	9.88027e-47
Btg2	C-1	0.7	0.248	0.582028	1.78966	6.36891e-51	1.01011e-46
AC157774.6	C-1	0.279	0.752	-0.988356	-2.68682	6.61469e-51	1.04909e-46
RP23-310J6.1	C-1	0.662	0.23	0.621639	1.86198	7.63941e-51	1.21161e-46
Actg2	C-1	0.092	0.617	-3.39512	-29.8183	1.1223e-50	1.77997e-46
Lsp1	C-1	0.083	0.608	-1.18913	-3.28422	1.31899e-50	2.09191e-46
Rpl36	C-1	1	1	-0.564281	-1.75818	1.95776e-50	3.10501e-46
Cldn3	C-1	0.95	0.567	0.69589	2.00549	2.0104e-50	3.18849e-46
Snx2	C-1	0.758	0.293	0.616415	1.85227	2.03224e-50	3.22312e-46
Mrvi1	C-1	0.025	0.561	-1.28773	-3.62455	2.17478e-50	3.4492e-46
mt-Nd1	C-1	0.35	0.811	-0.989607	-2.69018	3.89473e-50	6.17704e-46
Atp10b	C-1	0.521	0.142	0.484453	1.62329	4.04704e-50	6.4186e-46
RP23-153M14.8	C-1	0.492	0.126	0.453286	1.57347	4.63507e-50	7.35123e-46
Mannr	C-1	0.258	0.035	0.294776	1.34282	5.64776e-50	8.95735e-46
Rcn3	C-1	0.083	0.602	-1.12559	-3.08205	6.62175e-50	1.05021e-45
Rpl10	C-1	1	0.994	0.545846	1.72607	9.66043e-50	1.53214e-45
Wnk2	C-1	0.408	0.09	0.415556	1.51521	9.89351e-50	1.56911e-45
Mrps33	C-1	0.846	0.404	0.662483	1.9396	1.31813e-49	2.09056e-45
Tbca	C-1	0.983	0.809	0.624414	1.86715	2.02215e-49	3.20713e-45
Bcam	C-1	0.125	0.63	-1.22636	-3.40881	2.1276e-49	3.37438e-45
Rps15a	C-1	1	1	0.425659	1.5306	2.43203e-49	3.8572e-45
Las1l	C-1	0.562	0.165	0.484852	1.62393	3.05434e-49	4.84419e-45
Rbm47	C-1	0.596	0.182	0.487648	1.62848	3.15012e-49	4.99609e-45
Sh3bgrl2	C-1	0.637	0.214	0.556283	1.74418	3.2327e-49	5.12706e-45
RP24-227O16.1	C-1	0.462	0.115	0.457074	1.57945	3.24859e-49	5.15226e-45
Pcp4	C-1	0.025	0.552	-3.28155	-26.6169	5.54014e-49	8.78666e-45
Cdkl1	C-1	0.262	0.037	0.307507	1.36003	6.08342e-49	9.64831e-45
Klf4	C-1	0.967	0.642	0.739163	2.09418	6.62437e-49	1.05063e-44
Mboat2	C-1	0.613	0.198	0.515211	1.67399	7.17478e-49	1.13792e-44
Fuca1	C-1	0.925	0.524	0.664209	1.94295	7.59798e-49	1.20504e-44
Itga6	C-1	0.729	0.273	0.592483	1.80847	8.50604e-49	1.34906e-44
Rab5a	C-1	0.729	0.296	0.642116	1.9005	1.34699e-48	2.13632e-44
Tsnax	C-1	0.679	0.238	0.558243	1.7476	1.37288e-48	2.17739e-44
Slc5a3	C-1	0.288	0.046	0.323617	1.38212	2.14456e-48	3.40127e-44
Zbp1	C-1	0.45	0.109	0.430621	1.53821	2.18545e-48	3.46613e-44
Mtch2	C-1	0.825	0.39	0.664037	1.94262	3.8053e-48	6.03521e-44
Sepw1	C-1	0.767	0.947	-0.930042	-2.53462	5.4442e-48	8.6345e-44
Cdh1	C-1	0.883	0.399	0.643421	1.90298	5.91615e-48	9.38301e-44
Pla2g12a	C-1	0.504	0.139	0.459682	1.58357	6.06557e-48	9.62e-44
Slc25a48	C-1	0.379	0.079	0.365756	1.4416	7.08149e-48	1.12312e-43
Nipsnap3b	C-1	0.608	0.199	0.531066	1.70074	7.7252e-48	1.22522e-43
Serping1	C-1	0.146	0.638	-1.13475	-3.1104	8.91495e-48	1.41391e-43
Plekhm1	C-1	0.537	0.159	0.493769	1.63848	1.18055e-47	1.87235e-43
Gch1	C-1	0.433	0.105	0.449272	1.56717	1.46804e-47	2.32831e-43
Gadd45a	C-1	0.662	0.236	0.569783	1.76788	1.58043e-47	2.50657e-43
Cald1	C-1	0.071	0.577	-1.59096	-4.90847	1.75561e-47	2.7844e-43
Copz1	C-1	0.858	0.408	0.621953	1.86256	2.47823e-47	3.93047e-43
Ift172	C-1	0.575	0.176	0.480148	1.61631	2.92517e-47	4.63931e-43
B3galt5	C-1	0.217	0.025	0.272186	1.31283	3.90123e-47	6.18735e-43
Smpd3	C-1	0.329	0.06	0.337369	1.40126	5.53979e-47	8.78611e-43
Casp7	C-1	0.467	0.12	0.420123	1.52215	6.02107e-47	9.54942e-43
Msmo1	C-1	0.454	0.118	0.466855	1.59497	9.21196e-47	1.46102e-42
Fam184b	C-1	0.233	0.03	0.286867	1.33225	1.0329e-46	1.63818e-42
RP23-296D10.4	C-1	0.267	0.04	0.321402	1.37906	1.23732e-46	1.96239e-42
Ddx39	C-1	0.6	0.195	0.504224	1.6557	1.59024e-46	2.52212e-42
Ubl3	C-1	0.771	0.316	0.573541	1.77454	1.64884e-46	2.61507e-42
Sepp1	C-1	0.075	0.577	-1.08175	-2.94985	2.01736e-46	3.19953e-42
Lgals3bp	C-1	0.929	0.529	0.677346	1.96864	2.04795e-46	3.24804e-42
Ralbp1	C-1	0.75	0.3	0.579022	1.78429	2.88679e-46	4.57845e-42
Arhgdia	C-1	0.633	0.908	-0.874361	-2.39734	3.0739e-46	4.8752e-42
Flnb	C-1	0.817	0.395	0.656431	1.9279	3.64346e-46	5.77853e-42
RP23-123N23.5	C-1	0.992	0.894	0.583881	1.79298	3.70665e-46	5.87875e-42
Rps25	C-1	1	0.988	0.502678	1.65314	4.0607e-46	6.44027e-42
Lpar1	C-1	0.658	0.229	0.512622	1.66966	5.43345e-46	8.61746e-42
Stap2	C-1	0.675	0.241	0.513632	1.67135	7.47603e-46	1.1857e-41
Uqcrq	C-1	0.946	0.985	-0.846096	-2.33053	8.78824e-46	1.39382e-41
Acsl3	C-1	0.446	0.116	0.458543	1.58177	1.06849e-45	1.69463e-41
Rpl28	C-1	1	1	0.381398	1.46433	1.16226e-45	1.84334e-41
Aoc1	C-1	0.621	0.202	0.747124	2.11092	1.25996e-45	1.99829e-41
Rps27a	C-1	1	1	0.386971	1.47251	1.31541e-45	2.08624e-41
Sdcbp	C-1	0.917	0.553	0.640698	1.89781	1.4915e-45	2.36552e-41
Rab11a	C-1	0.946	0.641	0.64967	1.91491	1.54185e-45	2.44538e-41
Gtf2f2	C-1	0.683	0.251	0.552036	1.73679	1.54307e-45	2.44731e-41
Cnp	C-1	0.608	0.207	0.559198	1.74927	1.56572e-45	2.48322e-41
Uqcrb	C-1	0.988	0.874	0.571112	1.77023	1.57166e-45	2.49265e-41
Pak1ip1	C-1	0.588	0.191	0.496235	1.64253	2.01472e-45	3.19534e-41
Ptov1	C-1	0.342	0.762	-0.901394	-2.46304	2.48403e-45	3.93968e-41
Rps2	C-1	1	1	-0.550127	-1.73347	3.159e-45	5.01017e-41
Csf3	C-1	0.625	0.222	0.59478	1.81263	3.7793e-45	5.99397e-41
Igbp1	C-1	0.692	0.259	0.524221	1.68914	4.98567e-45	7.90727e-41
Isg15	C-1	0.596	0.199	0.700599	2.01496	6.20614e-45	9.84294e-41
Tc2n	C-1	0.358	0.076	0.365946	1.44188	6.308e-45	1.00045e-40
Cd55	C-1	0.662	0.253	0.580427	1.7868	7.1755e-45	1.13804e-40
Ilk	C-1	0.192	0.648	-1.1441	-3.13961	7.89319e-45	1.25186e-40
Chmp5	C-1	0.783	0.362	0.611853	1.84384	1.54639e-44	2.45258e-40
RP23-52A21.1	C-1	0.221	0.029	0.269654	1.30951	2.27431e-44	3.60706e-40
Casp1	C-1	0.492	0.141	0.450672	1.56937	2.59054e-44	4.1086e-40
Parp9	C-1	0.533	0.165	0.496183	1.64244	3.1863e-44	5.05347e-40
Rpl17	C-1	1	1	0.413749	1.51248	3.302e-44	5.23698e-40
Sel1l3	C-1	0.667	0.239	0.517304	1.6775	4.41977e-44	7.00976e-40
Ifngr2	C-1	0.738	0.298	0.586964	1.79852	4.93234e-44	7.82268e-40
Vdac2	C-1	0.946	0.648	0.617898	1.85502	5.48369e-44	8.69714e-40
Ets2	C-1	0.883	0.5	0.636919	1.89065	6.62126e-44	1.05013e-39
Eml4	C-1	0.479	0.134	0.437814	1.54932	6.70142e-44	1.06285e-39
Psmd3	C-1	0.971	0.756	0.602893	1.8274	9.57529e-44	1.51864e-39
Purb	C-1	0.758	0.325	0.56826	1.76519	9.6468e-44	1.52998e-39
Fbln1	C-1	0.938	0.592	0.667231	1.94883	1.21463e-43	1.9264e-39
Tmem256	C-1	0.338	0.756	-0.845403	-2.32892	1.22895e-43	1.94912e-39
Dlx6	C-1	0.475	0.132	0.422683	1.52605	1.40366e-43	2.22621e-39
Timm8b	C-1	0.95	0.588	0.560785	1.75205	1.54718e-43	2.45383e-39
Ogn	C-1	0.129	0.601	-1.21266	-3.36242	1.76878e-43	2.80529e-39
Sema3a	C-1	0.454	0.121	0.411806	1.50954	2.16328e-43	3.43096e-39
Nfkbia	C-1	0.954	0.569	0.606461	1.83393	2.18081e-43	3.45877e-39
Tmem213	C-1	0.996	0.743	0.651438	1.9183	2.48936e-43	3.94813e-39
Ankrd35	C-1	0.375	0.086	0.366799	1.44311	4.97775e-43	7.89472e-39
Ivns1abp	C-1	0.846	0.41	0.594937	1.81292	5.55464e-43	8.80967e-39
Slc31a1	C-1	0.521	0.156	0.432857	1.54166	6.29384e-43	9.98202e-39
Cpe	C-1	0.017	0.499	-1.06705	-2.90678	6.57048e-43	1.04208e-38
Pla2g4a	C-1	0.45	0.122	0.427942	1.5341	6.84895e-43	1.08624e-38
Rpl39	C-1	1	1	-0.554751	-1.74151	6.89778e-43	1.09399e-38
Cks2	C-1	0.379	0.09	0.419154	1.52067	1.07424e-42	1.70374e-38
Vim	C-1	0.154	0.62	-1.12898	-3.09248	1.15285e-42	1.82842e-38
Pbxip1	C-1	0.188	0.633	-1.23212	-3.42848	1.30041e-42	2.06244e-38
Ythdc1	C-1	0.596	0.206	0.483136	1.62115	1.65769e-42	2.6291e-38
Cyp2j6	C-1	0.537	0.17	0.446087	1.56219	2.01462e-42	3.19519e-38
Olfm4	C-1	0	0.481	-2.20336	-9.05534	2.50321e-42	3.97009e-38
Zfp553	C-1	0.417	0.105	0.367028	1.44344	2.51894e-42	3.99504e-38
Tmem173	C-1	0.713	0.283	0.52591	1.692	2.79812e-42	4.43782e-38
Ppia	C-1	1	1	0.381874	1.46503	3.47729e-42	5.51499e-38
Ssbp3	C-1	0.75	0.315	0.537712	1.71209	4.80291e-42	7.61742e-38
Rab20	C-1	0.625	0.227	0.533708	1.70524	5.00174e-42	7.93275e-38
Rps6ka1	C-1	0.654	0.239	0.507229	1.66068	5.75549e-42	9.1282e-38
Gas6	C-1	0.083	0.553	-0.973385	-2.64689	5.96543e-42	9.46116e-38
Prr13	C-1	0.9	0.571	0.645544	1.90702	8.18197e-42	1.29766e-37
Atp2c2	C-1	0.442	0.12	0.418759	1.52007	1.00509e-41	1.59408e-37
Frk	C-1	0.475	0.134	0.397896	1.48869	1.01167e-41	1.60451e-37
Tmprss6	C-1	0.392	0.094	0.3536	1.42419	1.26537e-41	2.00688e-37
Aprt	C-1	0.379	0.769	-0.828232	-2.28927	1.6745e-41	2.65575e-37
Abi1	C-1	0.7	0.275	0.504666	1.65643	1.71905e-41	2.72641e-37
Gak	C-1	0.696	0.279	0.516769	1.6766	2.72179e-41	4.31676e-37
mt-Nd4	C-1	0.454	0.829	-0.887467	-2.42897	2.82423e-41	4.47923e-37
S100g	C-1	0.242	0.669	-1.18344	-3.26558	3.98718e-41	6.32367e-37
RP23-94B13.9	C-1	0.633	0.24	0.524549	1.6897	4.85309e-41	7.697e-37
Cfb	C-1	0.892	0.522	0.742029	2.10019	5.35532e-41	8.49354e-37
Rras	C-1	0.025	0.492	-1.1194	-3.06301	5.90098e-41	9.35895e-37
Ltbp3	C-1	0.125	0.584	-0.902196	-2.46501	6.03891e-41	9.57771e-37
Clic1	C-1	0.988	0.9	0.53726	1.71131	6.45898e-41	1.0244e-36
Dsc2	C-1	0.679	0.262	0.539256	1.71473	7.9186e-41	1.25589e-36
Il13ra1	C-1	0.546	0.187	0.517168	1.67727	1.02315e-40	1.62271e-36
Ctsd	C-1	0.912	0.966	-0.916453	-2.50041	1.34752e-40	2.13717e-36
Anxa4	C-1	0.733	0.311	0.557514	1.74633	1.38185e-40	2.19162e-36
Lamtor4	C-1	0.4	0.77	-0.833349	-2.30101	1.40433e-40	2.22727e-36
Pfn1	C-1	0.892	0.977	-0.763509	-2.14579	1.61383e-40	2.55953e-36
Irgm1	C-1	0.4	0.103	0.41782	1.51865	1.66767e-40	2.64493e-36
Tmem176b	C-1	0.992	0.879	0.579409	1.78498	1.92778e-40	3.05747e-36
Rpl6	C-1	1	1	0.389239	1.47586	2.44533e-40	3.8783e-36
Serpinf1	C-1	0.246	0.665	-0.958935	-2.60892	2.51573e-40	3.98995e-36
Lamb2	C-1	0.104	0.564	-0.889802	-2.43465	2.69167e-40	4.26899e-36
Rpn2	C-1	0.975	0.75	0.572758	1.77315	3.3583e-40	5.32627e-36
Stat5a	C-1	0.567	0.189	0.440066	1.55281	3.76886e-40	5.97741e-36
Prelid2	C-1	0.238	0.037	0.274289	1.3156	3.96432e-40	6.28741e-36
Anxa1	C-1	0.971	0.762	0.533873	1.70552	5.82365e-40	9.23631e-36
Bcl9	C-1	0.521	0.168	0.453191	1.57332	6.21274e-40	9.85341e-36
Met	C-1	0.542	0.173	0.411553	1.50916	7.01164e-40	1.11205e-35
Sec11a	C-1	0.871	0.476	0.569276	1.76699	7.76622e-40	1.23172e-35
Mfap4	C-1	0.104	0.557	-1.11569	-3.05167	8.07201e-40	1.28022e-35
Rnaset2a	C-1	0.604	0.218	0.469657	1.59945	9.67473e-40	1.53441e-35
Htra3	C-1	0.142	0.584	-0.929087	-2.5322	1.0289e-39	1.63183e-35
Acer3	C-1	0.654	0.251	0.505705	1.65816	1.17752e-39	1.86755e-35
Krt18	C-1	0.975	0.709	0.607072	1.83505	1.38499e-39	2.1966e-35
Rlim	C-1	0.613	0.216	0.443899	1.55877	1.41817e-39	2.24922e-35
Plec	C-1	0.325	0.724	-0.907134	-2.47721	1.54242e-39	2.44627e-35
Krt15	C-1	0	0.457	-1.66258	-5.2729	2.64879e-39	4.20099e-35
Rps15	C-1	1	1	-0.42357	-1.5274	3.48522e-39	5.52757e-35
Flnc	C-1	0.033	0.485	-1.33085	-3.78424	4.04563e-39	6.41638e-35
Slc25a4	C-1	0.354	0.726	-0.94498	-2.57276	4.51143e-39	7.15513e-35
H2-Ab1	C-1	0.108	0.561	-1.13358	-3.10675	5.42249e-39	8.60006e-35
Rnf103	C-1	0.504	0.167	0.487679	1.62853	5.47497e-39	8.6833e-35
Acss1	C-1	0.508	0.161	0.43313	1.54208	5.8939e-39	9.34773e-35
Cebpd	C-1	0.704	0.283	0.523525	1.68797	6.04559e-39	9.58831e-35
Ssr4	C-1	0.992	0.866	0.517497	1.67782	6.75874e-39	1.07194e-34
Hmcn2	C-1	0.017	0.468	-1.18696	-3.2771	7.41755e-39	1.17642e-34
Ostf1	C-1	0.821	0.393	0.535782	1.70878	7.68249e-39	1.21844e-34
Acsl4	C-1	0.438	0.123	0.383419	1.46729	8.37701e-39	1.32859e-34
Gpx3	C-1	0.088	0.528	-1.10613	-3.02265	9.896e-39	1.56951e-34
AC124550.3	C-1	0.504	0.161	0.428946	1.53564	1.13595e-38	1.80162e-34
Higd1a	C-1	0.863	0.518	0.674859	1.96376	1.1434e-38	1.81343e-34
Ccl28	C-1	0.421	0.112	0.365339	1.441	1.34912e-38	2.1397e-34
Ifi47	C-1	0.458	0.132	0.386773	1.47222	1.36011e-38	2.15714e-34
B3gnt3	C-1	0.4	0.104	0.359203	1.43219	1.49671e-38	2.37378e-34
Rabac1	C-1	0.521	0.817	-0.808652	-2.24488	2.49424e-38	3.95587e-34
Zbtb8os	C-1	0.588	0.215	0.494873	1.64029	3.25983e-38	5.17009e-34
Slc44a4	C-1	0.725	0.305	0.524552	1.6897	3.67614e-38	5.83036e-34
Tpd52l1	C-1	0.479	0.146	0.391121	1.47864	5.57315e-38	8.83902e-34
Tfcp2l1	C-1	0.358	0.087	0.350695	1.42005	6.10708e-38	9.68583e-34
Cndp1	C-1	0.446	0.128	0.375685	1.45599	6.1776e-38	9.79767e-34
Pik3cg	C-1	0.296	0.061	0.296348	1.34494	6.27275e-38	9.94858e-34
Amigo2	C-1	0.321	0.071	0.322249	1.38023	6.5875e-38	1.04478e-33
Aes	C-1	0.467	0.809	-0.776939	-2.17481	9.16441e-38	1.45348e-33
Dhrs9	C-1	0.467	0.141	0.39745	1.48802	9.9706e-38	1.58134e-33
Aqp5	C-1	0.925	0.523	0.531103	1.70081	1.03074e-37	1.63476e-33
Plscr1	C-1	0.625	0.236	0.472897	1.60464	1.17734e-37	1.86727e-33
Manf	C-1	0.938	0.659	0.578356	1.7831	1.40599e-37	2.22991e-33
Tnfsf13os	C-1	0.346	0.083	0.379882	1.46211	1.55545e-37	2.46694e-33
Col6a1	C-1	0.642	0.912	-1.05732	-2.87864	1.57951e-37	2.50511e-33
Igha	C-1	0.004	0.444	-3.59357	-36.3637	2.81427e-37	4.46344e-33
Grb7	C-1	0.733	0.307	0.495852	1.6419	2.83959e-37	4.50359e-33
Tmed10	C-1	0.967	0.719	0.515009	1.67365	3.24684e-37	5.14949e-33
Col6a4	C-1	0.658	0.88	-1.20426	-3.33429	3.32159e-37	5.26805e-33
Svip	C-1	0.454	0.139	0.404163	1.49805	3.77753e-37	5.99116e-33
H2-K1	C-1	1	0.911	0.646993	1.90979	4.98892e-37	7.91242e-33
Chn2	C-1	0.325	0.074	0.320806	1.37824	6.01768e-37	9.54404e-33
Morf4l2	C-1	0.963	0.702	0.517943	1.67857	9.09871e-37	1.44305e-32
Emp3	C-1	0.088	0.517	-0.929448	-2.53311	1.48385e-36	2.35338e-32
Fermt1	C-1	0.354	0.088	0.332522	1.39448	1.53707e-36	2.43779e-32
Scarf2	C-1	0.1	0.528	-0.883566	-2.41951	1.69302e-36	2.68514e-32
Ece1	C-1	0.15	0.57	-1.01826	-2.76837	1.85593e-36	2.9435e-32
RP23-204C16.9	C-1	0.262	0.05	0.269639	1.30949	3.12935e-36	4.96315e-32
Serpina1c	C-1	0.708	0.303	0.699022	2.01179	4.27636e-36	6.78231e-32
Rab25	C-1	0.892	0.499	0.544152	1.72315	4.57213e-36	7.2514e-32
Prdx1	C-1	0.996	0.979	0.456288	1.57821	4.65273e-36	7.37923e-32
Serp1	C-1	0.883	0.522	0.554715	1.74144	4.73476e-36	7.50932e-32
Angptl8	C-1	0.262	0.051	0.321476	1.37916	4.90422e-36	7.77808e-32
Dlx6os1	C-1	0.338	0.082	0.34249	1.40845	5.0229e-36	7.96631e-32
Eef2	C-1	1	0.999	-0.474449	-1.60713	6.11455e-36	9.69768e-32
Glis3	C-1	0.3	0.066	0.320951	1.37844	6.53872e-36	1.03704e-31
Krtcap3	C-1	0.671	0.265	0.44065	1.55372	6.69103e-36	1.0612e-31
Mpzl1	C-1	0.704	0.3	0.476504	1.61043	7.89222e-36	1.25171e-31
Atp6v1b2	C-1	0.637	0.255	0.4775	1.61204	8.42396e-36	1.33604e-31
Bzw1	C-1	0.733	0.325	0.482639	1.62034	8.46066e-36	1.34186e-31
Edf1	C-1	0.683	0.884	-0.742807	-2.10183	1.20494e-35	1.91103e-31
RP23-431F3.1	C-1	0.408	0.116	0.354601	1.42561	1.32266e-35	2.09774e-31
Igsf5	C-1	0.329	0.078	0.325435	1.38463	1.41971e-35	2.25166e-31
Igfbp4	C-1	0.354	0.731	-0.937773	-2.55429	1.4378e-35	2.28035e-31
R3hdm4	C-1	0.738	0.319	0.461516	1.58648	1.62979e-35	2.58485e-31
Uqcr11	C-1	0.988	0.989	-0.658797	-1.93247	2.18579e-35	3.46666e-31
Fdps	C-1	0.492	0.161	0.398889	1.49017	2.47559e-35	3.92629e-31
Net1	C-1	0.542	0.194	0.444024	1.55897	2.87625e-35	4.56173e-31
Hook1	C-1	0.367	0.097	0.34557	1.4128	3.02018e-35	4.79001e-31
Sgsm1	C-1	0.446	0.14	0.43448	1.54416	3.22812e-35	5.11981e-31
Dcn	C-1	0.667	0.889	-1.18422	-3.26812	3.37543e-35	5.35343e-31
Fnta	C-1	0.721	0.323	0.47701	1.61125	3.54261e-35	5.61858e-31
Tspan33	C-1	0.371	0.1	0.388186	1.4743	6.041e-35	9.58102e-31
Pkp4	C-1	0.646	0.262	0.471277	1.60204	6.57708e-35	1.04312e-30
Crk	C-1	0.679	0.29	0.461509	1.58647	8.8886e-35	1.40973e-30
Skp1a	C-1	0.917	0.656	0.574314	1.77591	9.18453e-35	1.45667e-30
Serpina9	C-1	0.762	0.347	0.53981	1.71568	9.28436e-35	1.4725e-30
Arl1	C-1	0.808	0.426	0.527105	1.69402	1.09453e-34	1.73593e-30
Rnf7	C-1	0.838	0.443	0.522471	1.68619	1.1347e-34	1.79963e-30
Ptrf	C-1	0.488	0.807	-0.801818	-2.22959	1.26139e-34	2.00057e-30
Tmbim1	C-1	0.95	0.633	0.536385	1.70982	1.56281e-34	2.47862e-30
Llph	C-1	0.787	0.383	0.491456	1.6347	1.73121e-34	2.74569e-30
Rpl30	C-1	1	0.999	0.338492	1.40283	1.7757e-34	2.81626e-30
Swap70	C-1	0.438	0.132	0.338865	1.40335	1.99572e-34	3.16522e-30
Tjp2	C-1	0.583	0.225	0.449914	1.56818	2.02378e-34	3.20971e-30
Mien1	C-1	0.921	0.638	0.557184	1.74575	2.40927e-34	3.8211e-30
Fasn	C-1	0.892	0.536	0.555126	1.74216	4.13996e-34	6.56597e-30
Id3	C-1	0.033	0.444	-0.989741	-2.69054	5.34677e-34	8.47997e-30
Laptm4a	C-1	0.621	0.866	-0.677377	-1.96871	7.286e-34	1.15556e-29
Txnip	C-1	0.542	0.836	-0.830546	-2.29457	8.93884e-34	1.4177e-29
Mecom	C-1	0.467	0.153	0.400419	1.49245	9.5846e-34	1.52012e-29
Hnrnpa2b1	C-1	1	0.96	0.438941	1.55106	1.08664e-33	1.72341e-29
Coa3	C-1	0.925	0.656	0.540363	1.71663	1.2381e-33	1.96363e-29
Cyp51	C-1	0.379	0.105	0.344824	1.41174	1.35997e-33	2.15692e-29
Phf11c	C-1	0.412	0.124	0.3718	1.45034	1.37495e-33	2.18068e-29
Metap1	C-1	0.517	0.185	0.422641	1.52599	1.90382e-33	3.01946e-29
Rdh10	C-1	0.883	0.49	0.519005	1.68036	2.07244e-33	3.28689e-29
Mitd1	C-1	0.392	0.114	0.361022	1.4348	2.14165e-33	3.39666e-29
Sft2d2	C-1	0.596	0.237	0.445041	1.56055	2.21447e-33	3.51215e-29
Clta	C-1	0.963	0.789	0.486374	1.62641	2.4457e-33	3.87888e-29
Wasl	C-1	0.542	0.205	0.444792	1.56017	2.5549e-33	4.05208e-29
Lsr	C-1	0.696	0.293	0.462274	1.58768	2.74645e-33	4.35587e-29
Ramp2	C-1	0.196	0.579	-0.915433	-2.49786	2.89961e-33	4.59878e-29
Raly	C-1	0.729	0.897	-0.967524	-2.63142	4.2957e-33	6.81298e-29
Rpl37	C-1	1	1	0.349569	1.41846	4.48589e-33	7.11462e-29
Mmp2	C-1	0.162	0.557	-0.888723	-2.43202	4.78998e-33	7.5969e-29
Gas1	C-1	0.017	0.419	-1.08165	-2.94955	4.89567e-33	7.76454e-29
Fam3c	C-1	0.637	0.261	0.430706	1.53834	5.17636e-33	8.20971e-29
Srp19	C-1	0.692	0.309	0.480967	1.61764	5.35119e-33	8.48699e-29
Tmem50b	C-1	0.717	0.332	0.505072	1.6571	5.50356e-33	8.72865e-29
Gnb1	C-1	0.988	0.847	0.463624	1.58983	5.87517e-33	9.31802e-29
Lama3	C-1	0.458	0.15	0.397246	1.48772	8.98152e-33	1.42447e-28
Sec61b	C-1	1	0.972	0.413221	1.51168	1.01041e-32	1.60251e-28
Fbxo28	C-1	0.562	0.209	0.393517	1.48218	1.03029e-32	1.63403e-28
Sri	C-1	0.771	0.362	0.456603	1.5787	1.35687e-32	2.152e-28
Epb41l4b	C-1	0.442	0.143	0.388547	1.47484	1.37029e-32	2.17327e-28
Sh3yl1	C-1	0.408	0.123	0.350545	1.41984	1.78261e-32	2.82722e-28
Romo1	C-1	0.512	0.81	-0.682967	-1.97974	1.88059e-32	2.98261e-28
Rala	C-1	0.588	0.235	0.43809	1.54974	2.26431e-32	3.5912e-28
Bsg	C-1	0.996	0.965	0.422724	1.52611	3.01607e-32	4.78349e-28
Rps8	C-1	1	1	0.287873	1.33359	3.05146e-32	4.83961e-28
Phlda3	C-1	0.071	0.472	-0.900185	-2.46006	3.14465e-32	4.98742e-28
Gtpbp2	C-1	0.492	0.174	0.416382	1.51646	3.30612e-32	5.24351e-28
Dap	C-1	0.938	0.661	0.495774	1.64177	3.39921e-32	5.39115e-28
Parp14	C-1	0.479	0.167	0.405772	1.50046	3.6023e-32	5.71325e-28
Eef1a1	C-1	1	1	0.266818	1.3058	4.27512e-32	6.78035e-28
Tnfsf10	C-1	0.483	0.17	0.410111	1.50699	4.4107e-32	6.99536e-28
Ctla2a	C-1	0.133	0.519	-1.71527	-5.55815	7.36963e-32	1.16882e-27
Dhrs4	C-1	0.629	0.261	0.419988	1.52194	8.05768e-32	1.27795e-27
Igkc	C-1	0	0.39	-3.43882	-31.1501	1.16978e-31	1.85527e-27
Tvp23b	C-1	0.583	0.238	0.442452	1.55652	1.20986e-31	1.91884e-27
Tmem45b	C-1	0.867	0.489	0.500426	1.64942	1.49009e-31	2.36328e-27
Dync1li1	C-1	0.562	0.221	0.414412	1.51348	1.49877e-31	2.37705e-27
Irf7	C-1	0.629	0.268	0.496045	1.64221	1.53047e-31	2.42733e-27
Timm13	C-1	0.717	0.906	-0.688821	-1.99137	1.72841e-31	2.74125e-27
Car5b	C-1	0.346	0.096	0.333541	1.3959	1.83637e-31	2.91248e-27
Macc1	C-1	0.392	0.117	0.334376	1.39707	2.23095e-31	3.53829e-27
Tmem120a	C-1	0.596	0.236	0.404863	1.4991	2.34067e-31	3.71229e-27
Fam107b	C-1	0.579	0.225	0.391982	1.47991	2.41915e-31	3.83677e-27
Atp2c1	C-1	0.517	0.188	0.375875	1.45627	2.47765e-31	3.92955e-27
Chst8	C-1	0.438	0.142	0.355158	1.42641	2.66298e-31	4.22348e-27
Mgat4b	C-1	0.775	0.403	0.523579	1.68806	2.75106e-31	4.36318e-27
Mtus1	C-1	0.713	0.326	0.463451	1.58955	2.93731e-31	4.65857e-27
Prkab1	C-1	0.704	0.333	0.488776	1.63032	2.96157e-31	4.69705e-27
Tgfb1i1	C-1	0.021	0.408	-1.0491	-2.8551	3.04099e-31	4.82301e-27
Fam195b	C-1	0.375	0.696	-0.766456	-2.15212	3.66085e-31	5.8061e-27
Mrps21	C-1	0.958	0.736	0.487915	1.62892	4.36788e-31	6.92745e-27
Celsr2	C-1	0.537	0.201	0.38008	1.4624	6.02801e-31	9.56042e-27
Capns1	C-1	0.846	0.945	-0.613135	-1.84621	6.26136e-31	9.93052e-27
Ypel5	C-1	0.579	0.233	0.409322	1.5058	6.29751e-31	9.98785e-27
Ybx1	C-1	0.988	0.827	0.483996	1.62254	6.95489e-31	1.10305e-26
Aldoa	C-1	1	0.964	0.505836	1.65837	7.61447e-31	1.20766e-26
Esrp1	C-1	0.613	0.244	0.388329	1.47452	8.8913e-31	1.41016e-26
Ndrg1	C-1	0.567	0.249	0.622186	1.863	9.80011e-31	1.5543e-26
Naa50	C-1	0.671	0.306	0.465797	1.59328	1.00617e-30	1.59579e-26
Dcaf11	C-1	0.721	0.336	0.461255	1.58606	1.0361e-30	1.64326e-26
Uap1	C-1	0.525	0.195	0.375642	1.45593	1.11224e-30	1.76402e-26
Pdcd6	C-1	0.8	0.445	0.515067	1.67375	1.14012e-30	1.80824e-26
Galnt3	C-1	0.35	0.098	0.322831	1.38103	1.18059e-30	1.87241e-26
mt-Nd3	C-1	0.083	0.467	-0.847169	-2.33303	1.28296e-30	2.03478e-26
Ywhah	C-1	0.854	0.503	0.471718	1.60275	1.42034e-30	2.25266e-26
Eny2	C-1	0.729	0.364	0.484864	1.62395	1.65006e-30	2.617e-26
Atp5a1	C-1	1	0.967	0.394586	1.48377	1.90625e-30	3.02331e-26
Neu1	C-1	0.662	0.297	0.456987	1.57931	1.9778e-30	3.1368e-26
Ppcs	C-1	0.454	0.158	0.388404	1.47463	2.26362e-30	3.5901e-26
Ostc	C-1	0.796	0.41	0.476196	1.60994	2.58179e-30	4.09471e-26
Mrpl32	C-1	0.55	0.219	0.406681	1.50183	2.78554e-30	4.41786e-26
Tnfrsf1a	C-1	0.158	0.527	-0.750729	-2.11854	2.88942e-30	4.58262e-26
Usp14	C-1	0.462	0.16	0.345063	1.41208	3.01723e-30	4.78533e-26
Rbpms	C-1	0.1	0.478	-0.956772	-2.60328	3.08702e-30	4.89601e-26
Adh1	C-1	0.088	0.465	-1.05905	-2.88362	3.54144e-30	5.61672e-26
Arpc1a	C-1	0.867	0.52	0.485116	1.62436	3.73083e-30	5.9171e-26
Dolpp1	C-1	0.375	0.112	0.322316	1.38032	3.75716e-30	5.95885e-26
Oas1a	C-1	0.342	0.096	0.331809	1.39349	3.87384e-30	6.14392e-26
Sqle	C-1	0.325	0.087	0.306764	1.35902	4.0533e-30	6.42853e-26
Wwc1	C-1	0.654	0.287	0.463803	1.59011	4.53913e-30	7.19907e-26
Tyrobp	C-1	0.079	0.46	-0.920891	-2.51153	5.55723e-30	8.81377e-26
Atp5d	C-1	0.967	0.983	-0.585077	-1.79513	6.91979e-30	1.09748e-25
H2-Aa	C-1	0.075	0.458	-0.969308	-2.63612	7.17927e-30	1.13863e-25
Nfkbiz	C-1	0.446	0.154	0.388132	1.47422	7.85452e-30	1.24573e-25
Hmgcs1	C-1	0.488	0.176	0.365893	1.4418	8.69863e-30	1.3796e-25
Npm1	C-1	0.967	0.849	0.440548	1.55356	1.04246e-29	1.65333e-25
RP24-16C11.2	C-1	0.462	0.162	0.367758	1.44449	1.15295e-29	1.82858e-25
Dcp2	C-1	0.429	0.144	0.355588	1.42702	1.18534e-29	1.87995e-25
Uqcrfs1	C-1	0.817	0.449	0.461726	1.58681	1.23114e-29	1.95259e-25
Lad1	C-1	0.821	0.418	0.438242	1.54998	1.26768e-29	2.01053e-25
Ube2c	C-1	0.288	0.071	0.31457	1.36967	1.27728e-29	2.02577e-25
Nudt4	C-1	0.75	0.38	0.469496	1.59919	1.32075e-29	2.09471e-25
Sub1	C-1	0.9	0.609	0.50801	1.66198	1.34479e-29	2.13283e-25
Stat1	C-1	0.529	0.209	0.467348	1.59576	1.45108e-29	2.30141e-25
Tpi1	C-1	0.975	0.928	0.500313	1.64924	1.56096e-29	2.47569e-25
Esyt3	C-1	0.358	0.106	0.337276	1.40112	1.72685e-29	2.73879e-25
Zmynd8	C-1	0.529	0.206	0.395128	1.48457	1.77906e-29	2.82159e-25
Gapvd1	C-1	0.508	0.187	0.357813	1.4302	1.78941e-29	2.83801e-25
Ltbp1	C-1	0.029	0.401	-0.744878	-2.10618	1.80296e-29	2.8595e-25
Apol7a	C-1	0.229	0.047	0.250249	1.28435	1.8292e-29	2.90112e-25
Ddb1	C-1	0.617	0.852	-0.659423	-1.93368	2.15228e-29	3.41351e-25
Cda	C-1	0.629	0.271	0.422057	1.5251	2.30554e-29	3.65658e-25
Sdhd	C-1	0.688	0.319	0.425928	1.53101	2.3863e-29	3.78467e-25
Rhoq	C-1	0.567	0.225	0.376749	1.45754	2.66725e-29	4.23026e-25
Neat1	C-1	0.35	0.676	-0.955827	-2.60082	3.38205e-29	5.36394e-25
Tm9sf3	C-1	0.904	0.628	0.475405	1.60867	3.72249e-29	5.90387e-25
Pdia3	C-1	0.967	0.733	0.468283	1.59725	4.13595e-29	6.55962e-25
Fbxw9	C-1	0.55	0.223	0.39947	1.49104	4.49405e-29	7.12756e-25
Tubb4b	C-1	0.558	0.813	-0.692723	-1.99915	4.84255e-29	7.68028e-25
Ppp1r14a	C-1	0.021	0.387	-1.24406	-3.46968	5.05996e-29	8.0251e-25
Idi1	C-1	0.258	0.059	0.281995	1.32577	5.67545e-29	9.00126e-25
H2afy	C-1	0.746	0.363	0.423668	1.52755	5.8448e-29	9.26985e-25
Pdia6	C-1	0.954	0.711	0.470298	1.60047	6.04878e-29	9.59336e-25
Pex2	C-1	0.492	0.187	0.400358	1.49236	6.48409e-29	1.02838e-24
Mettl9	C-1	0.7	0.345	0.448855	1.56652	6.48667e-29	1.02879e-24
Cblc	C-1	0.571	0.229	0.368039	1.4449	6.88021e-29	1.0912e-24
Col3a1	C-1	0.733	0.905	-1.02052	-2.77464	8.02621e-29	1.27296e-24
AC166332.1	C-1	0.312	0.085	0.287162	1.33264	1.14473e-28	1.81554e-24
Akr1a1	C-1	0.992	0.945	0.400618	1.49275	1.24355e-28	1.97227e-24
Mdk	C-1	0.075	0.44	-0.800885	-2.22751	1.27362e-28	2.01995e-24
Cenpb	C-1	0.358	0.688	-0.683942	-1.98167	1.28006e-28	2.03017e-24
Nup50	C-1	0.458	0.164	0.37242	1.45124	1.36032e-28	2.15747e-24
Aqp1	C-1	0.042	0.405	-0.947866	-2.5802	1.57856e-28	2.50359e-24
Fkbp8	C-1	0.546	0.785	-0.671983	-1.95812	2.218e-28	3.51774e-24
Dmpk	C-1	0.071	0.432	-1.04954	-2.85635	2.63638e-28	4.1813e-24
RP23-151C6.3	C-1	0.358	0.109	0.331725	1.39337	3.14581e-28	4.98926e-24
Dsg2	C-1	0.388	0.124	0.321916	1.37977	4.13377e-28	6.55616e-24
Capn7	C-1	0.433	0.152	0.355166	1.42642	4.14404e-28	6.57245e-24
Tacc1	C-1	0.062	0.424	-0.70823	-2.03039	4.42947e-28	7.02514e-24
Alox5ap	C-1	0.458	0.164	0.348313	1.41667	4.48392e-28	7.1115e-24
C1qb	C-1	0.096	0.459	-0.843064	-2.32348	4.50337e-28	7.14234e-24
Ada	C-1	0.429	0.147	0.377937	1.45927	5.10118e-28	8.09047e-24
Bok	C-1	0.017	0.372	-0.679797	-1.97348	7.00919e-28	1.11166e-23
Lyn	C-1	0.433	0.15	0.333022	1.39518	8.13655e-28	1.29046e-23
Psmb2	C-1	0.875	0.551	0.458566	1.5818	8.44141e-28	1.33881e-23
Dst	C-1	0.046	0.403	-0.73284	-2.08098	1.0117e-27	1.60456e-23
Fgfr1op2	C-1	0.55	0.226	0.377081	1.45802	1.20837e-27	1.91647e-23
Gadd45g	C-1	0.592	0.822	-0.840844	-2.31832	1.42761e-27	2.26418e-23
Psma6	C-1	0.9	0.65	0.472855	1.60457	1.42793e-27	2.2647e-23
Fxyd1	C-1	0.021	0.373	-0.823337	-2.27809	1.71737e-27	2.72375e-23
Trim26	C-1	0.417	0.144	0.33401	1.39656	1.75006e-27	2.7756e-23
Erlec1	C-1	0.521	0.209	0.370448	1.44838	1.87456e-27	2.97305e-23
Dcun1d5	C-1	0.637	0.289	0.400881	1.49314	2.13611e-27	3.38788e-23
Txnl1	C-1	0.654	0.294	0.386922	1.47244	2.32604e-27	3.68911e-23
Capza1	C-1	0.642	0.294	0.403825	1.49754	2.34219e-27	3.71471e-23
Noc4l	C-1	0.421	0.145	0.331858	1.39356	2.53701e-27	4.02369e-23
Eno1	C-1	0.908	0.688	0.475443	1.60873	2.9831e-27	4.73119e-23
Wdr1	C-1	0.933	0.66	0.434822	1.54469	3.11033e-27	4.93299e-23
Eif4a2	C-1	0.946	0.746	0.459342	1.58303	3.35258e-27	5.31719e-23
Lrig1	C-1	0.462	0.168	0.34759	1.41565	3.36654e-27	5.33933e-23
Zfp7	C-1	0.475	0.181	0.395611	1.48529	3.4384e-27	5.45331e-23
Uqcrc2	C-1	0.733	0.376	0.442778	1.55703	3.54731e-27	5.62603e-23
Tma7	C-1	0.963	0.822	0.425591	1.53049	3.6339e-27	5.76337e-23
Mgea5	C-1	0.662	0.311	0.415253	1.51475	3.6493e-27	5.78779e-23
Chchd2	C-1	1	0.992	0.333118	1.39531	3.97609e-27	6.30608e-23
Pgls	C-1	0.512	0.754	-0.694392	-2.00249	4.04314e-27	6.41243e-23
Ttc9	C-1	0.517	0.203	0.365952	1.44189	5.1575e-27	8.1798e-23
Map2k1	C-1	0.529	0.225	0.411579	1.5092	5.34316e-27	8.47425e-23
Hnrnpf	C-1	0.946	0.715	0.423939	1.52797	5.64443e-27	8.95206e-23
Ggt5	C-1	0.146	0.5	-0.79063	-2.20479	5.78571e-27	9.17614e-23
Ndufa4	C-1	1	0.999	0.350013	1.41909	5.96914e-27	9.46705e-23
Nckap1	C-1	0.692	0.341	0.429749	1.53687	6.11852e-27	9.70397e-23
Arpc3	C-1	0.887	0.608	0.461266	1.58608	6.87359e-27	1.09015e-22
Rnf187	C-1	0.312	0.636	-0.661123	-1.93697	6.9099e-27	1.09591e-22
Postn	C-1	0.008	0.353	-0.950271	-2.58641	7.3359e-27	1.16347e-22
Asah1	C-1	0.675	0.319	0.417572	1.51827	7.56456e-27	1.19974e-22
Serinc3	C-1	0.988	0.81	0.408879	1.50513	8.29171e-27	1.31506e-22
Card10	C-1	0.529	0.21	0.361451	1.43541	8.30104e-27	1.31655e-22
Rab21	C-1	0.658	0.307	0.414564	1.51371	8.77132e-27	1.39113e-22
Prss8	C-1	0.446	0.158	0.31796	1.37432	8.94123e-27	1.41808e-22
Zfand5	C-1	0.821	0.499	0.477603	1.61221	9.96387e-27	1.58027e-22
Ptpn5	C-1	0.042	0.391	-0.816541	-2.26266	1.29992e-26	2.06168e-22
Fxyd3	C-1	1	0.873	0.471678	1.60268	1.44254e-26	2.28787e-22
mt-Atp6	C-1	0.983	0.996	-0.556145	-1.74394	1.51315e-26	2.39986e-22
Vps4b	C-1	0.821	0.473	0.45094	1.56979	1.76192e-26	2.7944e-22
Emilin1	C-1	0.071	0.417	-0.794191	-2.21265	1.89881e-26	3.01152e-22
Serinc2	C-1	0.887	0.523	0.442093	1.55596	1.89986e-26	3.01317e-22
Cyfip1	C-1	0.629	0.294	0.41288	1.51116	1.98401e-26	3.14665e-22
G6pdx	C-1	0.708	0.346	0.411135	1.50853	2.1263e-26	3.37231e-22
RP24-261H7.9	C-1	0.825	0.5	0.445886	1.56187	2.33046e-26	3.6961e-22
Eif4e2	C-1	0.679	0.324	0.391093	1.4786	2.45319e-26	3.89076e-22
Hsd17b12	C-1	0.55	0.234	0.396266	1.48626	2.47744e-26	3.92923e-22
Cxcl14	C-1	0.362	0.678	-1.12298	-3.074	2.57953e-26	4.09113e-22
Dstn	C-1	0.967	0.977	-0.870163	-2.3873	2.7786e-26	4.40686e-22
Rps27l	C-1	0.992	0.913	0.398493	1.48958	3.12872e-26	4.96215e-22
Calu	C-1	0.408	0.685	-0.701407	-2.01659	3.16358e-26	5.01744e-22
Rpn1	C-1	0.933	0.705	0.472316	1.6037	3.23715e-26	5.13412e-22
Mtmr2	C-1	0.371	0.118	0.284364	1.32892	4.33999e-26	6.88322e-22
Mrpl21	C-1	0.562	0.242	0.394982	1.48436	4.56988e-26	7.24783e-22
C1galt1	C-1	0.433	0.156	0.325668	1.38496	4.9005e-26	7.77219e-22
Lmo4	C-1	0.654	0.307	0.416991	1.51739	5.15325e-26	8.17306e-22
Wipi1	C-1	0.621	0.277	0.380312	1.46274	5.52165e-26	8.75733e-22
Grpel2	C-1	0.4	0.138	0.324853	1.38383	5.93965e-26	9.42029e-22
Mxd1	C-1	0.275	0.072	0.25344	1.28845	6.24937e-26	9.9115e-22
Ppib	C-1	0.858	0.949	-0.560502	-1.75155	6.29515e-26	9.98411e-22
Maged1	C-1	0.3	0.621	-0.695281	-2.00427	6.36267e-26	1.00912e-21
Llgl2	C-1	0.508	0.206	0.364404	1.43966	6.53114e-26	1.03584e-21
Igfbp2	C-1	0.004	0.338	-0.926788	-2.52638	7.88958e-26	1.25129e-21
Gm9493	C-1	0.771	0.415	0.41607	1.51599	8.44553e-26	1.33946e-21
Myl12a	C-1	0.721	0.891	-0.596152	-1.81512	8.81432e-26	1.39795e-21
Cops4	C-1	0.675	0.308	0.34394	1.4105	1.09021e-25	1.72908e-21
Akr1c14	C-1	0.025	0.361	-0.752241	-2.12175	1.11298e-25	1.76518e-21
Mvd	C-1	0.383	0.129	0.3253	1.38445	1.18404e-25	1.87789e-21
Jph2	C-1	0.004	0.336	-1.01341	-2.75499	1.18961e-25	1.88673e-21
Fbxl22	C-1	0.042	0.376	-1.15101	-3.16139	1.25384e-25	1.98859e-21
Bcas2	C-1	0.692	0.338	0.393882	1.48273	1.2544e-25	1.98948e-21
RP23-341M13.1	C-1	0.504	0.203	0.354503	1.42547	1.2905e-25	2.04673e-21
Chp1	C-1	0.537	0.232	0.386783	1.47224	1.4849e-25	2.35505e-21
Psap	C-1	0.988	0.996	-0.576067	-1.77903	2.06702e-25	3.2783e-21
Hspe1	C-1	0.988	0.869	0.397052	1.48743	2.15386e-25	3.41602e-21
Ncstn	C-1	0.654	0.298	0.351633	1.42139	2.21994e-25	3.52083e-21
Adam10	C-1	0.633	0.302	0.426534	1.53194	2.47728e-25	3.92897e-21
Vat1	C-1	0.058	0.397	-0.609444	-1.83941	2.61991e-25	4.15518e-21
St6galnac2	C-1	0.863	0.482	0.378819	1.46056	2.75725e-25	4.373e-21
Apaf1	C-1	0.267	0.07	0.251342	1.28575	2.96141e-25	4.6968e-21
Cyb561	C-1	0.404	0.139	0.283578	1.32787	2.98221e-25	4.72979e-21
Rxfp1	C-1	0.1	0.44	-0.725845	-2.06648	3.45465e-25	5.47908e-21
Fhl1	C-1	0.017	0.345	-1.01091	-2.74811	3.54698e-25	5.6255e-21
Col4a2	C-1	0.354	0.654	-0.850964	-2.3419	4.22895e-25	6.70711e-21
Snrpd1	C-1	0.846	0.557	0.447685	1.56469	4.23446e-25	6.71584e-21
Eva1b	C-1	0.096	0.435	-0.693496	-2.0007	4.57789e-25	7.26053e-21
Vps54	C-1	0.417	0.152	0.320373	1.37764	4.58105e-25	7.26554e-21
Timp3	C-1	0.046	0.381	-0.640915	-1.89822	4.63573e-25	7.35227e-21
Sgk1	C-1	0.083	0.418	-0.714067	-2.04228	5.09063e-25	8.07374e-21
Cdc42se1	C-1	0.75	0.398	0.415566	1.51523	5.34281e-25	8.4737e-21
Ecm1	C-1	0.046	0.377	-0.708648	-2.03124	6.81835e-25	1.08139e-20
Rps6	C-1	1	0.999	0.287771	1.33345	7.50021e-25	1.18953e-20
Nars	C-1	0.662	0.327	0.406265	1.5012	9.69128e-25	1.53704e-20
Plekho1	C-1	0.021	0.346	-0.651643	-1.91869	9.9206e-25	1.57341e-20
Ntan1	C-1	0.546	0.242	0.380953	1.46368	1.20562e-24	1.91211e-20
C1qc	C-1	0.088	0.422	-0.778101	-2.17733	1.22373e-24	1.94084e-20
Gapdh	C-1	1	0.991	0.381289	1.46417	1.24531e-24	1.97506e-20
Snhg18	C-1	0.171	0.497	-0.712203	-2.03848	1.28302e-24	2.03488e-20
Zfp36l1	C-1	0.537	0.768	-0.614823	-1.84933	1.32053e-24	2.09436e-20
Golph3	C-1	0.654	0.316	0.397022	1.48739	1.38118e-24	2.19056e-20
Reep5	C-1	0.954	0.767	0.382464	1.46589	1.40713e-24	2.23171e-20
Rpl18	C-1	1	1	-0.343363	-1.40968	1.41015e-24	2.2365e-20
Tgfbi	C-1	0.017	0.34	-0.71145	-2.03694	1.50701e-24	2.39012e-20
Hint1	C-1	0.963	0.985	-0.499998	-1.64872	1.60775e-24	2.54989e-20
Hsp90b1	C-1	0.963	0.807	0.399103	1.49049	1.73198e-24	2.74692e-20
Ypel2	C-1	0.354	0.117	0.295812	1.34422	1.74553e-24	2.76841e-20
Ssx2ip	C-1	0.329	0.104	0.303329	1.35436	1.96941e-24	3.12348e-20
Gsta4	C-1	0.133	0.45	-1.18661	-3.27595	2.12055e-24	3.36319e-20
Lcmt1	C-1	0.412	0.15	0.313226	1.36783	2.26926e-24	3.59905e-20
Mbnl1	C-1	0.117	0.445	-0.676924	-1.96782	2.27612e-24	3.60993e-20
Cgnl1	C-1	0.608	0.278	0.378407	1.45996	2.85883e-24	4.5341e-20
Tlr2	C-1	0.342	0.11	0.27889	1.32166	3.36186e-24	5.3319e-20
Pdha1	C-1	0.713	0.372	0.398288	1.48927	3.63045e-24	5.7579e-20
Palld	C-1	0.067	0.391	-0.772984	-2.16622	3.88882e-24	6.16766e-20
Mrpl18	C-1	0.604	0.275	0.346734	1.41444	4.9031e-24	7.77631e-20
Sox13	C-1	0.408	0.148	0.291896	1.33896	4.93468e-24	7.8264e-20
Rab1a	C-1	0.896	0.599	0.415651	1.51536	5.43952e-24	8.62708e-20
Stat2	C-1	0.392	0.144	0.358257	1.43083	5.82194e-24	9.2336e-20
Sem1	C-1	1	0.984	0.344067	1.41067	6.0994e-24	9.67365e-20
Psd	C-1	0.013	0.328	-0.713299	-2.04071	6.40707e-24	1.01616e-19
Qsox1	C-1	0.954	0.824	0.41603	1.51593	6.51816e-24	1.03378e-19
Col5a2	C-1	0.083	0.405	-0.692771	-1.99925	7.92535e-24	1.25696e-19
Gtf3c6	C-1	0.55	0.24	0.34317	1.40941	8.41268e-24	1.33425e-19
Cab39	C-1	0.562	0.26	0.394659	1.48388	8.57728e-24	1.36036e-19
Sumo1	C-1	0.775	0.435	0.422527	1.52581	8.85817e-24	1.40491e-19
Pcolce	C-1	0.067	0.388	-0.67561	-1.96523	1.08128e-23	1.7149e-19
Slc39a11	C-1	0.467	0.19	0.359907	1.4332	1.13166e-23	1.79481e-19
Lama5	C-1	0.904	0.625	0.442766	1.55701	1.23316e-23	1.9558e-19
Pgd	C-1	0.796	0.465	0.414844	1.51413	1.38134e-23	2.19081e-19
Usmg5	C-1	0.988	0.868	0.37626	1.45683	1.40847e-23	2.23384e-19
Itch	C-1	0.454	0.183	0.344162	1.41081	1.58451e-23	2.51304e-19
Pik3r3	C-1	0.346	0.115	0.292139	1.33929	1.61149e-23	2.55582e-19
Tjp3	C-1	0.646	0.293	0.323099	1.3814	1.62e-23	2.56932e-19
Cops9	C-1	0.975	0.849	0.38033	1.46277	1.64574e-23	2.61014e-19
Pik3c2a	C-1	0.329	0.107	0.279114	1.32196	1.79519e-23	2.84717e-19
Fxyd6	C-1	0.008	0.318	-0.709482	-2.03294	1.91758e-23	3.04129e-19
Skap2	C-1	0.471	0.192	0.330292	1.39137	2.07633e-23	3.29305e-19
Zc3h7a	C-1	0.575	0.266	0.373471	1.45277	2.25837e-23	3.58177e-19
Col4a1	C-1	0.446	0.712	-0.897736	-2.45404	2.33573e-23	3.70447e-19
Ctsz	C-1	0.283	0.586	-0.684601	-1.98298	2.4708e-23	3.91868e-19
Hmgcr	C-1	0.304	0.094	0.273222	1.31419	2.74323e-23	4.35076e-19
Acp5	C-1	0.688	0.343	0.371849	1.45041	2.89724e-23	4.59502e-19
Map7d1	C-1	0.179	0.498	-0.651311	-1.91805	3.0223e-23	4.79337e-19
Fam46a	C-1	0.358	0.124	0.306555	1.35874	3.18133e-23	5.04559e-19
Hint3	C-1	0.417	0.157	0.301982	1.35254	4.52815e-23	7.18165e-19
Pafah1b3	C-1	0.679	0.337	0.349854	1.41886	4.70588e-23	7.46352e-19
Rpf1	C-1	0.379	0.135	0.293193	1.3407	4.76717e-23	7.56073e-19
Lbp	C-1	0.525	0.221	0.325952	1.38535	7.06857e-23	1.12108e-18
Mxra8	C-1	0.075	0.392	-0.607422	-1.83569	7.16413e-23	1.13623e-18
Snx10	C-1	0.338	0.111	0.259748	1.2966	7.17226e-23	1.13752e-18
Slc16a1	C-1	0.483	0.205	0.351183	1.42075	7.58004e-23	1.20219e-18
Chchd5	C-1	0.438	0.176	0.332927	1.39505	7.73598e-23	1.22693e-18
Gars	C-1	0.537	0.243	0.358992	1.43189	7.75926e-23	1.23062e-18
Bmf	C-1	0.433	0.172	0.343157	1.40939	1.04611e-22	1.65912e-18
Pdlim3	C-1	0.025	0.329	-1.18327	-3.26502	1.05048e-22	1.66606e-18
Uqcc2	C-1	0.504	0.736	-0.602067	-1.82589	1.15632e-22	1.83393e-18
Mob1a	C-1	0.646	0.317	0.365706	1.44153	1.16222e-22	1.84328e-18
Psma2	C-1	0.942	0.711	0.389177	1.47576	1.26524e-22	2.00668e-18
Tax1bp3	C-1	0.875	0.621	0.412004	1.50984	1.30114e-22	2.0636e-18
Itm2b	C-1	0.992	0.991	-0.490571	-1.63325	1.33061e-22	2.11034e-18
Ctsh	C-1	0.925	0.643	0.405733	1.5004	1.38577e-22	2.19783e-18
Cxcl12	C-1	0.029	0.333	-0.868746	-2.38392	1.39171e-22	2.20725e-18
Lamp2	C-1	0.904	0.709	0.392883	1.48124	1.39969e-22	2.2199e-18
Sdcbp2	C-1	0.292	0.089	0.259292	1.29601	1.44057e-22	2.28475e-18
Plpp3	C-1	0.046	0.354	-0.618687	-1.85649	1.5664e-22	2.48431e-18
Inhbb	C-1	0.542	0.753	-0.810803	-2.24971	1.62607e-22	2.57895e-18
Cox7b	C-1	0.996	0.887	0.382382	1.46577	1.68802e-22	2.67721e-18
Zfand6	C-1	0.604	0.286	0.345821	1.41315	1.69528e-22	2.68871e-18
Tm9sf2	C-1	0.717	0.392	0.412152	1.51006	1.82523e-22	2.89481e-18
Nus1	C-1	0.446	0.182	0.345436	1.41261	2.0802e-22	3.29919e-18
Bnip3	C-1	0.333	0.115	0.344935	1.4119	2.09281e-22	3.3192e-18
Ero1l	C-1	0.346	0.12	0.313504	1.36821	2.11956e-22	3.36162e-18
Tmpo	C-1	0.608	0.282	0.328415	1.38877	2.16536e-22	3.43425e-18
Map7	C-1	0.371	0.134	0.295885	1.34431	2.17542e-22	3.45022e-18
Ttc39a	C-1	0.338	0.114	0.273592	1.31468	2.25343e-22	3.57394e-18
Nbr1	C-1	0.533	0.243	0.354246	1.42511	2.26686e-22	3.59523e-18
Bmyc	C-1	0.488	0.203	0.326266	1.38578	2.34555e-22	3.72004e-18
Srsf7	C-1	0.783	0.443	0.384882	1.46944	2.69412e-22	4.27287e-18
Lrba	C-1	0.354	0.124	0.281175	1.32468	2.98549e-22	4.73499e-18
Asf1a	C-1	0.346	0.118	0.274087	1.31533	2.98873e-22	4.74012e-18
St6gal1	C-1	0.367	0.131	0.28922	1.33539	3.1512e-22	4.99779e-18
Fzd6	C-1	0.35	0.121	0.277068	1.31926	3.37701e-22	5.35593e-18
Spcs2	C-1	0.85	0.563	0.413413	1.51197	3.49613e-22	5.54486e-18
Mgat2	C-1	0.533	0.234	0.31478	1.36996	3.56848e-22	5.65961e-18
Cyp39a1	C-1	0.292	0.09	0.259592	1.2964	4.10696e-22	6.51364e-18
Chpf	C-1	0.042	0.345	-0.593941	-1.81111	4.28688e-22	6.79899e-18
Hspb7	C-1	0.008	0.303	-0.956677	-2.60303	4.68371e-22	7.42836e-18
Cyb5b	C-1	0.613	0.294	0.34685	1.4146	4.75468e-22	7.54092e-18
Dnajb6	C-1	0.692	0.355	0.354058	1.42484	5.4876e-22	8.70334e-18
Hnrnpul2	C-1	0.617	0.313	0.383691	1.46769	5.73572e-22	9.09685e-18
Bnip3l	C-1	0.654	0.328	0.379088	1.46095	6.38088e-22	1.01201e-17
St14	C-1	0.604	0.281	0.332317	1.39419	6.39195e-22	1.01376e-17
Nedd9	C-1	0.388	0.144	0.296759	1.34549	6.41206e-22	1.01695e-17
Kctd12	C-1	0.008	0.302	-0.665839	-1.94612	6.51625e-22	1.03348e-17
Ccdc107	C-1	0.117	0.418	-0.727229	-2.06934	6.58848e-22	1.04493e-17
Tubb6	C-1	0.038	0.338	-0.698154	-2.01004	6.60178e-22	1.04704e-17
Fxyd5	C-1	0.05	0.354	-0.603336	-1.82821	6.89058e-22	1.09285e-17
Bola2	C-1	0.35	0.626	-0.608801	-1.83823	6.98995e-22	1.10861e-17
Ass1	C-1	0.408	0.156	0.286809	1.33217	7.86694e-22	1.2477e-17
Efnb2	C-1	0.45	0.181	0.300823	1.35097	7.99918e-22	1.26867e-17
Lmod1	C-1	0.004	0.295	-0.786688	-2.19611	8.41845e-22	1.33517e-17
Tomm22	C-1	0.704	0.379	0.385615	1.47052	8.68879e-22	1.37804e-17
Coa4	C-1	0.312	0.102	0.259376	1.29612	8.69475e-22	1.37899e-17
Noxa1	C-1	0.304	0.099	0.285842	1.33088	9.84747e-22	1.56181e-17
Itga2	C-1	0.296	0.094	0.263479	1.30145	1.03803e-21	1.64632e-17
Dpt	C-1	0.179	0.481	-0.720975	-2.05644	1.17018e-21	1.85591e-17
Gstm1	C-1	0.121	0.425	-0.61643	-1.8523	1.21993e-21	1.93481e-17
Chka	C-1	0.425	0.167	0.289037	1.33514	1.24726e-21	1.97816e-17
Cmc1	C-1	0.479	0.204	0.31818	1.37462	1.2724e-21	2.01803e-17
C4b	C-1	0.067	0.369	-0.766812	-2.15289	1.30118e-21	2.06366e-17
Gtf2a1	C-1	0.454	0.186	0.303802	1.355	1.5338e-21	2.4326e-17
Pepd	C-1	0.562	0.257	0.321609	1.37935	1.55794e-21	2.47089e-17
Etl4	C-1	0.512	0.222	0.308669	1.36161	1.60568e-21	2.54661e-17
Aldh1a2	C-1	0.613	0.29	0.350597	1.41992	1.63142e-21	2.58743e-17
Smoc1	C-1	0.008	0.297	-0.724889	-2.0645	1.74045e-21	2.76036e-17
Cd2ap	C-1	0.662	0.328	0.361553	1.43556	1.76126e-21	2.79335e-17
Tmem109	C-1	0.158	0.457	-0.619896	-1.85873	1.78115e-21	2.82491e-17
Chpt1	C-1	0.462	0.194	0.320261	1.37749	1.79103e-21	2.84057e-17
Abracl	C-1	0.833	0.52	0.378664	1.46033	1.94928e-21	3.09156e-17
Myl12b	C-1	0.967	0.756	0.378712	1.4604	1.96133e-21	3.11066e-17
Gja1	C-1	0.05	0.348	-0.584433	-1.79397	1.96806e-21	3.12135e-17
Rnf149	C-1	0.512	0.227	0.323466	1.38191	2.07027e-21	3.28345e-17
Chd3	C-1	0.425	0.666	-0.610765	-1.84184	2.28414e-21	3.62265e-17
Mphosph6	C-1	0.312	0.104	0.266938	1.30596	2.64961e-21	4.20229e-17
Ap2s1	C-1	0.921	0.715	0.385866	1.47089	2.85342e-21	4.52552e-17
RP23-289H16.2	C-1	0.346	0.618	-0.67545	-1.96492	2.98791e-21	4.73883e-17
Kctd17	C-1	0.017	0.305	-0.552053	-1.73681	3.02038e-21	4.79033e-17
Arhgef25	C-1	0.021	0.31	-0.606416	-1.83385	3.02088e-21	4.79111e-17
Stt3a	C-1	0.671	0.346	0.359195	1.43218	3.07322e-21	4.87413e-17
Ccng1	C-1	0.492	0.212	0.311157	1.365	3.28322e-21	5.20718e-17
Nfe2l2	C-1	0.675	0.362	0.382348	1.46572	3.386e-21	5.3702e-17
Itm2c	C-1	0.479	0.718	-0.606071	-1.83322	3.42122e-21	5.42605e-17
Nedd8	C-1	0.992	0.913	0.351762	1.42157	3.59536e-21	5.70224e-17
Mtch1	C-1	0.608	0.814	-0.557071	-1.74555	3.63114e-21	5.759e-17
Ccser2	C-1	0.404	0.158	0.301701	1.35216	3.64298e-21	5.77777e-17
Cdca7	C-1	0.542	0.246	0.344894	1.41184	3.81897e-21	6.05688e-17
Frg1	C-1	0.417	0.169	0.325931	1.38532	3.82005e-21	6.0586e-17
Fam189a2	C-1	0.146	0.441	-0.704593	-2.02302	3.82069e-21	6.05961e-17
Erh	C-1	0.562	0.263	0.323699	1.38223	4.06199e-21	6.44232e-17
Itgb5	C-1	0.283	0.554	-0.621944	-1.86255	4.47296e-21	7.09412e-17
Lamtor5	C-1	0.738	0.418	0.376367	1.45698	4.68179e-21	7.42532e-17
Fstl1	C-1	0.1	0.397	-0.629123	-1.87597	5.13478e-21	8.14377e-17
Pon3	C-1	0.304	0.1	0.253476	1.2885	5.2208e-21	8.28018e-17
Cmtm4	C-1	0.379	0.142	0.280699	1.32405	5.3005e-21	8.4066e-17
Cav1	C-1	0.025	0.312	-0.652576	-1.92048	5.7182e-21	9.06907e-17
Loxl1	C-1	0.058	0.351	-0.640293	-1.89704	6.58854e-21	1.04494e-16
Fcgrt	C-1	0.062	0.358	-0.585028	-1.79504	7.45293e-21	1.18203e-16
Mcfd2	C-1	0.608	0.305	0.363667	1.4386	7.59387e-21	1.20439e-16
Ccl8	C-1	0.133	0.426	-0.815131	-2.25947	7.97948e-21	1.26555e-16
Npdc1	C-1	0.208	0.501	-0.596086	-1.815	8.04975e-21	1.27669e-16
Atp5f1	C-1	0.958	0.841	0.356898	1.42889	8.63491e-21	1.3695e-16
Cryab	C-1	0.021	0.305	-0.577968	-1.78241	9.2453e-21	1.4663e-16
Ost4	C-1	0.608	0.816	-0.514037	-1.67203	1.01813e-20	1.61475e-16
AC130827.2	C-1	0.238	0.522	-0.667888	-1.95011	1.0265e-20	1.62804e-16
Slc25a3	C-1	0.996	0.915	0.329589	1.3904	1.03058e-20	1.6345e-16
Gm10073	C-1	0.592	0.784	-0.565279	-1.75994	1.05509e-20	1.67338e-16
Pvrl2	C-1	0.504	0.226	0.336172	1.39958	1.12967e-20	1.79166e-16
Pgam1	C-1	0.896	0.74	0.420251	1.52234	1.27098e-20	2.01578e-16
Tcf25	C-1	0.883	0.603	0.342601	1.40861	1.28869e-20	2.04387e-16
Sephs2	C-1	0.371	0.141	0.289111	1.33524	1.8059e-20	2.86416e-16
Cttnbp2nl	C-1	0.362	0.135	0.283388	1.32762	1.84819e-20	2.93123e-16
Top1	C-1	0.496	0.222	0.334513	1.39726	1.90344e-20	3.01885e-16
Tspan13	C-1	0.004	0.28	-0.765777	-2.15067	1.94278e-20	3.08126e-16
Eif2s2	C-1	0.733	0.424	0.373615	1.45298	1.98545e-20	3.14892e-16
Mdp1	C-1	0.592	0.288	0.333388	1.39569	2.11467e-20	3.35387e-16
Adam9	C-1	0.458	0.195	0.311765	1.36583	2.22716e-20	3.53228e-16
Metap2	C-1	0.65	0.347	0.376574	1.45728	2.27252e-20	3.60422e-16
Prelp	C-1	0	0.273	-0.55831	-1.74772	2.41585e-20	3.83153e-16
Eif2s3x	C-1	0.658	0.342	0.351192	1.42076	2.44967e-20	3.88517e-16
Igf1	C-1	0.079	0.365	-0.748926	-2.11473	2.45091e-20	3.88714e-16
Pdcd6ip	C-1	0.746	0.429	0.355953	1.42754	2.52645e-20	4.00696e-16
Uqcrh	C-1	0.992	0.959	0.326417	1.38599	2.9246e-20	4.63842e-16
Arfgap3	C-1	0.537	0.249	0.309254	1.36241	2.97119e-20	4.71231e-16
Selt	C-1	0.733	0.427	0.356233	1.42794	2.98545e-20	4.73492e-16
H2-Eb1	C-1	0.042	0.324	-0.676403	-1.96679	3.15212e-20	4.99926e-16
Dazap2	C-1	0.963	0.738	0.343887	1.41042	3.16119e-20	5.01366e-16
Psme2	C-1	0.879	0.617	0.389071	1.47561	3.28964e-20	5.21737e-16
Ccdc3	C-1	0.021	0.299	-0.559032	-1.74898	3.44888e-20	5.46993e-16
Rab6a	C-1	0.567	0.273	0.326027	1.38545	4.46601e-20	7.08309e-16
Suclg2	C-1	0.496	0.229	0.330183	1.39122	4.50632e-20	7.14703e-16
Ces1d	C-1	0.567	0.27	0.341722	1.40737	4.59624e-20	7.28964e-16
Sppl2a	C-1	0.483	0.208	0.274893	1.31639	4.76201e-20	7.55255e-16
Pxn	C-1	0.642	0.329	0.339097	1.40368	5.42014e-20	8.59634e-16
Calm1	C-1	0.667	0.826	-0.563324	-1.7565	5.80253e-20	9.20281e-16
Tgfbr2	C-1	0.212	0.496	-0.628948	-1.87564	6.0326e-20	9.56771e-16
Nck1	C-1	0.371	0.141	0.268365	1.30782	6.26244e-20	9.93223e-16
Plp2	C-1	0.779	0.496	0.394111	1.48307	6.43023e-20	1.01983e-15
Lox	C-1	0.112	0.395	-0.670133	-1.9545	6.55132e-20	1.03904e-15
Sema4d	C-1	0.388	0.151	0.27388	1.31506	6.99854e-20	1.10997e-15
Zc3hav1	C-1	0.433	0.182	0.297113	1.34597	7.21268e-20	1.14393e-15
Mprip	C-1	0.613	0.785	-0.540917	-1.71758	8.46059e-20	1.34185e-15
Mrps35	C-1	0.442	0.188	0.295584	1.34391	8.61644e-20	1.36657e-15
Tmem14c	C-1	0.088	0.369	-0.67066	-1.95553	9.11566e-20	1.44574e-15
Rad51b	C-1	0.542	0.266	0.376796	1.45761	1.02922e-19	1.63234e-15
Glb1	C-1	0.425	0.177	0.296189	1.34472	1.1202e-19	1.77663e-15
Ptprj	C-1	0.333	0.12	0.255478	1.29108	1.28829e-19	2.04323e-15
Synpo2	C-1	0.038	0.31	-0.880221	-2.41143	1.48118e-19	2.34915e-15
Tspan4	C-1	0.046	0.326	-0.550265	-1.73371	1.48782e-19	2.35968e-15
Zfp706	C-1	0.858	0.601	0.384432	1.46878	1.7271e-19	2.73918e-15
Stub1	C-1	0.333	0.606	-0.551489	-1.73584	1.93363e-19	3.06673e-15
Arfgef1	C-1	0.729	0.417	0.367273	1.44379	1.9407e-19	3.07795e-15
Grina	C-1	0.129	0.413	-0.560661	-1.75183	2.00819e-19	3.18499e-15
Bclaf1	C-1	0.562	0.269	0.300877	1.35104	2.07005e-19	3.2831e-15
Rabgap1l	C-1	0.396	0.159	0.275865	1.31767	2.08825e-19	3.31197e-15
Mdh1	C-1	0.871	0.657	0.398998	1.49033	2.13778e-19	3.39052e-15
Bmp1	C-1	0.108	0.392	-0.585771	-1.79638	2.17409e-19	3.4481e-15
Mfap2	C-1	0.121	0.401	-0.627268	-1.87249	2.39663e-19	3.80106e-15
Cib1	C-1	0.804	0.486	0.346428	1.41401	2.46707e-19	3.91278e-15
RP23-185A18.9	C-1	0.608	0.312	0.327615	1.38766	2.69959e-19	4.28155e-15
Ppp1r12b	C-1	0.017	0.283	-0.733201	-2.08173	2.81229e-19	4.4603e-15
Zc3h12a	C-1	0.317	0.112	0.260836	1.29801	2.98796e-19	4.73891e-15
Pkp2	C-1	0.308	0.108	0.255798	1.29149	3.00205e-19	4.76124e-15
Cxxc5	C-1	0.617	0.316	0.329609	1.39042	3.05973e-19	4.85273e-15
Ptgis	C-1	0.004	0.266	-0.699883	-2.01352	3.07359e-19	4.87471e-15
Rnase4	C-1	0.204	0.487	-0.587554	-1.79958	3.22687e-19	5.11782e-15
Setd8	C-1	0.592	0.298	0.325883	1.38525	3.26326e-19	5.17553e-15
Vamp3	C-1	0.496	0.228	0.313068	1.36762	3.4422e-19	5.45933e-15
Mrps18c	C-1	0.617	0.314	0.318194	1.37464	3.53822e-19	5.61162e-15
Arpp19	C-1	0.883	0.64	0.371633	1.4501	3.6621e-19	5.8081e-15
Stim2	C-1	0.325	0.12	0.282557	1.32652	3.73595e-19	5.92522e-15
Cops5	C-1	0.604	0.306	0.319845	1.37691	3.75608e-19	5.95715e-15
Ufc1	C-1	0.754	0.449	0.375871	1.45626	3.77416e-19	5.98582e-15
Prrc2a	C-1	0.15	0.436	-0.569657	-1.76766	3.89942e-19	6.18447e-15
Axl	C-1	0.117	0.395	-0.572022	-1.77185	4.02067e-19	6.37678e-15
Epb41l4a	C-1	0.283	0.095	0.250969	1.28527	4.07798e-19	6.46767e-15
Hoxb7	C-1	0.471	0.201	0.253089	1.288	4.22478e-19	6.70049e-15
Suclg1	C-1	0.667	0.363	0.354097	1.42489	4.64405e-19	7.36546e-15
Ctdsp2	C-1	0.508	0.717	-0.541909	-1.71928	4.69781e-19	7.45072e-15
Zfp704	C-1	0.462	0.199	0.283509	1.32778	5.24462e-19	8.31796e-15
Ergic2	C-1	0.425	0.181	0.287466	1.33305	5.67822e-19	9.00566e-15
Rpl3	C-1	1	0.999	-0.35715	-1.42925	5.76728e-19	9.14691e-15
Col17a1	C-1	0.004	0.263	-0.673115	-1.96033	5.85075e-19	9.27929e-15
Psmb3	C-1	0.388	0.637	-0.531401	-1.70131	5.87991e-19	9.32554e-15
Creld2	C-1	0.508	0.236	0.312047	1.36622	6.0401e-19	9.57959e-15
RP23-161B9.10	C-1	0.963	0.744	0.351784	1.4216	6.35105e-19	1.00728e-14
RP24-353D23.1	C-1	0.383	0.154	0.273678	1.31479	6.62002e-19	1.04993e-14
Usp3	C-1	0.446	0.199	0.314328	1.36934	7.09215e-19	1.12481e-14
Trp53bp2	C-1	0.475	0.211	0.27511	1.31668	7.35017e-19	1.16574e-14
Psma1	C-1	0.838	0.529	0.347408	1.41539	7.64517e-19	1.21252e-14
Oxtr	C-1	0.054	0.323	-0.641871	-1.90003	8.23129e-19	1.30548e-14
Gpbp1	C-1	0.471	0.215	0.31675	1.37266	8.23863e-19	1.30665e-14
Stat3	C-1	0.767	0.448	0.342303	1.40819	8.31192e-19	1.31827e-14
Ctsa	C-1	0.954	0.741	0.334503	1.39725	8.37096e-19	1.32764e-14
mt-Nd2	C-1	0.242	0.519	-0.616183	-1.85185	8.65774e-19	1.37312e-14
RP23-81C12.3	C-1	0.979	0.971	-0.707147	-2.0282	8.81853e-19	1.39862e-14
Pdlim5	C-1	0.442	0.195	0.308281	1.36108	8.97809e-19	1.42393e-14
Pltp	C-1	0.038	0.306	-0.523286	-1.68756	9.47143e-19	1.50217e-14
Prkaa1	C-1	0.346	0.132	0.264613	1.30293	9.88206e-19	1.56729e-14
Serf1	C-1	0.542	0.257	0.291361	1.33825	1.02485e-18	1.62542e-14
Rexo2	C-1	0.204	0.481	-0.72546	-2.06568	1.06917e-18	1.6957e-14
Pkd1	C-1	0.067	0.341	-0.520903	-1.68355	1.10776e-18	1.75692e-14
Ap2b1	C-1	0.55	0.271	0.311308	1.36521	1.1709e-18	1.85704e-14
S100a14	C-1	0.067	0.33	-0.966118	-2.62772	1.18604e-18	1.88106e-14
Ndufb9	C-1	0.846	0.91	-0.482314	-1.61982	1.21092e-18	1.92051e-14
Cdc42	C-1	0.967	0.858	0.322844	1.38105	1.47146e-18	2.33374e-14
Brms1	C-1	0.458	0.202	0.287814	1.33351	1.58871e-18	2.5197e-14
Ell2	C-1	0.354	0.138	0.267471	1.30665	1.68783e-18	2.67689e-14
Cnot1	C-1	0.533	0.266	0.328854	1.38937	1.76619e-18	2.80117e-14
Dlg5	C-1	0.454	0.207	0.315495	1.37094	1.81119e-18	2.87255e-14
Slc25a5	C-1	0.975	0.901	0.313061	1.3676	1.88327e-18	2.98687e-14
Rps16	C-1	1	1	-0.262234	-1.29983	1.92818e-18	3.0581e-14
Lgals9	C-1	0.621	0.331	0.38546	1.47029	1.98247e-18	3.1442e-14
Krcc1	C-1	0.492	0.225	0.29403	1.34182	2.03833e-18	3.23279e-14
Krt13	C-1	0.008	0.262	-1.04876	-2.85409	2.13761e-18	3.39026e-14
Cldn23	C-1	0.375	0.151	0.273279	1.31427	2.43108e-18	3.85569e-14
Chmp3	C-1	0.633	0.335	0.323991	1.38264	2.54466e-18	4.03582e-14
Denr	C-1	0.583	0.3	0.324551	1.38341	3.13356e-18	4.96982e-14
Fkbp10	C-1	0.054	0.321	-0.518884	-1.68015	3.32549e-18	5.27423e-14
Ndufs7	C-1	0.496	0.708	-0.520239	-1.68243	3.44076e-18	5.45705e-14
Klhdc8b	C-1	0.071	0.337	-0.675354	-1.96473	3.5448e-18	5.62206e-14
Zfp207	C-1	0.8	0.465	0.321537	1.37925	3.70902e-18	5.88251e-14
Psma4	C-1	0.692	0.388	0.335563	1.39873	3.97429e-18	6.30323e-14
Scaf11	C-1	0.458	0.202	0.261055	1.2983	4.1314e-18	6.5524e-14
Aurkaip1	C-1	0.608	0.323	0.324378	1.38317	4.16418e-18	6.60439e-14
Tsr1	C-1	0.433	0.186	0.256406	1.29228	4.28987e-18	6.80374e-14
Hectd1	C-1	0.537	0.259	0.28367	1.32799	4.55287e-18	7.22085e-14
Lgals3	C-1	0.554	0.724	-0.962628	-2.61857	4.57482e-18	7.25567e-14
Ndufb2	C-1	0.583	0.739	-0.552291	-1.73723	5.2191e-18	8.2775e-14
Gjb2	C-1	0.592	0.296	0.306872	1.35917	5.94581e-18	9.43005e-14
Tra2a	C-1	0.542	0.267	0.295915	1.34436	6.52915e-18	1.03552e-13
Myo1c	C-1	0.117	0.387	-0.535957	-1.70908	6.70317e-18	1.06312e-13
Rnf114	C-1	0.596	0.315	0.336836	1.40051	6.9165e-18	1.09696e-13
Dnajc3	C-1	0.562	0.284	0.313371	1.36803	7.08806e-18	1.12417e-13
Sdc1	C-1	0.592	0.737	-0.709426	-2.03282	7.27312e-18	1.15352e-13
Gpd1l	C-1	0.479	0.228	0.331073	1.39246	7.48867e-18	1.1877e-13
Nol7	C-1	0.621	0.344	0.350845	1.42027	7.80313e-18	1.23758e-13
Actg1	C-1	1	1	-0.337782	-1.40183	8.18855e-18	1.2987e-13
Yipf2	C-1	0.392	0.165	0.288415	1.33431	8.29583e-18	1.31572e-13
Aida	C-1	0.346	0.137	0.25802	1.29436	8.41986e-18	1.33539e-13
Adar	C-1	0.438	0.196	0.291235	1.33808	8.59442e-18	1.36307e-13
Lpcat3	C-1	0.488	0.227	0.281003	1.32446	9.03989e-18	1.43373e-13
Oit1	C-1	0.767	0.453	0.346388	1.41395	9.30976e-18	1.47653e-13
Eps8l1	C-1	0.338	0.13	0.250067	1.28411	9.56836e-18	1.51754e-13
Sp100	C-1	0.362	0.146	0.258687	1.29523	1.00878e-17	1.59992e-13
Mrpl51	C-1	0.725	0.431	0.34127	1.40673	1.14494e-17	1.81587e-13
Arhgap27	C-1	0.508	0.244	0.301863	1.35238	1.15965e-17	1.83921e-13
Mrpl14	C-1	0.304	0.566	-0.512026	-1.66867	1.23588e-17	1.96011e-13
Gnb2	C-1	0.946	0.966	-0.442315	-1.55631	1.2604e-17	1.99899e-13
Hras	C-1	0.208	0.474	-0.537478	-1.71168	1.27459e-17	2.02151e-13
Dus1l	C-1	0.388	0.164	0.286097	1.33122	1.30333e-17	2.06708e-13
Gstt2	C-1	0.529	0.253	0.263781	1.30184	1.33329e-17	2.1146e-13
Ccdc80	C-1	0.058	0.318	-0.527077	-1.69397	1.33504e-17	2.11738e-13
Pnrc2	C-1	0.504	0.244	0.30904	1.36212	1.35283e-17	2.14558e-13
Cd164	C-1	0.883	0.618	0.329699	1.39055	1.41487e-17	2.24398e-13
Uhmk1	C-1	0.383	0.16	0.266011	1.30475	1.42883e-17	2.26613e-13
Dnase2a	C-1	0.388	0.162	0.264703	1.30304	1.43478e-17	2.27556e-13
H3f3a	C-1	1	0.997	0.264501	1.30278	1.57474e-17	2.49754e-13
Mustn1	C-1	0.029	0.279	-0.622585	-1.86374	1.62267e-17	2.57355e-13
Thy1	C-1	0.154	0.422	-0.660012	-1.93482	1.65832e-17	2.63009e-13
Hnrnpab	C-1	0.975	0.883	0.322101	1.38002	1.73049e-17	2.74456e-13
Ahnak2	C-1	0.033	0.286	-0.456175	-1.57803	1.75795e-17	2.7881e-13
Dnajc7	C-1	0.454	0.207	0.293103	1.34058	1.91572e-17	3.03833e-13
Qars	C-1	0.679	0.38	0.325308	1.38446	1.91594e-17	3.03869e-13
Clic4	C-1	0.05	0.306	-0.503411	-1.65436	1.91978e-17	3.04477e-13
Fkbp1a	C-1	0.438	0.644	-0.599066	-1.82042	1.98795e-17	3.15289e-13
Parp12	C-1	0.358	0.146	0.281792	1.3255	2.08329e-17	3.3041e-13
Cd14	C-1	0.938	0.662	0.299218	1.3488	2.11592e-17	3.35586e-13
Pgm5	C-1	0.008	0.25	-0.536393	-1.70983	2.13094e-17	3.37967e-13
Mob1b	C-1	0.454	0.203	0.256094	1.29187	2.23329e-17	3.54199e-13
Serpinb6a	C-1	0.162	0.428	-0.550131	-1.73348	2.40952e-17	3.82149e-13
Cd47	C-1	0.671	0.372	0.328086	1.38831	2.72328e-17	4.31913e-13
Fer1l4	C-1	0.371	0.155	0.275196	1.31679	2.99384e-17	4.74823e-13
Elk3	C-1	0.533	0.268	0.305602	1.35744	3.00572e-17	4.76708e-13
Rbp1	C-1	0.129	0.391	-0.601545	-1.82494	3.36105e-17	5.33062e-13
Nipa2	C-1	0.371	0.154	0.26029	1.29731	3.36285e-17	5.33348e-13
Lig3	C-1	0.325	0.126	0.254267	1.28952	3.74313e-17	5.9366e-13
Slc38a2	C-1	0.812	0.54	0.3389	1.4034	3.88716e-17	6.16504e-13
Bet1	C-1	0.4	0.173	0.267103	1.30618	4.28125e-17	6.79007e-13
Ddah2	C-1	0.054	0.308	-0.464759	-1.59163	4.33927e-17	6.88209e-13
Ggnbp2	C-1	0.508	0.241	0.257602	1.29382	4.36134e-17	6.91708e-13
Arl2	C-1	0.092	0.35	-0.485622	-1.62519	4.85212e-17	7.69546e-13
Rnf4	C-1	0.496	0.239	0.296893	1.34567	4.89392e-17	7.76176e-13
Emc10	C-1	0.404	0.632	-0.52455	-1.6897	5.00768e-17	7.94218e-13
Ndufa13	C-1	0.946	0.959	-0.450448	-1.56902	5.13873e-17	8.15002e-13
RP23-183D11.6	C-1	0.421	0.188	0.299492	1.34917	5.54306e-17	8.79129e-13
Col6a3	C-1	0.796	0.901	-0.691631	-1.99697	5.6913e-17	9.0264e-13
Tmem128	C-1	0.388	0.165	0.265223	1.30372	6.14395e-17	9.7443e-13
Ing1	C-1	0.454	0.21	0.275884	1.3177	6.1502e-17	9.75422e-13
Prelid1	C-1	0.971	0.904	0.313976	1.36886	6.58391e-17	1.04421e-12
Uba1	C-1	0.821	0.571	0.351048	1.42056	6.80484e-17	1.07925e-12
Slc38a1	C-1	0.004	0.238	-0.492326	-1.63612	7.15584e-17	1.13492e-12
Adam15	C-1	0.096	0.357	-0.497131	-1.644	7.16017e-17	1.1356e-12
Srp68	C-1	0.562	0.281	0.262131	1.2997	7.3044e-17	1.15848e-12
Tmem259	C-1	0.242	0.493	-0.549674	-1.73269	7.48223e-17	1.18668e-12
Nktr	C-1	0.467	0.217	0.264213	1.30241	7.88511e-17	1.25058e-12
Npepps	C-1	0.454	0.211	0.275667	1.31741	8.31661e-17	1.31901e-12
Spon2	C-1	0.321	0.599	-0.690254	-1.99422	8.31992e-17	1.31954e-12
Dpp3	C-1	0.654	0.356	0.290552	1.33716	8.3205e-17	1.31963e-12
Siva1	C-1	0.075	0.328	-0.463147	-1.58907	9.82487e-17	1.55823e-12
Cracr2b	C-1	0.075	0.324	-0.566944	-1.76287	9.99252e-17	1.58481e-12
Ube2l3	C-1	0.808	0.534	0.337249	1.40109	1.00196e-16	1.58912e-12
Sec63	C-1	0.508	0.249	0.28375	1.3281	1.01315e-16	1.60685e-12
Acadl	C-1	0.508	0.251	0.290755	1.33744	1.01622e-16	1.61173e-12
Zcrb1	C-1	0.512	0.253	0.283543	1.32783	1.07682e-16	1.70783e-12
Txnl4a	C-1	0.579	0.298	0.275003	1.31654	1.09953e-16	1.74385e-12
Josd2	C-1	0.05	0.298	-0.461127	-1.58586	1.10286e-16	1.74914e-12
Sf3b5	C-1	0.342	0.578	-0.512252	-1.66905	1.15773e-16	1.83617e-12
Cbx5	C-1	0.408	0.179	0.250733	1.28497	1.42655e-16	2.2625e-12
Gnas	C-1	0.996	0.979	0.260057	1.297	1.42763e-16	2.26422e-12
Mx1	C-1	0.296	0.112	0.271961	1.31254	1.42775e-16	2.26441e-12
Tcf4	C-1	0.046	0.291	-0.468305	-1.59729	1.47186e-16	2.33436e-12
Uba7	C-1	0.488	0.234	0.272672	1.31347	1.50364e-16	2.38477e-12
Plekhb2	C-1	0.717	0.427	0.319857	1.37693	1.60022e-16	2.53794e-12
Asb2	C-1	0.008	0.239	-0.579577	-1.78528	1.77841e-16	2.82055e-12
Gabarapl2	C-1	0.821	0.517	0.297637	1.34667	1.80309e-16	2.8597e-12
Stx7	C-1	0.5	0.242	0.259716	1.29656	1.85151e-16	2.9365e-12
Rpl7l1	C-1	0.646	0.343	0.26637	1.30522	1.8926e-16	3.00166e-12
Ccdc85b	C-1	0.004	0.233	-0.423946	-1.52798	1.91178e-16	3.03208e-12
Ei24	C-1	0.488	0.235	0.270149	1.31016	1.99006e-16	3.15624e-12
Csnk1e	C-1	0.45	0.21	0.271948	1.31252	2.12372e-16	3.36823e-12
Mettl20	C-1	0.429	0.198	0.271075	1.31137	2.53309e-16	4.01749e-12
Cox17	C-1	0.567	0.294	0.294187	1.34204	2.59525e-16	4.11606e-12
Xdh	C-1	0.362	0.152	0.257494	1.29368	2.59716e-16	4.1191e-12
Rbmxl1	C-1	0.417	0.19	0.28341	1.32765	3.1246e-16	4.95562e-12
Tppp3	C-1	0.1	0.346	-0.61963	-1.85824	3.2452e-16	5.14689e-12
Cd248	C-1	0.05	0.291	-0.504111	-1.65551	3.54947e-16	5.62945e-12
Stab1	C-1	0.013	0.242	-0.5031	-1.65384	3.5551e-16	5.63838e-12
Wfdc17	C-1	0.025	0.259	-0.735236	-2.08597	3.59014e-16	5.69396e-12
Rab34	C-1	0.046	0.287	-0.434041	-1.54348	3.67701e-16	5.83173e-12
Rnps1	C-1	0.679	0.393	0.317791	1.37409	3.86357e-16	6.12763e-12
Glyr1	C-1	0.529	0.265	0.258968	1.29559	3.93959e-16	6.24819e-12
Cd151	C-1	0.346	0.58	-0.50339	-1.65432	4.01014e-16	6.36009e-12
Dact3	C-1	0.017	0.247	-0.454414	-1.57525	4.16998e-16	6.61359e-12
Hsbp1	C-1	0.883	0.703	0.328894	1.38943	4.20642e-16	6.67138e-12
Gorasp2	C-1	0.704	0.424	0.312905	1.36739	4.40729e-16	6.98996e-12
U2af1	C-1	0.771	0.463	0.309453	1.36268	4.41316e-16	6.99928e-12
Trim29	C-1	0	0.222	-0.480131	-1.61628	4.73725e-16	7.51328e-12
Socs2	C-1	0.075	0.321	-0.461739	-1.58683	4.75302e-16	7.53829e-12
Atpif1	C-1	1	0.958	0.290294	1.33682	4.84496e-16	7.68411e-12
Galnt16	C-1	0.004	0.228	-0.52768	-1.695	4.84715e-16	7.68757e-12
Abhd17c	C-1	0.479	0.228	0.267374	1.30653	4.8791e-16	7.73825e-12
Emc6	C-1	0.725	0.432	0.322829	1.38103	5.04333e-16	7.99872e-12
Bak1	C-1	0.442	0.206	0.266934	1.30595	5.48176e-16	8.69407e-12
Krt6a	C-1	0	0.221	-1.19928	-3.31771	5.50329e-16	8.72822e-12
Atp6v1e1	C-1	0.863	0.635	0.335617	1.3988	5.86003e-16	9.294e-12
Atp2b4	C-1	0.008	0.233	-0.467037	-1.59526	6.26273e-16	9.93269e-12
Adgre5	C-1	0.633	0.345	0.296354	1.34495	6.42725e-16	1.01936e-11
Mettl7a1	C-1	0.104	0.352	-0.555269	-1.74241	6.48766e-16	1.02894e-11
Cbx6	C-1	0.05	0.288	-0.49463	-1.63989	6.49809e-16	1.0306e-11
Rsrc2	C-1	0.537	0.272	0.281498	1.32511	7.21086e-16	1.14364e-11
Psmb5	C-1	0.979	0.855	0.280426	1.32369	7.2953e-16	1.15704e-11
Ctsc	C-1	0.504	0.245	0.266698	1.30565	7.29885e-16	1.1576e-11
Ubqln1	C-1	0.508	0.258	0.295077	1.34323	7.74042e-16	1.22763e-11
Ap2m1	C-1	0.967	0.846	0.302818	1.35367	8.36672e-16	1.32696e-11
Nkd2	C-1	0.013	0.237	-0.436954	-1.54798	8.68439e-16	1.37734e-11
Ramp1	C-1	0.013	0.237	-0.414729	-1.51396	8.72662e-16	1.38404e-11
S100a10	C-1	0.967	0.862	0.316349	1.37211	8.79921e-16	1.39555e-11
Ndufa11	C-1	0.933	0.963	-0.460143	-1.5843	8.95692e-16	1.42057e-11
Cd9	C-1	0.988	0.908	0.305013	1.35664	9.31414e-16	1.47722e-11
Dram2	C-1	0.408	0.185	0.257273	1.2934	9.49456e-16	1.50584e-11
Ahnak	C-1	0.775	0.866	-0.548511	-1.73067	1.02226e-15	1.62131e-11
Rps12-ps3	C-1	0.871	0.642	0.289609	1.33591	1.0492e-15	1.66403e-11
Tmed4	C-1	0.5	0.249	0.273741	1.31487	1.08913e-15	1.72736e-11
Tmcc3	C-1	0.317	0.128	0.264883	1.30328	1.22144e-15	1.93721e-11
Ppp4r2	C-1	0.504	0.258	0.283301	1.3275	1.23716e-15	1.96214e-11
Tln1	C-1	0.404	0.61	-0.608267	-1.83724	1.42294e-15	2.25678e-11
Bcl7c	C-1	0.083	0.326	-0.447074	-1.56373	1.43085e-15	2.26933e-11
Cpxm1	C-1	0.025	0.254	-0.424007	-1.52807	1.44068e-15	2.28492e-11
Smoc2	C-1	0.125	0.369	-0.790605	-2.20473	1.55418e-15	2.46493e-11
Bag1	C-1	0.717	0.408	0.274545	1.31593	1.55576e-15	2.46743e-11
Anapc16	C-1	0.537	0.279	0.27809	1.32061	1.60932e-15	2.55239e-11
Arhgef5	C-1	0.433	0.202	0.257892	1.2942	1.61374e-15	2.5594e-11
Rabggtb	C-1	0.408	0.187	0.258367	1.29481	1.66901e-15	2.64705e-11
Hadhb	C-1	0.546	0.292	0.29448	1.34243	1.73242e-15	2.74761e-11
Ppp1r12c	C-1	0.146	0.383	-0.595132	-1.81327	1.73567e-15	2.75278e-11
Gpc1	C-1	0.075	0.314	-0.453973	-1.57456	1.77364e-15	2.813e-11
Dkk3	C-1	0.004	0.22	-0.392263	-1.48033	1.88624e-15	2.99157e-11
Pum1	C-1	0.467	0.232	0.279609	1.32261	1.90798e-15	3.02606e-11
Tm2d1	C-1	0.412	0.19	0.255283	1.29083	1.98738e-15	3.15198e-11
Med10	C-1	0.483	0.242	0.271266	1.31162	2.04635e-15	3.24551e-11
Lama4	C-1	0.017	0.238	-0.452168	-1.57172	2.16679e-15	3.43653e-11
Reep3	C-1	0.583	0.324	0.316327	1.37208	2.23456e-15	3.54401e-11
Rfk	C-1	0.562	0.294	0.274488	1.31586	2.29768e-15	3.64411e-11
Cnn3	C-1	0.088	0.329	-0.45467	-1.57565	2.49751e-15	3.96105e-11
Lims2	C-1	0.004	0.219	-0.453433	-1.5737	2.53375e-15	4.01852e-11
Tpm3-rs7	C-1	0.004	0.219	-0.398971	-1.49029	2.64706e-15	4.19824e-11
Add3	C-1	0.613	0.329	0.276542	1.31856	2.88893e-15	4.58184e-11
Ctnnd1	C-1	0.604	0.325	0.282808	1.32685	2.90501e-15	4.60734e-11
Bri3	C-1	0.592	0.746	-0.454892	-1.576	2.91174e-15	4.61802e-11
C1d	C-1	0.512	0.256	0.251252	1.28564	3.21753e-15	5.103e-11
Acp1	C-1	0.483	0.249	0.294601	1.34259	3.61014e-15	5.72569e-11
Ptprs	C-1	0.662	0.817	-0.490926	-1.63383	3.75401e-15	5.95386e-11
Il10rb	C-1	0.371	0.164	0.26721	1.30631	3.75751e-15	5.95942e-11
Jund	C-1	0.562	0.75	-0.472469	-1.60395	4.03561e-15	6.40048e-11
Ak1	C-1	0.058	0.29	-0.439591	-1.55207	4.07448e-15	6.46213e-11
Vta1	C-1	0.375	0.168	0.253713	1.2888	4.11913e-15	6.53294e-11
Carkd	C-1	0.875	0.614	0.305511	1.35732	4.12478e-15	6.54189e-11
Copa	C-1	0.613	0.348	0.298352	1.34764	4.25861e-15	6.75415e-11
Atp6v0e	C-1	0.942	0.781	0.266546	1.30545	4.40082e-15	6.9797e-11
Meis2	C-1	0.013	0.228	-0.374793	-1.45469	4.43113e-15	7.02777e-11
Ctcf	C-1	0.392	0.181	0.268636	1.30818	4.59849e-15	7.29321e-11
Drap1	C-1	0.367	0.586	-0.483875	-1.62235	4.60092e-15	7.29706e-11
Prrx1	C-1	0.054	0.284	-0.443465	-1.5581	4.95136e-15	7.85286e-11
Golga4	C-1	0.408	0.191	0.265879	1.30458	5.02136e-15	7.96387e-11
Ifitm2	C-1	0.867	0.93	-0.463178	-1.58912	5.13083e-15	8.1375e-11
Prpf19	C-1	0.25	0.494	-0.476879	-1.61104	5.25818e-15	8.33947e-11
Msn	C-1	0.05	0.279	-0.42202	-1.52504	5.35372e-15	8.49099e-11
Cux1	C-1	0.783	0.521	0.304965	1.35658	5.37386e-15	8.52294e-11
Snx3	C-1	0.817	0.56	0.313154	1.36773	5.48103e-15	8.69292e-11
Sh3glb1	C-1	0.692	0.419	0.322448	1.3805	5.9149e-15	9.38102e-11
Lgr6	C-1	0.017	0.233	-0.427984	-1.53416	5.92759e-15	9.40116e-11
Pfdn2	C-1	0.608	0.336	0.283497	1.32777	6.16197e-15	9.77289e-11
AC163329.3	C-1	0.033	0.255	-0.431329	-1.5393	6.55643e-15	1.03985e-10
Il6st	C-1	0.392	0.596	-0.568117	-1.76494	6.71825e-15	1.06551e-10
Rgs2	C-1	0.017	0.232	-0.421874	-1.52482	7.26982e-15	1.15299e-10
Dgcr6	C-1	0.108	0.342	-0.473956	-1.60634	7.35369e-15	1.1663e-10
Rpl13a	C-1	0.958	0.854	0.284857	1.32957	7.69263e-15	1.22005e-10
Upk1a	C-1	0	0.207	-0.596039	-1.81492	7.78502e-15	1.2347e-10
Tfg	C-1	0.517	0.272	0.270803	1.31102	7.85996e-15	1.24659e-10
Rps27	C-1	1	0.999	-0.33722	-1.40105	8.23879e-15	1.30667e-10
Kcmf1	C-1	0.479	0.237	0.254984	1.29044	8.57686e-15	1.36029e-10
Mea1	C-1	0.817	0.561	0.331202	1.39264	8.89751e-15	1.41115e-10
Hnrnpk	C-1	0.975	0.909	0.276402	1.31838	8.9564e-15	1.42049e-10
Wdr61	C-1	0.5	0.261	0.275304	1.31693	9.47163e-15	1.5022e-10
Pgr	C-1	0.104	0.339	-0.454804	-1.57586	9.56407e-15	1.51686e-10
Col7a1	C-1	0.146	0.372	-0.661024	-1.93677	1.05165e-14	1.66792e-10
Mbd3	C-1	0.417	0.62	-0.483858	-1.62232	1.06361e-14	1.68688e-10
Vdac3	C-1	0.583	0.317	0.267451	1.30663	1.08038e-14	1.71349e-10
Pmp22	C-1	0.058	0.285	-0.459119	-1.58268	1.09538e-14	1.73727e-10
Golga7	C-1	0.475	0.241	0.27703	1.31921	1.11008e-14	1.76059e-10
Ifi27l2a	C-1	0.517	0.697	-0.663222	-1.94104	1.12687e-14	1.78722e-10
Cyb5r3	C-1	0.425	0.647	-0.476799	-1.61091	1.1927e-14	1.89162e-10
Calml4	C-1	0.396	0.184	0.253876	1.28901	1.20826e-14	1.9163e-10
Vasp	C-1	0.833	0.55	0.293546	1.34117	1.28301e-14	2.03486e-10
Ptn	C-1	0.05	0.272	-0.559725	-1.75019	1.30128e-14	2.06383e-10
Tbrg1	C-1	0.733	0.442	0.29206	1.33918	1.35461e-14	2.14841e-10
Mapkapk2	C-1	0.175	0.408	-0.477034	-1.61129	1.38337e-14	2.19403e-10
Pak2	C-1	0.567	0.3	0.255451	1.29104	1.43125e-14	2.26996e-10
Ar	C-1	0.025	0.24	-0.364219	-1.43939	1.45814e-14	2.31261e-10
Rpl36al	C-1	0.954	0.818	0.280283	1.3235	1.50843e-14	2.39237e-10
Sdc3	C-1	0.058	0.282	-0.489553	-1.63159	1.50995e-14	2.39478e-10
Rnf44	C-1	0.546	0.287	0.272181	1.31282	1.55412e-14	2.46483e-10
Map3k20	C-1	0.05	0.274	-0.419267	-1.52085	1.57397e-14	2.49632e-10
Acta1	C-1	0.017	0.226	-0.957795	-2.60594	1.58539e-14	2.51442e-10
Uqcrc1	C-1	0.617	0.773	-0.459036	-1.58255	1.78533e-14	2.83154e-10
Jchain	C-1	0	0.202	-1.54176	-4.67279	1.82808e-14	2.89933e-10
Cirbp	C-1	0.233	0.461	-0.485636	-1.62521	1.90828e-14	3.02654e-10
Atp5h	C-1	0.979	0.893	0.272984	1.31388	2.13707e-14	3.3894e-10
Ech1	C-1	0.371	0.57	-0.508091	-1.66212	2.2671e-14	3.59562e-10
Tm4sf1	C-1	0.029	0.242	-0.497951	-1.64535	2.48937e-14	3.94813e-10
Gmppb	C-1	0.417	0.201	0.259661	1.29649	2.56766e-14	4.07231e-10
Csk	C-1	0.613	0.335	0.260951	1.29816	2.82777e-14	4.48485e-10
Psmb8	C-1	0.662	0.382	0.266755	1.30572	2.96768e-14	4.70674e-10
Bst2	C-1	0.629	0.759	-0.625571	-1.86931	3.16728e-14	5.0233e-10
Speg	C-1	0.025	0.235	-0.456785	-1.57899	3.23324e-14	5.12792e-10
Cnpy2	C-1	0.833	0.62	0.287959	1.3337	3.39317e-14	5.38157e-10
Magoh	C-1	0.546	0.299	0.279438	1.32239	3.42618e-14	5.43393e-10
Kcnh2	C-1	0.008	0.211	-0.456151	-1.57799	3.54832e-14	5.62763e-10
Rcn1	C-1	0.104	0.335	-0.428375	-1.53476	3.63684e-14	5.76803e-10
Sh3bgr	C-1	0	0.198	-0.603262	-1.82807	3.65151e-14	5.7913e-10
Snx6	C-1	0.479	0.244	0.269787	1.30968	3.69082e-14	5.85364e-10
Twf1	C-1	0.525	0.281	0.270727	1.31092	3.96505e-14	6.28856e-10
Eif3a	C-1	0.65	0.382	0.29103	1.3378	4.03353e-14	6.39717e-10
Olfml3	C-1	0.238	0.46	-0.60603	-1.83314	4.50572e-14	7.14607e-10
Kctd15	C-1	0.038	0.251	-0.388394	-1.47461	4.54588e-14	7.20976e-10
Polr2k	C-1	0.592	0.341	0.287565	1.33318	5.19473e-14	8.23884e-10
Ndufv1	C-1	0.2	0.43	-0.470107	-1.60017	5.5673e-14	8.82973e-10
RP23-81C12.1	C-1	0.096	0.324	-0.461075	-1.58578	5.6063e-14	8.89158e-10
Ppp1r18	C-1	0.042	0.257	-0.3944	-1.48349	5.62195e-14	8.91642e-10
Gbp4	C-1	0.254	0.096	0.251181	1.28554	6.07701e-14	9.63814e-10
Eif4ebp1	C-1	0.104	0.334	-0.449968	-1.56826	6.24635e-14	9.90671e-10
Txndc9	C-1	0.492	0.257	0.262363	1.3	6.30276e-14	9.99618e-10
Pin1	C-1	0.196	0.419	-0.483179	-1.62122	6.5119e-14	1.03279e-09
Kcnmb1	C-1	0	0.194	-0.427234	-1.53301	6.64003e-14	1.05311e-09
Sf3b1	C-1	0.762	0.533	0.306557	1.35874	6.90595e-14	1.09528e-09
Nupr1	C-1	0.55	0.709	-0.81968	-2.26977	6.97091e-14	1.10559e-09
Col15a1	C-1	0.079	0.298	-0.457214	-1.57967	7.8559e-14	1.24595e-09
Rgma	C-1	0.025	0.232	-0.401179	-1.49358	7.86757e-14	1.2478e-09
Marcksl1	C-1	0.112	0.336	-0.457326	-1.57984	7.95949e-14	1.26237e-09
Ldhb	C-1	0.062	0.28	-0.44596	-1.56199	8.25685e-14	1.30954e-09
Idh2	C-1	0.129	0.358	-0.430034	-1.53731	8.46823e-14	1.34306e-09
Dbn1	C-1	0.038	0.247	-0.416142	-1.5161	8.59617e-14	1.36335e-09
Ssu72	C-1	0.742	0.477	0.290954	1.3377	8.62131e-14	1.36734e-09
Psmd13	C-1	0.233	0.459	-0.477868	-1.61263	8.77466e-14	1.39166e-09
Anxa8	C-1	0.121	0.33	-0.941581	-2.56403	8.95932e-14	1.42095e-09
S100a13	C-1	0.104	0.329	-0.442234	-1.55618	9.29811e-14	1.47468e-09
Cdc26	C-1	0.558	0.305	0.253868	1.289	9.69122e-14	1.53703e-09
Prdx6	C-1	0.867	0.623	0.284802	1.3295	1.02604e-13	1.62731e-09
Snrpg	C-1	0.746	0.472	0.305948	1.35791	1.04687e-13	1.66034e-09
Thbs2	C-1	0	0.191	-0.389137	-1.47571	1.07301e-13	1.70179e-09
Dclk1	C-1	0.004	0.198	-0.432433	-1.541	1.09811e-13	1.74161e-09
Col5a1	C-1	0.329	0.536	-0.553792	-1.73984	1.39745e-13	2.21636e-09
RP23-68E4.3	C-1	0.696	0.418	0.274304	1.31561	1.43009e-13	2.26811e-09
Ube2q1	C-1	0.479	0.249	0.258642	1.29517	1.49954e-13	2.37828e-09
Slc16a11	C-1	0.013	0.208	-0.390978	-1.47843	1.62606e-13	2.57893e-09
Rnh1	C-1	0.717	0.824	-0.437014	-1.54808	1.8391e-13	2.91681e-09
Rbx1	C-1	0.925	0.75	0.290386	1.33694	1.87584e-13	2.97509e-09
Cttn	C-1	0.792	0.523	0.27359	1.31468	1.88898e-13	2.99593e-09
Gusb	C-1	0.521	0.284	0.276658	1.31872	2.01402e-13	3.19424e-09
Srd5a1	C-1	0.013	0.207	-0.499827	-1.64844	2.12276e-13	3.36669e-09
Ywhae	C-1	0.908	0.696	0.289149	1.33529	2.13978e-13	3.39369e-09
Nxn	C-1	0.183	0.399	-0.477316	-1.61174	2.14145e-13	3.39634e-09
Ndufb4	C-1	0.633	0.775	-0.412877	-1.51116	2.31844e-13	3.67704e-09
Lpl	C-1	0.033	0.237	-0.434845	-1.54472	2.43663e-13	3.86449e-09
Csrp2	C-1	0.025	0.225	-0.365404	-1.4411	2.47599e-13	3.92692e-09
Gadd45b	C-1	0.425	0.219	0.284881	1.3296	2.60723e-13	4.13506e-09
Eln	C-1	0.104	0.317	-0.538433	-1.71332	2.78093e-13	4.41056e-09
Cd200	C-1	0.013	0.207	-0.327194	-1.38707	3.08163e-13	4.88746e-09
Glmp	C-1	0.646	0.391	0.27147	1.31189	3.08855e-13	4.89843e-09
Hdac5	C-1	0.058	0.27	-0.371969	-1.45059	3.16152e-13	5.01416e-09
Farp1	C-1	0.592	0.334	0.253226	1.28818	3.21687e-13	5.10195e-09
AC164564.3	C-1	0.525	0.283	0.252612	1.28738	3.22332e-13	5.11219e-09
Dennd5a	C-1	0.029	0.229	-0.363886	-1.43891	3.27826e-13	5.19931e-09
Aoc3	C-1	0	0.185	-0.399052	-1.49041	3.39172e-13	5.37927e-09
Thbs3	C-1	0.029	0.229	-0.368209	-1.44514	3.4509e-13	5.47313e-09
Dapl1	C-1	0	0.184	-0.446868	-1.56341	3.89163e-13	6.17212e-09
Marveld1	C-1	0.067	0.277	-0.38253	-1.46599	4.26974e-13	6.77181e-09
Hacd1	C-1	0.008	0.197	-0.426459	-1.53182	4.32229e-13	6.85515e-09
Plscr3	C-1	0.108	0.326	-0.411214	-1.50865	4.41901e-13	7.00855e-09
Inf2	C-1	0.042	0.246	-0.365292	-1.44094	4.72642e-13	7.49611e-09
Rhoc	C-1	0.679	0.785	-0.522992	-1.68707	4.79611e-13	7.60663e-09
Thra	C-1	0.092	0.306	-0.414554	-1.5137	4.98328e-13	7.90348e-09
Polr2j	C-1	0.629	0.376	0.270307	1.31037	5.33896e-13	8.46758e-09
Abhd17a	C-1	0.154	0.371	-0.435604	-1.5459	5.9224e-13	9.39292e-09
Tmed1	C-1	0.042	0.245	-0.346601	-1.41425	6.01891e-13	9.546e-09
Vcl	C-1	0.225	0.422	-0.629404	-1.87649	6.4658e-13	1.02548e-08
Elovl5	C-1	0.558	0.311	0.260906	1.29811	7.04713e-13	1.11767e-08
Ssc5d	C-1	0.046	0.249	-0.363033	-1.43768	7.05129e-13	1.11833e-08
Id4	C-1	0	0.18	-0.32526	-1.38439	7.22273e-13	1.14552e-08
Mmp23	C-1	0.212	0.433	-0.458719	-1.58205	7.38469e-13	1.17121e-08
Lypd2	C-1	0.017	0.206	-0.42455	-1.5289	7.73614e-13	1.22695e-08
Mcam	C-1	0.017	0.205	-0.408418	-1.50443	8.29984e-13	1.31636e-08
Csf1r	C-1	0.017	0.206	-0.367279	-1.4438	8.3608e-13	1.32602e-08
Eif3e	C-1	0.696	0.436	0.26865	1.3082	8.48668e-13	1.34599e-08
Fgfr2	C-1	0.013	0.199	-0.325527	-1.38476	8.82795e-13	1.40011e-08
Jag2	C-1	0.013	0.199	-0.358021	-1.4305	9.18146e-13	1.45618e-08
Fam132a	C-1	0.392	0.193	0.254308	1.28957	9.35022e-13	1.48294e-08
Mrc2	C-1	0.067	0.276	-0.38693	-1.47245	9.50426e-13	1.50737e-08
Capza2	C-1	0.637	0.383	0.284108	1.32858	9.58305e-13	1.51987e-08
Cygb	C-1	0.05	0.251	-0.386007	-1.47109	9.90386e-13	1.57075e-08
Asic2	C-1	0.004	0.185	-0.425493	-1.53034	1.12298e-12	1.78104e-08
Slc25a39	C-1	0.4	0.568	-0.499062	-1.64718	1.13028e-12	1.79263e-08
Mxd4	C-1	0.2	0.413	-0.466383	-1.59422	1.17628e-12	1.86558e-08
Col12a1	C-1	0.008	0.19	-0.36718	-1.44366	1.36857e-12	2.17055e-08
Clptm1l	C-1	0.708	0.453	0.260951	1.29816	1.38377e-12	2.19466e-08
Sfrp4	C-1	0.004	0.183	-0.434738	-1.54456	1.44591e-12	2.29322e-08
Ehbp1l1	C-1	0.15	0.362	-0.474827	-1.60774	1.45194e-12	2.30277e-08
Msrb3	C-1	0.008	0.189	-0.344562	-1.41137	1.6488e-12	2.615e-08
AC131065.2	C-1	0.596	0.349	0.259092	1.29575	1.7337e-12	2.74965e-08
Thoc7	C-1	0.65	0.392	0.250471	1.28463	1.98827e-12	3.1534e-08
Abhd12	C-1	0.079	0.285	-0.385796	-1.47079	1.9988e-12	3.1701e-08
Hspb8	C-1	0.033	0.224	-0.388431	-1.47466	2.26123e-12	3.58631e-08
Ldb1	C-1	0.125	0.337	-0.404991	-1.49929	2.31802e-12	3.67638e-08
Muc5b	C-1	0	0.173	-0.862001	-2.36789	2.5184e-12	3.99419e-08
Ano1	C-1	0.017	0.199	-0.345253	-1.41235	2.80404e-12	4.4472e-08
Nfic	C-1	0.05	0.247	-0.331226	-1.39268	2.86162e-12	4.53853e-08
Aldh3a1	C-1	0	0.172	-0.360194	-1.43361	3.10564e-12	4.92554e-08
Flot2	C-1	0.021	0.204	-0.31985	-1.37692	3.14593e-12	4.98944e-08
Serpinb11	C-1	0.154	0.343	-0.88044	-2.41196	3.3154e-12	5.25823e-08
Lrmp	C-1	0.029	0.214	-0.500459	-1.64948	3.44868e-12	5.46961e-08
Mmp17	C-1	0.017	0.197	-0.42684	-1.53241	3.57037e-12	5.6626e-08
Pbx1	C-1	0.125	0.332	-0.403436	-1.49696	4.14914e-12	6.58054e-08
Ramp3	C-1	0.496	0.664	-0.645419	-1.90678	4.30541e-12	6.82838e-08
Tubb2a	C-1	0.067	0.266	-0.346604	-1.41426	4.53493e-12	7.1924e-08
Rtn3	C-1	0.754	0.52	0.273438	1.31448	4.75994e-12	7.54926e-08
Ghitm	C-1	0.662	0.401	0.250972	1.28527	4.78921e-12	7.59569e-08
2021-09-15	C-1	0.525	0.701	-0.381945	-1.46513	4.80138e-12	7.61498e-08
Ywhaq	C-1	0.854	0.886	-0.471194	-1.60191	5.31834e-12	8.43489e-08
Ndufb8	C-1	0.746	0.843	-0.416585	-1.51677	5.86094e-12	9.29546e-08
Nptx2	C-1	0.008	0.181	-0.405539	-1.50011	5.9266e-12	9.39958e-08
Cmtm3	C-1	0.067	0.264	-0.350808	-1.42022	5.98914e-12	9.49878e-08
Tgfbr3	C-1	0.017	0.194	-0.324933	-1.38394	6.44937e-12	1.02287e-07
Ccl6	C-1	0.013	0.187	-0.605442	-1.83206	7.0733e-12	1.12183e-07
RP23-168M5.3	C-1	0.171	0.374	-0.441132	-1.55447	7.17684e-12	1.13825e-07
Ehd2	C-1	0.075	0.272	-0.372053	-1.45071	7.19865e-12	1.14171e-07
Tnxb	C-1	0.029	0.212	-0.388045	-1.4741	7.43787e-12	1.17965e-07
Stt3b	C-1	0.542	0.312	0.254243	1.28948	7.4731e-12	1.18523e-07
Il11ra2	C-1	0.075	0.271	-0.372802	-1.4518	8.13563e-12	1.29031e-07
Ttc36	C-1	0.008	0.18	-0.345376	-1.41252	8.1987e-12	1.30031e-07
Nisch	C-1	0.787	0.865	-0.41212	-1.51002	8.64306e-12	1.37079e-07
Txndc5	C-1	0.35	0.535	-0.457111	-1.5795	8.77178e-12	1.3912e-07
Cd81	C-1	0.988	0.965	-0.382315	-1.46567	9.45357e-12	1.49934e-07
Lgals7	C-1	0.004	0.172	-0.502987	-1.65365	9.61507e-12	1.52495e-07
Dkk2	C-1	0.004	0.172	-0.367533	-1.44417	9.68557e-12	1.53613e-07
Unc45a	C-1	0.142	0.342	-0.436073	-1.54662	1.01735e-11	1.61352e-07
Vldlr	C-1	0.038	0.22	-0.359709	-1.43291	1.13225e-11	1.79575e-07
Sema3f	C-1	0.321	0.49	-0.575166	-1.77743	1.23047e-11	1.95152e-07
Atp11a	C-1	0.279	0.448	-0.609976	-1.84039	1.2809e-11	2.0315e-07
RP23-71J17.1	C-1	0.083	0.279	-0.3898	-1.47669	1.30756e-11	2.0738e-07
Ypel3	C-1	0.346	0.553	-0.409978	-1.50679	1.38138e-11	2.19086e-07
Fbn1	C-1	0.142	0.342	-0.429312	-1.5362	1.45786e-11	2.31217e-07
Prune2	C-1	0.013	0.182	-0.366032	-1.442	1.47864e-11	2.34513e-07
Wfdc18	C-1	0.017	0.188	-0.637911	-1.89252	1.67708e-11	2.65985e-07
Pdpn	C-1	0.008	0.175	-0.312871	-1.36735	1.72726e-11	2.73943e-07
Tns4	C-1	0.008	0.175	-0.318271	-1.37475	1.73241e-11	2.7476e-07
Aspn	C-1	0.008	0.175	-0.38431	-1.4686	1.8038e-11	2.86084e-07
Fzd2	C-1	0.079	0.275	-0.364023	-1.43911	1.88182e-11	2.98456e-07
Ctsk	C-1	0.083	0.275	-0.394607	-1.4838	1.90978e-11	3.0289e-07
Thbs1	C-1	0.033	0.211	-0.322197	-1.38016	2.20992e-11	3.50493e-07
Megf8	C-1	0.088	0.286	-0.357579	-1.42986	2.23101e-11	3.53838e-07
Ctxn1	C-1	0.096	0.286	-0.537542	-1.71179	2.28632e-11	3.62611e-07
Tnc	C-1	0.008	0.173	-0.342525	-1.4085	2.33515e-11	3.70355e-07
Spp1	C-1	0.475	0.243	-0.379608	-1.46171	2.53232e-11	4.01626e-07
Fgfr1	C-1	0.042	0.222	-0.321861	-1.37969	2.58982e-11	4.10746e-07
Erp44	C-1	0.425	0.232	0.25204	1.28665	2.75334e-11	4.3668e-07
Runx1	C-1	0.038	0.215	-0.38301	-1.46669	2.75567e-11	4.37049e-07
Ddost	C-1	0.921	0.75	0.27561	1.31733	2.79231e-11	4.4286e-07
Krt17	C-1	0	0.159	-0.345501	-1.4127	2.85017e-11	4.52037e-07
Pnck	C-1	0.008	0.171	-0.326126	-1.38559	3.34325e-11	5.30239e-07
Ecscr	C-1	0.004	0.164	-0.311335	-1.36525	3.43658e-11	5.45042e-07
Parva	C-1	0.3	0.473	-0.487774	-1.62869	3.46352e-11	5.49314e-07
Hnrnpm	C-1	0.758	0.522	0.255954	1.29169	3.51559e-11	5.57573e-07
Pkp1	C-1	0	0.157	-0.337686	-1.4017	3.6558e-11	5.7981e-07
Eml1	C-1	0.021	0.19	-0.352208	-1.4222	3.69298e-11	5.85707e-07
Eng	C-1	0.075	0.261	-0.404282	-1.49823	3.99472e-11	6.33563e-07
Fkbp9	C-1	0.092	0.283	-0.362972	-1.43759	4.02967e-11	6.39107e-07
Vsir	C-1	0.033	0.209	-0.305457	-1.35725	4.09227e-11	6.49035e-07
Srgn	C-1	0.417	0.582	-0.557091	-1.74559	4.13697e-11	6.56123e-07
RP23-155A10.1	C-1	0.229	0.419	-0.443423	-1.55803	4.28193e-11	6.79114e-07
Maged2	C-1	0.071	0.257	-0.350045	-1.41913	4.30531e-11	6.82823e-07
Cspg4	C-1	0.013	0.176	-0.315634	-1.37113	4.32817e-11	6.86448e-07
RP23-478I18.1	C-1	0.321	0.507	-0.413222	-1.51168	4.4448e-11	7.04945e-07
Tff1	C-1	0	0.156	-0.82776	-2.28819	4.7512e-11	7.53541e-07
Igfbp5	C-1	0.367	0.536	-0.540582	-1.717	4.75173e-11	7.53624e-07
H2-Ke6	C-1	0.062	0.249	-0.31487	-1.37008	5.10524e-11	8.09691e-07
Ndrg2	C-1	0.079	0.264	-0.404916	-1.49918	5.12024e-11	8.1207e-07
RP23-392F1.1	C-1	0	0.155	-0.294992	-1.34312	5.12906e-11	8.13468e-07
Mical3	C-1	0.058	0.24	-0.333765	-1.39621	5.85773e-11	9.29036e-07
Ccl21a	C-1	0.004	0.16	-1.32092	-3.74688	6.55424e-11	1.0395e-06
Vwa1	C-1	0.013	0.173	-0.27537	-1.31702	7.26972e-11	1.15298e-06
Slc6a8	C-1	0.05	0.228	-0.291785	-1.33882	8.82224e-11	1.39921e-06
Cacnb3	C-1	0.117	0.307	-0.365193	-1.44079	9.57681e-11	1.51888e-06
Nrtn	C-1	0.462	0.603	-0.553556	-1.73943	9.76699e-11	1.54905e-06
Mlf2	C-1	0.617	0.717	-0.391672	-1.47945	1.08008e-10	1.71301e-06
Bin1	C-1	0.046	0.219	-0.323688	-1.38222	1.09299e-10	1.73349e-06
Matn2	C-1	0.067	0.246	-0.354141	-1.42496	1.10335e-10	1.74992e-06
P3h3	C-1	0.038	0.209	-0.293973	-1.34175	1.19572e-10	1.89642e-06
St3gal4	C-1	0.008	0.164	-0.277913	-1.32037	1.20322e-10	1.90831e-06
C1s1	C-1	0.079	0.261	-0.366147	-1.44217	1.21583e-10	1.92831e-06
Fads1	C-1	0.025	0.191	-0.275021	-1.31656	1.21652e-10	1.92941e-06
Crtap	C-1	0.096	0.281	-0.344735	-1.41162	1.22216e-10	1.93835e-06
C1qtnf6	C-1	0.046	0.219	-0.317302	-1.37342	1.25758e-10	1.99452e-06
Stra6	C-1	0.008	0.163	-0.300333	-1.35031	1.26499e-10	2.00628e-06
Ppp1r12a	C-1	0.158	0.348	-0.438859	-1.55094	1.31619e-10	2.08747e-06
Lancl1	C-1	0.033	0.201	-0.281278	-1.32482	1.45555e-10	2.30851e-06
Clmp	C-1	0.025	0.188	-0.309467	-1.3627	1.51452e-10	2.40203e-06
Sdc4	C-1	0.138	0.324	-0.395904	-1.48573	1.54976e-10	2.45792e-06
Vegfb	C-1	0.05	0.223	-0.303544	-1.35465	1.58102e-10	2.5075e-06
Anxa5	C-1	0.537	0.677	-0.400496	-1.49256	1.65674e-10	2.62759e-06
Scn1b	C-1	0.042	0.212	-0.308879	-1.3619	1.66812e-10	2.64564e-06
Egfl7	C-1	0.071	0.247	-0.441532	-1.55509	1.76543e-10	2.79997e-06
Entpd1	C-1	0.025	0.187	-0.290884	-1.33761	1.79151e-10	2.84133e-06
Myom1	C-1	0.004	0.154	-0.313008	-1.36753	1.81874e-10	2.88451e-06
Ndufb7	C-1	0.583	0.709	-0.380729	-1.46335	1.8252e-10	2.89476e-06
Zfp651	C-1	0.033	0.2	-0.289516	-1.33578	1.98066e-10	3.14132e-06
Acaa2	C-1	0.071	0.25	-0.31785	-1.37417	1.98958e-10	3.15548e-06
Oaz2	C-1	0.138	0.324	-0.369997	-1.44773	2.04506e-10	3.24346e-06
Ptges	C-1	0.017	0.173	-0.263051	-1.30089	2.3371e-10	3.70663e-06
Phc2	C-1	0.175	0.366	-0.396085	-1.486	2.35022e-10	3.72746e-06
Rpl7a	C-1	1	0.996	-0.255482	-1.29108	2.61059e-10	4.14039e-06
Trf	C-1	0	0.145	-0.279188	-1.32206	2.64199e-10	4.19019e-06
Cacna1c	C-1	0.013	0.165	-0.292284	-1.33948	2.64791e-10	4.19959e-06
Slc12a4	C-1	0.05	0.22	-0.292644	-1.33997	2.68279e-10	4.25491e-06
Rbbp7	C-1	0.821	0.645	0.251084	1.28542	2.79565e-10	4.4339e-06
Palm	C-1	0.025	0.184	-0.306592	-1.35879	2.83379e-10	4.49439e-06
Park7	C-1	0.779	0.876	-0.367144	-1.44361	3.08536e-10	4.89338e-06
Adcy5	C-1	0.046	0.213	-0.320499	-1.37782	3.13977e-10	4.97967e-06
Oat	C-1	0.529	0.643	-0.41949	-1.52119	3.24114e-10	5.14045e-06
Zfp467	C-1	0.062	0.234	-0.306442	-1.35858	3.78993e-10	6.01082e-06
Hk1	C-1	0.05	0.219	-0.296624	-1.34531	4.00007e-10	6.34411e-06
Esyt2	C-1	0.104	0.281	-0.418388	-1.51951	4.1124e-10	6.52227e-06
Cyc1	C-1	0.546	0.687	-0.371252	-1.44955	4.2211e-10	6.69467e-06
Ethe1	C-1	0.062	0.233	-0.326923	-1.3867	4.34948e-10	6.89827e-06
Slc24a3	C-1	0.017	0.169	-0.29683	-1.34559	4.49613e-10	7.13086e-06
Crlf2	C-1	0.046	0.212	-0.288586	-1.33454	4.68274e-10	7.42682e-06
Nectin1	C-1	0.017	0.168	-0.281727	-1.32542	4.86604e-10	7.71754e-06
Vars	C-1	0.112	0.292	-0.363638	-1.43855	4.92434e-10	7.81e-06
Antxr1	C-1	0.379	0.543	-0.460915	-1.58553	4.95775e-10	7.86299e-06
Sirpa	C-1	0.083	0.257	-0.348496	-1.41694	5.05746e-10	8.02113e-06
Cped1	C-1	0.042	0.206	-0.276741	-1.31882	5.11174e-10	8.10722e-06
Hexa	C-1	0.242	0.412	-0.438622	-1.55057	5.28716e-10	8.38543e-06
Podxl2	C-1	0.017	0.168	-0.27157	-1.31202	5.31319e-10	8.42672e-06
Hspb2	C-1	0.017	0.168	-0.270296	-1.31035	5.57034e-10	8.83456e-06
Stard10	C-1	0.346	0.507	-0.419953	-1.52189	5.68993e-10	9.02423e-06
Myl4	C-1	0.013	0.161	-0.309417	-1.36263	5.71941e-10	9.07099e-06
Pcdh7	C-1	0.017	0.167	-0.268595	-1.30812	6.30705e-10	1.0003e-05
Plxnb2	C-1	0.604	0.708	-0.412568	-1.51069	6.52246e-10	1.03446e-05
Man2a2	C-1	0.038	0.198	-0.282511	-1.32646	6.53873e-10	1.03704e-05
Ngfr	C-1	0.054	0.22	-0.302649	-1.35344	6.77293e-10	1.07419e-05
Cox8a	C-1	1	0.999	-0.316651	-1.37252	6.80274e-10	1.07891e-05
Gna12	C-1	0.125	0.303	-0.350007	-1.41908	6.88916e-10	1.09262e-05
Jmy	C-1	0.05	0.214	-0.313565	-1.36829	7.02891e-10	1.11479e-05
Cd52	C-1	0.075	0.246	-0.408697	-1.50486	7.18283e-10	1.1392e-05
Itgb1	C-1	0.625	0.758	-0.404468	-1.4985	7.78133e-10	1.23412e-05
Synm	C-1	0.004	0.145	-0.307985	-1.36068	7.8534e-10	1.24555e-05
Gng11	C-1	0.058	0.224	-0.3216	-1.37933	7.88381e-10	1.25037e-05
Ergic1	C-1	0.071	0.241	-0.305054	-1.3567	8.28989e-10	1.31478e-05
Entpd2	C-1	0.033	0.19	-0.278786	-1.32153	8.30358e-10	1.31695e-05
Morf4l1	C-1	0.692	0.774	-0.378547	-1.46016	9.12053e-10	1.44652e-05
Anapc5	C-1	0.371	0.531	-0.395186	-1.48466	9.1389e-10	1.44943e-05
Il33	C-1	0.15	0.32	-0.572134	-1.77205	9.22038e-10	1.46235e-05
Uqcr10	C-1	0.971	0.964	-0.397599	-1.48825	9.44527e-10	1.49802e-05
RP24-227L14.1	C-1	0.225	0.41	-0.394423	-1.48353	9.71722e-10	1.54115e-05
Slc48a1	C-1	0.129	0.308	-0.341678	-1.40731	1.0069e-09	1.59695e-05
Nr1d1	C-1	0.008	0.151	-0.25687	-1.29288	1.01056e-09	1.60275e-05
Emilin2	C-1	0.092	0.263	-0.338951	-1.40348	1.01373e-09	1.60778e-05
Mpnd	C-1	0.067	0.237	-0.278419	-1.32104	1.07801e-09	1.70973e-05
Cuedc1	C-1	0.154	0.334	-0.360484	-1.43402	1.11603e-09	1.77003e-05
B4galt2	C-1	0.025	0.176	-0.261915	-1.29942	1.11736e-09	1.77213e-05
Mxra7	C-1	0.025	0.176	-0.259793	-1.29666	1.18331e-09	1.87673e-05
Actn1	C-1	0.283	0.442	-0.537076	-1.711	1.19975e-09	1.9028e-05
Sod1	C-1	0.354	0.514	-0.3848	-1.46932	1.38691e-09	2.19964e-05
Ly6c1	C-1	0.088	0.255	-0.410742	-1.50794	1.44092e-09	2.2853e-05
Ndn	C-1	0.021	0.168	-0.277513	-1.31984	1.4689e-09	2.32968e-05
Arhgap1	C-1	0.225	0.398	-0.388162	-1.47427	1.52575e-09	2.41983e-05
Dbp	C-1	0.046	0.203	-0.308074	-1.3608	1.5568e-09	2.46908e-05
Slc3a2	C-1	0.288	0.448	-0.405475	-1.50002	1.56872e-09	2.48799e-05
Rhov	C-1	0.008	0.147	-0.272788	-1.31362	1.6768e-09	2.65941e-05
Prrx2	C-1	0.029	0.18	-0.259451	-1.29622	1.69829e-09	2.69348e-05
Flot1	C-1	0.092	0.261	-0.318423	-1.37496	1.74586e-09	2.76893e-05
Nfatc4	C-1	0.088	0.255	-0.331196	-1.39263	1.79258e-09	2.84303e-05
Gna11	C-1	0.15	0.327	-0.350604	-1.41993	1.82177e-09	2.88932e-05
Aqp3	C-1	0.004	0.14	-0.277906	-1.32036	1.87006e-09	2.96591e-05
Dtx3	C-1	0.05	0.208	-0.283293	-1.32749	1.87732e-09	2.97743e-05
Hif1a	C-1	0.312	0.476	-0.436857	-1.54784	1.88753e-09	2.99362e-05
Ces2g	C-1	0.05	0.208	-0.32295	-1.3812	1.9394e-09	3.07589e-05
Trem2	C-1	0.017	0.16	-0.293487	-1.3411	1.98667e-09	3.15087e-05
Tst	C-1	0.142	0.31	-0.441107	-1.55443	2.0052e-09	3.18025e-05
Phldb1	C-1	0.092	0.261	-0.331557	-1.39314	2.06502e-09	3.27513e-05
Comt	C-1	0.138	0.312	-0.363033	-1.43768	2.08626e-09	3.30881e-05
Ntmt1	C-1	0.171	0.343	-0.391629	-1.47939	2.17328e-09	3.44683e-05
Lpp	C-1	0.204	0.363	-0.475989	-1.6096	2.1852e-09	3.46573e-05
Ptgfrn	C-1	0.154	0.328	-0.361527	-1.43552	2.19462e-09	3.48067e-05
Cfap43	C-1	0.021	0.165	-0.260138	-1.29711	2.29045e-09	3.63265e-05
Plxnb1	C-1	0.021	0.165	-0.261843	-1.29932	2.38142e-09	3.77693e-05
Pygb	C-1	0.229	0.392	-0.445568	-1.56138	2.57213e-09	4.0794e-05
H2afj	C-1	0.921	0.923	-0.368012	-1.44486	2.88684e-09	4.57853e-05
Adamts2	C-1	0.212	0.372	-0.46738	-1.59581	2.97324e-09	4.71556e-05
Lmf2	C-1	0.046	0.2	-0.267662	-1.3069	3.03475e-09	4.81311e-05
Hsd11b2	C-1	0.429	0.566	-0.688137	-1.99001	3.11272e-09	4.93677e-05
Slco2a1	C-1	0.033	0.182	-0.28625	-1.33143	3.11445e-09	4.93951e-05
Eif4g1	C-1	0.546	0.665	-0.373085	-1.45221	3.20949e-09	5.09026e-05
Ighm	C-1	0.008	0.143	-0.867699	-2.38143	3.34179e-09	5.30008e-05
Chad	C-1	0.013	0.15	-0.331059	-1.39244	3.42096e-09	5.42564e-05
Itga7	C-1	0.017	0.156	-0.28004	-1.32318	3.71557e-09	5.89289e-05
Tspan9	C-1	0.108	0.276	-0.319584	-1.37655	3.74942e-09	5.94658e-05
Galk1	C-1	0.083	0.246	-0.314081	-1.369	3.83346e-09	6.07986e-05
Pianp	C-1	0.029	0.175	-0.250539	-1.28472	3.90714e-09	6.19672e-05
Nccrp1	C-1	0	0.128	-0.250997	-1.28531	3.95912e-09	6.27916e-05
Arhgap45	C-1	0.013	0.148	-0.251786	-1.28632	4.22978e-09	6.70843e-05
Dusp3	C-1	0.029	0.174	-0.261142	-1.29841	4.30687e-09	6.8307e-05
Copz2	C-1	0.029	0.174	-0.256063	-1.29183	4.37344e-09	6.93627e-05
Coro1a	C-1	0.042	0.191	-0.291522	-1.33846	4.37349e-09	6.93635e-05
Adgrl1	C-1	0.05	0.203	-0.285331	-1.3302	4.55376e-09	7.22226e-05
Efemp2	C-1	0.162	0.327	-0.382252	-1.46558	4.58709e-09	7.27513e-05
Fnbp1	C-1	0.054	0.209	-0.276355	-1.31832	4.61641e-09	7.32163e-05
Gnl1	C-1	0.054	0.208	-0.273086	-1.31401	4.83726e-09	7.6719e-05
Fbxo32	C-1	0.146	0.309	-0.405397	-1.4999	4.9119e-09	7.79028e-05
Atox1	C-1	0.887	0.906	-0.343252	-1.40952	5.02768e-09	7.9739e-05
Arap1	C-1	0.229	0.393	-0.403315	-1.49678	5.19342e-09	8.23676e-05
Lbh	C-1	0.042	0.191	-0.276729	-1.31881	5.20146e-09	8.24952e-05
Cltb	C-1	0.196	0.358	-0.405861	-1.50059	5.20474e-09	8.25471e-05
Serinc1	C-1	0.167	0.337	-0.353436	-1.42395	5.22633e-09	8.28895e-05
Tmem258	C-1	0.713	0.778	-0.335924	-1.39923	5.26655e-09	8.35275e-05
Lgmn	C-1	0.329	0.485	-0.422146	-1.52523	5.26675e-09	8.35306e-05
Tmem119	C-1	0.246	0.402	-0.481631	-1.61871	5.29938e-09	8.40482e-05
Adamts10	C-1	0.042	0.19	-0.283733	-1.32808	5.62466e-09	8.92071e-05
Stom	C-1	0.104	0.266	-0.362789	-1.43733	6.11114e-09	9.69228e-05
Itih5	C-1	0.046	0.195	-0.294669	-1.34268	6.52601e-09	0.000103503
Cfl2	C-1	0.146	0.31	-0.411651	-1.50931	6.61925e-09	0.000104981
Gpnmb	C-1	0	0.125	-0.513739	-1.67153	6.65351e-09	0.000105525
Ppp2r4	C-1	0.308	0.467	-0.396984	-1.48733	6.8362e-09	0.000108422
Pcbp4	C-1	0.029	0.171	-0.25479	-1.29019	6.83842e-09	0.000108457
Abca1	C-1	0.042	0.189	-0.2622	-1.29979	6.99718e-09	0.000110975
Coro1c	C-1	0.2	0.364	-0.397681	-1.48837	7.59003e-09	0.000120378
Pamr1	C-1	0.029	0.17	-0.259874	-1.29677	8.0643e-09	0.0001279
Stk19	C-1	0.467	0.294	0.274265	1.31556	8.24511e-09	0.000130767
Six1	C-1	0.054	0.203	-0.29461	-1.3426	9.02785e-09	0.000143182
Cox6a1	C-1	0.992	0.988	-0.339839	-1.40472	9.41757e-09	0.000149363
Mfsd10	C-1	0.092	0.25	-0.301477	-1.35185	9.79623e-09	0.000155368
Degs1	C-1	0.221	0.383	-0.364128	-1.43926	9.84898e-09	0.000156205
Wfdc1	C-1	0.017	0.15	-0.250178	-1.28425	1.01477e-08	0.000160942
Gga1	C-1	0.271	0.424	-0.385654	-1.47057	1.16066e-08	0.000184081
Rps27rt	C-1	0.583	0.682	-0.365675	-1.44149	1.18288e-08	0.000187604
Manbal	C-1	0.217	0.374	-0.391126	-1.47864	1.54228e-08	0.000244605
Mmd	C-1	0.038	0.179	-0.251312	-1.28571	1.55601e-08	0.000246783
Lhpp	C-1	0.033	0.171	-0.291205	-1.33804	1.58374e-08	0.000251181
Nedd4	C-1	0.683	0.747	-0.362446	-1.43684	1.75579e-08	0.000278468
Anapc11	C-1	0.338	0.48	-0.370894	-1.44903	1.76448e-08	0.000279846
Gnai2	C-1	0.746	0.819	-0.342698	-1.40874	1.8727e-08	0.000297011
Zbtb20	C-1	0.046	0.188	-0.266834	-1.30582	1.9191e-08	0.000304369
Engase	C-1	0.042	0.183	-0.281259	-1.3248	1.92044e-08	0.000304583
Fcer1g	C-1	0.121	0.277	-0.403087	-1.49644	1.95063e-08	0.00030937
Ccs	C-1	0.146	0.308	-0.3225	-1.38058	1.95401e-08	0.000309906
Chst12	C-1	0.046	0.188	-0.264346	-1.30258	2.03803e-08	0.000323231
Guk1	C-1	0.2	0.361	-0.358323	-1.43093	2.07734e-08	0.000329467
Hspa1a	C-1	0.046	0.188	-0.254771	-1.29017	2.26019e-08	0.000358466
Spdef	C-1	0	0.116	-0.281763	-1.32546	2.39513e-08	0.000379867
Trim45	C-1	0.021	0.15	-0.285494	-1.33042	2.39564e-08	0.000379949
P3h4	C-1	0.083	0.238	-0.27252	-1.31327	2.46075e-08	0.000390275
Tspan3	C-1	0.138	0.298	-0.309288	-1.36245	2.59433e-08	0.000411461
Fermt2	C-1	0.042	0.18	-0.273835	-1.315	2.6113e-08	0.000414152
Msrb2	C-1	0.079	0.231	-0.278432	-1.32106	2.79562e-08	0.000443385
Srf	C-1	0.088	0.239	-0.296432	-1.34505	2.91466e-08	0.000462265
Fus	C-1	0.238	0.389	-0.362003	-1.4362	3.00766e-08	0.000477014
B3gnt8	C-1	0.067	0.212	-0.294833	-1.3429	3.02214e-08	0.000479311
Atf5	C-1	0.117	0.273	-0.3158	-1.37136	3.19421e-08	0.000506602
Cpd	C-1	0.096	0.248	-0.303618	-1.35475	3.35651e-08	0.000532343
Angptl4	C-1	0.146	0.303	-0.385642	-1.47056	3.42673e-08	0.00054348
Pofut2	C-1	0.183	0.344	-0.333004	-1.39515	3.44792e-08	0.000546839
Tmem86a	C-1	0.171	0.329	-0.362521	-1.43695	3.47017e-08	0.000550369
Mmp11	C-1	0.117	0.271	-0.351305	-1.42092	3.53286e-08	0.000560312
Tesk1	C-1	0.108	0.264	-0.28499	-1.32975	3.80885e-08	0.000604084
Cdh11	C-1	0.121	0.278	-0.314302	-1.3693	3.86312e-08	0.000612691
Yif1b	C-1	0.129	0.285	-0.32202	-1.37991	4.1553e-08	0.000659031
Lzts2	C-1	0.204	0.361	-0.339552	-1.40432	4.42452e-08	0.00070173
Eid1	C-1	0.071	0.216	-0.263489	-1.30146	4.66667e-08	0.000740134
Mrpl33	C-1	0.562	0.649	-0.350513	-1.4198	5.1462e-08	0.000816188
Chrdl2	C-1	0.021	0.146	-0.308646	-1.36158	5.15898e-08	0.000818214
Rgs4	C-1	0.029	0.158	-0.276694	-1.31876	5.3861e-08	0.000854235
Emp2	C-1	0.104	0.254	-0.296242	-1.3448	5.58465e-08	0.000885725
Fam65a	C-1	0.062	0.203	-0.258449	-1.29492	6.15584e-08	0.000976316
Pcp4l1	C-1	0.175	0.309	-0.749991	-2.11698	6.51291e-08	0.00103295
Slpi	C-1	0.008	0.124	-0.351871	-1.42172	6.71909e-08	0.00106565
Zfp771	C-1	0.267	0.409	-0.394941	-1.4843	6.77346e-08	0.00107427
Ndufa1	C-1	0.542	0.646	-0.344232	-1.41091	6.92996e-08	0.00109909
Ptpn1	C-1	0.083	0.228	-0.281598	-1.32525	7.11702e-08	0.00112876
Nfix	C-1	0.117	0.268	-0.294102	-1.34192	7.20426e-08	0.00114259
Dapk3	C-1	0.167	0.315	-0.353158	-1.42356	7.54057e-08	0.00119593
Spink5	C-1	0	0.108	-0.282191	-1.32603	8.04396e-08	0.00127577
Klc1	C-1	0.146	0.299	-0.302582	-1.35335	8.58726e-08	0.00136194
Ltbr	C-1	0.25	0.398	-0.353466	-1.42399	8.89276e-08	0.00141039
Rbp4	C-1	0.017	0.135	-0.281727	-1.32542	8.89363e-08	0.00141053
Fbxo6	C-1	0.096	0.241	-0.280792	-1.32418	9.11854e-08	0.0014462
Atp5g3	C-1	0.754	0.828	-0.329506	-1.39028	9.35888e-08	0.00148432
Map2k2	C-1	0.408	0.533	-0.34627	-1.41378	1.03274e-07	0.00163793
Angptl2	C-1	0.092	0.236	-0.288212	-1.33404	1.04093e-07	0.00165091
Mrpl12	C-1	0.571	0.652	-0.377755	-1.45901	1.09287e-07	0.00173329
Smim14	C-1	0.262	0.4	-0.393446	-1.48208	1.09919e-07	0.00174331
Inpp5a	C-1	0.133	0.278	-0.340955	-1.40629	1.3376e-07	0.00212144
Plpp1	C-1	0.062	0.197	-0.272731	-1.31355	1.39174e-07	0.0022073
S100a9	C-1	0.004	0.112	-0.517926	-1.67854	1.39945e-07	0.00221953
Cyr61	C-1	0.067	0.204	-0.256579	-1.2925	1.42991e-07	0.00226784
Ndufb6	C-1	0.562	0.658	-0.341915	-1.40764	1.43322e-07	0.00227308
Pttg1ip	C-1	0.358	0.485	-0.352121	-1.42208	1.43544e-07	0.00227661
Tprgl	C-1	0.317	0.456	-0.350215	-1.41937	1.59853e-07	0.00253527
Gltscr2	C-1	0.625	0.715	-0.341461	-1.407	1.6455e-07	0.00260977
Anxa6	C-1	0.7	0.747	-0.388387	-1.4746	1.72242e-07	0.00273176
Tex264	C-1	0.183	0.332	-0.313095	-1.36765	1.78528e-07	0.00283146
Srebf1	C-1	0.079	0.22	-0.254124	-1.28933	1.82771e-07	0.00289874
Id1	C-1	0.358	0.462	-0.519211	-1.6807	2.02226e-07	0.00320731
Cmtm7	C-1	0.138	0.291	-0.264076	-1.30223	2.0929e-07	0.00331934
Rsu1	C-1	0.075	0.211	-0.254232	-1.28947	2.10313e-07	0.00333557
Fis1	C-1	0.821	0.869	-0.323904	-1.38251	2.11416e-07	0.00335306
Myh9	C-1	0.188	0.337	-0.32253	-1.38062	2.15244e-07	0.00341376
Ppic	C-1	0.192	0.339	-0.342248	-1.40811	2.33622e-07	0.00370525
Arl4c	C-1	0.238	0.388	-0.343259	-1.40953	2.43079e-07	0.00385523
Cuedc2	C-1	0.204	0.346	-0.35323	-1.42366	2.54486e-07	0.00403615
H2afv	C-1	0.475	0.596	-0.317945	-1.3743	2.56327e-07	0.00406534
Phpt1	C-1	0.092	0.23	-0.254223	-1.28946	2.64462e-07	0.00419437
Ctr9	C-1	0.242	0.384	-0.355385	-1.42673	2.66194e-07	0.00422184
Crip2	C-1	0.508	0.611	-0.376987	-1.45789	2.80907e-07	0.00445518
Snx17	C-1	0.267	0.398	-0.352506	-1.42263	2.81759e-07	0.00446869
Col5a3	C-1	0.088	0.227	-0.268646	-1.30819	2.8196e-07	0.00447188
Ndufa2	C-1	0.929	0.928	-0.285502	-1.33043	2.87549e-07	0.00456053
Msrb1	C-1	0.204	0.347	-0.365441	-1.44115	2.99479e-07	0.00474973
Ywhab	C-1	0.429	0.556	-0.317719	-1.37399	3.06048e-07	0.00485392
Jun	C-1	0.196	0.338	-0.32887	-1.3894	3.13907e-07	0.00497857
Cxcl5	C-1	0.05	0.172	-0.721385	-2.05728	3.73582e-07	0.00592501
Pacs2	C-1	0.1	0.238	-0.265157	-1.30364	3.75967e-07	0.00596284
Chpf2	C-1	0.117	0.258	-0.271964	-1.31254	4.05265e-07	0.0064275
Snrpb	C-1	0.708	0.802	-0.289427	-1.33566	4.25077e-07	0.00674171
Lamp1	C-1	0.85	0.875	-0.30382	-1.35502	4.34096e-07	0.00688476
Tom1l2	C-1	0.104	0.242	-0.271848	-1.31239	4.38868e-07	0.00696045
Vtcn1	C-1	0.121	0.261	-0.270428	-1.31052	4.54972e-07	0.00721586
Cryz	C-1	0.062	0.19	-0.260647	-1.29777	5.12205e-07	0.00812358
Vkorc1	C-1	0.258	0.405	-0.305793	-1.3577	5.27346e-07	0.00836371
RP23-81C12.3	C-10	1	0.971	1.2246	3.40282	2.62711e-22	4.16659e-18
Fth1	C-10	1	1	-0.567535	-1.76391	1.58558e-13	2.51473e-09
Tmsb4x	C-10	1	1	-0.674422	-1.9629	1.18049e-12	1.87226e-08
mt-Co3	C-10	1	0.996	0.602033	1.82583	2.15254e-11	3.41392e-07
Hsd11b2	C-10	0.972	0.545	0.534804	1.70711	1.63018e-10	2.58546e-06
Spon2	C-10	0.972	0.568	0.564797	1.75909	3.35825e-10	5.32618e-06
Psma4	C-10	0.042	0.422	-0.529581	-1.69822	1.44644e-09	2.29405e-05
Tmem50b	C-10	0.014	0.371	-0.612767	-1.84553	2.67383e-09	4.24069e-05
Ostf1	C-10	0.085	0.435	-0.581778	-1.78922	7.25959e-09	0.000115137
Copa	C-10	0.028	0.377	-0.537151	-1.71113	7.99407e-09	0.000126786
Tbcb	C-10	0.042	0.403	-0.412199	-1.51014	9.53462e-09	0.000151219
Ptpru	C-10	0.028	0.372	-0.616385	-1.85222	9.56528e-09	0.000151705
Prpf8	C-10	0.014	0.352	-0.513914	-1.67182	1.01373e-08	0.000160778
Pcolce	C-10	0.028	0.37	-0.63908	-1.89474	1.446e-08	0.000229336
Gtf2h5	C-10	0.056	0.413	-0.50583	-1.65836	1.4482e-08	0.000229684
Ociad1	C-10	0.042	0.394	-0.514455	-1.67273	1.48411e-08	0.00023538
Sra1	C-10	0.042	0.399	-0.461892	-1.58707	1.5961e-08	0.000253141
Prpsap1	C-10	0.014	0.346	-0.515893	-1.67513	1.65812e-08	0.000262977
Copg1	C-10	0.028	0.369	-0.511945	-1.66853	1.6933e-08	0.000268558
Naa50	C-10	0.014	0.343	-0.526595	-1.69316	1.74492e-08	0.000276745
mt-Atp6	C-10	1	0.995	0.513603	1.6713	1.81629e-08	0.000288063
Hipk1	C-10	0.099	0.44	-0.600588	-1.82319	1.86624e-08	0.000295986
Arl6ip5	C-10	0	0.316	-0.505012	-1.65701	1.88079e-08	0.000298293
Ube2z	C-10	0.028	0.365	-0.530728	-1.70017	1.90418e-08	0.000302003
Msrb1	C-10	0.014	0.344	-0.593843	-1.81093	1.92484e-08	0.000305279
Cwc15	C-10	0.014	0.342	-0.498984	-1.64705	2.12787e-08	0.000337481
Anapc2	C-10	0	0.313	-0.521189	-1.68403	2.42894e-08	0.00038523
Rps24	C-10	1	1	-0.422411	-1.52564	2.48543e-08	0.000394189
Ddr1	C-10	0.014	0.337	-0.508954	-1.66355	2.88658e-08	0.000457811
Eif4e2	C-10	0.028	0.361	-0.43142	-1.53944	3.12778e-08	0.000496066
Mrpl18	C-10	0	0.309	-0.49459	-1.63983	3.18398e-08	0.00050498
Rpl37a	C-10	1	1	0.396015	1.48589	3.4795e-08	0.000551848
Akt1	C-10	0.07	0.416	-0.489398	-1.63133	3.70602e-08	0.000587775
Postn	C-10	0.014	0.333	-0.861295	-2.36622	3.82227e-08	0.000606211
Tecr	C-10	0.113	0.454	-0.53303	-1.70409	4.29607e-08	0.000681357
Gstm1	C-10	0.056	0.409	-0.513427	-1.67101	4.34374e-08	0.000688917
Aurkaip1	C-10	0.028	0.353	-0.477089	-1.61138	5.07282e-08	0.000804549
Stt3a	C-10	0.042	0.38	-0.461243	-1.58604	5.1686e-08	0.00081974
Sdhc	C-10	0.028	0.352	-0.482026	-1.61935	5.37906e-08	0.000853118
Serpinb6a	C-10	0.07	0.415	-0.52386	-1.68853	5.50428e-08	0.000872979
Slc3a2	C-10	0.099	0.443	-0.537369	-1.7115	5.90532e-08	0.000936584
Irf3	C-10	0.028	0.353	-0.474947	-1.60793	5.90533e-08	0.000936586
Llph	C-10	0.085	0.424	-0.495669	-1.6416	6.16204e-08	0.0009773
Hist1h2bc	C-10	0.042	0.374	-0.549539	-1.73245	6.49995e-08	0.00103089
Tpm4	C-10	0.042	0.372	-0.52226	-1.68583	6.5788e-08	0.0010434
Atp6v1a	C-10	0	0.298	-0.500158	-1.64898	7.01998e-08	0.00111337
Hspg2	C-10	1	0.634	0.490843	1.63369	7.30635e-08	0.00115879
Pmm1	C-10	0.042	0.375	-0.540112	-1.7162	7.5283e-08	0.00119399
Pla2g16	C-10	0.099	0.435	-0.432626	-1.5413	7.78499e-08	0.0012347
Wdr6	C-10	0.028	0.349	-0.529402	-1.69792	8.49422e-08	0.00134718
Hadhb	C-10	0.014	0.319	-0.457027	-1.57937	9.96292e-08	0.00158012
Slc9a3r1	C-10	0.028	0.345	-0.45856	-1.58179	1.0378e-07	0.00164596
Ralbp1	C-10	0.028	0.344	-0.482098	-1.61947	1.04283e-07	0.00165392
RP23-68E4.3	C-10	0.113	0.448	-0.428659	-1.5352	1.11747e-07	0.0017723
Csk	C-10	0.042	0.364	-0.483769	-1.62218	1.18727e-07	0.00188302
Rnps1	C-10	0.085	0.424	-0.441514	-1.55506	1.22696e-07	0.00194596
C1qc	C-10	0.07	0.403	-0.63015	-1.87789	1.29983e-07	0.00206152
Bola3	C-10	0.042	0.367	-0.433751	-1.54303	1.3187e-07	0.00209145
Adgrg1	C-10	0.042	0.365	-0.489488	-1.63148	1.34626e-07	0.00213517
Itgb4	C-10	0.042	0.366	-0.552055	-1.73682	1.35631e-07	0.0021511
Mtus1	C-10	0.042	0.364	-0.50014	-1.64895	1.3589e-07	0.00215522
Gpx8	C-10	0.056	0.389	-0.466209	-1.59394	1.4672e-07	0.00232698
Taf6l	C-10	0.028	0.34	-0.431349	-1.53933	1.47148e-07	0.00233377
Tmod3	C-10	0.042	0.363	-0.562425	-1.75492	1.53146e-07	0.00242889
Mrpl4	C-10	0.014	0.311	-0.478714	-1.614	1.58279e-07	0.00251031
Hmgn2	C-10	0.028	0.335	-0.46689	-1.59503	1.59299e-07	0.00252648
Farp1	C-10	0.042	0.362	-0.438882	-1.55097	1.70468e-07	0.00270362
H2-Eb1	C-10	0.014	0.309	-0.664098	-1.94274	1.70572e-07	0.00270528
Ahcyl1	C-10	0.028	0.335	-0.450134	-1.56852	1.76961e-07	0.0028066
Actg2	C-10	1	0.565	-0.513724	-1.6715	1.82258e-07	0.00289062
Supt4a	C-10	0.056	0.386	-0.400952	-1.49324	1.86978e-07	0.00296547
Hint2	C-10	0.028	0.334	-0.472135	-1.60341	1.92964e-07	0.0030604
Rps3a1	C-10	1	1	-0.335372	-1.39846	2.00386e-07	0.00317812
Mrpl28	C-10	0.056	0.387	-0.400138	-1.49203	2.13263e-07	0.00338235
Arl6ip1	C-10	0.028	0.332	-0.464174	-1.5907	2.13379e-07	0.00338419
Apoa1bp	C-10	0.042	0.358	-0.433383	-1.54247	2.15327e-07	0.00341509
Cbr1	C-10	0.014	0.307	-0.470355	-1.60056	2.21091e-07	0.00350651
Txnl1	C-10	0.028	0.33	-0.469243	-1.59878	2.23385e-07	0.00354289
Anp32b	C-10	0.056	0.383	-0.437603	-1.54899	2.2426e-07	0.00355676
Anapc16	C-10	0.014	0.306	-0.421222	-1.52382	2.27343e-07	0.00360566
Anxa4	C-10	0.042	0.352	-0.487277	-1.62788	2.31866e-07	0.00367739
Ctnnd1	C-10	0.042	0.354	-0.460236	-1.58445	2.34244e-07	0.00371512
Pdlim1	C-10	0.028	0.328	-0.501792	-1.65168	2.36988e-07	0.00375863
Capn2	C-10	0.085	0.411	-0.395998	-1.48587	2.40668e-07	0.00381699
Yif1b	C-10	0	0.279	-0.49459	-1.63983	2.47702e-07	0.00392855
Hexa	C-10	0.07	0.407	-0.467797	-1.59647	2.6144e-07	0.00414644
Ski	C-10	0.042	0.352	-0.458936	-1.58239	2.80856e-07	0.00445438
Tmem167	C-10	0.056	0.38	-0.433514	-1.54267	2.82563e-07	0.00448145
Cyfip1	C-10	0.028	0.328	-0.435957	-1.54644	2.95884e-07	0.00469272
Tst	C-10	0.014	0.303	-0.558118	-1.74738	2.97991e-07	0.00472614
Ehd1	C-10	0.056	0.374	-0.446993	-1.5636	3.01405e-07	0.00478029
Rbp1	C-10	0.056	0.378	-0.496827	-1.6435	3.02307e-07	0.00479459
Fxyd1	C-10	0.042	0.352	-0.606061	-1.8332	3.08229e-07	0.00488851
Mff	C-10	0.014	0.301	-0.425089	-1.52973	3.17791e-07	0.00504017
Dcun1d5	C-10	0.028	0.324	-0.446561	-1.56293	3.23378e-07	0.00512877
Chrac1	C-10	0.042	0.351	-0.436648	-1.54751	3.30945e-07	0.00524879
Aimp1	C-10	0.056	0.375	-0.433472	-1.5426	3.38973e-07	0.00537611
Pcbd2	C-10	0.042	0.352	-0.400779	-1.49299	3.55976e-07	0.00564578
Atp6ap1	C-10	0.056	0.376	-0.419487	-1.52118	3.6825e-07	0.00584044
RP24-482A24.5	C-10	0.127	0.454	-0.43756	-1.54892	3.79471e-07	0.00601841
Idh2	C-10	0.042	0.347	-0.459586	-1.58342	3.89045e-07	0.00617026
Znhit1	C-10	0.099	0.434	-0.409786	-1.5065	3.93434e-07	0.00623986
Ube2n	C-10	0.028	0.321	-0.436631	-1.54748	3.96873e-07	0.00629441
Cct8	C-10	0.127	0.452	-0.453276	-1.57346	4.04089e-07	0.00640885
Ltbr	C-10	0.07	0.394	-0.445232	-1.56085	4.07833e-07	0.00646823
Zc3h7a	C-10	0.014	0.298	-0.423333	-1.52704	4.10891e-07	0.00651673
Mrpl24	C-10	0.099	0.434	-0.346849	-1.4146	4.2039e-07	0.00666739
Col7a1	C-10	0.056	0.362	-0.65773	-1.93041	4.24934e-07	0.00673945
Tns1	C-10	0.042	0.347	-0.574478	-1.7762	4.25075e-07	0.00674169
C1qbp	C-10	0.07	0.4	-0.358468	-1.43114	4.29379e-07	0.00680995
Rpl7l1	C-10	0.056	0.375	-0.338743	-1.40318	4.29722e-07	0.0068154
Agap3	C-10	0.056	0.371	-0.427945	-1.5341	4.31218e-07	0.00683912
Tmem242	C-10	0.014	0.296	-0.410625	-1.50776	4.62009e-07	0.00732747
Elk3	C-10	0.014	0.296	-0.410625	-1.50776	4.69305e-07	0.00744317
Gna11	C-10	0.028	0.32	-0.453825	-1.57432	4.70807e-07	0.007467
Suclg1	C-10	0.07	0.395	-0.391016	-1.47848	4.70864e-07	0.0074679
Mpc1	C-10	0.042	0.348	-0.424685	-1.52911	4.73571e-07	0.00751084
Hes6	C-10	0.028	0.32	-0.440698	-1.55379	4.742e-07	0.00752081
Ubxn6	C-10	0.028	0.322	-0.435636	-1.54594	4.75967e-07	0.00754883
Itpr3	C-10	0.028	0.322	-0.459877	-1.58388	4.88812e-07	0.00775256
Glrx5	C-10	0.07	0.396	-0.417445	-1.51808	4.9265e-07	0.00781343
Odc1	C-10	0.014	0.295	-0.405724	-1.50039	4.93448e-07	0.00782609
Cox20	C-10	0.056	0.369	-0.406438	-1.50146	5.09318e-07	0.00807779
Ncor2	C-10	0.042	0.345	-0.428471	-1.53491	5.10966e-07	0.00810393
Limk2	C-10	0.028	0.32	-0.451621	-1.57086	5.30115e-07	0.00840762
Mapkapk2	C-10	0.07	0.397	-0.34722	-1.41513	5.4996e-07	0.00872237
Tsen34	C-10	0.042	0.339	-0.450627	-1.5693	5.81455e-07	0.00922188
Padi2	C-10	1	0.675	0.460187	1.58437	5.8232e-07	0.00923559
Arf3	C-10	0.042	0.343	-0.393496	-1.48215	6.09846e-07	0.00967217
Pltp	C-10	0.014	0.291	-0.496982	-1.64375	6.29244e-07	0.00997981
Ppp1r11	C-10	0.056	0.365	-0.408386	-1.50439	6.29789e-07	0.00998845
Sh3bgr	C-2	0.918	0.128	1.81285	6.12791	3.9454e-205	6.2574e-201
Kcne4	C-2	0.668	0.054	0.906683	2.47609	4.73332e-185	7.50704e-181
Aspn	C-2	0.841	0.111	1.25481	3.50719	2.18126e-177	3.45948e-173
Asic2	C-2	0.856	0.119	1.29862	3.66424	2.02979e-174	3.21925e-170
Ptger3	C-2	0.466	0.022	0.663559	1.94169	1.63542e-166	2.59377e-162
Pdlim3	C-2	0.995	0.253	2.177	8.81983	7.99719e-163	1.26835e-158
Tspan13	C-2	0.966	0.205	1.66501	5.28574	1.55718e-158	2.46969e-154
Hspb7	C-2	0.976	0.228	1.7796	5.92747	2.66262e-155	4.22292e-151
Ptgis	C-2	0.957	0.192	1.46637	4.33349	4.5177e-154	7.16508e-150
Kcnmb1	C-2	0.837	0.13	1.16581	3.20852	3.76696e-153	5.9744e-149
Nptx2	C-2	0.827	0.119	1.0497	2.85679	7.10655e-153	1.1271e-148
Tcf23	C-2	0.562	0.046	0.742465	2.10111	2.55508e-152	4.05235e-148
Pln	C-2	0.433	0.022	0.582851	1.79114	8.04694e-149	1.27624e-144
Asb2	C-2	0.899	0.17	1.34116	3.82348	3.91677e-148	6.212e-144
Myom1	C-2	0.74	0.098	0.976166	2.65426	3.97554e-147	6.3052e-143
Optc	C-2	0.663	0.074	0.851976	2.34428	4.23962e-147	6.72404e-143
Prune2	C-2	0.808	0.121	1.03407	2.81249	1.47547e-146	2.3401e-142
Dclk1	C-2	0.817	0.135	1.246	3.47642	1.93967e-145	3.07632e-141
Aoc3	C-2	0.808	0.123	1.05461	2.87085	4.20665e-144	6.67175e-140
Synm	C-2	0.712	0.091	0.963906	2.62192	1.51868e-143	2.40863e-139
Hacd1	C-2	0.827	0.134	1.11976	3.06412	1.79277e-143	2.84333e-139
Lhpp	C-2	0.779	0.114	0.93813	2.5552	8.78334e-143	1.39304e-138
Galnt16	C-2	0.885	0.16	1.16898	3.2187	1.40639e-141	2.23053e-137
Mcam	C-2	0.832	0.142	1.10744	3.0266	6.83028e-141	1.08328e-136
Mmp17	C-2	0.827	0.134	1.0965	2.99367	7.45559e-141	1.18246e-136
Pcp4	C-2	1	0.474	3.48281	32.5512	3.93823e-140	6.24603e-136
Synpo2	C-2	0.962	0.238	1.65266	5.22084	8.52626e-140	1.35227e-135
Ptn	C-2	0.899	0.206	1.53609	4.64639	6.45777e-139	1.0242e-134
Pcp4l1	C-2	0.981	0.247	1.62878	5.09766	1.14953e-138	1.82316e-134
Ctxn1	C-2	0.928	0.222	1.4971	4.46871	1.73683e-136	2.75462e-132
Ppp1r14a	C-2	1	0.31	1.80907	6.10475	1.97389e-135	3.13059e-131
Lmod1	C-2	0.952	0.221	1.37383	3.95045	2.84518e-134	4.51246e-130
Ppp1r12b	C-2	0.947	0.211	1.33539	3.80146	2.16374e-133	3.43169e-129
Npnt	C-2	0.558	0.055	0.747409	2.11152	4.66613e-133	7.40048e-129
Myh11	C-2	1	0.546	2.93043	18.7356	3.20884e-132	5.08922e-128
Pnck	C-2	0.745	0.115	0.919914	2.50908	1.82111e-128	2.88829e-124
Rspo3	C-2	0.442	0.032	0.543411	1.72187	2.97406e-125	4.71686e-121
Mylk	C-2	1	0.568	2.32631	10.2401	6.10497e-124	9.68248e-120
Tspan2	C-2	0.62	0.079	0.774305	2.16908	5.91303e-123	9.37807e-119
Acta2	C-2	1	0.705	2.6888	14.714	3.64616e-122	5.78281e-118
Rbpms2	C-2	0.442	0.035	0.632325	1.88198	6.42784e-122	1.01946e-117
Fbxl22	C-2	0.99	0.301	1.56676	4.79108	1.06455e-121	1.68838e-117
Dpp6	C-2	0.601	0.074	0.773375	2.16707	1.39294e-121	2.2092e-117
Tgfb1i1	C-2	0.981	0.332	1.6036	4.97089	1.63752e-121	2.5971e-117
Dmpk	C-2	0.99	0.36	1.64282	5.16971	1.27047e-120	2.01496e-116
Tagln	C-2	1	0.586	2.39492	10.9673	3.19756e-120	5.07133e-116
Tpm2	C-2	1	0.648	2.74935	15.6324	1.95204e-119	3.09594e-115
Fhl1	C-2	0.957	0.272	1.58338	4.87139	3.03888e-119	4.81966e-115
Tpm1	C-2	1	0.751	2.47751	11.9116	1.79113e-118	2.84073e-114
Smtn	C-2	1	0.566	2.09577	8.13169	1.50934e-117	2.39381e-113
Trim45	C-2	0.673	0.1	0.847644	2.33414	4.92084e-117	7.80445e-113
Reep2	C-2	0.587	0.072	0.684682	1.98314	6.10679e-117	9.68538e-113
Acta1	C-2	0.851	0.161	1.34223	3.82755	6.60465e-117	1.0475e-112
Cryz	C-2	0.75	0.138	1.00142	2.72215	1.72729e-116	2.73948e-112
Myl9	C-2	1	0.775	2.446	11.5421	1.75258e-116	2.77958e-112
Actg2	C-2	1	0.544	2.6757	14.5225	3.40274e-116	5.39675e-112
RP23-95H5.1	C-2	0.317	0.014	0.400173	1.49208	1.96832e-115	3.12176e-111
Kcnh2	C-2	0.803	0.149	0.940579	2.56147	6.53249e-115	1.03605e-110
Srpx	C-2	0.558	0.066	0.660927	1.93659	1.19819e-114	1.90032e-110
Jph2	C-2	0.966	0.261	1.34867	3.85231	3.07173e-114	4.87177e-110
Cnn1	C-2	1	0.579	2.48878	12.0466	1.00552e-113	1.59476e-109
Kctd12	C-2	0.909	0.231	1.19799	3.31345	1.04854e-113	1.66298e-109
Pola2	C-2	0.649	0.1	0.818093	2.26617	1.62676e-112	2.58004e-108
Ogn	C-2	0.99	0.532	1.71803	5.57355	6.01417e-112	9.53847e-108
Myl6	C-2	1	0.999	1.75615	5.7901	2.28444e-111	3.62312e-107
P2rx6	C-2	0.442	0.039	0.542545	1.72038	8.97744e-111	1.42382e-106
Clmp	C-2	0.745	0.132	0.800576	2.22682	1.26647e-110	2.00862e-106
Chrdl2	C-2	0.654	0.097	0.827722	2.2881	9.81137e-110	1.55608e-105
Speg	C-2	0.812	0.174	1.00765	2.73916	1.33206e-109	2.11265e-105
Pgm5	C-2	0.832	0.186	1.07635	2.93396	1.43834e-109	2.2812e-105
Tnfaip8l3	C-2	0.644	0.098	0.779411	2.18019	2.64514e-109	4.19519e-105
Art3	C-2	0.452	0.042	0.561738	1.75372	5.61413e-109	8.90402e-105
Cald1	C-2	1	0.502	1.76014	5.81325	6.14525e-109	9.74636e-105
Slc2a4	C-2	0.62	0.091	0.770746	2.16138	1.35644e-108	2.15132e-104
Tubb6	C-2	0.952	0.267	1.13934	3.1247	1.14195e-107	1.81114e-103
Lims2	C-2	0.788	0.158	0.930745	2.5364	1.43368e-107	2.27381e-103
Tceal3	C-2	0.606	0.09	0.801603	2.22911	3.93576e-107	6.24212e-103
Itga7	C-2	0.659	0.106	0.791117	2.20586	2.8491e-106	4.51867e-102
Rexo2	C-2	0.971	0.421	1.51097	4.53112	5.28883e-106	8.38809e-102
Flna	C-2	1	0.804	1.93527	6.92591	7.87535e-106	1.24903e-101
Csrp1	C-2	1	0.71	2.1381	8.48329	1.2313e-105	1.95285e-101
Atcayos	C-2	0.308	0.016	0.388274	1.47443	1.5327e-105	2.43086e-101
Mettl7a1	C-2	0.913	0.289	1.25816	3.51896	6.13415e-105	9.72877e-101
[truncated: 5,911 more rows]

## Sheet: Table S2C
Supplemental Table S2C: DEGs of DES A spatial transcriptomics clusters
Gene	Cluster	Percent of cells expressing in identified cluster	Percent of cell expressing in all other clusters	Average Log2 Fold Change	FoldChange	p_val	p_val_adj
Krt6a	D-1	0.91	0.116	2.4346	11.4113	6.64588e-271	1.05404e-266
Krt13	D-1	0.934	0.156	2.22866	9.28739	1.72593e-251	2.73733e-247
Srd5a1	D-1	0.843	0.11	1.37697	3.96286	5.7488e-239	9.1176e-235
Anxa8	D-1	0.976	0.231	1.96365	7.12531	3.43829e-226	5.45313e-222
Lrmp	D-1	0.84	0.12	1.35251	3.86714	4.18819e-224	6.64247e-220
Col17a1	D-1	0.916	0.159	1.37394	3.95087	3.74453e-216	5.93882e-212
S100a14	D-1	0.97	0.227	1.77792	5.91755	3.6459e-214	5.78239e-210
Lgals7	D-1	0.738	0.087	1.36258	3.90625	5.87333e-211	9.3151e-207
Cyp4a12b	D-1	0.494	0.024	0.745901	2.10834	6.68788e-205	1.0607e-200
Krt6b	D-1	0.669	0.068	1.28105	3.60042	7.67745e-204	1.21764e-199
Pkp1	D-1	0.693	0.077	1.00454	2.73066	1.093e-202	1.73349e-198
Spdef	D-1	0.593	0.047	0.947459	2.57915	1.04811e-201	1.6623e-197
Olfm4	D-1	1	0.374	2.65446	14.2173	6.5202e-200	1.0341e-195
Spink5	D-1	0.566	0.042	1.05983	2.88589	1.10048e-199	1.74536e-195
Aldh3a1	D-1	0.717	0.089	0.992688	2.69848	2.16917e-196	3.4403e-192
Serpinb11	D-1	0.952	0.25	1.85785	6.40993	1.60791e-195	2.55015e-191
Rhov	D-1	0.657	0.072	0.837969	2.31167	2.98144e-187	4.72857e-183
Gsta4	D-1	0.988	0.355	1.92741	6.87167	3.08154e-187	4.88732e-183
Krt14	D-1	1	0.519	2.8121	16.6448	5.7984e-184	9.19627e-180
Sprr1a	D-1	1	0.509	2.71232	15.0643	7.69923e-184	1.2211e-179
Krt5	D-1	1	0.549	2.52191	12.4524	2.95119e-183	4.68059e-179
Ly6d	D-1	0.997	0.474	2.59919	13.4528	9.2437e-183	1.46605e-178
Tff1	D-1	0.651	0.08	2.20611	9.0803	3.27866e-181	5.19996e-177
Chad	D-1	0.645	0.077	1.05147	2.86184	6.3592e-178	1.00857e-173
Lypd2	D-1	0.759	0.12	1.03936	2.8274	3.503e-177	5.55576e-173
Ltbp2	D-1	0.867	0.177	1.14885	3.15455	7.79983e-177	1.23705e-172
Dapl1	D-1	0.714	0.102	1.07818	2.93934	6.37072e-176	1.0104e-171
Runx1	D-1	0.774	0.129	0.979464	2.66303	2.85154e-174	4.52254e-170
Aqp3	D-1	0.614	0.069	0.842118	2.32128	2.43912e-172	3.86844e-168
Calml3	D-1	0.578	0.062	0.861635	2.36703	3.29221e-169	5.22145e-165
Sfn	D-1	0.994	0.513	1.72953	5.638	7.10147e-167	1.12629e-162
Krt15	D-1	0.994	0.349	1.81512	6.14179	4.40146e-164	6.98072e-160
Perp	D-1	0.994	0.642	1.93413	6.91805	2.43492e-163	3.86178e-159
Wfdc18	D-1	0.693	0.109	1.55809	4.74972	1.90953e-162	3.02852e-158
Aqp4	D-1	0.789	0.153	1.06995	2.91525	5.59454e-159	8.87293e-155
Serpinb7	D-1	0.904	0.24	1.59196	4.91335	2.94309e-158	4.66774e-154
Clic3	D-1	0.693	0.111	0.892868	2.44212	9.23342e-156	1.46442e-151
Tns4	D-1	0.666	0.099	0.831165	2.29599	2.37708e-155	3.77004e-151
Nccrp1	D-1	0.56	0.063	0.723883	2.06243	1.44852e-153	2.29735e-149
Ly6g6e	D-1	0.599	0.081	0.832563	2.2992	3.22373e-151	5.11283e-147
Efna3	D-1	0.425	0.029	0.541738	1.71899	3.22902e-151	5.12122e-147
Trp63	D-1	0.59	0.075	0.736989	2.08963	1.99382e-150	3.1622e-146
Muc5b	D-1	0.645	0.099	1.73816	5.68687	7.17803e-148	1.13844e-143
Trim29	D-1	0.738	0.138	0.945741	2.57472	1.53434e-146	2.43347e-142
Slc16a11	D-1	0.717	0.128	0.852345	2.34514	1.3118e-145	2.08052e-141
Rapgefl1	D-1	0.756	0.16	0.955596	2.60022	1.13596e-144	1.80164e-140
Cxcl13	D-1	0.41	0.029	0.649582	1.91474	1.25836e-142	1.99576e-138
Tacstd2	D-1	0.991	0.647	1.52199	4.58134	6.10785e-142	9.68705e-138
Sptssb	D-1	0.38	0.024	0.597179	1.81699	9.94389e-141	1.5771e-136
S100a11	D-1	1	0.922	1.29101	3.63647	3.30549e-139	5.24251e-135
Anxa2	D-1	1	0.962	1.18604	3.2741	3.31691e-139	5.26062e-135
RP23-392F1.1	D-1	0.599	0.086	0.728527	2.07203	4.36716e-139	6.92631e-135
Ces2g	D-1	0.702	0.133	0.886077	2.42559	7.44229e-138	1.18035e-133
Cyp2f2	D-1	0.506	0.059	0.697847	2.00942	2.20365e-136	3.49499e-132
Il33	D-1	0.867	0.237	1.19003	3.28718	3.76604e-136	5.97295e-132
Pdzk1ip1	D-1	0.985	0.586	1.44292	4.23305	9.29166e-134	1.47366e-129
Akr1c18	D-1	0.404	0.033	0.67327	1.96064	3.24839e-133	5.15194e-129
Pitx1	D-1	0.428	0.038	0.599192	1.82065	2.00305e-132	3.17684e-128
Neat1	D-1	0.988	0.608	1.37742	3.96467	4.36639e-129	6.92509e-125
AC114008.1	D-1	0.813	0.217	0.998301	2.71367	8.28373e-129	1.3138e-124
Tst	D-1	0.831	0.23	0.998588	2.71445	1.00489e-128	1.59375e-124
Lgals3	D-1	1	0.675	1.3184	3.73743	2.27242e-128	3.60407e-124
Adam28	D-1	0.512	0.066	0.681959	1.97775	3.00548e-128	4.76668e-124
Ece1	D-1	0.979	0.482	1.24073	3.45815	2.66149e-126	4.22112e-122
Dsp	D-1	0.973	0.562	1.3057	3.69025	1.48118e-125	2.34915e-121
Adora2b	D-1	0.401	0.035	0.520645	1.68311	2.12369e-125	3.36817e-121
Dmkn	D-1	0.434	0.043	0.665592	1.94564	4.87572e-125	7.73289e-121
Stra6	D-1	0.59	0.096	0.705303	2.02446	3.71749e-123	5.89594e-119
Ttc36	D-1	0.627	0.109	0.701654	2.01709	2.94856e-122	4.67641e-118
Cldn4	D-1	0.741	0.171	0.909076	2.48203	5.51108e-121	8.74057e-117
Cracr2b	D-1	0.843	0.238	0.927844	2.52905	3.05829e-119	4.85046e-115
Lypd3	D-1	0.349	0.026	0.508497	1.66279	9.95077e-119	1.57819e-114
Sdc1	D-1	0.979	0.694	1.20219	3.3274	1.61391e-118	2.55965e-114
Engase	D-1	0.62	0.116	0.753609	2.12465	2.3638e-118	3.74899e-114
Nrarp	D-1	0.488	0.064	0.563545	1.75689	4.71757e-118	7.48206e-114
Kcne3	D-1	0.41	0.041	0.51414	1.6722	1.01124e-117	1.60383e-113
Fat2	D-1	0.479	0.064	0.549902	1.73308	1.37021e-113	2.17315e-109
Jup	D-1	0.964	0.626	1.14451	3.14091	1.08123e-112	1.71484e-108
Map1lc3a	D-1	0.991	0.728	1.1725	3.23006	1.85189e-112	2.93709e-108
Tgfbi	D-1	0.84	0.249	0.924921	2.52167	2.9087e-112	4.6132e-108
Crabp2	D-1	0.639	0.142	0.863917	2.37243	1.05636e-111	1.67539e-107
Slc34a2	D-1	0.657	0.146	0.827287	2.2871	1.43287e-111	2.27253e-107
Fgfr3	D-1	0.479	0.067	0.561056	1.75252	3.46752e-111	5.49949e-107
Spint2	D-1	1	0.87	1.06237	2.89321	4.45463e-111	7.06504e-107
Galnt6	D-1	0.59	0.113	0.798975	2.22326	7.76801e-111	1.23201e-106
Evpl	D-1	0.735	0.188	0.871336	2.3901	2.78628e-110	4.41903e-106
Dsc3	D-1	0.307	0.02	0.385279	1.47002	5.22278e-110	8.28333e-106
S100a16	D-1	0.979	0.716	1.15208	3.16476	4.68179e-109	7.42532e-105
Scnn1a	D-1	0.392	0.042	0.48122	1.61805	8.85652e-108	1.40464e-103
Ppp1r13l	D-1	0.696	0.172	0.799046	2.22342	2.43469e-107	3.86142e-103
Mgat3	D-1	0.494	0.075	0.593827	1.8109	1.06953e-106	1.69627e-102
Ano1	D-1	0.62	0.13	0.717268	2.04883	1.21187e-106	1.92202e-102
Mgst3	D-1	0.943	0.464	1.07696	2.93576	4.4675e-106	7.08545e-102
Six1	D-1	0.633	0.137	0.708683	2.03131	6.21156e-106	9.85154e-102
Hes1	D-1	0.867	0.307	0.916833	2.50136	9.83403e-106	1.55968e-101
Trex2	D-1	0.419	0.05	0.524994	1.69045	1.50078e-105	2.38024e-101
Spint1	D-1	0.777	0.228	0.892584	2.44143	3.07774e-105	4.88129e-101
Lrrc26	D-1	0.822	0.276	0.951429	2.58941	3.66025e-105	5.80516e-101
Clip4	D-1	0.512	0.084	0.549435	1.73227	1.62077e-104	2.57053e-100
Duoxa1	D-1	0.373	0.039	0.471792	1.60286	6.62257e-104	1.05034e-99
Txnip	D-1	0.976	0.792	1.06368	2.89701	1.45864e-102	2.3134e-98
Kcnj15	D-1	0.322	0.027	0.405352	1.49983	9.3033e-102	1.4755e-97
Ptpru	D-1	0.843	0.304	0.950065	2.58588	9.41663e-102	1.49348e-97
St6galnac2	D-1	0.922	0.461	1.14673	3.14789	2.02858e-101	3.21732e-97
Fxyd3	D-1	1	0.868	1.00243	2.72489	7.86944e-101	1.24809e-96
Klhdc8a	D-1	0.37	0.04	0.480194	1.61639	1.90493e-100	3.02122e-96
Foxq1	D-1	0.5	0.083	0.558898	1.74874	2.58383e-100	4.09795e-96
Krt80	D-1	0.446	0.065	0.525994	1.69214	8.19296e-100	1.2994e-95
Dsc2	D-1	0.756	0.238	0.93335	2.54301	1.32593e-99	2.10293e-95
Ces1h	D-1	0.253	0.013	0.347858	1.41603	3.18338e-99	5.04884e-95
S100a6	D-1	1	0.922	1.0538	2.86853	6.29663e-99	9.98646e-95
Pvrl4	D-1	0.581	0.124	0.65625	1.92755	4.13605e-97	6.55978e-93
Muc13	D-1	0.512	0.093	0.628456	1.87471	4.79498e-97	7.60484e-93
RP23-61A11.2	D-1	0.253	0.014	0.335611	1.3988	5.71641e-97	9.06622e-93
Itgb4	D-1	0.813	0.302	0.909225	2.4824	4.63793e-95	7.35576e-91
Jag2	D-1	0.605	0.132	0.650178	1.91588	7.06216e-95	1.12006e-90
Rab11fip4	D-1	0.41	0.056	0.46178	1.5869	9.14624e-95	1.45059e-90
Rps20	D-1	1	1	-0.672273	-1.95869	1.27865e-94	2.02793e-90
Ephb6	D-1	0.503	0.088	0.528458	1.69632	2.48687e-94	3.94418e-90
Id1	D-1	0.907	0.398	0.977503	2.65781	3.92682e-94	6.22794e-90
Slc44a2	D-1	0.858	0.343	0.922764	2.51624	4.38226e-94	6.95026e-90
AC130827.2	D-1	0.901	0.45	0.980747	2.66645	1.06112e-92	1.68294e-88
Ces1f	D-1	0.25	0.015	0.370925	1.44907	2.51409e-92	3.98735e-88
Sytl1	D-1	0.575	0.126	0.636359	1.88959	4.90272e-92	7.77571e-88
Ppp1r14c	D-1	0.256	0.016	0.325416	1.38461	6.21964e-92	9.86435e-88
RP23-433F5.1	D-1	0.334	0.036	0.456492	1.57853	1.97753e-91	3.13637e-87
Sema3f	D-1	0.907	0.423	0.940553	2.5614	2.20491e-91	3.49698e-87
C3	D-1	0.527	0.909	-2.74533	-15.5698	3.22946e-91	5.12192e-87
Lad1	D-1	0.88	0.397	0.949996	2.5857	2.83859e-89	4.50201e-85
Grhl1	D-1	0.416	0.062	0.452105	1.57162	8.24482e-89	1.30763e-84
Epn3	D-1	0.663	0.179	0.698702	2.01114	1.92715e-88	3.05646e-84
Fam84a	D-1	0.584	0.138	0.653442	1.92214	5.53175e-88	8.77335e-84
Vsnl1	D-1	0.386	0.053	0.425354	1.53013	7.08799e-88	1.12416e-83
Acsl1	D-1	0.497	0.095	0.524243	1.68918	1.01731e-87	1.61345e-83
Dcn	D-1	0.545	0.912	-1.66925	-5.30818	1.04774e-87	1.66171e-83
Pla2g10	D-1	0.217	0.01	0.324955	1.38397	2.92555e-87	4.63993e-83
Phlda3	D-1	0.889	0.384	0.90213	2.46485	8.10423e-87	1.28533e-82
Cwh43	D-1	0.283	0.025	0.383363	1.46721	1.3431e-86	2.13016e-82
Rgs12	D-1	0.708	0.21	0.717132	2.04855	2.31055e-86	3.66453e-82
Nectin1	D-1	0.524	0.111	0.614401	1.84855	2.62375e-86	4.16126e-82
Pkp3	D-1	0.714	0.214	0.71664	2.04754	3.73168e-86	5.91844e-82
Ahnak	D-1	0.991	0.842	0.86548	2.37615	8.19097e-86	1.29909e-81
Bst2	D-1	0.262	0.809	-1.27195	-3.56779	1.10847e-85	1.75803e-81
B3gnt8	D-1	0.608	0.15	0.622709	1.86397	3.12187e-85	4.95129e-81
Lama1	D-1	0.319	0.035	0.388141	1.47424	4.45961e-85	7.07294e-81
Stom	D-1	0.678	0.201	0.762066	2.1427	8.33044e-85	1.32121e-80
Fat1	D-1	0.684	0.201	0.684249	1.98228	8.76769e-85	1.39056e-80
Serpinb5	D-1	0.554	0.128	0.589725	1.80349	1.80863e-84	2.86848e-80
Adamdec1	D-1	0.28	0.025	0.348208	1.41653	2.22809e-84	3.53375e-80
Emb	D-1	0.705	0.213	0.69743	2.00859	3.14437e-84	4.98697e-80
Cbln1	D-1	0.226	0.013	0.291961	1.33905	2.56114e-83	4.06197e-79
Ces2f	D-1	0.352	0.046	0.43653	1.54733	3.24787e-83	5.15112e-79
Tmem14c	D-1	0.825	0.287	0.760742	2.13986	1.18759e-82	1.88351e-78
Cdkn2b	D-1	0.473	0.093	0.550907	1.73483	1.19696e-82	1.89837e-78
Cdh1	D-1	0.88	0.383	0.831273	2.29624	1.96285e-82	3.11307e-78
Itpr3	D-1	0.762	0.259	0.735004	2.08549	2.30128e-82	3.64983e-78
Mal	D-1	0.572	0.141	0.633489	1.88417	1.48453e-81	2.35447e-77
Dhrs3	D-1	0.982	0.658	0.940694	2.56176	1.49139e-81	2.36535e-77
Aldh3b2	D-1	0.31	0.035	0.362435	1.43682	1.88107e-81	2.98338e-77
Ajuba	D-1	0.47	0.093	0.529454	1.69801	7.78629e-81	1.23491e-76
Tmprss11b	D-1	0.271	0.025	0.34943	1.41826	1.53487e-80	2.4343e-76
Fam83h	D-1	0.497	0.104	0.501479	1.65116	1.55667e-80	2.46888e-76
Tspan12	D-1	0.389	0.061	0.426865	1.53245	2.24461e-80	3.55995e-76
Col4a1	D-1	0.208	0.75	-1.41822	-4.12974	2.75928e-80	4.37623e-76
Slurp1	D-1	0.235	0.016	0.305108	1.35677	4.20289e-80	6.66578e-76
Tpm3-rs7	D-1	0.608	0.151	0.55161	1.73605	1.31386e-79	2.08378e-75
Creb3l4	D-1	0.244	0.019	0.346804	1.41454	2.27142e-79	3.60247e-75
Rassf7	D-1	0.684	0.197	0.572824	1.77327	2.27883e-79	3.61423e-75
Amtn	D-1	0.283	0.029	0.400715	1.49289	2.81684e-79	4.4675e-75
Lgals12	D-1	0.361	0.052	0.397251	1.48773	3.18692e-79	5.05445e-75
Plekhg6	D-1	0.307	0.036	0.369298	1.44672	9.46932e-79	1.50183e-74
Trp73	D-1	0.265	0.024	0.33735	1.40123	9.61123e-79	1.52434e-74
Tmprss11g	D-1	0.47	0.095	0.509754	1.66488	2.31932e-78	3.67844e-74
Ly6e	D-1	1	0.909	0.785029	2.19247	1.72546e-77	2.73659e-73
Gpr87	D-1	0.25	0.021	0.309857	1.36323	2.2402e-77	3.55296e-73
Serpinb2	D-1	0.226	0.016	0.32393	1.38255	3.4532e-77	5.47677e-73
Nfe2l3	D-1	0.539	0.13	0.585648	1.79615	6.73195e-77	1.06769e-72
Cdkn2a	D-1	0.322	0.042	0.385219	1.46993	1.23228e-76	1.9544e-72
Apoc1	D-1	0.377	0.06	0.532915	1.70389	1.67562e-76	2.65753e-72
Mapk11	D-1	0.37	0.058	0.416274	1.5163	1.92872e-76	3.05895e-72
Foxc1	D-1	0.533	0.125	0.524748	1.69003	2.33806e-76	3.70817e-72
Tuba4a	D-1	0.726	0.254	0.686512	1.98677	2.66957e-76	4.23393e-72
Wnt10a	D-1	0.325	0.043	0.374759	1.45464	3.36318e-76	5.334e-72
F3	D-1	0.792	0.347	0.881583	2.41472	3.83489e-76	6.08213e-72
Ankrd22	D-1	0.304	0.037	0.357489	1.42973	4.07432e-76	6.46188e-72
H3f3a	D-1	1	0.997	0.657768	1.93048	5.92086e-76	9.39048e-72
Plxnb1	D-1	0.5	0.111	0.52708	1.69398	9.21855e-76	1.46206e-71
Padi1	D-1	1	0.88	0.991105	2.69421	1.57375e-75	2.49597e-71
Gabrp	D-1	0.458	0.095	0.508484	1.66277	5.60956e-75	8.89676e-71
Nupr1	D-1	0.946	0.666	1.03719	2.82126	9.3829e-75	1.48813e-70
Tbx2	D-1	0.425	0.078	0.442304	1.55629	9.61781e-75	1.52539e-70
Ghr	D-1	0.557	0.143	0.570769	1.76963	1.24111e-74	1.96839e-70
Hspa1b	D-1	0.892	0.524	0.857236	2.35664	1.25599e-74	1.99201e-70
RP23-284L6.7	D-1	0.605	0.17	0.593738	1.81074	1.47945e-74	2.34641e-70
Ppl	D-1	0.497	0.11	0.504577	1.65628	1.52441e-74	2.41771e-70
RP23-89C10.1	D-1	0.886	0.413	0.831853	2.29757	2.2217e-74	3.52361e-70
Col3a1	D-1	0.59	0.928	-1.4591	-4.30207	2.82789e-74	4.48503e-70
Bhlhe41	D-1	0.386	0.065	0.419376	1.52101	3.00629e-74	4.76797e-70
Mboat1	D-1	0.443	0.09	0.519456	1.68111	4.21015e-74	6.6773e-70
Plch2	D-1	0.602	0.174	0.644109	1.90429	1.83423e-73	2.90909e-69
Syt8	D-1	0.648	0.195	0.617242	1.85381	2.54655e-73	4.03882e-69
Tmem154	D-1	0.313	0.042	0.365173	1.44076	4.83314e-72	7.66536e-68
Zfp750	D-1	0.34	0.052	0.405961	1.50074	7.33397e-72	1.16317e-67
Col6a3	D-1	0.617	0.927	-1.27941	-3.59452	1.24466e-71	1.97404e-67
Upk1a	D-1	0.572	0.143	0.626159	1.87041	1.55195e-71	2.46139e-67
Fn1	D-1	0.422	0.834	-1.71053	-5.53191	2.65441e-71	4.20989e-67
Raly	D-1	0.633	0.914	-1.21653	-3.37546	3.78871e-71	6.00889e-67
Hspb1	D-1	0.985	0.716	0.906109	2.47467	5.27789e-71	8.37073e-67
Tgm5	D-1	0.247	0.024	0.302759	1.35359	5.39412e-71	8.55507e-67
Spink12	D-1	0.997	0.896	1.2824	3.60527	6.29318e-71	9.98099e-67
Jdp2	D-1	0.614	0.185	0.607065	1.83504	1.49955e-70	2.37829e-66
Sgk1	D-1	0.819	0.338	0.760627	2.13962	1.7483e-70	2.7728e-66
Cpd	D-1	0.617	0.189	0.646293	1.90845	2.19966e-70	3.48867e-66
Tmem30b	D-1	0.666	0.231	0.719765	2.05395	2.52145e-70	3.99902e-66
Vill	D-1	0.672	0.223	0.656011	1.92709	3.59477e-70	5.70131e-66
Slc25a42	D-1	0.304	0.041	0.33563	1.39882	5.18064e-70	8.21649e-66
Sprr2d	D-1	0.367	0.065	0.874131	2.39679	9.85995e-70	1.56379e-65
Tmbim6	D-1	0.961	0.751	0.743105	2.10245	1.07806e-69	1.7098e-65
Pdcd4	D-1	0.672	0.219	0.605733	1.83259	2.08725e-69	3.31039e-65
Upk3bl	D-1	0.596	0.168	0.572385	1.77249	2.71963e-69	4.31334e-65
Espn	D-1	0.28	0.034	0.310125	1.36359	2.78797e-69	4.42172e-65
Itgam	D-1	0.623	0.191	0.625088	1.86841	3.21679e-69	5.10183e-65
Avil	D-1	0.437	0.095	0.567699	1.7642	4.10866e-69	6.51633e-65
Cast	D-1	0.651	0.22	0.674374	1.9628	7.09365e-69	1.12505e-64
Grhl3	D-1	0.319	0.047	0.354654	1.42569	1.04765e-68	1.66157e-64
Cox6c	D-1	0.982	0.998	-0.756017	-2.12978	1.65448e-68	2.624e-64
Cd14	D-1	0.934	0.653	0.874557	2.39781	1.32318e-67	2.09856e-63
Nkd2	D-1	0.596	0.172	0.570311	1.76882	1.58113e-67	2.50767e-63
Il1r2	D-1	0.295	0.04	0.34153	1.4071	4.64235e-67	7.36277e-63
Actg2	D-1	0.114	0.633	-3.36673	-28.9836	1.3599e-66	2.1568e-62
Fam213a	D-1	0.214	0.71	-2.36758	-10.6715	7.02249e-66	1.11377e-61
Cltb	D-1	0.75	0.294	0.686318	1.98639	7.71268e-66	1.22323e-61
Arrdc1	D-1	0.711	0.266	0.647864	1.91145	8.61608e-66	1.36651e-61
Hopx	D-1	0.419	0.089	0.452342	1.57199	9.92126e-66	1.57351e-61
Prss27	D-1	0.271	0.034	0.328311	1.38862	1.04155e-65	1.6519e-61
Adam8	D-1	0.361	0.064	0.41005	1.50689	1.91189e-65	3.03225e-61
Padi4	D-1	0.563	0.167	0.568543	1.76569	4.48079e-65	7.10653e-61
Pmm1	D-1	0.768	0.317	0.711426	2.03689	4.96394e-65	7.8728e-61
Agrn	D-1	0.807	0.352	0.741446	2.09897	5.0208e-65	7.963e-61
Atp11a	D-1	0.84	0.385	0.744843	2.10611	7.7103e-65	1.22285e-60
Ly6a	D-1	0.991	0.869	0.790869	2.20531	9.0031e-65	1.42789e-60
RP24-87I22.6	D-1	0.401	0.081	0.426349	1.53166	1.56085e-64	2.47552e-60
Epha1	D-1	0.283	0.038	0.330375	1.39149	1.70078e-64	2.69744e-60
Notch3	D-1	0.506	0.129	0.47063	1.601	2.17898e-64	3.45587e-60
Myl7	D-1	0.265	0.033	0.355264	1.42656	2.69235e-64	4.27006e-60
Rap1gap	D-1	0.398	0.083	0.484324	1.62308	6.24316e-64	9.90165e-60
Ablim3	D-1	0.262	0.033	0.310123	1.36359	6.71781e-64	1.06545e-59
Tmod3	D-1	0.768	0.305	0.695507	2.00473	9.96577e-64	1.58057e-59
Eya2	D-1	0.669	0.234	0.624452	1.86722	1.48184e-63	2.3502e-59
Bcat1	D-1	0.982	0.755	0.876098	2.40151	2.33745e-63	3.70719e-59
Rab27a	D-1	0.377	0.074	0.412921	1.51123	2.41539e-63	3.83081e-59
Cmpk1	D-1	0.633	0.217	0.608484	1.83764	3.2513e-63	5.15656e-59
Sbsn	D-1	0.419	0.091	0.437379	1.54864	6.41127e-63	1.01683e-58
Homer2	D-1	0.223	0.022	0.276837	1.31895	1.5657e-62	2.48321e-58
Wisp2	D-1	0.352	0.064	0.41604	1.51595	1.66137e-62	2.63494e-58
Serinc2	D-1	0.892	0.51	0.733077	2.08148	2.41807e-62	3.83506e-58
Col4a2	D-1	0.211	0.682	-1.15128	-3.16222	2.53158e-62	4.01508e-58
Bcam	D-1	0.919	0.549	0.798458	2.22211	2.92784e-62	4.64356e-58
Klf4	D-1	0.943	0.634	0.778807	2.17887	3.48904e-62	5.53362e-58
Wnt7b	D-1	0.593	0.188	0.567641	1.7641	4.14427e-62	6.57282e-58
Me2	D-1	0.458	0.114	0.495712	1.64167	1.2473e-61	1.97822e-57
Reep6	D-1	0.352	0.067	0.378455	1.46003	2.47297e-61	3.92214e-57
Krba1	D-1	0.446	0.107	0.461983	1.58722	2.86498e-61	4.54386e-57
Ptprf	D-1	0.75	0.322	0.686372	1.9865	3.32827e-61	5.27864e-57
Galnt12	D-1	0.521	0.153	0.603083	1.82774	3.49874e-61	5.549e-57
Rhbg	D-1	0.241	0.028	0.299146	1.34871	4.48007e-61	7.10539e-57
Hunk	D-1	0.337	0.06	0.356375	1.42814	4.71781e-61	7.48244e-57
Ptma	D-1	1	0.993	0.526699	1.69333	1.0271e-60	1.62898e-56
P2rx4	D-1	0.56	0.175	0.591415	1.80654	1.23383e-60	1.95686e-56
Cbr2	D-1	1	0.944	0.74081	2.09763	1.28334e-60	2.03538e-56
Tmem45b	D-1	0.864	0.476	0.858081	2.35863	1.42155e-60	2.25458e-56
Rps27a	D-1	1	1	-0.552768	-1.73806	1.47039e-60	2.33203e-56
Tmsb10	D-1	0.973	0.997	-0.853682	-2.34828	2.63606e-60	4.18079e-56
Art4	D-1	0.277	0.04	0.309611	1.36289	3.32904e-60	5.27986e-56
Trim2	D-1	0.774	0.33	0.67307	1.96025	4.45919e-60	7.07227e-56
Smim14	D-1	0.771	0.342	0.713811	2.04176	6.29952e-60	9.99105e-56
Lgr4	D-1	0.491	0.133	0.476614	1.61061	9.26511e-60	1.46945e-55
Pcp4	D-1	0.069	0.565	-3.13955	-23.0935	1.40283e-59	2.2249e-55
Celsr2	D-1	0.575	0.184	0.558744	1.74848	1.6003e-59	2.53808e-55
Ly6g6c	D-1	0.199	0.018	0.260945	1.29816	1.73794e-59	2.75637e-55
Cxcl5	D-1	0.467	0.125	1.06554	2.90239	2.6535e-59	4.20845e-55
Mlph	D-1	0.527	0.158	0.571591	1.77108	3.73287e-59	5.92033e-55
Myh14	D-1	0.867	0.448	0.660114	1.93501	4.7544e-59	7.54048e-55
Spon2	D-1	0.166	0.628	-1.17605	-3.24153	5.58657e-59	8.8603e-55
Ctla2a	D-1	0.057	0.542	-1.88576	-6.59133	6.61439e-59	1.04904e-54
Mmp15	D-1	0.518	0.148	0.504145	1.65557	9.30947e-59	1.47648e-54
Ttc9	D-1	0.575	0.185	0.549655	1.73266	9.43577e-59	1.49651e-54
RP23-345D6.8-1	D-1	0.527	0.155	0.498558	1.64634	1.06625e-58	1.69108e-54
Prkcdbp	D-1	0.44	0.821	-1.10944	-3.03266	1.08077e-58	1.7141e-54
Plec	D-1	0.946	0.66	0.689119	1.99196	1.17329e-58	1.86083e-54
Tpt1	D-1	1	1	-0.576533	-1.77986	1.23073e-58	1.95194e-54
Gda	D-1	0.651	0.237	0.595785	1.81446	1.66475e-58	2.64029e-54
Gna15	D-1	0.322	0.057	0.332146	1.39396	2.0176e-58	3.19991e-54
Mpzl2	D-1	0.569	0.182	0.552905	1.73829	2.13317e-58	3.38321e-54
Pdlim1	D-1	0.711	0.273	0.577557	1.78168	2.58567e-58	4.10087e-54
Dll1	D-1	0.226	0.026	0.265981	1.30471	5.15136e-58	8.17006e-54
Ttc7	D-1	0.503	0.144	0.494349	1.63943	6.27607e-58	9.95385e-54
Gltp	D-1	0.648	0.233	0.572358	1.77244	6.4751e-58	1.02695e-53
Ddr1	D-1	0.708	0.283	0.599521	1.82125	7.27858e-58	1.15438e-53
Clic5	D-1	0.238	0.03	0.274205	1.31549	1.0746e-57	1.70432e-53
Wnt4	D-1	0.581	0.188	0.540362	1.71663	1.11578e-57	1.76963e-53
Celsr1	D-1	0.563	0.179	0.518204	1.67901	1.14898e-57	1.82228e-53
Nebl	D-1	0.22	0.024	0.253443	1.28845	1.28132e-57	2.03217e-53
Zbtb7c	D-1	0.247	0.033	0.285959	1.33104	1.48496e-57	2.35515e-53
Pdpn	D-1	0.473	0.123	0.476502	1.61043	1.61736e-57	2.56514e-53
Ckb	D-1	0.407	0.76	-2.23341	-9.33166	2.11101e-57	3.34807e-53
Tmem140	D-1	0.41	0.096	0.42586	1.53091	3.82803e-57	6.07125e-53
Lamb3	D-1	0.599	0.21	0.58727	1.79907	4.50224e-57	7.14055e-53
Eps8l2	D-1	0.542	0.172	0.543904	1.72272	6.11432e-57	9.69731e-53
Ablim1	D-1	0.458	0.121	0.479791	1.61574	6.94282e-57	1.10113e-52
AC110247.1	D-1	0.307	0.053	0.350554	1.41985	7.9223e-57	1.25648e-52
Traf4	D-1	0.494	0.141	0.480257	1.61649	1.16863e-56	1.85345e-52
Gpha2	D-1	0.232	0.028	0.272991	1.31389	1.56352e-56	2.47975e-52
Rarres2	D-1	0.214	0.654	-1.25632	-3.51246	2.12909e-56	3.37674e-52
Krt18	D-1	0.958	0.702	0.790178	2.20379	2.24227e-56	3.55624e-52
Limk2	D-1	0.681	0.268	0.625082	1.8684	2.39671e-56	3.80118e-52
Rtkn	D-1	0.431	0.108	0.433424	1.54253	3.19008e-56	5.05946e-52
Porcn	D-1	0.605	0.218	0.590685	1.80523	4.18156e-56	6.63195e-52
Steap4	D-1	0.31	0.056	0.398052	1.48892	4.48889e-56	7.11938e-52
Mtus1	D-1	0.732	0.31	0.634067	1.88526	7.43244e-56	1.17879e-51
Rpl31	D-1	0.997	0.999	-0.576149	-1.77917	1.12822e-55	1.78936e-51
Dkk3	D-1	0.542	0.161	0.457211	1.57966	1.14858e-55	1.82164e-51
Abhd17c	D-1	0.593	0.206	0.558111	1.74737	1.27259e-55	2.01832e-51
Ehf	D-1	0.5	0.148	0.506805	1.65998	1.29674e-55	2.05663e-51
Dennd2c	D-1	0.265	0.04	0.318589	1.37519	2.36339e-55	3.74833e-51
Myl6	D-1	0.997	0.999	-1.44044	-4.22256	3.27358e-55	5.19189e-51
H3f3b	D-1	0.997	0.989	0.522944	1.68699	3.91218e-55	6.20472e-51
Card10	D-1	0.578	0.193	0.522131	1.68562	5.34518e-55	8.47745e-51
Paqr5	D-1	0.389	0.09	0.405271	1.49971	5.48703e-55	8.70243e-51
Cd2ap	D-1	0.729	0.308	0.642442	1.90112	8.2934e-55	1.31533e-50
C2cd4a	D-1	0.497	0.149	0.556988	1.74541	1.07911e-54	1.71147e-50
Ly6k	D-1	0.202	0.022	0.447126	1.56381	2.37871e-54	3.77264e-50
RP23-386A17.1	D-1	0.383	0.09	0.436077	1.54663	2.42712e-54	3.8494e-50
Lgalsl	D-1	0.437	0.115	0.451049	1.56996	2.68917e-54	4.26503e-50
Mylk	D-1	0.217	0.645	-1.89639	-6.66183	3.3233e-54	5.27075e-50
Cadm4	D-1	0.425	0.108	0.432003	1.54034	7.57839e-54	1.20193e-49
Col7a1	D-1	0.756	0.305	0.627049	1.87208	1.4447e-53	2.29129e-49
Socs2	D-1	0.669	0.256	0.543352	1.72177	1.79782e-53	2.85134e-49
Tmem40	D-1	0.431	0.113	0.426807	1.53236	1.98613e-53	3.15001e-49
Ppp1r14b	D-1	0.997	0.95	0.572213	1.77218	3.56709e-53	5.6574e-49
Cldn1	D-1	0.25	0.037	0.290111	1.33658	5.96214e-53	9.45595e-49
Mgst1	D-1	0.904	0.649	0.783566	2.18927	7.87954e-53	1.24969e-48
Arfgef1	D-1	0.819	0.395	0.620062	1.85904	1.30486e-52	2.06951e-48
Ltf	D-1	1	0.901	1.06975	2.91465	1.79363e-52	2.84469e-48
Tmprss13	D-1	0.223	0.029	0.264782	1.30315	1.83994e-52	2.91814e-48
Irf6	D-1	0.491	0.146	0.480107	1.61625	2.04221e-52	3.23894e-48
Myof	D-1	0.63	0.239	0.540905	1.71756	2.1482e-52	3.40704e-48
Mall	D-1	0.663	0.254	0.542179	1.71975	2.17444e-52	3.44867e-48
Mknk2	D-1	0.822	0.43	0.637336	1.89143	2.77585e-52	4.4025e-48
Igfbp7	D-1	0.783	0.947	-1.04404	-2.84066	6.50661e-52	1.03195e-47
Rpl7	D-1	1	1	-0.547172	-1.72836	7.39372e-52	1.17264e-47
Lum	D-1	0.286	0.706	-1.3331	-3.79278	7.40699e-52	1.17475e-47
Bhlhe40	D-1	0.822	0.401	0.649156	1.91392	1.04111e-51	1.6512e-47
Slc37a1	D-1	0.44	0.121	0.434742	1.54456	1.28455e-51	2.03729e-47
Ildr1	D-1	0.398	0.099	0.413792	1.51254	1.61844e-51	2.56685e-47
Nfkbia	D-1	0.904	0.562	0.675659	1.96533	2.00463e-51	3.17934e-47
Fam129b	D-1	0.687	0.281	0.593678	1.81064	2.61906e-51	4.15383e-47
Pwwp2b	D-1	0.443	0.12	0.396581	1.48673	2.65767e-51	4.21507e-47
Gprc5a	D-1	0.392	0.097	0.415695	1.51542	2.71798e-51	4.31071e-47
Lpcat2	D-1	0.235	0.034	0.278351	1.32095	2.91077e-51	4.61648e-47
Abhd12	D-1	0.611	0.226	0.525315	1.69099	2.92787e-51	4.6436e-47
Tmem184a	D-1	0.383	0.094	0.410243	1.50718	3.63877e-51	5.77109e-47
Enpp5	D-1	0.503	0.159	0.489054	1.63077	4.792e-51	7.60011e-47
Eppk1	D-1	0.322	0.067	0.347022	1.41485	7.01248e-51	1.11218e-46
Rab10	D-1	0.762	0.351	0.583766	1.79278	8.73306e-51	1.38506e-46
Serpinb8	D-1	0.37	0.087	0.371713	1.45022	9.53393e-51	1.51208e-46
Slc27a3	D-1	0.395	0.097	0.386411	1.47169	1.01463e-50	1.60921e-46
Krt7	D-1	1	0.859	0.628608	1.875	1.33244e-50	2.11325e-46
Rab25	D-1	0.864	0.489	0.643739	1.90359	1.37188e-50	2.1758e-46
Ier5	D-1	0.633	0.244	0.538176	1.71288	1.38421e-50	2.19536e-46
Plac8	D-1	0.431	0.81	-1.16314	-3.19997	1.63773e-50	2.59744e-46
Tmem64	D-1	0.404	0.102	0.370899	1.44904	2.24071e-50	3.55376e-46
Ripk4	D-1	0.452	0.127	0.422627	1.52597	2.44335e-50	3.87515e-46
Nrip1	D-1	0.605	0.226	0.506379	1.65927	2.57051e-50	4.07683e-46
Rpl24	D-1	1	1	-0.48765	-1.62848	3.59331e-50	5.69899e-46
Rab3d	D-1	0.53	0.173	0.457931	1.5808	4.34741e-50	6.89499e-46
Prkcd	D-1	0.666	0.262	0.530504	1.69979	4.51433e-50	7.15972e-46
Cdcp1	D-1	0.569	0.203	0.504932	1.65687	5.29305e-50	8.39477e-46
Rpl34	D-1	1	1	-0.448077	-1.5653	6.44508e-50	1.02219e-45
Ide	D-1	0.548	0.194	0.514366	1.67258	7.50193e-50	1.18981e-45
Ubb	D-1	0.997	0.975	0.522934	1.68697	8.47815e-50	1.34464e-45
Oit1	D-1	0.831	0.435	0.625265	1.86874	9.08873e-50	1.44147e-45
Tmem43	D-1	0.675	0.275	0.556342	1.74428	1.75901e-49	2.78979e-45
Ramp2	D-1	0.84	0.512	0.751564	2.12031	2.24785e-49	3.5651e-45
Myh11	D-1	0.223	0.621	-2.74995	-15.6419	3.36198e-49	5.3321e-45
Cbarp	D-1	0.322	0.067	0.317072	1.3731	3.85557e-49	6.11494e-45
Meis2	D-1	0.533	0.171	0.426295	1.53157	4.88148e-49	7.74203e-45
Smagp	D-1	0.645	0.261	0.542884	1.72096	6.99835e-49	1.10994e-44
AC162528.2	D-1	0.485	0.148	0.425408	1.53021	7.66162e-49	1.21513e-44
Dgka	D-1	0.503	0.166	0.481204	1.61802	7.94633e-49	1.26029e-44
Pof1b	D-1	0.325	0.07	0.338522	1.40287	8.40592e-49	1.33318e-44
Rps15a	D-1	1	1	-0.480515	-1.61691	8.4478e-49	1.33982e-44
Cdkn1a	D-1	0.503	0.161	0.471747	1.60279	9.03172e-49	1.43243e-44
Anxa1	D-1	0.943	0.758	0.709653	2.03329	1.03551e-48	1.64232e-44
Des	D-1	0.413	0.735	-2.73174	-15.3597	1.08177e-48	1.71569e-44
Dlk2	D-1	0.304	0.061	0.339704	1.40453	1.19615e-48	1.89709e-44
Slc2a1	D-1	0.569	0.203	0.490522	1.63317	1.23194e-48	1.95386e-44
Cnn1	D-1	0.268	0.65	-3.02861	-20.6685	1.2452e-48	1.97488e-44
Tnk1	D-1	0.476	0.146	0.448011	1.5652	1.49152e-48	2.36555e-44
Pard6g	D-1	0.301	0.06	0.327539	1.38755	1.73316e-48	2.74879e-44
RP23-15I21.8	D-1	0.229	0.034	0.262549	1.30024	2.38847e-48	3.78811e-44
Cald1	D-1	0.178	0.581	-1.44469	-4.24053	2.56144e-48	4.06245e-44
Ncam1	D-1	0.524	0.18	0.565172	1.75975	4.23582e-48	6.71801e-44
Esrp2	D-1	0.509	0.168	0.462452	1.58796	5.14672e-48	8.1627e-44
Klf3	D-1	0.681	0.287	0.528835	1.69695	5.69813e-48	9.03724e-44
Tspan1	D-1	0.949	0.729	0.708909	2.03177	5.78524e-48	9.17538e-44
Junb	D-1	0.617	0.238	0.520269	1.68248	6.56682e-48	1.0415e-43
Psca	D-1	0.205	0.027	0.309356	1.36255	7.28027e-48	1.15465e-43
Nmt2	D-1	0.395	0.103	0.382183	1.46548	8.59114e-48	1.36255e-43
Rab27b	D-1	0.355	0.086	0.362309	1.43664	1.29281e-47	2.0504e-43
Osgin1	D-1	0.446	0.13	0.406733	1.5019	1.32974e-47	2.10897e-43
Tpm2	D-1	0.383	0.709	-2.9394	-18.9046	1.66626e-47	2.6427e-43
Defb1	D-1	0.25	0.042	0.274881	1.31637	2.67705e-47	4.2458e-43
Add3	D-1	0.702	0.308	0.575504	1.77803	3.28309e-47	5.20699e-43
Endod1	D-1	0.801	0.411	0.595469	1.81388	4.38858e-47	6.96029e-43
Muc1	D-1	0.949	0.73	0.657921	1.93077	8.82627e-47	1.39985e-42
Hoxb2	D-1	0.485	0.155	0.434377	1.544	1.02399e-46	1.62405e-42
Thbs1	D-1	0.503	0.159	0.397045	1.48742	1.5597e-46	2.47368e-42
Pycard	D-1	0.861	0.544	0.621017	1.86082	1.6524e-46	2.6207e-42
Mmp12	D-1	0.307	0.063	0.339264	1.40391	2.46792e-46	3.91412e-42
Fam20b	D-1	0.392	0.104	0.36025	1.43369	2.49061e-46	3.95011e-42
Scrib	D-1	0.542	0.19	0.446717	1.56317	2.61442e-46	4.14646e-42
Dram1	D-1	0.244	0.041	0.280711	1.32407	2.67018e-46	4.2349e-42
Sat1	D-1	0.985	0.821	0.601078	1.82408	3.03743e-46	4.81737e-42
Rpl38	D-1	1	1	-0.447435	-1.56429	4.22137e-46	6.69508e-42
Esrp1	D-1	0.599	0.233	0.530066	1.69904	4.59902e-46	7.29404e-42
Prkab1	D-1	0.714	0.32	0.549419	1.73225	5.26479e-46	8.34996e-42
Fam83e	D-1	0.41	0.117	0.416443	1.51656	1.38856e-45	2.20225e-41
Slk	D-1	0.578	0.226	0.510404	1.66596	1.40393e-45	2.22662e-41
Sorl1	D-1	0.377	0.096	0.330922	1.39225	1.4376e-45	2.28003e-41
Gsto1	D-1	0.991	0.825	0.615162	1.84996	1.47451e-45	2.33857e-41
Fhdc1	D-1	0.274	0.053	0.28531	1.33017	2.76084e-45	4.37869e-41
Igfbp4	D-1	0.386	0.74	-0.908495	-2.48059	3.02061e-45	4.79069e-41
Rpl37	D-1	1	1	-0.477966	-1.61279	3.22398e-45	5.11323e-41
Inhbb	D-1	0.422	0.775	-0.924234	-2.51994	3.47718e-45	5.5148e-41
Ak1	D-1	0.596	0.231	0.521531	1.6846	3.64145e-45	5.77535e-41
Megf6	D-1	0.253	0.045	0.270119	1.31012	4.77662e-45	7.57571e-41
Nfkb1	D-1	0.536	0.191	0.443846	1.55869	7.58798e-45	1.20345e-40
Tnk2	D-1	0.464	0.146	0.414499	1.51361	8.09111e-45	1.28325e-40
Slc35a1	D-1	0.473	0.152	0.435294	1.54542	9.1668e-45	1.45385e-40
Hsd11b2	D-1	0.205	0.599	-1.14707	-3.14894	1.24827e-44	1.97976e-40
Sorcs2	D-1	0.373	0.098	0.349614	1.41852	1.37996e-44	2.18861e-40
Pdlim7	D-1	0.419	0.766	-0.96289	-2.61926	1.50401e-44	2.38536e-40
Ahr	D-1	0.34	0.082	0.323802	1.38237	1.60942e-44	2.55255e-40
Acer3	D-1	0.602	0.244	0.528051	1.69562	2.06152e-44	3.26957e-40
Ccdc3	D-1	0.62	0.234	0.458435	1.5816	2.11301e-44	3.35124e-40
Cdo1	D-1	0.536	0.191	0.453859	1.57438	2.55926e-44	4.05898e-40
St14	D-1	0.645	0.265	0.49442	1.63955	2.63968e-44	4.18653e-40
Prr13	D-1	0.867	0.564	0.633928	1.885	5.7172e-44	9.06748e-40
Cep170b	D-1	0.419	0.123	0.37977	1.46195	6.0863e-44	9.65288e-40
Sparc	D-1	0.765	0.915	-0.96216	-2.61734	6.84191e-44	1.08513e-39
Slc44a4	D-1	0.672	0.297	0.526729	1.69338	7.03357e-44	1.11552e-39
Pcdh1	D-1	0.34	0.085	0.362929	1.43753	8.05988e-44	1.2783e-39
Tmc6	D-1	0.563	0.222	0.515078	1.67377	8.28374e-44	1.3138e-39
Cd9	D-1	0.985	0.905	0.527306	1.69436	1.42471e-43	2.25959e-39
Slc3a2	D-1	0.783	0.392	0.519218	1.68071	2.36519e-43	3.75119e-39
Erbb2	D-1	0.602	0.242	0.479729	1.61564	3.48451e-43	5.52643e-39
RP23-173N16.6	D-1	0.449	0.143	0.391847	1.47971	4.44986e-43	7.05748e-39
Tmem59	D-1	0.91	0.658	0.592909	1.80924	5.13824e-43	8.14924e-39
Por	D-1	0.883	0.578	0.552322	1.73728	6.35532e-43	1.00795e-38
Emp1	D-1	0.633	0.259	0.483229	1.6213	6.45689e-43	1.02406e-38
Krt19	D-1	0.994	0.861	0.634099	1.88532	1.15612e-42	1.83361e-38
Bcl7a	D-1	0.307	0.071	0.296827	1.34558	1.20892e-42	1.91735e-38
Wnk4	D-1	0.461	0.153	0.452578	1.57236	1.21489e-42	1.92681e-38
Cdca7	D-1	0.575	0.231	0.555615	1.74301	1.54747e-42	2.45429e-38
Ces2b	D-1	0.428	0.135	0.439535	1.55199	1.62352e-42	2.5749e-38
Vsig10	D-1	0.434	0.132	0.363617	1.43852	1.75827e-42	2.78861e-38
Myl12b	D-1	0.934	0.753	0.582422	1.79037	2.23068e-42	3.53786e-38
Cox4i1	D-1	1	0.999	-0.492901	-1.63706	2.24656e-42	3.56304e-38
Il6st	D-1	0.253	0.62	-0.817843	-2.26561	2.73589e-42	4.33912e-38
Misp	D-1	0.485	0.163	0.395007	1.48439	3.39057e-42	5.37744e-38
Prdx5	D-1	0.949	0.827	0.561958	1.7541	3.50543e-42	5.55961e-38
Mt2	D-1	0.569	0.222	0.466227	1.59397	3.83781e-42	6.08676e-38
Cd44	D-1	0.41	0.121	0.359215	1.4322	6.28886e-42	9.97414e-38
Cx3cl1	D-1	0.467	0.158	0.43032	1.53775	6.89486e-42	1.09352e-37
Amfr	D-1	0.587	0.235	0.457851	1.58067	7.55963e-42	1.19896e-37
Krt17	D-1	0.398	0.115	0.451679	1.57095	7.83523e-42	1.24267e-37
Cgn	D-1	0.419	0.129	0.375667	1.45596	1.08676e-41	1.72361e-37
Fam102a	D-1	0.542	0.206	0.45918	1.58278	1.23486e-41	1.95848e-37
Wls	D-1	0.892	0.555	0.530504	1.69979	2.51609e-41	3.99052e-37
Rpl23a	D-1	1	1	-0.468	-1.5968	4.42965e-41	7.02543e-37
Ybx3	D-1	0.84	0.503	0.558295	1.74769	5.13669e-41	8.14679e-37
Tmem87b	D-1	0.512	0.186	0.421967	1.52496	6.49657e-41	1.03036e-36
Sf3b6	D-1	0.774	0.417	0.531467	1.70143	7.59913e-41	1.20522e-36
Arhgef16	D-1	0.443	0.144	0.391262	1.47885	7.73722e-41	1.22712e-36
Rhod	D-1	0.38	0.109	0.36886	1.44609	9.05545e-41	1.43619e-36
Car2	D-1	0.217	0.58	-1.41258	-4.10652	1.38142e-40	2.19093e-36
Sertad4	D-1	0.401	0.123	0.382962	1.46662	1.62375e-40	2.57527e-36
Tgfb1	D-1	0.361	0.099	0.336186	1.3996	1.62597e-40	2.57879e-36
Ergic1	D-1	0.521	0.191	0.402099	1.49496	1.97466e-40	3.13182e-36
Chst7	D-1	0.34	0.09	0.324932	1.38394	2.03291e-40	3.22419e-36
Ept1	D-1	0.31	0.075	0.307655	1.36023	2.1709e-40	3.44305e-36
Ptpn13	D-1	0.482	0.174	0.45214	1.57167	2.49124e-40	3.95111e-36
Tubb4b	D-1	0.952	0.773	0.541713	1.71895	2.62276e-40	4.15969e-36
Elf3	D-1	0.982	0.796	0.587221	1.79898	2.91852e-40	4.62877e-36
Jag1	D-1	0.407	0.126	0.38135	1.46426	3.02483e-40	4.79738e-36
Sqrdl	D-1	0.383	0.111	0.359285	1.4323	3.12786e-40	4.96079e-36
Csrp1	D-1	0.533	0.755	-2.26562	-9.6371	3.13656e-40	4.97458e-36
Txn1	D-1	0.883	0.682	0.548817	1.7312	3.16576e-40	5.02089e-36
Plb1	D-1	0.383	0.108	0.32136	1.379	3.23585e-40	5.13206e-36
Itm2b	D-1	1	0.99	0.441871	1.55561	4.28146e-40	6.7904e-36
Rab15	D-1	0.286	0.065	0.284152	1.32863	5.15853e-40	8.18143e-36
Hprt	D-1	0.563	0.219	0.412564	1.51069	5.54145e-40	8.78873e-36
Kctd1	D-1	0.548	0.214	0.456755	1.57894	5.61129e-40	8.8995e-36
Tmem213	D-1	0.961	0.739	0.577426	1.78145	7.34627e-40	1.16512e-35
Col6a2	D-1	0.774	0.941	-0.890545	-2.43646	7.96123e-40	1.26265e-35
AC164564.3	D-1	0.611	0.264	0.467094	1.59535	8.52243e-40	1.35166e-35
Sorbs2	D-1	0.479	0.173	0.441188	1.55455	1.33011e-39	2.10956e-35
Rpl15	D-1	1	1	-0.433112	-1.54205	1.34628e-39	2.13519e-35
Afap1l2	D-1	0.292	0.068	0.277668	1.32005	2.32153e-39	3.68194e-35
Kcnc2	D-1	0.268	0.058	0.269135	1.30883	2.35789e-39	3.73961e-35
Tcf7	D-1	0.316	0.08	0.31283	1.36729	2.46638e-39	3.91168e-35
Tagln	D-1	0.355	0.647	-2.41777	-11.2208	2.86426e-39	4.54271e-35
Slc22a18	D-1	0.232	0.044	0.25041	1.28455	3.0146e-39	4.78115e-35
Arhgap27	D-1	0.566	0.228	0.436424	1.54716	3.39751e-39	5.38844e-35
Igfbp6	D-1	0.449	0.754	-1.07073	-2.9175	3.57186e-39	5.66498e-35
Mfsd6	D-1	0.331	0.088	0.324657	1.38356	4.62848e-39	7.34077e-35
Ifitm3	D-1	0.952	0.995	-0.638875	-1.89435	4.93913e-39	7.83346e-35
Gjb3	D-1	0.271	0.061	0.29777	1.34685	5.13888e-39	8.15026e-35
Camk2n1	D-1	0.491	0.182	0.443701	1.55846	5.45966e-39	8.65903e-35
Rps23	D-1	1	1	-0.395847	-1.48564	5.88269e-39	9.32994e-35
Rhbdf1	D-1	0.666	0.313	0.498787	1.64672	7.50896e-39	1.19092e-34
Tjp3	D-1	0.633	0.283	0.494626	1.63989	7.62336e-39	1.20906e-34
Cobl	D-1	0.307	0.077	0.31162	1.36563	8.92245e-39	1.4151e-34
Arl4c	D-1	0.702	0.335	0.504723	1.65653	9.35067e-39	1.48302e-34
B4galt1	D-1	0.633	0.277	0.472052	1.60328	9.70225e-39	1.53878e-34
Sema4d	D-1	0.422	0.138	0.38187	1.46502	9.71894e-39	1.54142e-34
Hspg2	D-1	0.358	0.678	-0.913707	-2.49355	2.29837e-38	3.64521e-34
Tef	D-1	0.38	0.111	0.320167	1.37736	2.42753e-38	3.85006e-34
Acta2	D-1	0.536	0.749	-2.97611	-19.6113	2.6905e-38	4.26714e-34
Fam57a	D-1	0.476	0.172	0.407141	1.50252	2.69326e-38	4.2715e-34
Sgms2	D-1	0.455	0.162	0.424965	1.52954	3.22984e-38	5.12252e-34
C1qtnf4	D-1	0.31	0.078	0.293844	1.34157	3.63799e-38	5.76986e-34
Lmo4	D-1	0.657	0.295	0.464138	1.59064	3.79094e-38	6.01244e-34
Slc9a3r1	D-1	0.651	0.299	0.477351	1.6118	4.77199e-38	7.56838e-34
Nuak1	D-1	0.304	0.075	0.288062	1.33384	4.85975e-38	7.70756e-34
Lsp1	D-1	0.271	0.602	-0.902967	-2.46691	5.77539e-38	9.15977e-34
Gclm	D-1	0.566	0.24	0.458011	1.58093	7.71735e-38	1.22397e-33
Avpi1	D-1	0.756	0.39	0.489647	1.63174	7.96243e-38	1.26284e-33
Flnc	D-1	0.133	0.488	-1.17762	-3.24665	8.11773e-38	1.28747e-33
Sh3bgrl3	D-1	0.931	0.739	0.482411	1.61997	8.59414e-38	1.36303e-33
Cfb	D-1	0.816	0.518	0.64106	1.89849	9.21772e-38	1.46193e-33
Itga3	D-1	0.491	0.182	0.396979	1.48733	1.11017e-37	1.76074e-33
Sptbn2	D-1	0.313	0.081	0.300818	1.35096	1.11854e-37	1.77401e-33
Mocs2	D-1	0.512	0.203	0.453205	1.57335	1.17811e-37	1.86848e-33
Ogn	D-1	0.271	0.6	-1.0112	-2.74889	1.8919e-37	3.00056e-33
Fbln2	D-1	0.193	0.538	-1.01892	-2.77021	1.9628e-37	3.113e-33
Faap100	D-1	0.488	0.175	0.38338	1.46724	2.12525e-37	3.37065e-33
Acsm3	D-1	0.217	0.04	0.252977	1.28785	2.25611e-37	3.57818e-33
Laptm5	D-1	0.696	0.324	0.508323	1.6625	2.4329e-37	3.85858e-33
Kit	D-1	0.238	0.049	0.260894	1.29809	3.1411e-37	4.98179e-33
AC124550.3	D-1	0.452	0.155	0.357137	1.42923	3.27662e-37	5.19673e-33
Baiap2	D-1	0.491	0.185	0.398179	1.48911	3.28076e-37	5.20329e-33
Myo1d	D-1	0.491	0.181	0.378555	1.46017	3.64694e-37	5.78404e-33
Slc12a2	D-1	0.602	0.277	0.598563	1.8195	4.0154e-37	6.36843e-33
Dbi	D-1	0.575	0.821	-0.714467	-2.0431	4.50494e-37	7.14483e-33
Triap1	D-1	0.44	0.152	0.377735	1.45898	5.33266e-37	8.4576e-33
Sypl	D-1	0.904	0.664	0.530678	1.70009	6.60651e-37	1.04779e-32
Pycr2	D-1	0.675	0.31	0.439967	1.55266	6.92361e-37	1.09808e-32
Gpr27	D-1	0.386	0.121	0.354108	1.42491	8.4233e-37	1.33593e-32
RP23-37G19.2	D-1	0.304	0.079	0.34115	1.40656	8.95946e-37	1.42097e-32
St3gal4	D-1	0.389	0.122	0.376521	1.45721	9.28029e-37	1.47185e-32
Trappc4	D-1	0.572	0.241	0.422172	1.52527	9.87739e-37	1.56655e-32
Ddi2	D-1	0.446	0.155	0.36809	1.44497	1.7425e-36	2.76361e-32
RP23-249P4.1	D-1	0.696	0.325	0.469499	1.59919	1.75346e-36	2.78098e-32
Lpcat4	D-1	0.377	0.118	0.372501	1.45136	1.88639e-36	2.99182e-32
Nt5e	D-1	0.31	0.083	0.306188	1.35824	2.04183e-36	3.23834e-32
H2-Aa	D-1	0.765	0.386	0.554254	1.74064	2.14751e-36	3.40594e-32
Als2cl	D-1	0.446	0.157	0.35642	1.42821	2.60667e-36	4.13418e-32
Nrtn	D-1	0.855	0.559	0.610424	1.84121	3.1198e-36	4.948e-32
Itln1	D-1	0.22	0.043	1.0989	3.00088	3.65825e-36	5.80199e-32
Rarg	D-1	0.596	0.273	0.487553	1.62833	3.69912e-36	5.86681e-32
Aebp1	D-1	0.608	0.841	-0.874158	-2.39686	3.79247e-36	6.01485e-32
Lrrfip1	D-1	0.563	0.24	0.436068	1.54661	3.96457e-36	6.28782e-32
Pax8	D-1	0.464	0.172	0.414414	1.51348	3.9964e-36	6.3383e-32
Myl9	D-1	0.681	0.804	-2.71635	-15.125	4.2397e-36	6.72417e-32
Pard3	D-1	0.343	0.1	0.32121	1.37879	4.52363e-36	7.17448e-32
Gapdh	D-1	0.979	0.994	-0.573842	-1.77507	6.21637e-36	9.85916e-32
Actg1	D-1	1	1	-0.417698	-1.51846	6.80141e-36	1.0787e-31
Lama3	D-1	0.416	0.145	0.400866	1.49312	7.53486e-36	1.19503e-31
Ckap4	D-1	0.539	0.226	0.467397	1.59583	8.36692e-36	1.32699e-31
Hjurp	D-1	0.401	0.13	0.330238	1.3913	9.39085e-36	1.48939e-31
Erbb3	D-1	0.416	0.142	0.374255	1.45391	9.56603e-36	1.51717e-31
Rpl5	D-1	0.997	0.999	-0.454255	-1.575	1.11929e-35	1.7752e-31
Pllp	D-1	0.355	0.106	0.331993	1.39374	1.25194e-35	1.98558e-31
Grb7	D-1	0.645	0.303	0.496664	1.64323	1.32035e-35	2.09408e-31
Ptbp3	D-1	0.651	0.3	0.438415	1.55025	1.47286e-35	2.33596e-31
Scx	D-1	0.521	0.208	0.413413	1.51197	1.61868e-35	2.56722e-31
Adh7	D-1	0.259	0.06	0.26071	1.29785	2.66183e-35	4.22167e-31
Hebp2	D-1	0.361	0.112	0.346588	1.41423	2.70334e-35	4.28749e-31
Epha2	D-1	0.343	0.102	0.326803	1.38653	7.21343e-35	1.14405e-30
H2-Ab1	D-1	0.855	0.484	0.511437	1.66769	8.54738e-35	1.35561e-30
Efna1	D-1	0.527	0.214	0.383819	1.46788	1.00931e-34	1.60076e-30
Acadm	D-1	0.548	0.229	0.404907	1.49916	1.1435e-34	1.81359e-30
Rtn4	D-1	0.819	0.543	0.543595	1.72219	1.339e-34	2.12366e-30
Tmem173	D-1	0.614	0.28	0.445469	1.56122	1.52294e-34	2.41538e-30
Htra1	D-1	0.395	0.686	-0.853217	-2.34719	1.57114e-34	2.49182e-30
Tmem79	D-1	0.373	0.121	0.337569	1.40154	1.78318e-34	2.82813e-30
Klf10	D-1	0.377	0.12	0.325788	1.38512	1.81396e-34	2.87694e-30
Gdpd5	D-1	0.464	0.173	0.371683	1.45017	1.93519e-34	3.06921e-30
Capn1	D-1	0.648	0.294	0.40777	1.50346	2.09302e-34	3.31953e-30
Cmtm8	D-1	0.268	0.065	0.275691	1.31744	2.14029e-34	3.3945e-30
Znrf1	D-1	0.62	0.278	0.40813	1.504	2.43507e-34	3.86202e-30
S100a9	D-1	0.298	0.079	0.423067	1.52664	4.26343e-34	6.7618e-30
Actb	D-1	0.991	0.998	-0.654901	-1.92495	4.35345e-34	6.90457e-30
Polr2h	D-1	0.488	0.194	0.405421	1.49993	4.57615e-34	7.25777e-30
Lrrc8d	D-1	0.286	0.075	0.279978	1.3231	5.32065e-34	8.43854e-30
Lmo7	D-1	0.307	0.086	0.305248	1.35696	5.41824e-34	8.59333e-30
Csf3	D-1	0.539	0.219	0.385589	1.47048	6.89112e-34	1.09293e-29
Cd74	D-1	0.919	0.677	0.586044	1.79686	6.91054e-34	1.09601e-29
Pqlc3	D-1	0.268	0.066	0.255935	1.29167	8.28051e-34	1.31329e-29
Aldh2	D-1	0.937	0.81	0.526357	1.69275	1.29265e-33	2.05014e-29
Snhg12	D-1	0.337	0.1	0.314166	1.36912	1.45242e-33	2.30354e-29
Qsox1	D-1	0.955	0.819	0.483867	1.62234	1.54479e-33	2.45003e-29
Lrrk1	D-1	0.53	0.218	0.361807	1.43592	1.72747e-33	2.73977e-29
Dennd2d	D-1	0.377	0.124	0.335754	1.39899	1.9945e-33	3.16328e-29
Ifi27l2a	D-1	0.419	0.716	-0.834782	-2.30431	2.11802e-33	3.35918e-29
Ank	D-1	0.663	0.321	0.501023	1.65041	2.23835e-33	3.55002e-29
Ube2h	D-1	0.645	0.306	0.42398	1.52803	2.27071e-33	3.60135e-29
Tnfaip2	D-1	0.422	0.149	0.39433	1.48339	2.44233e-33	3.87354e-29
Nrbp2	D-1	0.611	0.281	0.417791	1.5186	2.45129e-33	3.88775e-29
Thsd4	D-1	0.364	0.115	0.304009	1.35528	2.45467e-33	3.8931e-29
Agps	D-1	0.422	0.15	0.336748	1.40039	2.57177e-33	4.07883e-29
Urah	D-1	0.852	0.535	0.502482	1.65282	3.06711e-33	4.86444e-29
Arpc5l	D-1	0.675	0.336	0.457538	1.58018	3.1186e-33	4.94611e-29
Ahnak2	D-1	0.554	0.23	0.374374	1.45408	3.30294e-33	5.23847e-29
Efs	D-1	0.352	0.109	0.306823	1.3591	3.38787e-33	5.37317e-29
Yipf1	D-1	0.461	0.177	0.370262	1.44811	3.46707e-33	5.49878e-29
Anxa6	D-1	0.527	0.77	-0.673279	-1.96066	4.27327e-33	6.7774e-29
Atp2c2	D-1	0.361	0.118	0.371449	1.44983	4.39779e-33	6.9749e-29
Mgll	D-1	0.419	0.148	0.343954	1.41051	4.50229e-33	7.14062e-29
Spcs3	D-1	0.491	0.198	0.37545	1.45565	4.67729e-33	7.41818e-29
Clip1	D-1	0.37	0.122	0.34174	1.40739	4.79336e-33	7.60228e-29
Zfp36l1	D-1	0.907	0.731	0.51789	1.67848	5.28493e-33	8.3819e-29
Pigu	D-1	0.404	0.141	0.334493	1.39723	5.51243e-33	8.74271e-29
RP23-47P18.9	D-1	0.623	0.293	0.415379	1.51494	5.63787e-33	8.94166e-29
Ebp	D-1	0.497	0.199	0.378383	1.45992	6.06186e-33	9.6141e-29
Lsr	D-1	0.605	0.29	0.476641	1.61066	6.34654e-33	1.00656e-28
Enpp4	D-1	0.325	0.098	0.32357	1.38205	9.53204e-33	1.51178e-28
Tmbim1	D-1	0.889	0.63	0.484433	1.62325	1.01261e-32	1.606e-28
Selplg	D-1	0.37	0.122	0.335828	1.3991	1.14039e-32	1.80866e-28
Cebpa	D-1	0.271	0.07	0.252942	1.28781	1.14786e-32	1.8205e-28
RP23-81C12.3	D-1	0.934	0.976	-0.798974	-2.22326	1.1777e-32	1.86783e-28
Stard10	D-1	0.771	0.459	0.507198	1.66063	1.40765e-32	2.23253e-28
Capsl	D-1	0.298	0.083	0.279229	1.32211	1.55787e-32	2.47078e-28
Ldlrap1	D-1	0.407	0.142	0.339077	1.40365	1.68005e-32	2.66457e-28
Mylip	D-1	0.458	0.171	0.339004	1.40355	1.73326e-32	2.74895e-28
Slc12a7	D-1	0.349	0.112	0.3414	1.40692	2.21816e-32	3.51801e-28
Plscr1	D-1	0.539	0.233	0.411905	1.50969	2.33792e-32	3.70793e-28
Dnase1l1	D-1	0.313	0.093	0.301571	1.35198	2.77309e-32	4.39812e-28
Vav2	D-1	0.401	0.141	0.337423	1.40133	3.15572e-32	5.00497e-28
Gne	D-1	0.38	0.127	0.310848	1.36458	3.32006e-32	5.26562e-28
Ptges	D-1	0.389	0.132	0.321386	1.37904	3.78629e-32	6.00505e-28
Pltp	D-1	0.572	0.249	0.386014	1.47111	4.32795e-32	6.86412e-28
Sbno2	D-1	0.548	0.237	0.395607	1.48529	4.34693e-32	6.89424e-28
Flna	D-1	0.786	0.821	-1.88309	-6.57381	4.803e-32	7.61756e-28
Postn	D-1	0.605	0.291	0.728774	2.07254	5.85472e-32	9.28558e-28
Sdc4	D-1	0.605	0.272	0.385197	1.4699	7.27635e-32	1.15403e-27
Tmem238	D-1	0.702	0.345	0.40243	1.49545	8.70993e-32	1.38139e-27
Ltbr	D-1	0.699	0.348	0.421311	1.52396	9.87344e-32	1.56593e-27
Notch2	D-1	0.373	0.123	0.284819	1.32952	1.12775e-31	1.78861e-27
Maged1	D-1	0.322	0.63	-0.657521	-1.93	1.16931e-31	1.85453e-27
Arg1	D-1	0.611	0.285	0.468746	1.59799	1.30522e-31	2.07008e-27
Tmem54	D-1	0.334	0.104	0.300765	1.35089	1.41241e-31	2.24008e-27
Psen1	D-1	0.476	0.191	0.360905	1.43463	1.42063e-31	2.25312e-27
Plek2	D-1	0.277	0.075	0.276005	1.31785	1.84247e-31	2.92216e-27
Rxra	D-1	0.497	0.203	0.352506	1.42263	2.00018e-31	3.17229e-27
Syngr2	D-1	0.807	0.527	0.489426	1.63138	2.31061e-31	3.66463e-27
Papss1	D-1	0.473	0.191	0.374833	1.45475	2.43026e-31	3.85439e-27
Ptpn3	D-1	0.319	0.097	0.29039	1.33695	2.65871e-31	4.21671e-27
Ilk	D-1	0.361	0.643	-0.857195	-2.35654	2.795e-31	4.43287e-27
Cox7c	D-1	0.988	0.994	-0.498392	-1.64607	2.91803e-31	4.62799e-27
Smurf1	D-1	0.346	0.111	0.303759	1.35494	3.42702e-31	5.43526e-27
Baz2a	D-1	0.304	0.089	0.274998	1.31653	3.92323e-31	6.22224e-27
Cyth3	D-1	0.383	0.133	0.317801	1.3741	4.44524e-31	7.05015e-27
Hint2	D-1	0.614	0.291	0.396822	1.48709	4.77069e-31	7.56632e-27
Pla2g16	D-1	0.711	0.392	0.463772	1.59006	4.9219e-31	7.80614e-27
Fkbp1a	D-1	0.37	0.659	-0.669966	-1.95417	5.04355e-31	7.99907e-27
Ctnna1	D-1	0.861	0.6	0.469373	1.59899	5.5653e-31	8.82656e-27
Atp6ap2	D-1	0.587	0.274	0.40381	1.49752	5.96332e-31	9.45782e-27
RP23-440D19.2	D-1	0.458	0.183	0.365106	1.44067	7.2133e-31	1.14403e-26
Mapkapk3	D-1	0.386	0.134	0.318168	1.37461	8.6487e-31	1.37168e-26
Atg9b	D-1	0.307	0.093	0.317125	1.37317	9.77784e-31	1.55076e-26
Plxnb2	D-1	0.898	0.675	0.446759	1.56324	1.0908e-30	1.73001e-26
RP23-172B16.4	D-1	0.244	0.061	0.263948	1.30206	1.25142e-30	1.98475e-26
H2-Eb1	D-1	0.596	0.265	0.389149	1.47572	1.53888e-30	2.44067e-26
Gipc1	D-1	0.663	0.337	0.405479	1.50002	1.72826e-30	2.74102e-26
Dirc2	D-1	0.464	0.184	0.360424	1.43394	1.76629e-30	2.80133e-26
Tpm1	D-1	0.669	0.781	-1.88923	-6.61427	1.86533e-30	2.95841e-26
Ccl6	D-1	0.404	0.144	0.340803	1.40608	2.11663e-30	3.35698e-26
Hook2	D-1	0.425	0.163	0.353849	1.42454	2.32465e-30	3.68689e-26
Rnf186	D-1	0.675	0.342	0.458617	1.58188	2.7463e-30	4.35563e-26
Trim16	D-1	0.28	0.08	0.281288	1.32483	3.17511e-30	5.03573e-26
Lgals1	D-1	0.822	0.893	-1.04662	-2.848	3.57813e-30	5.67491e-26
Acpp	D-1	0.295	0.086	0.270117	1.31012	3.68719e-30	5.84788e-26
Rpl13	D-1	1	1	-0.314649	-1.36978	4.04507e-30	6.41549e-26
Col12a1	D-1	0.41	0.146	0.312765	1.3672	4.67522e-30	7.4149e-26
Mycl	D-1	0.328	0.102	0.278884	1.32165	5.98955e-30	9.49943e-26
Tmem87a	D-1	0.386	0.138	0.3157	1.37122	6.29364e-30	9.98172e-26
Akt1	D-1	0.711	0.37	0.395771	1.48553	6.29515e-30	9.98411e-26
Usp25	D-1	0.346	0.115	0.303256	1.35426	7.6029e-30	1.20582e-25
S100a8	D-1	0.223	0.051	0.278695	1.3214	8.16029e-30	1.29422e-25
Fus	D-1	0.657	0.342	0.42123	1.52384	8.55046e-30	1.3561e-25
Arf5	D-1	0.892	0.707	0.445679	1.56155	8.79111e-30	1.39427e-25
Glul	D-1	0.56	0.256	0.385877	1.4709	9.52931e-30	1.51135e-25
Ypel3	D-1	0.798	0.504	0.456416	1.57841	9.98393e-30	1.58345e-25
Sox7	D-1	0.373	0.13	0.305747	1.35764	1.01826e-29	1.61496e-25
Gnptab	D-1	0.307	0.095	0.289815	1.33618	1.09924e-29	1.74339e-25
Cib1	D-1	0.783	0.478	0.466851	1.59496	1.14805e-29	1.8208e-25
Serpina9	D-1	0.672	0.344	0.450174	1.56859	1.5105e-29	2.39565e-25
Tmbim4	D-1	0.605	0.294	0.413964	1.5128	1.73541e-29	2.75236e-25
Sh3bp1	D-1	0.355	0.122	0.318766	1.37543	1.96005e-29	3.10863e-25
Pak1	D-1	0.331	0.107	0.275282	1.3169	2.01364e-29	3.19364e-25
Kdm5b	D-1	0.389	0.141	0.316333	1.37209	2.72188e-29	4.31691e-25
Pbxip1	D-1	0.37	0.625	-0.945731	-2.5747	2.78454e-29	4.41628e-25
Il1rl2	D-1	0.271	0.077	0.265075	1.30353	2.9485e-29	4.67633e-25
Mst1r	D-1	0.364	0.127	0.303815	1.35502	3.41638e-29	5.41837e-25
Tor3a	D-1	0.398	0.146	0.312641	1.36703	3.60913e-29	5.72408e-25
Slc27a4	D-1	0.419	0.158	0.333728	1.39616	3.93283e-29	6.23746e-25
Ctss	D-1	0.596	0.274	0.40655	1.50163	3.95567e-29	6.2737e-25
Sfxn3	D-1	0.53	0.234	0.341158	1.40657	4.10764e-29	6.51471e-25
Ube2f	D-1	0.5	0.223	0.413216	1.51167	4.2153e-29	6.68546e-25
Sppl3	D-1	0.587	0.285	0.416671	1.5169	4.73906e-29	7.51615e-25
Smad7	D-1	0.364	0.128	0.304554	1.35602	4.81522e-29	7.63694e-25
Iqgap1	D-1	0.783	0.483	0.451493	1.57065	5.3038e-29	8.41182e-25
Pcolce2	D-1	0.289	0.087	0.294964	1.34308	5.41437e-29	8.58719e-25
Apoe	D-1	1	0.848	0.460832	1.58539	5.74065e-29	9.10467e-25
Fam101b	D-1	0.494	0.212	0.38241	1.46581	6.38903e-29	1.0133e-24
Pcp4l1	D-1	0.036	0.33	-1.00663	-2.73637	6.55549e-29	1.0397e-24
Synpo2	D-1	0.027	0.32	-0.913677	-2.49347	7.53864e-29	1.19563e-24
Trp53inp2	D-1	0.614	0.299	0.403318	1.49678	8.26027e-29	1.31008e-24
Plscr3	D-1	0.575	0.275	0.395536	1.48518	8.31938e-29	1.31945e-24
Mink1	D-1	0.395	0.146	0.312669	1.36707	9.07229e-29	1.43887e-24
Plp2	D-1	0.771	0.488	0.469129	1.5986	9.8029e-29	1.55474e-24
Spg21	D-1	0.503	0.226	0.380394	1.46286	1.28693e-28	2.04108e-24
Hras	D-1	0.747	0.416	0.40977	1.50647	1.29015e-28	2.04618e-24
Zfp219	D-1	0.491	0.206	0.328788	1.38928	1.40853e-28	2.23393e-24
Cda	D-1	0.569	0.266	0.3948	1.48409	1.63523e-28	2.59347e-24
Acp5	D-1	0.657	0.335	0.41951	1.52121	1.67626e-28	2.65854e-24
Man2b1	D-1	0.581	0.277	0.381227	1.46408	1.75594e-28	2.78492e-24
Mapk6	D-1	0.334	0.112	0.286063	1.33118	1.81515e-28	2.87882e-24
Efna4	D-1	0.425	0.167	0.32499	1.38402	1.87735e-28	2.97748e-24
Sec61g	D-1	0.895	0.971	-0.495173	-1.64078	1.96817e-28	3.12151e-24
Hs6st1	D-1	0.602	0.295	0.391378	1.47902	2.17788e-28	3.45411e-24
Slc6a9	D-1	0.25	0.068	0.252061	1.28668	2.22137e-28	3.52309e-24
Tmem57	D-1	0.343	0.118	0.28959	1.33588	2.32401e-28	3.68588e-24
Epcam	D-1	0.943	0.691	0.435503	1.54574	2.41344e-28	3.82772e-24
Tbc1d10a	D-1	0.476	0.202	0.349694	1.41863	3.03286e-28	4.81012e-24
Slc35f5	D-1	0.437	0.176	0.331689	1.39332	3.5737e-28	5.66789e-24
Sparcl1	D-1	0.614	0.807	-0.810784	-2.24967	3.70672e-28	5.87885e-24
Prdx6	D-1	0.837	0.618	0.474518	1.60724	4.54636e-28	7.21053e-24
Txndc17	D-1	0.825	0.587	0.46627	1.59404	4.85108e-28	7.69382e-24
Twsg1	D-1	0.732	0.424	0.425534	1.53041	5.77947e-28	9.16624e-24
Crispld2	D-1	0.102	0.398	-0.682949	-1.97971	5.8019e-28	9.20181e-24
Zbtb7a	D-1	0.413	0.162	0.347709	1.41582	5.8769e-28	9.32077e-24
Ppp1r14a	D-1	0.102	0.389	-1.13082	-3.09819	7.22558e-28	1.14598e-23
Zdhhc3	D-1	0.491	0.217	0.363378	1.43818	7.58666e-28	1.20324e-23
Ucp2	D-1	0.798	0.527	0.455465	1.57691	9.06839e-28	1.43825e-23
Asah1	D-1	0.623	0.313	0.380474	1.46298	1.10029e-27	1.74506e-23
Orai2	D-1	0.277	0.083	0.265974	1.3047	1.17573e-27	1.86471e-23
Itgb5	D-1	0.813	0.498	0.395321	1.48486	1.21709e-27	1.93031e-23
Tmprss2	D-1	0.398	0.153	0.330128	1.39115	1.25747e-27	1.99435e-23
AC111067.4	D-1	0.319	0.106	0.287307	1.33283	1.29657e-27	2.05636e-23
Rabgef1	D-1	0.346	0.121	0.279019	1.32183	1.43041e-27	2.26864e-23
Dnajb1	D-1	0.446	0.182	0.314305	1.36931	1.45565e-27	2.30865e-23
Sprr2a3	D-1	0.06	0.347	-1.34573	-3.84101	1.52135e-27	2.41287e-23
Pdcd6ip	D-1	0.723	0.421	0.422606	1.52593	1.562e-27	2.47733e-23
Rplp0	D-1	1	1	0.259635	1.29646	1.73657e-27	2.7542e-23
Pdzd8	D-1	0.343	0.119	0.28013	1.3233	2.04799e-27	3.24811e-23
Rfk	D-1	0.572	0.284	0.418885	1.52027	2.29249e-27	3.63589e-23
Cd34	D-1	0.027	0.31	-0.623014	-1.86454	2.34745e-27	3.72306e-23
Sel1l3	D-1	0.524	0.242	0.401336	1.49382	2.5333e-27	4.01781e-23
Agr2	D-1	0.437	0.181	0.774228	2.16892	2.89482e-27	4.59118e-23
Sv2b	D-1	0.298	0.095	0.271922	1.31248	2.92192e-27	4.63417e-23
Calm2	D-1	0.62	0.832	-0.647628	-1.911	2.95905e-27	4.69306e-23
Sh3d19	D-1	0.542	0.263	0.383708	1.46772	2.96593e-27	4.70397e-23
Slc9a1	D-1	0.401	0.157	0.328322	1.38864	3.21682e-27	5.10187e-23
Rab11fip1	D-1	0.37	0.136	0.308073	1.3608	3.49189e-27	5.53813e-23
Tmem123	D-1	0.569	0.269	0.348645	1.41715	3.89061e-27	6.17051e-23
Rpl22l1	D-1	0.88	0.974	-0.476964	-1.61118	4.27872e-27	6.78605e-23
Il17re	D-1	0.37	0.135	0.284612	1.32925	4.43374e-27	7.03192e-23
Pqlc1	D-1	0.449	0.189	0.339157	1.40376	4.63121e-27	7.34509e-23
Zfp362	D-1	0.34	0.12	0.306853	1.35914	5.13268e-27	8.14043e-23
Tspan8	D-1	0.883	0.66	0.501581	1.65133	5.52252e-27	8.75872e-23
Tuft1	D-1	0.328	0.112	0.283497	1.32777	5.85925e-27	9.29277e-23
Hspa1a	D-1	0.389	0.15	0.317111	1.37315	9.26188e-27	1.46893e-22
Socs6	D-1	0.295	0.095	0.25947	1.29624	9.52003e-27	1.50988e-22
Plekha1	D-1	0.31	0.103	0.269838	1.30975	1.06905e-26	1.69552e-22
Col6a1	D-1	0.684	0.916	-0.689237	-1.99219	1.1348e-26	1.79979e-22
Hpcal1	D-1	0.377	0.144	0.311076	1.36489	1.19902e-26	1.90164e-22
Pdlim3	D-1	0.057	0.335	-1.1507	-3.16041	1.27468e-26	2.02164e-22
Gadd45g	D-1	0.599	0.828	-0.695657	-2.00503	1.40166e-26	2.22303e-22
Eps8l1	D-1	0.343	0.123	0.299305	1.34892	1.44086e-26	2.28521e-22
Kif1c	D-1	0.464	0.193	0.2982	1.34743	1.50365e-26	2.38479e-22
Hoxb6	D-1	0.551	0.259	0.370596	1.4486	1.73996e-26	2.75958e-22
Usp24	D-1	0.34	0.12	0.270091	1.31008	1.77832e-26	2.82041e-22
Cdc42se1	D-1	0.708	0.391	0.407019	1.50233	1.95166e-26	3.09534e-22
Notch1	D-1	0.428	0.178	0.366858	1.44319	2.06962e-26	3.28242e-22
B3gnt3	D-1	0.313	0.105	0.270495	1.31061	2.11493e-26	3.35427e-22
Efemp1	D-1	0.349	0.123	0.269557	1.30939	2.24138e-26	3.55483e-22
Nipal2	D-1	0.259	0.076	0.255564	1.29119	2.26278e-26	3.58877e-22
Prss23	D-1	0.479	0.709	-0.734156	-2.08372	2.57616e-26	4.08579e-22
Pgap2	D-1	0.488	0.216	0.336871	1.40056	2.75646e-26	4.37175e-22
Mprip	D-1	0.91	0.754	0.417593	1.5183	2.86206e-26	4.53923e-22
Smarcd2	D-1	0.584	0.291	0.373817	1.45327	2.96109e-26	4.69628e-22
Ctsb	D-1	0.834	0.959	-0.524183	-1.68908	3.09056e-26	4.90163e-22
Atp6ap1	D-1	0.633	0.336	0.393194	1.48171	3.47416e-26	5.51002e-22
Lasp1	D-1	0.554	0.26	0.333542	1.3959	3.72064e-26	5.90093e-22
Cmtm7	D-1	0.533	0.247	0.34491	1.41186	3.87825e-26	6.1509e-22
Acvr1b	D-1	0.37	0.141	0.303924	1.35517	4.27829e-26	6.78537e-22
Tgfb2	D-1	0.313	0.105	0.276708	1.31878	4.58652e-26	7.27421e-22
Tuba1c	D-1	0.759	0.482	0.456006	1.57776	4.66528e-26	7.39913e-22
Dkk2	D-1	0.364	0.133	0.31928	1.37614	4.91739e-26	7.79898e-22
RP23-313J14.6	D-1	0.349	0.127	0.283777	1.32814	5.4677e-26	8.67178e-22
Arpin	D-1	0.307	0.102	0.255335	1.29089	6.32869e-26	1.00373e-21
Pik3r2	D-1	0.539	0.251	0.334249	1.39689	7.33716e-26	1.16367e-21
Acss1	D-1	0.404	0.163	0.322171	1.38012	7.4605e-26	1.18324e-21
Cyp2j6	D-1	0.422	0.172	0.295187	1.34338	8.97849e-26	1.42399e-21
Ctnnd1	D-1	0.605	0.315	0.382927	1.46657	9.94702e-26	1.5776e-21
Pygo2	D-1	0.476	0.217	0.371957	1.45057	1.51882e-25	2.40885e-21
Fzd1	D-1	0.38	0.146	0.280679	1.32403	1.59972e-25	2.53716e-21
Pcx	D-1	0.313	0.106	0.252124	1.28676	1.66466e-25	2.64014e-21
Txndc5	D-1	0.786	0.488	0.382287	1.46563	2.07964e-25	3.29831e-21
Gnb2l1	D-1	1	1	-0.305552	-1.35737	2.23596e-25	3.54623e-21
Egfr	D-1	0.349	0.128	0.274939	1.31645	2.26904e-25	3.59871e-21
Pigc	D-1	0.307	0.105	0.271935	1.3125	2.45583e-25	3.89495e-21
Fer1l4	D-1	0.38	0.146	0.270811	1.31103	2.52456e-25	4.00395e-21
Syne2	D-1	0.386	0.152	0.291359	1.33825	2.83206e-25	4.49164e-21
Itga6	D-1	0.569	0.277	0.353564	1.42413	3.06748e-25	4.86502e-21
Nudt14	D-1	0.467	0.207	0.348138	1.41643	3.14052e-25	4.98086e-21
Plxna1	D-1	0.383	0.151	0.305173	1.35686	3.52546e-25	5.59139e-21
Hes6	D-1	0.569	0.281	0.355664	1.42713	3.68812e-25	5.84935e-21
Rabggta	D-1	0.307	0.106	0.264346	1.30258	3.81178e-25	6.04548e-21
Col5a1	D-1	0.283	0.549	-0.649788	-1.91514	3.90912e-25	6.19987e-21
Il17rc	D-1	0.449	0.186	0.269998	1.30996	3.9517e-25	6.26739e-21
Zdhhc5	D-1	0.548	0.259	0.31197	1.36611	4.00742e-25	6.35577e-21
Cd82	D-1	0.569	0.286	0.367157	1.44362	5.23403e-25	8.30116e-21
Plekhn1	D-1	0.416	0.171	0.302447	1.35316	5.50257e-25	8.72708e-21
Frrs1	D-1	0.31	0.107	0.256175	1.29198	5.55821e-25	8.81531e-21
Adh1	D-1	0.199	0.464	-0.88123	-2.41387	5.60545e-25	8.89024e-21
Myo6	D-1	0.38	0.15	0.302397	1.3531	5.71979e-25	9.07159e-21
Cxcl12	D-1	0.069	0.339	-0.814787	-2.25869	6.04972e-25	9.59485e-21
Fam46b	D-1	0.386	0.153	0.305625	1.35747	6.74855e-25	1.07032e-20
Trabd	D-1	0.581	0.292	0.348878	1.41748	7.17971e-25	1.1387e-20
Dock9	D-1	0.361	0.138	0.287619	1.33325	8.58249e-25	1.36118e-20
Zmym5	D-1	0.349	0.131	0.284177	1.32867	9.031e-25	1.43232e-20
Erbb2ip	D-1	0.449	0.201	0.344131	1.41076	9.3687e-25	1.48588e-20
Rps7	D-1	1	1	-0.413627	-1.51229	9.46336e-25	1.50089e-20
Btg1	D-1	0.78	0.504	0.411546	1.50915	9.76359e-25	1.54851e-20
Tmem50b	D-1	0.642	0.328	0.331277	1.39275	1.02e-24	1.61772e-20
Tppp3	D-1	0.084	0.356	-0.652142	-1.91965	1.14753e-24	1.81998e-20
Vim	D-1	0.352	0.611	-0.756819	-2.13149	1.39886e-24	2.2186e-20
Antxr1	D-1	0.759	0.502	0.454003	1.5746	1.42178e-24	2.25494e-20
Diaph1	D-1	0.518	0.249	0.352112	1.42207	1.48499e-24	2.3552e-20
Iqgap2	D-1	0.443	0.192	0.331289	1.39276	1.56264e-24	2.47835e-20
Dazap2	D-1	0.883	0.74	0.411458	1.50902	1.61151e-24	2.55586e-20
Lrp1	D-1	0.497	0.74	-0.59922	-1.8207	1.64903e-24	2.61537e-20
F11r	D-1	0.34	0.127	0.275263	1.31688	1.72964e-24	2.74321e-20
Fam174b	D-1	0.337	0.124	0.277399	1.31969	2.11107e-24	3.34816e-20
Rps3a1	D-1	1	1	-0.322775	-1.38095	2.2045e-24	3.49634e-20
Csk	D-1	0.623	0.324	0.334713	1.39754	2.57372e-24	4.08191e-20
Tkt	D-1	0.756	0.463	0.380107	1.46244	2.77687e-24	4.40412e-20
Tsg101	D-1	0.527	0.25	0.337186	1.401	2.96259e-24	4.69867e-20
Zyx	D-1	0.464	0.67	-0.802461	-2.23103	3.14152e-24	4.98245e-20
Pacsin3	D-1	0.34	0.128	0.283601	1.3279	3.23248e-24	5.12671e-20
Efnb1	D-1	0.334	0.123	0.274479	1.31584	3.25091e-24	5.15594e-20
Hoxb7	D-1	0.446	0.195	0.329248	1.38992	3.35014e-24	5.31332e-20
Rpl35	D-1	0.988	0.996	-0.400644	-1.49279	3.49205e-24	5.53839e-20
Cblc	D-1	0.485	0.228	0.362329	1.43667	3.51723e-24	5.57832e-20
Tgif1	D-1	0.364	0.144	0.287714	1.33338	3.88721e-24	6.16512e-20
Capg	D-1	0.804	0.522	0.408074	1.50392	4.40058e-24	6.97932e-20
Ces1d	D-1	0.545	0.262	0.337088	1.40086	4.59784e-24	7.29218e-20
Alcam	D-1	0.807	0.522	0.413549	1.51218	4.90603e-24	7.78096e-20
Pde7a	D-1	0.334	0.125	0.276671	1.31873	5.07358e-24	8.04671e-20
Gatad2a	D-1	0.506	0.237	0.30874	1.36171	5.09907e-24	8.08713e-20
Atad1	D-1	0.364	0.142	0.260634	1.29775	6.05646e-24	9.60554e-20
Tyrobp	D-1	0.705	0.395	0.374574	1.45437	6.18563e-24	9.81041e-20
Trp53bp2	D-1	0.455	0.204	0.310596	1.36424	6.24199e-24	9.8998e-20
Msx2	D-1	0.334	0.125	0.282844	1.3269	7.75289e-24	1.22961e-19
Cxxc5	D-1	0.587	0.309	0.363499	1.43835	8.59714e-24	1.36351e-19
Rabep2	D-1	0.395	0.161	0.282176	1.32601	8.76147e-24	1.38957e-19
Ube2i	D-1	0.654	0.367	0.355861	1.42741	9.14431e-24	1.45029e-19
Sun1	D-1	0.337	0.127	0.265064	1.30351	9.59364e-24	1.52155e-19
Igf1	D-1	0.108	0.371	-0.714821	-2.04382	9.78314e-24	1.55161e-19
Rpl4	D-1	1	1	-0.40554	-1.50011	1.04376e-23	1.6554e-19
Aldoa	D-1	0.94	0.97	-0.487428	-1.62812	1.04389e-23	1.65561e-19
Rabac1	D-1	0.919	0.778	0.361855	1.43599	1.05588e-23	1.67463e-19
Slc44a1	D-1	0.578	0.307	0.37414	1.45374	1.07642e-23	1.7072e-19
Fbxo6	D-1	0.452	0.202	0.321735	1.37952	1.16008e-23	1.83989e-19
Pik3ip1	D-1	0.37	0.147	0.277491	1.31981	1.23476e-23	1.95833e-19
Ist1	D-1	0.5	0.234	0.304185	1.35552	1.3608e-23	2.15822e-19
Plcd3	D-1	0.425	0.183	0.299416	1.34907	1.76628e-23	2.80133e-19
AC167121.2	D-1	0.003	0.244	-0.584572	-1.79422	2.09457e-23	3.32199e-19
Plcd1	D-1	0.295	0.103	0.258801	1.29538	2.4283e-23	3.85128e-19
St5	D-1	0.319	0.116	0.255346	1.29091	2.50833e-23	3.97821e-19
Cryl1	D-1	0.455	0.207	0.337292	1.40115	2.5765e-23	4.08632e-19
Dlg1	D-1	0.431	0.195	0.332664	1.39468	2.60096e-23	4.12513e-19
Adcy6	D-1	0.464	0.214	0.326445	1.38603	2.65103e-23	4.20454e-19
Igfbp5	D-1	0.298	0.551	-0.66001	-1.93481	2.8272e-23	4.48393e-19
Ube2n	D-1	0.551	0.285	0.356957	1.42897	2.91353e-23	4.62085e-19
Ubqln4	D-1	0.464	0.208	0.29046	1.33704	2.96354e-23	4.70018e-19
Fau	D-1	1	1	-0.278446	-1.32108	3.12279e-23	4.95275e-19
Mapkap1	D-1	0.346	0.136	0.284641	1.32929	3.14914e-23	4.99453e-19
Hdgf	D-1	0.633	0.333	0.32421	1.38294	3.80415e-23	6.03339e-19
Myc	D-1	0.34	0.13	0.259998	1.29693	4.10024e-23	6.50298e-19
Ptprk	D-1	0.337	0.129	0.254416	1.28971	4.47982e-23	7.10499e-19
Rnase4	D-1	0.732	0.431	0.378005	1.45937	5.23705e-23	8.30596e-19
Sgms1	D-1	0.292	0.103	0.251239	1.28562	5.41794e-23	8.59286e-19
Nfkbiz	D-1	0.373	0.153	0.299011	1.34852	5.46092e-23	8.66102e-19
Odc1	D-1	0.527	0.259	0.325243	1.38437	5.75897e-23	9.13373e-19
Cd81	D-1	0.922	0.973	-0.458106	-1.58108	6.30627e-23	1.00017e-18
Agap3	D-1	0.63	0.33	0.336933	1.40064	6.58668e-23	1.04465e-18
Eml3	D-1	0.401	0.17	0.286053	1.33116	6.89111e-23	1.09293e-18
Dut	D-1	0.352	0.139	0.259379	1.29613	7.34162e-23	1.16438e-18
Inpp5k	D-1	0.377	0.153	0.26346	1.30143	7.91167e-23	1.25479e-18
Nbeal2	D-1	0.373	0.152	0.283297	1.3275	8.42979e-23	1.33697e-18
Rps9	D-1	1	1	-0.278286	-1.32086	1.04077e-22	1.65066e-18
B2m	D-1	0.858	0.928	-0.630369	-1.8783	1.04623e-22	1.65931e-18
Ier2	D-1	0.636	0.346	0.349258	1.41802	1.05837e-22	1.67857e-18
Yipf4	D-1	0.428	0.193	0.313445	1.36813	1.11685e-22	1.77132e-18
Srsf9	D-1	0.425	0.188	0.302742	1.35357	1.11711e-22	1.77173e-18
Tmem9b	D-1	0.503	0.247	0.346503	1.41411	1.16177e-22	1.84257e-18
Nr1d2	D-1	0.346	0.136	0.279216	1.32209	1.2039e-22	1.90939e-18
Rpl30	D-1	0.997	1	-0.297974	-1.34713	1.42659e-22	2.26257e-18
Reep5	D-1	0.91	0.766	0.373273	1.45248	1.44471e-22	2.29131e-18
Pdxdc1	D-1	0.611	0.328	0.343632	1.41006	1.46044e-22	2.31626e-18
Irf2bpl	D-1	0.47	0.226	0.341047	1.40642	1.58856e-22	2.51946e-18
Golm1	D-1	0.765	0.479	0.407609	1.50322	2.19573e-22	3.48243e-18
Slc25a4	D-1	0.512	0.719	-0.624143	-1.86665	2.22493e-22	3.52874e-18
Osbpl9	D-1	0.443	0.202	0.2982	1.34743	2.25578e-22	3.57767e-18
Pan3	D-1	0.325	0.123	0.263256	1.30116	2.32257e-22	3.68359e-18
Rpl6	D-1	1	1	-0.312497	-1.36683	2.41898e-22	3.8365e-18
Tmem176a	D-1	0.602	0.783	-0.649271	-1.91414	2.87271e-22	4.55611e-18
Prrc2b	D-1	0.633	0.345	0.34562	1.41287	2.95156e-22	4.68117e-18
Akirin2	D-1	0.449	0.21	0.330277	1.39135	3.05634e-22	4.84736e-18
Cacybp	D-1	0.479	0.235	0.335809	1.39907	3.2128e-22	5.09551e-18
Cmtm6	D-1	0.461	0.22	0.33057	1.39176	3.37177e-22	5.34762e-18
Ubald2	D-1	0.678	0.377	0.334771	1.39762	3.62759e-22	5.75336e-18
Srsf5	D-1	0.852	0.669	0.370337	1.44822	3.90095e-22	6.1869e-18
Chmp1a	D-1	0.642	0.375	0.400079	1.49194	4.01386e-22	6.36598e-18
Usmg5	D-1	0.741	0.895	-0.483716	-1.62209	4.09842e-22	6.5001e-18
Arpc2	D-1	0.855	0.659	0.381718	1.4648	4.13369e-22	6.55603e-18
Cars2	D-1	0.367	0.152	0.285729	1.33073	4.41496e-22	7.00213e-18
Mllt4	D-1	0.404	0.174	0.275318	1.31695	4.42705e-22	7.0213e-18
Elk4	D-1	0.416	0.182	0.280549	1.32386	4.658e-22	7.38759e-18
Nedd4l	D-1	0.361	0.148	0.273401	1.31443	5.21504e-22	8.27106e-18
Pip4k2c	D-1	0.473	0.222	0.290686	1.33735	5.60173e-22	8.88435e-18
Acly	D-1	0.584	0.309	0.338025	1.40218	5.74166e-22	9.10627e-18
Actr2	D-1	0.581	0.318	0.351978	1.42188	5.88544e-22	9.33431e-18
Eln	D-1	0.078	0.327	-0.586477	-1.79764	6.44975e-22	1.02293e-17
Acta1	D-1	0.006	0.234	-0.99779	-2.71228	7.53882e-22	1.19566e-17
Sbds	D-1	0.401	0.173	0.269551	1.30938	8.07468e-22	1.28065e-17
Mrpl9	D-1	0.328	0.129	0.26713	1.30621	8.5761e-22	1.36017e-17
Serpina1c	D-1	0.581	0.305	0.414528	1.51366	8.71406e-22	1.38205e-17
Hip1r	D-1	0.346	0.139	0.266155	1.30494	8.95647e-22	1.4205e-17
Etl4	D-1	0.461	0.218	0.318273	1.37475	1.03155e-21	1.63604e-17
P3h4	D-1	0.44	0.199	0.285977	1.33106	1.0319e-21	1.63659e-17
Gadd45b	D-1	0.455	0.208	0.277236	1.31948	1.05299e-21	1.67005e-17
Hspa4	D-1	0.705	0.419	0.363586	1.43848	1.07063e-21	1.69802e-17
Sdf2	D-1	0.569	0.307	0.343729	1.4102	1.08095e-21	1.71439e-17
Ap2b1	D-1	0.524	0.264	0.314352	1.36937	1.10755e-21	1.75658e-17
Mal2	D-1	0.548	0.272	0.3026	1.35337	1.27123e-21	2.01617e-17
Akr1e1	D-1	0.298	0.111	0.254738	1.29012	1.30923e-21	2.07643e-17
Zfp692	D-1	0.316	0.122	0.262042	1.29958	1.51455e-21	2.40207e-17
Tspan14	D-1	0.41	0.178	0.261519	1.2989	1.53738e-21	2.43829e-17
Arhgef5	D-1	0.431	0.195	0.276302	1.31825	1.78194e-21	2.82616e-17
Elof1	D-1	0.63	0.358	0.366529	1.44272	1.82798e-21	2.89918e-17
Rab14	D-1	0.651	0.365	0.321174	1.37875	2.08777e-21	3.31121e-17
Mrvi1	D-1	0.34	0.541	-0.809892	-2.24767	2.15372e-21	3.4158e-17
Atg5	D-1	0.268	0.093	0.250602	1.2848	2.21156e-21	3.50754e-17
Fbxw4	D-1	0.313	0.121	0.264869	1.30326	2.28337e-21	3.62143e-17
Pon2	D-1	0.431	0.198	0.300136	1.35004	2.34128e-21	3.71328e-17
Ormdl3	D-1	0.434	0.197	0.274282	1.31559	2.43218e-21	3.85744e-17
Ifitm2	D-1	0.84	0.935	-0.478664	-1.61392	2.50794e-21	3.97759e-17
Cox8a	D-1	0.997	1	-0.403314	-1.49678	3.05596e-21	4.84675e-17
Mark2	D-1	0.482	0.233	0.305245	1.35696	3.11943e-21	4.94742e-17
Hipk1	D-1	0.663	0.403	0.387866	1.47383	3.28856e-21	5.21565e-17
Fam53b	D-1	0.337	0.134	0.25628	1.29211	3.36561e-21	5.33786e-17
Trmt1	D-1	0.455	0.219	0.32286	1.38107	4.23324e-21	6.71393e-17
Flii	D-1	0.488	0.242	0.321769	1.37957	4.62964e-21	7.34261e-17
Mfsd5	D-1	0.488	0.238	0.307955	1.36064	4.69565e-21	7.4473e-17
Dpt	D-1	0.244	0.483	-0.632496	-1.8823	5.22746e-21	8.29075e-17
Parp8	D-1	0.352	0.145	0.254789	1.29019	5.25391e-21	8.33269e-17
Rac1	D-1	0.925	0.854	0.338845	1.40333	6.14736e-21	9.74972e-17
Akap8	D-1	0.47	0.229	0.310177	1.36367	6.87214e-21	1.08992e-16
Smoc2	D-1	0.139	0.376	-0.839735	-2.31575	7.46371e-21	1.18374e-16
Srrm1	D-1	0.449	0.215	0.301872	1.35239	7.60527e-21	1.20619e-16
Pcnxl3	D-1	0.404	0.18	0.267447	1.30662	7.76384e-21	1.23134e-16
Hyal2	D-1	0.464	0.219	0.284517	1.32912	7.84326e-21	1.24394e-16
Rpl35a	D-1	1	1	-0.274273	-1.31557	7.86471e-21	1.24734e-16
Rps17	D-1	0.991	0.999	-0.348352	-1.41673	9.19018e-21	1.45756e-16
Igsf8	D-1	0.458	0.22	0.301424	1.35178	9.23579e-21	1.4648e-16
Bcl2l1	D-1	0.485	0.241	0.31201	1.36617	9.5448e-21	1.51381e-16
Rpl17	D-1	1	1	-0.312589	-1.36696	1.09578e-20	1.73791e-16
Rer1	D-1	0.678	0.412	0.384021	1.46818	1.10282e-20	1.74907e-16
Rnf145	D-1	0.367	0.158	0.282564	1.32653	1.14417e-20	1.81466e-16
Trpv4	D-1	0.38	0.162	0.271347	1.31173	1.21305e-20	1.92389e-16
Adipor1	D-1	0.684	0.399	0.32761	1.38765	1.35791e-20	2.15364e-16
Arl6ip1	D-1	0.56	0.296	0.31208	1.36626	1.39401e-20	2.2109e-16
Kctd15	D-1	0.446	0.208	0.284042	1.32849	1.43228e-20	2.27159e-16
Tsc22d1	D-1	0.389	0.602	-0.543641	-1.72227	1.45499e-20	2.30762e-16
Hsp90ab1	D-1	1	0.988	0.271943	1.31251	1.51729e-20	2.40643e-16
Tmem176b	D-1	0.789	0.9	-0.600019	-1.82215	1.63226e-20	2.58876e-16
Lypla2	D-1	0.578	0.314	0.329429	1.39017	1.6919e-20	2.68336e-16
Dstn	D-1	0.97	0.976	-0.721959	-2.05846	1.94821e-20	3.08985e-16
Wwc1	D-1	0.557	0.287	0.304262	1.35562	1.96187e-20	3.11152e-16
Tmem248	D-1	0.482	0.235	0.287702	1.33336	1.97918e-20	3.13898e-16
Kdf1	D-1	0.307	0.12	0.256408	1.29228	2.23154e-20	3.53921e-16
Minos1	D-1	0.907	0.967	-0.401217	-1.49364	2.51982e-20	3.99643e-16
Stap2	D-1	0.503	0.247	0.291072	1.33786	2.59752e-20	4.11967e-16
RP24-16C11.2	D-1	0.37	0.163	0.290243	1.33675	2.61926e-20	4.15415e-16
Sgpl1	D-1	0.416	0.191	0.282794	1.32683	2.62013e-20	4.15553e-16
Spryd3	D-1	0.325	0.131	0.260337	1.29737	2.66965e-20	4.23407e-16
Scap	D-1	0.455	0.214	0.263529	1.30152	2.81804e-20	4.4694e-16
Rps15	D-1	1	1	-0.268759	-1.30834	2.84368e-20	4.51007e-16
Arf6	D-1	0.458	0.224	0.308921	1.36196	3.00495e-20	4.76585e-16
Rnf181	D-1	0.512	0.267	0.310582	1.36422	3.29587e-20	5.22724e-16
Tulp4	D-1	0.434	0.206	0.286994	1.33242	3.30735e-20	5.24545e-16
Emp2	D-1	0.452	0.216	0.298749	1.34817	3.45536e-20	5.48021e-16
Ifitm1	D-1	0.19	0.427	-0.817629	-2.26512	3.7801e-20	5.99523e-16
N4bp3	D-1	0.352	0.148	0.258989	1.29562	4.04003e-20	6.40748e-16
RP23-406N5.7	D-1	0.512	0.257	0.27665	1.31871	4.33964e-20	6.88267e-16
Rpl21	D-1	1	1	-0.383154	-1.4669	4.70282e-20	7.45868e-16
Tns1	D-1	0.127	0.366	-0.591391	-1.8065	4.8248e-20	7.65214e-16
Angptl4	D-1	0.081	0.316	-0.517957	-1.67859	4.83828e-20	7.67351e-16
A2m	D-1	0.352	0.586	-0.855648	-2.3529	4.84147e-20	7.67857e-16
Aff4	D-1	0.693	0.43	0.362719	1.43723	4.9121e-20	7.7906e-16
Far1	D-1	0.44	0.209	0.281046	1.32452	5.18494e-20	8.22331e-16
Pmepa1	D-1	0.877	0.672	0.362717	1.43723	5.7902e-20	9.18325e-16
Slc39a11	D-1	0.407	0.188	0.287401	1.33296	6.9218e-20	1.0978e-15
Atg3	D-1	0.377	0.164	0.256606	1.29254	7.1203e-20	1.12928e-15
Ak3	D-1	0.461	0.227	0.301616	1.35204	7.12915e-20	1.13068e-15
Tgfb1i1	D-1	0.184	0.401	-0.827779	-2.28823	7.19268e-20	1.14076e-15
Mfsd1	D-1	0.515	0.261	0.273857	1.31503	7.40061e-20	1.17374e-15
Tmc4	D-1	0.747	0.463	0.335934	1.39925	7.59636e-20	1.20478e-15
Prap1	D-1	0.732	0.88	-1.12714	-3.08683	7.81088e-20	1.23881e-15
Rab8a	D-1	0.572	0.305	0.300465	1.35049	7.94765e-20	1.2605e-15
Cnksr1	D-1	0.319	0.129	0.255236	1.29077	8.35532e-20	1.32515e-15
Mxi1	D-1	0.358	0.154	0.265982	1.30471	8.37083e-20	1.32761e-15
Pcmtd1	D-1	0.41	0.191	0.294244	1.34211	8.45042e-20	1.34024e-15
Smtn	D-1	0.449	0.615	-1.30671	-3.694	8.45519e-20	1.34099e-15
Col18a1	D-1	0.286	0.518	-0.635803	-1.88854	9.24008e-20	1.46548e-15
Adrbk1	D-1	0.548	0.285	0.281571	1.32521	9.39832e-20	1.49057e-15
Cops7a	D-1	0.566	0.301	0.293643	1.3413	9.66771e-20	1.5333e-15
Map2k3	D-1	0.434	0.208	0.291684	1.33868	1.01619e-19	1.61167e-15
Zfp7	D-1	0.401	0.18	0.273423	1.31446	1.04947e-19	1.66446e-15
Eif4ebp2	D-1	0.521	0.274	0.305873	1.35781	1.0633e-19	1.68639e-15
Fryl	D-1	0.389	0.178	0.290205	1.3367	1.12534e-19	1.7848e-15
Tmem63a	D-1	0.648	0.376	0.321152	1.37871	1.1648e-19	1.84738e-15
Sfr1	D-1	0.47	0.229	0.279078	1.32191	1.34274e-19	2.12958e-15
Fam63a	D-1	0.41	0.188	0.253331	1.28831	1.35181e-19	2.14397e-15
Uap1	D-1	0.422	0.197	0.267954	1.30729	1.38285e-19	2.19321e-15
Cept1	D-1	0.422	0.197	0.274001	1.31522	1.4402e-19	2.28415e-15
Trappc3	D-1	0.518	0.271	0.303402	1.35446	1.51385e-19	2.40096e-15
Id3	D-1	0.663	0.38	0.336743	1.40038	1.5318e-19	2.42943e-15
Cbr1	D-1	0.521	0.273	0.3152	1.37053	1.5715e-19	2.4924e-15
Gja1	D-1	0.572	0.293	0.267489	1.30668	1.63354e-19	2.59079e-15
Dhx32	D-1	0.373	0.167	0.278317	1.3209	1.68376e-19	2.67044e-15
Trpm4	D-1	0.455	0.226	0.295272	1.34349	1.69159e-19	2.68286e-15
Adam15	D-1	0.578	0.306	0.291824	1.33887	1.88572e-19	2.99074e-15
Cirbp	D-1	0.672	0.414	0.363814	1.43881	1.89024e-19	2.99792e-15
Arf1	D-1	0.916	0.848	0.299462	1.34913	1.97231e-19	3.12808e-15
Abcd3	D-1	0.467	0.226	0.272479	1.31322	2.05146e-19	3.25361e-15
Oxtr	D-1	0.099	0.327	-0.58556	-1.796	2.59712e-19	4.11903e-15
mt-Co1	D-1	1	1	0.312775	1.36721	2.70549e-19	4.29092e-15
Col1a2	D-1	0.819	0.934	-0.62372	-1.86586	2.70602e-19	4.29175e-15
Anxa3	D-1	0.726	0.468	0.35153	1.42124	3.0202e-19	4.79004e-15
Ppp4c	D-1	0.446	0.221	0.308921	1.36196	3.33358e-19	5.28705e-15
Aldh1a2	D-1	0.114	0.341	-0.779949	-2.18136	3.35102e-19	5.31471e-15
Bag3	D-1	0.458	0.227	0.290931	1.33767	3.39402e-19	5.38292e-15
Ccnl1	D-1	0.407	0.192	0.280037	1.32318	3.52439e-19	5.58968e-15
Bcap31	D-1	0.744	0.509	0.374874	1.45481	3.92143e-19	6.21938e-15
Vopp1	D-1	0.304	0.123	0.26063	1.29775	4.04054e-19	6.4083e-15
Clstn1	D-1	0.714	0.444	0.327534	1.38754	4.33104e-19	6.86903e-15
Necap2	D-1	0.545	0.29	0.28119	1.32471	4.93533e-19	7.82743e-15
Rplp2	D-1	1	1	-0.28252	-1.32647	5.50092e-19	8.72446e-15
H2afj	D-1	0.973	0.916	0.310527	1.36414	5.52767e-19	8.76688e-15
Rbpms	D-1	0.256	0.472	-0.71418	-2.04251	5.80079e-19	9.20005e-15
Ncstn	D-1	0.557	0.298	0.296389	1.34499	5.82832e-19	9.24371e-15
Exosc7	D-1	0.422	0.204	0.285097	1.32989	6.15726e-19	9.76542e-15
Rab24	D-1	0.494	0.257	0.315563	1.37103	6.35883e-19	1.00851e-14
Fam189a2	D-1	0.22	0.442	-0.595783	-1.81445	6.45039e-19	1.02303e-14
Pafah1b3	D-1	0.599	0.335	0.318255	1.37473	7.14054e-19	1.13249e-14
Gpr137	D-1	0.392	0.18	0.274727	1.31617	7.17322e-19	1.13767e-14
Tle3	D-1	0.47	0.232	0.255627	1.29127	7.25822e-19	1.15115e-14
G6pdx	D-1	0.627	0.344	0.297601	1.34662	8.04266e-19	1.27557e-14
Met	D-1	0.392	0.179	0.255389	1.29096	9.87193e-19	1.56569e-14
Cnn2	D-1	0.443	0.612	-0.689204	-1.99213	1.00804e-18	1.59875e-14
Vamp8	D-1	0.919	0.802	0.309395	1.3626	1.05231e-18	1.66896e-14
Actr1a	D-1	0.539	0.291	0.307151	1.35955	1.09395e-18	1.735e-14
Rgs5	D-1	0.048	0.264	-0.528291	-1.69603	1.12811e-18	1.78919e-14
Paip2	D-1	0.762	0.524	0.344371	1.4111	1.1728e-18	1.86006e-14
Aqp1	D-1	0.178	0.401	-0.716564	-2.04739	1.19279e-18	1.89177e-14
Ss18	D-1	0.364	0.163	0.253458	1.28847	1.31546e-18	2.08631e-14
Actn4	D-1	0.804	0.604	0.358709	1.43148	1.36313e-18	2.16192e-14
Aoc1	D-1	0.045	0.259	-0.945751	-2.57475	1.39951e-18	2.21962e-14
Atp5k	D-1	0.744	0.873	-0.456588	-1.57868	1.6352e-18	2.59343e-14
RP23-185A18.9	D-1	0.56	0.308	0.29515	1.34333	1.75687e-18	2.78639e-14
Eif6	D-1	0.738	0.484	0.321358	1.379	1.88373e-18	2.9876e-14
Ndufc1	D-1	0.639	0.812	-0.423756	-1.52769	2.04848e-18	3.2489e-14
Ovol2	D-1	0.392	0.179	0.255174	1.29069	2.3472e-18	3.72265e-14
Ndufa11	D-1	0.988	0.957	0.295721	1.3441	2.40885e-18	3.82043e-14
Pmp22	D-1	0.072	0.291	-0.453743	-1.57419	2.77433e-18	4.40008e-14
Cxcl14	D-1	0.786	0.636	0.483141	1.62116	2.85944e-18	4.53508e-14
Rbbp4	D-1	0.527	0.277	0.253003	1.28789	2.91125e-18	4.61725e-14
Ywhaz	D-1	0.943	0.83	0.297872	1.34699	3.0744e-18	4.876e-14
Ppp1r2	D-1	0.569	0.31	0.264436	1.3027	3.11088e-18	4.93385e-14
Ralbp1	D-1	0.566	0.308	0.275689	1.31744	3.18787e-18	5.05596e-14
Tuba1a	D-1	0.512	0.685	-0.58399	-1.79318	3.24232e-18	5.14233e-14
Rpl36a	D-1	0.988	0.996	-0.329306	-1.39	3.33477e-18	5.28895e-14
Golga4	D-1	0.395	0.186	0.265087	1.30354	3.43972e-18	5.4554e-14
Jak1	D-1	0.476	0.245	0.285526	1.33046	3.64021e-18	5.77337e-14
Ndufv3	D-1	0.684	0.829	-0.419684	-1.52148	3.83437e-18	6.08131e-14
Anxa7	D-1	0.675	0.417	0.326607	1.38626	4.12554e-18	6.54311e-14
Trem2	D-1	0.31	0.128	0.261087	1.29834	4.28262e-18	6.79224e-14
Taldo1	D-1	0.91	0.785	0.325002	1.38403	4.85772e-18	7.70435e-14
Pmm2	D-1	0.428	0.209	0.255508	1.29112	4.90899e-18	7.78566e-14
Ykt6	D-1	0.503	0.262	0.291645	1.33863	4.97529e-18	7.89081e-14
Snapin	D-1	0.361	0.164	0.260964	1.29818	4.98842e-18	7.91164e-14
Krtcap3	D-1	0.515	0.271	0.268052	1.30741	5.15508e-18	8.17596e-14
Chmp2b	D-1	0.515	0.28	0.288279	1.33413	5.49347e-18	8.71265e-14
Ifngr1	D-1	0.545	0.303	0.314112	1.36904	6.33285e-18	1.00439e-13
Selm	D-1	0.488	0.671	-0.74833	-2.11347	6.8179e-18	1.08132e-13
Ccdc12	D-1	0.708	0.459	0.315107	1.37041	7.46633e-18	1.18416e-13
Icam1	D-1	0.334	0.146	0.258963	1.29559	7.75479e-18	1.22991e-13
Olfml3	D-1	0.247	0.466	-0.592871	-1.80917	8.12937e-18	1.28932e-13
Kctd12	D-1	0.087	0.302	-0.553515	-1.73936	8.19897e-18	1.30036e-13
Unc50	D-1	0.431	0.212	0.259502	1.29628	8.35732e-18	1.32547e-13
Cant1	D-1	0.518	0.276	0.265692	1.30433	9.68579e-18	1.53617e-13
Scamp2	D-1	0.675	0.417	0.302677	1.35348	1.24472e-17	1.97412e-13
Arid1a	D-1	0.47	0.241	0.254812	1.29022	1.31503e-17	2.08563e-13
Lrp10	D-1	0.684	0.436	0.309903	1.36329	1.42448e-17	2.25923e-13
Ppp3ca	D-1	0.449	0.226	0.259861	1.29675	1.46431e-17	2.3224e-13
Ltbp1	D-1	0.608	0.342	0.319149	1.37596	1.47754e-17	2.34338e-13
Tmem205	D-1	0.542	0.295	0.27123	1.31158	1.55651e-17	2.46863e-13
Sprr2b	D-1	0.042	0.246	-0.725936	-2.06667	1.64931e-17	2.61581e-13
Jph2	D-1	0.13	0.332	-0.829073	-2.2912	1.73213e-17	2.74716e-13
RP23-478I18.1	D-1	0.714	0.465	0.330661	1.39189	1.74992e-17	2.77537e-13
Sirpa	D-1	0.44	0.219	0.258472	1.29495	1.81899e-17	2.88491e-13
Smim22	D-1	0.681	0.417	0.317326	1.37345	2.20126e-17	3.4912e-13
Anp32b	D-1	0.599	0.347	0.282237	1.32609	2.38923e-17	3.78931e-13
Serping1	D-1	0.416	0.621	-0.579661	-1.78543	2.40973e-17	3.82183e-13
Rnpepl1	D-1	0.593	0.345	0.301953	1.3525	2.46308e-17	3.90644e-13
Pdlim4	D-1	0.858	0.618	0.304974	1.35659	2.66014e-17	4.21897e-13
Chmp3	D-1	0.569	0.332	0.307634	1.3602	2.69779e-17	4.2787e-13
Msx1	D-1	0.012	0.201	-0.331146	-1.39256	2.76919e-17	4.39194e-13
Chp1	D-1	0.449	0.232	0.278131	1.32066	2.82898e-17	4.48677e-13
Mrpl2	D-1	0.398	0.192	0.264887	1.30328	2.91641e-17	4.62542e-13
Rcn3	D-1	0.392	0.582	-0.569112	-1.7667	2.9214e-17	4.63334e-13
Tpi1	D-1	0.864	0.941	-0.411874	-1.50964	3.13306e-17	4.96903e-13
Skp1a	D-1	0.822	0.659	0.330216	1.39127	3.25184e-17	5.15741e-13
Gfpt1	D-1	0.419	0.205	0.250058	1.2841	3.28444e-17	5.20913e-13
Dlg5	D-1	0.413	0.204	0.257646	1.29388	3.47886e-17	5.51747e-13
Pdia3	D-1	0.883	0.735	0.328927	1.38948	3.49312e-17	5.5401e-13
Acox1	D-1	0.431	0.215	0.256777	1.29276	3.5659e-17	5.65552e-13
Ldb1	D-1	0.533	0.294	0.295525	1.34383	3.58272e-17	5.68219e-13
Rab11b	D-1	0.684	0.441	0.325043	1.38409	3.60377e-17	5.71558e-13
Gas1	D-1	0.22	0.408	-0.790311	-2.20408	3.76714e-17	5.97468e-13
Ubtd1	D-1	0.44	0.219	0.250561	1.28475	4.00873e-17	6.35784e-13
Noc2l	D-1	0.407	0.201	0.259158	1.29584	4.23861e-17	6.72244e-13
Copb1	D-1	0.407	0.199	0.250441	1.28459	4.2407e-17	6.72576e-13
Rps4x	D-1	1	1	-0.272683	-1.31348	4.4107e-17	6.99536e-13
Cebpg	D-1	0.355	0.164	0.2538	1.28891	4.42865e-17	7.02384e-13
Tspan13	D-1	0.075	0.281	-0.649741	-1.91505	4.63081e-17	7.34447e-13
Plekhb2	D-1	0.66	0.424	0.331897	1.39361	4.78329e-17	7.5863e-13
Pcbd2	D-1	0.557	0.319	0.278699	1.32141	5.11804e-17	8.1172e-13
Tnfrsf12a	D-1	0.473	0.249	0.283002	1.32711	5.43722e-17	8.62343e-13
M6pr	D-1	0.717	0.488	0.328847	1.38936	5.62777e-17	8.92565e-13
Col1a1	D-1	0.765	0.913	-0.56362	-1.75702	5.6872e-17	9.0199e-13
Anpep	D-1	0.22	0.42	-0.716574	-2.04741	6.99949e-17	1.11012e-12
Eif4g1	D-1	0.828	0.634	0.313037	1.36757	7.69082e-17	1.21976e-12
Pam	D-1	0.657	0.399	0.311785	1.36586	7.74834e-17	1.22889e-12
Gpd1l	D-1	0.44	0.225	0.26133	1.29866	8.19323e-17	1.29945e-12
Tmed2	D-1	0.819	0.659	0.337808	1.40187	8.3868e-17	1.33015e-12
Bcar1	D-1	0.494	0.264	0.277783	1.3202	8.63375e-17	1.36931e-12
Ndel1	D-1	0.383	0.183	0.251562	1.28603	8.73127e-17	1.38478e-12
Cldn3	D-1	0.81	0.571	0.333944	1.39647	9.968e-17	1.58092e-12
Rnh1	D-1	0.91	0.804	0.285998	1.33109	1.12766e-16	1.78847e-12
Kcmf1	D-1	0.449	0.233	0.260989	1.29821	1.31463e-16	2.085e-12
Tubb5	D-1	0.831	0.91	-0.465531	-1.59286	1.41831e-16	2.24945e-12
Aph1a	D-1	0.572	0.332	0.277958	1.32043	1.6832e-16	2.66956e-12
Rpl11	D-1	1	1	-0.260706	-1.29785	1.71267e-16	2.71629e-12
Ezr	D-1	0.708	0.455	0.300173	1.35009	1.7234e-16	2.73331e-12
Edf1	D-1	0.94	0.859	0.286488	1.33174	1.76769e-16	2.80355e-12
Ywhae	D-1	0.834	0.698	0.323998	1.38264	1.87345e-16	2.9713e-12
Rp9	D-1	0.38	0.183	0.253538	1.28858	1.8924e-16	3.00134e-12
Tardbp	D-1	0.63	0.383	0.29379	1.3415	2.05968e-16	3.26665e-12
Oat	D-1	0.807	0.612	0.333214	1.39545	2.37011e-16	3.759e-12
Uqcr10	D-1	0.928	0.969	-0.437119	-1.54824	2.38904e-16	3.78902e-12
Ocel1	D-1	0.413	0.21	0.26962	1.30947	2.39818e-16	3.80352e-12
Pigp	D-1	0.482	0.261	0.259342	1.29608	2.70346e-16	4.28769e-12
Eif4g3	D-1	0.41	0.208	0.2569	1.29292	2.7901e-16	4.4251e-12
Cdc42ep5	D-1	0.741	0.517	0.331541	1.39311	2.85696e-16	4.53114e-12
Rras2	D-1	0.404	0.206	0.283975	1.3284	2.87715e-16	4.56316e-12
Sae1	D-1	0.392	0.195	0.252363	1.28706	3.0403e-16	4.82191e-12
Farp1	D-1	0.566	0.328	0.282094	1.3259	3.10222e-16	4.92013e-12
Rab11a	D-1	0.831	0.644	0.321304	1.37892	3.47139e-16	5.50562e-12
Akap13	D-1	0.434	0.232	0.296343	1.34493	3.68358e-16	5.84215e-12
Tubb6	D-1	0.13	0.337	-0.541782	-1.71907	3.73856e-16	5.92935e-12
Taf6l	D-1	0.545	0.307	0.2661	1.30487	3.95688e-16	6.27562e-12
Naca	D-1	0.979	0.994	-0.403023	-1.49634	3.96999e-16	6.29641e-12
Hsd17b11	D-1	0.277	0.474	-0.510733	-1.66651	3.98424e-16	6.319e-12
Lcn2	D-1	0.904	0.923	-1.71231	-5.54173	4.01981e-16	6.37542e-12
Rnf167	D-1	0.461	0.244	0.250995	1.2853	4.08302e-16	6.47568e-12
Ncoa7	D-1	0.03	0.216	-0.424244	-1.52843	4.25236e-16	6.74424e-12
Wdr83os	D-1	0.491	0.27	0.268686	1.30824	4.30822e-16	6.83284e-12
Galnt16	D-1	0.042	0.231	-0.484547	-1.62344	4.30985e-16	6.83542e-12
Adamts1	D-1	0.057	0.251	-0.443368	-1.55794	4.62972e-16	7.34274e-12
Plpp2	D-1	0.684	0.415	0.279777	1.32283	4.98376e-16	7.90424e-12
Bag1	D-1	0.639	0.407	0.312378	1.36667	5.51176e-16	8.74165e-12
Fubp1	D-1	0.425	0.219	0.252087	1.28671	5.77258e-16	9.15531e-12
Srp68	D-1	0.503	0.279	0.262409	1.30006	5.95964e-16	9.452e-12
Dnaja2	D-1	0.72	0.485	0.317801	1.3741	6.40488e-16	1.01581e-11
Gnas	D-1	0.943	0.985	-0.330984	-1.39234	6.63234e-16	1.05189e-11
Tln1	D-1	0.428	0.614	-0.51461	-1.67299	7.36217e-16	1.16764e-11
S100a13	D-1	0.509	0.287	0.309074	1.36216	7.64823e-16	1.21301e-11
Fam107b	D-1	0.44	0.23	0.263296	1.30121	7.78458e-16	1.23463e-11
Vps4b	D-1	0.708	0.475	0.311291	1.36519	7.82304e-16	1.24073e-11
Ddit4l	D-1	0.084	0.286	-0.435615	-1.54591	8.5281e-16	1.35256e-11
Chd4	D-1	0.654	0.413	0.312677	1.36708	8.87813e-16	1.40807e-11
Syf2	D-1	0.509	0.283	0.250271	1.28437	9.08127e-16	1.44029e-11
Ldhb	D-1	0.084	0.285	-0.420148	-1.52219	9.12272e-16	1.44686e-11
Fth1	D-1	1	1	-0.290428	-1.337	9.45741e-16	1.49995e-11
Serpinh1	D-1	0.648	0.81	-0.49594	-1.64204	1.04876e-15	1.66334e-11
Rheb	D-1	0.69	0.476	0.325967	1.38537	1.07347e-15	1.70253e-11
Cfl1	D-1	0.873	0.969	-0.364025	-1.43911	1.23677e-15	1.96151e-11
Unc5cl	D-1	0.063	0.253	-0.482392	-1.61994	1.29614e-15	2.05567e-11
Lmod1	D-1	0.102	0.293	-0.645766	-1.90745	1.32953e-15	2.10864e-11
Alpl	D-1	0.72	0.493	0.304254	1.35561	1.4325e-15	2.27194e-11
Pgm5	D-1	0.063	0.252	-0.468534	-1.59765	1.69408e-15	2.6868e-11
Thrap3	D-1	0.539	0.313	0.264931	1.30334	1.71056e-15	2.71295e-11
Rpl23	D-1	1	1	-0.325115	-1.38419	1.71404e-15	2.71846e-11
Tm2d2	D-1	0.53	0.304	0.25887	1.29547	1.72942e-15	2.74286e-11
C2	D-1	0.383	0.191	0.28666	1.33197	1.74354e-15	2.76525e-11
App	D-1	0.828	0.672	0.323088	1.38139	1.79451e-15	2.84609e-11
Sf1	D-1	0.623	0.387	0.29911	1.34866	1.79857e-15	2.85252e-11
Dag1	D-1	0.645	0.425	0.301922	1.35245	1.82607e-15	2.89614e-11
Tmpo	D-1	0.509	0.283	0.261047	1.29829	1.85645e-15	2.94432e-11
Tpd52	D-1	0.63	0.367	0.266356	1.3052	2.10923e-15	3.34524e-11
Rnf126	D-1	0.476	0.262	0.255636	1.29128	2.19197e-15	3.47647e-11
Plekha6	D-1	0.404	0.209	0.256671	1.29262	2.21139e-15	3.50726e-11
Nsun2	D-1	0.452	0.247	0.271953	1.31253	2.33587e-15	3.70469e-11
Ubald1	D-1	0.494	0.275	0.260411	1.29746	2.6794e-15	4.24953e-11
Timp3	D-1	0.566	0.328	0.287106	1.33257	2.78852e-15	4.4226e-11
Akr1b3	D-1	0.557	0.325	0.264005	1.30213	3.15896e-15	5.01012e-11
Arpc3	D-1	0.78	0.612	0.311958	1.3661	3.27273e-15	5.19055e-11
Sh3bgr	D-1	0.027	0.201	-0.578364	-1.78312	3.35433e-15	5.31996e-11
Llph	D-1	0.623	0.39	0.303949	1.3552	3.65241e-15	5.79273e-11
Grina	D-1	0.617	0.362	0.250348	1.28447	3.70441e-15	5.87519e-11
Nckap1	D-1	0.575	0.343	0.273377	1.3144	3.80914e-15	6.04129e-11
Aoc3	D-1	0.018	0.189	-0.382713	-1.46626	3.86635e-15	6.13203e-11
Lyz2	D-1	0.771	0.602	0.500568	1.64966	4.01547e-15	6.36854e-11
Crb3	D-1	0.434	0.229	0.251895	1.28646	4.04021e-15	6.40778e-11
Spop	D-1	0.461	0.252	0.253913	1.28906	4.23899e-15	6.72304e-11
Rnf128	D-1	0.545	0.718	-0.818202	-2.26642	4.60941e-15	7.31052e-11
Aplp2	D-1	0.726	0.519	0.310677	1.36435	4.81064e-15	7.62968e-11
Hspb7	D-1	0.117	0.3	-0.805845	-2.23859	4.81659e-15	7.63912e-11
Nop10	D-1	0.889	0.774	0.301592	1.35201	4.83724e-15	7.67186e-11
Dnm2	D-1	0.705	0.475	0.310383	1.36395	5.61008e-15	8.89759e-11
Irf9	D-1	0.491	0.641	-0.736046	-2.08766	5.80716e-15	9.21015e-11
Hnrnpul2	D-1	0.539	0.312	0.257805	1.29409	7.8435e-15	1.24398e-10
Uqcrc1	D-1	0.873	0.747	0.287746	1.33342	8.06678e-15	1.27939e-10
Ggt5	D-1	0.313	0.491	-0.552735	-1.738	8.16247e-15	1.29457e-10
Cpt1a	D-1	0.491	0.273	0.252131	1.28676	9.56146e-15	1.51645e-10
Fam193b	D-1	0.398	0.206	0.270773	1.31098	1.12972e-14	1.79174e-10
Sprr2f	D-1	0.804	0.912	-1.75408	-5.77815	1.18643e-14	1.88168e-10
Lamb1	D-1	0.175	0.374	-0.407626	-1.50324	1.19855e-14	1.90091e-10
Stk38	D-1	0.56	0.332	0.26041	1.29746	1.23955e-14	1.96593e-10
Arf4	D-1	0.735	0.51	0.284584	1.32921	1.26856e-14	2.01194e-10
Mkrn1	D-1	0.494	0.289	0.270229	1.31027	1.31614e-14	2.08739e-10
Cox6a1	D-1	0.976	0.99	-0.381267	-1.46414	1.33415e-14	2.11597e-10
Emilin1	D-1	0.223	0.41	-0.543549	-1.72211	1.37389e-14	2.179e-10
Marcks	D-1	0.768	0.533	0.266662	1.3056	1.46671e-14	2.3262e-10
Hacd1	D-1	0.03	0.2	-0.4054	-1.4999	1.62521e-14	2.57758e-10
Snhg18	D-1	0.322	0.49	-0.50312	-1.65387	1.9451e-14	3.08493e-10
Rab18	D-1	0.524	0.306	0.253375	1.28837	1.9628e-14	3.11299e-10
Mapkapk2	D-1	0.605	0.362	0.254047	1.28923	1.97585e-14	3.1337e-10
RP23-4P23.3	D-1	0.696	0.839	-0.358921	-1.43178	2.06812e-14	3.28004e-10
Vti1b	D-1	0.545	0.328	0.276677	1.31874	2.0715e-14	3.2854e-10
Tnxb	D-1	0.042	0.217	-0.381692	-1.46476	2.4486e-14	3.88349e-10
Rcc2	D-1	0.491	0.28	0.257959	1.29428	2.46066e-14	3.90261e-10
Psenen	D-1	0.72	0.51	0.294068	1.34187	2.52674e-14	4.00741e-10
Fxyd1	D-1	0.187	0.365	-0.587602	-1.79967	2.92715e-14	4.64245e-10
Prrc2a	D-1	0.623	0.387	0.263729	1.30177	3.21343e-14	5.09649e-10
H2afy	D-1	0.596	0.369	0.266628	1.30555	3.21751e-14	5.10297e-10
Gstt2	D-1	0.452	0.253	0.261818	1.29929	3.30208e-14	5.23709e-10
Egfl7	D-1	0.072	0.253	-0.454109	-1.57477	3.38024e-14	5.36107e-10
Mta2	D-1	0.524	0.312	0.261551	1.29894	3.46169e-14	5.49024e-10
Anapc2	D-1	0.494	0.283	0.252841	1.28768	3.47492e-14	5.51123e-10
Asic2	D-1	0.024	0.188	-0.402495	-1.49555	3.9274e-14	6.22886e-10
Csnk1d	D-1	0.617	0.388	0.283575	1.32787	3.95535e-14	6.27319e-10
Fbl	D-1	0.533	0.319	0.268891	1.30851	4.72619e-14	7.49574e-10
Sftpd	D-1	0.108	0.292	-0.459175	-1.58277	5.50966e-14	8.73833e-10
Ube2z	D-1	0.557	0.332	0.253116	1.28803	5.68548e-14	9.01718e-10
Fhl1	D-1	0.169	0.338	-0.790012	-2.20342	6.13551e-14	9.73091e-10
RP23-310J6.1	D-1	0.443	0.242	0.253527	1.28856	6.41041e-14	1.01669e-09
Srsf2	D-1	0.738	0.539	0.296719	1.34544	7.97523e-14	1.26487e-09
Chrdl2	D-1	0.003	0.152	-0.352529	-1.42266	7.98348e-14	1.26618e-09
Uqcrh	D-1	0.922	0.966	-0.337577	-1.40155	8.84283e-14	1.40247e-09
Dynlt3	D-1	0.497	0.295	0.259992	1.29692	9.19867e-14	1.45891e-09
Pxdn	D-1	0.148	0.34	-0.385031	-1.46966	1.01406e-13	1.60829e-09
Kcnh2	D-1	0.045	0.213	-0.408483	-1.50453	1.13101e-13	1.79379e-09
Fbxl22	D-1	0.205	0.367	-0.887992	-2.43024	1.18882e-13	1.88548e-09
Myl12a	D-1	0.925	0.872	0.251508	1.28596	1.42742e-13	2.26388e-09
Cux1	D-1	0.717	0.52	0.285864	1.33091	1.44667e-13	2.29442e-09
Rps13	D-1	0.997	1	-0.268557	-1.30808	1.49593e-13	2.37254e-09
Tspo	D-1	0.943	0.882	0.25456	1.28989	1.66029e-13	2.63322e-09
Col6a4	D-1	0.756	0.876	-0.572458	-1.77262	1.68301e-13	2.66926e-09
Nenf	D-1	0.789	0.872	-0.41102	-1.50836	1.72014e-13	2.72815e-09
Slc25a39	D-1	0.407	0.572	-0.434887	-1.54479	1.78154e-13	2.82553e-09
Itga5	D-1	0.123	0.303	-0.497056	-1.64387	1.90411e-13	3.01992e-09
Loxl1	D-1	0.169	0.347	-0.482905	-1.62078	1.96462e-13	3.11588e-09
Arhgef25	D-1	0.127	0.307	-0.444115	-1.55911	2.01153e-13	3.19028e-09
Lgals3bp	D-1	0.404	0.58	-0.446367	-1.56262	2.02457e-13	3.21097e-09
Ctxn1	D-1	0.114	0.29	-0.531618	-1.70168	2.03979e-13	3.23511e-09
Gpc1	D-1	0.467	0.274	0.281753	1.32545	2.40317e-13	3.81143e-09
Sumo2	D-1	0.828	0.707	0.280883	1.3243	2.61705e-13	4.15064e-09
Col15a1	D-1	0.12	0.301	-0.398794	-1.49003	2.90725e-13	4.6109e-09
Rras	D-1	0.328	0.47	-0.658874	-1.93261	2.93139e-13	4.64919e-09
Morf4l2	D-1	0.575	0.741	-0.359297	-1.43232	3.05092e-13	4.83876e-09
Sumo1	D-1	0.66	0.438	0.259545	1.29634	3.16442e-13	5.01877e-09
Asb2	D-1	0.072	0.239	-0.495239	-1.64089	3.3398e-13	5.29692e-09
Ppp1r12b	D-1	0.111	0.28	-0.601669	-1.82516	3.42524e-13	5.43244e-09
Nr2f6	D-1	0.663	0.447	0.280714	1.32407	3.6903e-13	5.85282e-09
Rpl10	D-1	0.988	0.995	-0.318161	-1.3746	4.4909e-13	7.12257e-09
Puf60	D-1	0.714	0.515	0.285366	1.33025	4.53457e-13	7.19183e-09
Trim28	D-1	0.666	0.468	0.277375	1.31966	4.78992e-13	7.59682e-09
Uqcrq	D-1	0.988	0.981	-0.419449	-1.52112	4.86857e-13	7.72155e-09
Polr2i	D-1	0.593	0.38	0.278779	1.32151	4.95582e-13	7.85994e-09
Lama4	D-1	0.069	0.239	-0.377062	-1.45799	5.06756e-13	8.03715e-09
Scp2	D-1	0.774	0.592	0.269826	1.30974	5.34116e-13	8.47108e-09
Dbn1	D-1	0.078	0.249	-0.363199	-1.43792	5.72612e-13	9.08162e-09
Slc39a8	D-1	0.045	0.206	-0.37023	-1.44807	6.98487e-13	1.1078e-08
Hoxd9	D-1	0.015	0.162	-0.255241	-1.29077	7.98643e-13	1.26665e-08
Cfi	D-1	0.012	0.157	-0.28117	-1.32468	8.23512e-13	1.30609e-08
Ptgis	D-1	0.096	0.264	-0.54805	-1.72988	8.34679e-13	1.3238e-08
Itga7	D-1	0.015	0.161	-0.291277	-1.33814	9.56202e-13	1.51654e-08
Mcam	D-1	0.048	0.208	-0.367848	-1.44462	9.90718e-13	1.57128e-08
Ostf1	D-1	0.614	0.404	0.270118	1.31012	1.01049e-12	1.60264e-08
Smoc1	D-1	0.127	0.292	-0.551117	-1.73519	1.16505e-12	1.84778e-08
Emp3	D-1	0.355	0.499	-0.519894	-1.68185	1.28434e-12	2.03695e-08
Hnrnpf	D-1	0.849	0.719	0.269313	1.30906	1.5426e-12	2.44657e-08
Ssna1	D-1	0.614	0.41	0.282531	1.32648	1.70621e-12	2.70605e-08
Speg	D-1	0.072	0.236	-0.385889	-1.47092	1.7794e-12	2.82212e-08
Tmem50a	D-1	0.756	0.541	0.254857	1.29028	1.80008e-12	2.85493e-08
Gpi1	D-1	0.56	0.73	-0.336502	-1.40004	1.82942e-12	2.90146e-08
Lims2	D-1	0.06	0.219	-0.381104	-1.4639	1.89731e-12	3.00914e-08
Itih5	D-1	0.045	0.201	-0.311105	-1.36493	2.45526e-12	3.89404e-08
Calu	D-1	0.545	0.677	-0.429138	-1.53593	2.6406e-12	4.18799e-08
Mrps6	D-1	0.226	0.392	-0.50456	-1.65626	2.91246e-12	4.61917e-08
Lrg1	D-1	0.093	0.259	-0.521382	-1.68436	3.41923e-12	5.42291e-08
Pla2g2e	D-1	0.012	0.149	-0.257747	-1.29401	4.66594e-12	7.40018e-08
Vmp1	D-1	0.801	0.623	0.277903	1.32036	4.74974e-12	7.53308e-08
Eml1	D-1	0.042	0.193	-0.325584	-1.38484	5.50387e-12	8.72913e-08
Itgb3	D-1	0.036	0.185	-0.267377	-1.30653	6.13647e-12	9.73244e-08
Fam32a	D-1	0.639	0.442	0.261297	1.29861	6.42228e-12	1.01857e-07
Morf4l1	D-1	0.855	0.756	0.250325	1.28444	6.65033e-12	1.05474e-07
Mmp17	D-1	0.048	0.199	-0.382279	-1.46562	6.75363e-12	1.07113e-07
Rdh10	D-1	0.687	0.501	0.315239	1.37059	7.36664e-12	1.16835e-07
Ssr4	D-1	0.801	0.886	-0.382271	-1.46561	7.75678e-12	1.23022e-07
Atp5l	D-1	0.937	0.979	-0.30157	-1.35198	1.01576e-11	1.61099e-07
Higd2a	D-1	0.636	0.445	0.257463	1.29364	1.12242e-11	1.78016e-07
Kcnmb1	D-1	0.048	0.195	-0.365614	-1.4414	1.3201e-11	2.09368e-07
Eng	D-1	0.102	0.264	-0.372293	-1.45106	1.32206e-11	2.09679e-07
Slc38a1	D-1	0.081	0.237	-0.385687	-1.47062	1.37298e-11	2.17755e-07
Oxct1	D-1	0.283	0.441	-0.401759	-1.49445	1.49913e-11	2.37762e-07
Man1a	D-1	0.036	0.18	-0.265652	-1.30428	1.65038e-11	2.6175e-07
Ndufc2	D-1	0.56	0.704	-0.31326	-1.36788	1.68121e-11	2.6664e-07
Col16a1	D-1	0.47	0.613	-0.458815	-1.5822	1.83493e-11	2.9102e-07
Efemp2	D-1	0.166	0.332	-0.365145	-1.44072	1.89139e-11	2.99974e-07
Cbx6	D-1	0.123	0.287	-0.381495	-1.46447	1.98327e-11	3.14547e-07
Rps11	D-1	1	1	-0.274153	-1.31542	2.61409e-11	4.14596e-07
Atp5a1	D-1	0.952	0.972	-0.282529	-1.32648	2.82753e-11	4.48446e-07
Kcnk1	D-1	0.157	0.311	-0.467512	-1.59602	2.87124e-11	4.55379e-07
Ndufs2	D-1	0.599	0.75	-0.314509	-1.36959	3.48358e-11	5.52496e-07
Tgm2	D-1	0.982	0.979	0.292739	1.34009	3.62177e-11	5.74413e-07
Cd248	D-1	0.13	0.29	-0.387103	-1.47271	3.67353e-11	5.82622e-07
Actn1	D-1	0.304	0.445	-0.521161	-1.68398	3.77003e-11	5.97927e-07
Synm	D-1	0.018	0.148	-0.295657	-1.34401	3.77385e-11	5.98532e-07
Srsf7	D-1	0.639	0.449	0.251101	1.28544	4.03177e-11	6.39438e-07
Myom1	D-1	0.024	0.157	-0.291453	-1.33837	4.27856e-11	6.7858e-07
Isg15	D-1	0.093	0.248	-0.431352	-1.53934	4.37872e-11	6.94464e-07
Ecscr	D-1	0.03	0.167	-0.275765	-1.31754	4.53498e-11	7.19248e-07
Pdrg1	D-1	0.53	0.343	0.25423	1.28947	4.59013e-11	7.27995e-07
Sh3bgrl	D-1	0.217	0.382	-0.367028	-1.44344	7.84256e-11	1.24383e-06
Nptx2	D-1	0.045	0.183	-0.351862	-1.42171	1.01694e-10	1.61287e-06
Fuom	D-1	0.461	0.601	-0.413268	-1.51175	1.0534e-10	1.6707e-06
Palld	D-1	0.241	0.381	-0.519234	-1.68074	1.18634e-10	1.88153e-06
Nid1	D-1	0.069	0.217	-0.269285	-1.30903	1.28473e-10	2.03758e-06
Pnck	D-1	0.039	0.173	-0.288345	-1.33422	1.46949e-10	2.33061e-06
Adamts2	D-1	0.226	0.376	-0.429884	-1.53708	1.59974e-10	2.53719e-06
Ptpn5	D-1	0.232	0.379	-0.499557	-1.64799	1.75303e-10	2.7803e-06
Pkm	D-1	0.901	0.938	-0.320224	-1.37744	2.57504e-10	4.08402e-06
Atp5j2	D-1	0.982	0.994	-0.255928	-1.29166	2.73949e-10	4.34483e-06
Rgs4	D-1	0.033	0.161	-0.279209	-1.32208	2.94741e-10	4.67459e-06
Rpl22	D-1	1	1	-0.296234	-1.34478	4.20145e-10	6.6635e-06
Lgals9	D-1	0.214	0.371	-0.351939	-1.42182	4.53625e-10	7.19449e-06
Cox7a2l	D-1	0.765	0.864	-0.301288	-1.3516	4.76595e-10	7.5588e-06
Adcy5	D-1	0.075	0.215	-0.286241	-1.33141	5.62503e-10	8.9213e-06
Ccl28	D-1	0.027	0.15	-0.251506	-1.28596	5.75101e-10	9.1211e-06
Higd1a	D-1	0.431	0.56	-0.35356	-1.42413	5.84578e-10	9.27141e-06
Plod1	D-1	0.178	0.331	-0.328671	-1.38912	6.5224e-10	1.03445e-05
Fblim1	D-1	0.084	0.226	-0.271399	-1.3118	7.53992e-10	1.19583e-05
Cox5b	D-1	0.922	0.966	-0.294464	-1.34241	7.56728e-10	1.20017e-05
Dclk1	D-1	0.066	0.197	-0.350501	-1.41978	1.29301e-09	2.05072e-05
Hist1h2bc	D-1	0.238	0.382	-0.373227	-1.45241	1.32194e-09	2.09659e-05
Cox7a2	D-1	0.904	0.959	-0.265059	-1.30351	2.00202e-09	3.1752e-05
Rgs2	D-1	0.093	0.229	-0.31071	-1.36439	2.17313e-09	3.44658e-05
Psd	D-1	0.181	0.318	-0.437583	-1.54896	2.64223e-09	4.19058e-05
Pgk1	D-1	0.467	0.582	-0.399773	-1.49149	2.73891e-09	4.34391e-05
Srgn	D-1	0.446	0.584	-0.420324	-1.52245	3.35094e-09	5.31459e-05
Plvap	D-1	0.078	0.211	-0.330344	-1.39145	3.81582e-09	6.05189e-05
Fam20c	D-1	0.358	0.484	-0.455632	-1.57717	3.90809e-09	6.19823e-05
Rhoj	D-1	0.075	0.207	-0.250021	-1.28405	3.92139e-09	6.21933e-05
Pdia6	D-1	0.645	0.741	-0.365819	-1.44169	4.23449e-09	6.7159e-05
Plpp3	D-1	0.211	0.344	-0.378973	-1.46078	4.58148e-09	7.26623e-05
Sec61b	D-1	0.964	0.975	-0.282486	-1.32642	5.01104e-09	7.94752e-05
Ndufb2	D-1	0.654	0.736	-0.344317	-1.41103	5.44506e-09	8.63586e-05
Sfrp4	D-1	0.06	0.182	-0.357356	-1.42954	6.28886e-09	9.97413e-05
Dmpk	D-1	0.322	0.413	-0.69348	-2.00067	6.99984e-09	0.000111018
Rexo2	D-1	0.361	0.471	-0.515587	-1.67462	8.62762e-09	0.000136834
Egln3	D-1	0.048	0.165	-0.288543	-1.33448	9.59598e-09	0.000152192
Dact3	D-1	0.111	0.243	-0.314204	-1.36917	9.90728e-09	0.000157129
Cav1	D-1	0.178	0.303	-0.433293	-1.54233	1.08687e-08	0.000172377
Sepp1	D-1	0.449	0.547	-0.464643	-1.59145	1.27828e-08	0.000202735
Sdc3	D-1	0.151	0.278	-0.363854	-1.43887	1.95969e-08	0.000310806
Hspb8	D-1	0.096	0.222	-0.293306	-1.34085	2.51178e-08	0.000398368
Ppp1r12c	D-1	0.262	0.377	-0.423805	-1.52776	2.69481e-08	0.000427396
Ccdc80	D-1	0.181	0.312	-0.336363	-1.39985	2.9008e-08	0.000460067
Plekho1	D-1	0.211	0.334	-0.374929	-1.45489	3.24801e-08	0.000515135
Cd63	D-1	0.84	0.9	-0.33155	-1.39312	3.53442e-08	0.00056056
Cp	D-1	0.075	0.196	-0.27151	-1.31194	3.65429e-08	0.00057957
Tm4sf1	D-1	0.114	0.239	-0.365838	-1.44172	4.11138e-08	0.000652066
Vcl	D-1	0.322	0.417	-0.495811	-1.64183	5.38573e-08	0.000854177
RP23-123N23.5	D-1	0.837	0.91	-0.282238	-1.32609	5.54859e-08	0.000880006
Serinc3	D-1	0.729	0.836	-0.271567	-1.31202	7.39437e-08	0.00117275
Cox7b	D-1	0.849	0.902	-0.271391	-1.31179	7.40754e-08	0.00117484
Emilin2	D-1	0.136	0.263	-0.265837	-1.30452	7.84296e-08	0.00124389
Ndufa13	D-1	0.925	0.962	-0.26755	-1.30676	8.35788e-08	0.00132556
Ldha	D-1	0.952	0.973	-0.416949	-1.51733	8.50137e-08	0.00134832
Vldlr	D-1	0.099	0.219	-0.270036	-1.31001	8.98232e-08	0.0014246
Timm8b	D-1	0.527	0.628	-0.280314	-1.32354	9.28077e-08	0.00147193
Ly6c1	D-1	0.133	0.256	-0.339896	-1.4048	1.08813e-07	0.00172577
Slmap	D-1	0.298	0.409	-0.412927	-1.51124	1.17747e-07	0.00186746
Spon1	D-1	0.235	0.355	-0.387261	-1.47294	1.18752e-07	0.00188341
Fstl1	D-1	0.277	0.386	-0.374545	-1.45433	1.38682e-07	0.0021995
Ptov1	D-1	0.675	0.735	-0.321937	-1.3798	1.42267e-07	0.00225635
Ramp3	D-1	0.548	0.664	-0.412659	-1.51083	1.42832e-07	0.00226531
Myh10	D-1	0.105	0.223	-0.251476	-1.28592	1.57702e-07	0.00250115
Prune2	D-1	0.072	0.181	-0.28617	-1.33132	1.60004e-07	0.00253766
Dio2	D-1	0.476	0.574	-0.495736	-1.64171	1.61814e-07	0.00256637
Esr1	D-1	0.651	0.755	-0.254185	-1.28941	1.94046e-07	0.00307757
Ywhaq	D-1	0.804	0.893	-0.338665	-1.40307	2.15128e-07	0.00341193
C4b	D-1	0.25	0.357	-0.496898	-1.64362	2.20388e-07	0.00349535
Mfap5	D-1	0.307	0.422	-0.430451	-1.53795	2.47395e-07	0.00392368
Uox	D-1	0.136	0.254	-0.297137	-1.346	2.7601e-07	0.00437752
Ehbp1l1	D-1	0.247	0.358	-0.340535	-1.4057	4.01388e-07	0.00636602
Hgfac	D-1	0.148	0.258	-0.328889	-1.38942	6.03811e-07	0.00957644
Crh	D-2	0.273	0.002	0.466309	1.5941	7.05276e-154	1.11857e-149
Upk1a	D-2	0.738	0.133	1.41646	4.12251	1.10264e-149	1.74879e-145
Wnt7a	D-2	0.528	0.064	0.788927	2.20103	6.19523e-133	9.82563e-129
Cldn10	D-2	0.941	0.39	1.48837	4.42987	6.98722e-120	1.10817e-115
Fmod	D-2	0.5	0.066	0.79357	2.21128	9.54059e-115	1.51314e-110
Vpreb3	D-2	0.339	0.026	0.481146	1.61793	1.51503e-106	2.40283e-102
Dhrs3	D-2	0.979	0.663	1.32128	3.7482	1.05265e-98	1.66951e-94
Wfdc10	D-2	0.245	0.011	0.375762	1.4561	1.20722e-97	1.91464e-93
Alox15	D-2	0.423	0.057	1.10593	3.02203	7.23716e-97	1.14781e-92
Mycl	D-2	0.507	0.087	0.62744	1.87281	7.575e-93	1.20139e-88
Atp11a	D-2	0.902	0.386	1.11503	3.04965	4.79035e-91	7.5975e-87
Tmod3	D-2	0.846	0.304	0.93109	2.53727	1.94666e-88	3.08741e-84
Plb1	D-2	0.521	0.098	0.58542	1.79575	6.34077e-87	1.00565e-82
RP24-87I20.1	D-2	0.248	0.018	0.422813	1.52625	9.28802e-80	1.47308e-75
Tmem45b	D-2	0.909	0.478	1.04805	2.85208	6.0878e-78	9.65525e-74
Alox12e	D-2	0.29	0.029	0.482588	1.62026	7.06424e-78	1.12039e-73
Serpina1c	D-2	0.787	0.288	1.09818	2.99872	2.28006e-76	3.61617e-72
Cmah	D-2	0.343	0.045	0.433133	1.54208	2.61148e-75	4.14181e-71
Tpm3-rs7	D-2	0.615	0.158	0.635226	1.88745	2.79886e-74	4.439e-70
Serpinb11	D-2	0.857	0.272	0.674521	1.96309	2.97326e-74	4.71558e-70
Cpm	D-2	0.392	0.065	0.479714	1.61561	1.0398e-71	1.64912e-67
Ptma	D-2	1	0.993	0.672998	1.9601	3.04491e-71	4.82924e-67
Ly6e	D-2	1	0.911	0.811279	2.25079	4.01424e-69	6.36659e-65
Cldn23	D-2	0.521	0.132	0.639298	1.89515	1.50003e-66	2.37906e-62
Tmem14c	D-2	0.801	0.299	0.772916	2.16607	3.97028e-66	6.29686e-62
Oit1	D-2	0.885	0.436	0.820049	2.27061	3.37267e-65	5.34905e-61
Dcn	D-2	0.64	0.896	-1.5167	-4.55716	1.2534e-63	1.98788e-59
Aqp5	D-2	0.881	0.521	1.07149	2.91972	1.31564e-63	2.0866e-59
Prap1	D-2	0.986	0.851	1.32491	3.76183	4.95766e-63	7.86285e-59
Mgst1	D-2	0.92	0.652	0.949195	2.58363	7.32539e-62	1.16181e-57
Il17re	D-2	0.493	0.126	0.551968	1.73667	2.46242e-59	3.90539e-55
RP23-81C12.3	D-2	0.895	0.98	-1.14523	-3.14317	2.48777e-58	3.9456e-54
Inhbb	D-2	0.318	0.78	-1.17102	-3.22528	5.81764e-58	9.22678e-54
Rad51b	D-2	0.65	0.25	0.973976	2.64845	1.01961e-57	1.6171e-53
A2m	D-2	0.885	0.526	1.04708	2.84931	2.42334e-57	3.84342e-53
Tspan8	D-2	0.941	0.657	0.938322	2.55569	3.59322e-57	5.69885e-53
Bcam	D-2	0.923	0.554	0.938636	2.55649	3.98385e-57	6.31838e-53
Msx2	D-2	0.458	0.115	0.522601	1.68641	3.46788e-56	5.50005e-52
Rbp1	D-2	0.752	0.33	0.870923	2.38911	8.0697e-56	1.27985e-51
Cndp2	D-2	0.983	0.845	0.878307	2.40682	1.64563e-54	2.60998e-50
Col4a1	D-2	0.287	0.733	-1.24777	-3.48255	1.83872e-54	2.91621e-50
Agrn	D-2	0.783	0.362	0.749719	2.1164	3.26158e-54	5.17287e-50
Wwc1	D-2	0.699	0.276	0.689076	1.99188	5.744e-54	9.10998e-50
Krt18	D-2	0.969	0.705	0.789051	2.20131	6.09462e-54	9.66607e-50
Serpinb7	D-2	0.727	0.27	0.76476	2.14848	9.95077e-54	1.57819e-49
Ppp2r2b	D-2	0.283	0.045	0.396121	1.48605	1.33616e-53	2.11915e-49
Hoxb8	D-2	0.49	0.135	0.50846	1.66273	2.32378e-53	3.68551e-49
Ly6a	D-2	0.99	0.871	0.760149	2.1386	2.81435e-53	4.46357e-49
Alad	D-2	0.752	0.341	0.738746	2.09331	4.31081e-53	6.83694e-49
Gsto1	D-2	0.993	0.828	0.866641	2.37891	5.4951e-53	8.71522e-49
Slc44a2	D-2	0.801	0.358	0.681308	1.97646	1.15232e-52	1.82758e-48
Upk3bl	D-2	0.563	0.179	0.564652	1.75884	3.10919e-52	4.93117e-48
Tnfrsf19	D-2	0.343	0.068	0.397485	1.48808	1.197e-51	1.89845e-47
Cdo1	D-2	0.573	0.193	0.595395	1.81375	2.70133e-51	4.28431e-47
Tmem176b	D-2	0.962	0.88	0.89283	2.44203	5.00229e-51	7.93363e-47
Spint2	D-2	0.986	0.873	0.689591	1.9929	1.64799e-50	2.61371e-46
Marcksl1	D-2	0.699	0.278	0.622854	1.86424	2.39068e-50	3.79162e-46
RP23-359B23.11	D-2	0.262	0.042	0.539311	1.71483	6.21691e-50	9.86002e-46
Id1	D-2	0.811	0.417	0.797963	2.22101	1.03454e-49	1.64078e-45
Tmem50b	D-2	0.724	0.325	0.71872	2.05181	3.05962e-49	4.85256e-45
Ctse	D-2	0.227	0.03	0.266882	1.30589	3.09363e-49	4.90649e-45
Antxr1	D-2	0.85	0.497	0.752371	2.12203	1.24247e-48	1.97056e-44
Igfbp6	D-2	0.336	0.761	-1.21485	-3.36979	2.29635e-48	3.64201e-44
Krt15	D-2	0.815	0.379	0.886122	2.4257	1.07815e-47	1.70995e-43
Il33	D-2	0.703	0.265	0.678226	1.97038	1.40519e-47	2.22864e-43
Actg2	D-2	0.182	0.617	-3.25059	-25.8055	1.55674e-47	2.46899e-43
Porcn	D-2	0.612	0.224	0.555951	1.7436	1.62842e-47	2.58268e-43
Tacstd2	D-2	0.948	0.657	0.678138	1.97021	6.39305e-47	1.01394e-42
Prkcdbp	D-2	0.479	0.81	-1.0766	-2.93468	1.97637e-46	3.13453e-42
Ctla2a	D-2	0.077	0.532	-1.81654	-6.15055	2.1132e-46	3.35154e-42
Tpm2	D-2	0.336	0.708	-3.02246	-20.5419	5.72571e-46	9.08097e-42
Kctd1	D-2	0.587	0.216	0.541913	1.71929	1.31145e-45	2.07996e-41
Nrep	D-2	0.402	0.104	0.411861	1.50962	1.31264e-45	2.08184e-41
Grb7	D-2	0.71	0.302	0.616015	1.85154	1.83914e-45	2.91688e-41
Six1	D-2	0.51	0.158	0.460359	1.58464	2.68664e-45	4.26102e-41
Elf3	D-2	0.99	0.798	0.663847	1.94225	2.97755e-45	4.7224e-41
Cldn4	D-2	0.58	0.198	0.492576	1.63653	6.20815e-45	9.84613e-41
Fzd10	D-2	0.28	0.052	0.337425	1.40133	7.84933e-45	1.2449e-40
Col4a2	D-2	0.262	0.669	-1.03558	-2.81675	1.51116e-44	2.3967e-40
Rnf128	D-2	0.941	0.673	0.773223	2.16674	3.0031e-44	4.76292e-40
Col6a3	D-2	0.71	0.912	-1.05874	-2.88275	5.37202e-44	8.52003e-40
S100a11	D-2	0.993	0.924	0.647978	1.91167	1.0375e-43	1.64548e-39
Des	D-2	0.395	0.731	-2.7459	-15.5786	1.09787e-43	1.74122e-39
Prdx6	D-2	0.906	0.615	0.655037	1.92521	2.52305e-43	4.00156e-39
Pcp4	D-2	0.115	0.551	-3.04216	-20.9505	4.50859e-43	7.15062e-39
Tagln	D-2	0.276	0.651	-2.52186	-12.4518	1.20273e-42	1.90753e-38
Ldhd	D-2	0.427	0.126	0.451456	1.5706	2.19839e-42	3.48665e-38
Plekhs1	D-2	0.577	0.223	0.740886	2.09779	4.70319e-42	7.45926e-38
Cntnap2	D-2	0.203	0.029	0.26847	1.30796	1.05294e-41	1.66996e-37
Hoxb3	D-2	0.357	0.089	0.361611	1.43564	1.13573e-41	1.80127e-37
Hopx	D-2	0.378	0.098	0.380983	1.46372	1.38662e-41	2.19918e-37
H3f3b	D-2	0.997	0.989	0.484991	1.62416	1.57104e-41	2.49167e-37
Krt5	D-2	0.944	0.563	0.819601	2.26959	1.77912e-41	2.82169e-37
Pkm	D-2	0.769	0.951	-0.716619	-2.0475	3.25472e-41	5.16199e-37
Snhg12	D-2	0.381	0.1	0.375955	1.45638	4.52638e-41	7.17884e-37
Pllp	D-2	0.388	0.107	0.43008	1.53738	4.84434e-41	7.68312e-37
Cnn1	D-2	0.259	0.645	-2.93688	-18.8569	7.49039e-41	1.18798e-36
RP24-93H15.3	D-2	0.493	0.166	0.481114	1.61787	1.35978e-40	2.15661e-36
Gsta4	D-2	0.811	0.384	0.52049	1.68285	1.75223e-40	2.77904e-36
H3f3a	D-2	1	0.997	0.480511	1.6169	2.39011e-40	3.79071e-36
Trim2	D-2	0.72	0.343	0.620142	1.85919	2.41338e-40	3.82762e-36
Ptpru	D-2	0.724	0.326	0.591652	1.80697	4.43244e-40	7.02985e-36
Lgals3	D-2	0.902	0.691	0.765825	2.15077	6.4226e-40	1.01863e-35
Jdp2	D-2	0.556	0.198	0.441157	1.55451	6.43082e-40	1.01993e-35
Myh11	D-2	0.241	0.613	-2.75126	-15.6623	7.59242e-40	1.20416e-35
Cd74	D-2	0.941	0.679	0.756513	2.13083	1.92005e-39	3.04519e-35
Nupr1	D-2	0.902	0.675	0.803463	2.23326	2.16718e-39	3.43715e-35
Tmem213	D-2	0.962	0.743	0.676694	1.96736	2.81516e-39	4.46485e-35
Itgam	D-2	0.556	0.206	0.513075	1.67042	3.51486e-39	5.57456e-35
Pdpn	D-2	0.43	0.134	0.490214	1.63267	3.61413e-39	5.73202e-35
Itm2b	D-2	0.997	0.99	0.473991	1.60639	4.38636e-39	6.95677e-35
Sptbn4	D-2	0.203	0.031	0.252113	1.28674	9.21083e-39	1.46084e-34
Cd9	D-2	0.965	0.909	0.549918	1.73311	1.53234e-38	2.4303e-34
Scx	D-2	0.552	0.21	0.498743	1.64665	3.08874e-38	4.89875e-34
Fn1	D-2	0.559	0.813	-1.39193	-4.02261	9.34256e-38	1.48173e-33
Hsd11b2	D-2	0.213	0.591	-1.14474	-3.14162	1.13372e-37	1.79808e-33
Plac8	D-2	0.423	0.804	-0.911785	-2.48876	1.24106e-37	1.96832e-33
Cald1	D-2	0.199	0.572	-1.37935	-3.9723	1.242e-37	1.96982e-33
Mettl20	D-2	0.503	0.186	0.482718	1.62047	1.46472e-37	2.32304e-33
Arfgef1	D-2	0.787	0.405	0.527289	1.69433	2.01081e-37	3.18914e-33
Mpzl2	D-2	0.531	0.193	0.430636	1.53824	2.78553e-37	4.41786e-33
S100a14	D-2	0.71	0.267	0.378649	1.46031	4.23973e-37	6.72421e-33
Plxnb1	D-2	0.416	0.126	0.380018	1.46231	4.98957e-37	7.91346e-33
Il1r1	D-2	0.304	0.073	0.344907	1.41186	5.99161e-37	9.5027e-33
RP23-37G19.2	D-2	0.322	0.081	0.34345	1.4098	6.41491e-37	1.0174e-32
Myl12b	D-2	0.927	0.756	0.600305	1.82267	6.80395e-37	1.07911e-32
Sel1l3	D-2	0.58	0.241	0.521477	1.68451	1.02646e-36	1.62797e-32
Sgk1	D-2	0.727	0.356	0.585365	1.79564	1.58458e-36	2.51314e-32
Ifi27l2a	D-2	0.343	0.719	-0.88536	-2.42386	2.14568e-36	3.40306e-32
Pcolce2	D-2	0.329	0.086	0.353244	1.42368	3.89143e-36	6.1718e-32
Plch2	D-2	0.521	0.19	0.429936	1.53716	3.89456e-36	6.17678e-32
Frmd4b	D-2	0.493	0.177	0.411295	1.50877	4.13426e-36	6.55694e-32
Dlk2	D-2	0.287	0.066	0.325067	1.38412	4.46993e-36	7.0893e-32
Pdlim7	D-2	0.423	0.76	-0.928823	-2.53153	5.39742e-36	8.56031e-32
Spint1	D-2	0.608	0.255	0.515456	1.6744	5.46389e-36	8.66573e-32
Col7a1	D-2	0.706	0.317	0.564972	1.7594	6.4318e-36	1.02008e-31
Plat	D-2	0.406	0.131	0.499774	1.64835	1.17256e-35	1.85968e-31
Rab11fip1	D-2	0.42	0.135	0.381409	1.46435	1.30571e-35	2.07086e-31
Prr15l	D-2	0.458	0.157	0.401964	1.49476	2.10799e-35	3.34328e-31
Raly	D-2	0.738	0.899	-0.911466	-2.48797	2.36771e-35	3.75519e-31
Gadd45g	D-2	0.524	0.832	-0.859692	-2.36243	2.78329e-35	4.41429e-31
Fbln2	D-2	0.164	0.535	-1.03677	-2.82009	3.48065e-35	5.52032e-31
Gpx3	D-2	0.15	0.529	-0.953131	-2.59382	3.84751e-35	6.10215e-31
Chchd10	D-2	0.815	0.542	0.623912	1.86621	4.60778e-35	7.30795e-31
Jchain	D-2	0.462	0.157	0.88418	2.421	4.68223e-35	7.42602e-31
Farp1	D-2	0.65	0.323	0.58918	1.80251	7.26884e-35	1.15284e-30
Olfm4	D-2	0.811	0.404	0.328649	1.38909	1.43147e-34	2.27031e-30
Pla2g16	D-2	0.741	0.395	0.559006	1.74893	1.72117e-34	2.72978e-30
AC114008.1	D-2	0.598	0.25	0.522613	1.68643	2.4109e-34	3.82369e-30
Apobr	D-2	0.346	0.099	0.345818	1.41315	4.89853e-34	7.76906e-30
Taldo1	D-2	0.92	0.786	0.57818	1.78279	5.63709e-34	8.94042e-30
Acta2	D-2	0.542	0.744	-3.02529	-20.5999	8.03278e-34	1.274e-29
RP24-87I22.6	D-2	0.336	0.094	0.339411	1.40412	1.06974e-33	1.69661e-29
Iglc2	D-2	0.213	0.039	1.14662	3.14753	1.5802e-33	2.5062e-29
Wls	D-2	0.825	0.568	0.604205	1.8298	1.83941e-33	2.9173e-29
Crip2	D-2	0.85	0.577	0.586656	1.79797	1.87213e-33	2.96919e-29
Igfbp2	D-2	0.619	0.279	0.709316	2.0326	1.95939e-33	3.10759e-29
Dkk3	D-2	0.479	0.174	0.422338	1.52552	2.79028e-33	4.42538e-29
Fam102a	D-2	0.521	0.213	0.475857	1.60939	3.53111e-33	5.60035e-29
Nrtn	D-2	0.85	0.565	0.598849	1.82002	3.95377e-33	6.27069e-29
Tmbim6	D-2	0.916	0.759	0.559311	1.74947	4.43919e-33	7.04056e-29
Pdlim1	D-2	0.626	0.289	0.514233	1.67236	5.07077e-33	8.04223e-29
Mknk2	D-2	0.78	0.442	0.54679	1.7277	1.01502e-32	1.60982e-28
Rarres2	D-2	0.322	0.635	-1.05642	-2.87607	1.92104e-32	3.04677e-28
Slc34a2	D-2	0.483	0.173	0.384504	1.46888	2.5875e-32	4.10377e-28
Ces2b	D-2	0.416	0.141	0.410692	1.50786	3.14287e-32	4.9846e-28
Slc15a2	D-2	0.409	0.14	0.403833	1.49755	4.31914e-32	6.85016e-28
Myl9	D-2	0.699	0.8	-2.76307	-15.8484	5.11235e-32	8.10818e-28
RP23-214L4.1	D-2	0.43	0.155	0.43609	1.54665	5.30386e-32	8.41192e-28
Gclm	D-2	0.577	0.245	0.448377	1.56577	5.36585e-32	8.51024e-28
Ogn	D-2	0.262	0.595	-0.983422	-2.67359	7.86827e-32	1.24791e-27
Cracr2b	D-2	0.619	0.271	0.470592	1.60094	8.50456e-32	1.34882e-27
Csrp1	D-2	0.549	0.749	-2.25111	-9.49826	1.01453e-31	1.60905e-27
Jag2	D-2	0.437	0.157	0.43849	1.55036	1.16552e-31	1.84852e-27
Wnt7b	D-2	0.514	0.204	0.423456	1.52723	1.1696e-31	1.85498e-27
F3	D-2	0.706	0.363	0.53372	1.70526	1.18087e-31	1.87287e-27
Cldn3	D-2	0.839	0.572	0.599287	1.82082	1.70313e-31	2.70117e-27
Ly6d	D-2	0.885	0.495	0.285147	1.32996	3.44528e-31	5.46421e-27
Aldoa	D-2	0.867	0.977	-0.604582	-1.83049	3.60953e-31	5.72472e-27
Scd2	D-2	0.986	0.924	0.472795	1.60447	6.9693e-31	1.10533e-26
Mylk	D-2	0.325	0.627	-1.6634	-5.27721	8.40667e-31	1.3333e-26
Foxc1	D-2	0.413	0.145	0.377896	1.45921	9.21594e-31	1.46165e-26
Pdcd4	D-2	0.552	0.239	0.450703	1.56942	1.06291e-30	1.68577e-26
Plet1	D-2	0.958	0.732	0.639227	1.89502	1.09862e-30	1.74242e-26
Capsl	D-2	0.304	0.086	0.342966	1.40912	1.22997e-30	1.95074e-26
Flna	D-2	0.738	0.826	-1.92717	-6.87002	2.04493e-30	3.24326e-26
Sprr2a3	D-2	0.01	0.348	-1.40119	-4.06002	2.11792e-30	3.35902e-26
Acpp	D-2	0.308	0.088	0.337676	1.40169	2.13577e-30	3.38733e-26
Igha	D-2	0.675	0.381	1.62463	5.07653	2.42655e-30	3.84851e-26
Mocs2	D-2	0.514	0.208	0.403823	1.49754	2.62656e-30	4.16573e-26
AC110247.1	D-2	0.259	0.063	0.268678	1.30823	2.82653e-30	4.48287e-26
Hes1	D-2	0.689	0.335	0.477935	1.61274	2.98389e-30	4.73245e-26
Hunk	D-2	0.276	0.071	0.27385	1.31502	3.40801e-30	5.40511e-26
Pam	D-2	0.724	0.397	0.539832	1.71572	4.55995e-30	7.23208e-26
Nfe2l3	D-2	0.416	0.15	0.397109	1.48752	4.83482e-30	7.66803e-26
Nfkbia	D-2	0.839	0.575	0.550775	1.7346	8.44295e-30	1.33905e-25
Anxa2	D-2	0.986	0.964	0.494543	1.63975	1.11091e-29	1.76191e-25
Hoxb5	D-2	0.308	0.089	0.298785	1.34822	1.67845e-29	2.66202e-25
Ucp2	D-2	0.818	0.529	0.497337	1.64434	2.05734e-29	3.26295e-25
Rab15	D-2	0.269	0.07	0.280627	1.32396	2.55517e-29	4.05251e-25
Cbr1	D-2	0.573	0.272	0.508224	1.66234	3.30625e-29	5.24372e-25
Gpnmb	D-2	0.315	0.094	0.886953	2.42772	3.38463e-29	5.36802e-25
Fam107b	D-2	0.517	0.226	0.438734	1.55074	5.32491e-29	8.44531e-25
Rpl37a	D-2	1	1	-0.415849	-1.51566	5.5752e-29	8.84227e-25
Id3	D-2	0.734	0.377	0.467547	1.59607	6.79496e-29	1.07768e-24
Vps28	D-2	0.836	0.601	0.518625	1.67972	9.11404e-29	1.44549e-24
Rhoc	D-2	0.51	0.805	-0.67789	-1.96972	1.19444e-28	1.89439e-24
Arhgef19	D-2	0.269	0.073	0.339789	1.40465	1.50334e-28	2.3843e-24
Muc13	D-2	0.36	0.116	0.310915	1.36467	1.64175e-28	2.60381e-24
Zfp7	D-2	0.455	0.179	0.382254	1.46558	2.04178e-28	3.23827e-24
Lrig1	D-2	0.43	0.166	0.43359	1.54279	2.40864e-28	3.8201e-24
Hipk1	D-2	0.71	0.403	0.538514	1.71346	2.453e-28	3.89046e-24
Rab20	D-2	0.531	0.23	0.397734	1.48845	3.76471e-28	5.97084e-24
Zfp750	D-2	0.255	0.065	0.266667	1.30561	4.42636e-28	7.02021e-24
Rassf7	D-2	0.521	0.222	0.395718	1.48545	5.5797e-28	8.84941e-24
Irf9	D-2	0.829	0.603	0.760979	2.14037	6.30805e-28	1.00046e-23
Ttc36	D-2	0.402	0.141	0.381297	1.46418	6.66284e-28	1.05673e-23
Irf6	D-2	0.423	0.159	0.353296	1.42375	8.4476e-28	1.33979e-23
Cobl	D-2	0.29	0.083	0.259722	1.29657	1.04474e-27	1.65695e-23
Epcam	D-2	0.927	0.697	0.519103	1.68052	1.22278e-27	1.93933e-23
Hoxb6	D-2	0.563	0.263	0.444386	1.55953	2.38169e-27	3.77736e-23
Celsr1	D-2	0.476	0.194	0.361705	1.43578	3.97839e-27	6.30972e-23
Hoxb7	D-2	0.472	0.197	0.400564	1.49267	3.98783e-27	6.32469e-23
Prdx5	D-2	0.927	0.831	0.462574	1.58816	4.30973e-27	6.83523e-23
Hoxb2	D-2	0.427	0.167	0.388322	1.4745	4.37184e-27	6.93374e-23
Slc16a11	D-2	0.444	0.166	0.333228	1.39546	4.87256e-27	7.72788e-23
Txndc5	D-2	0.776	0.494	0.496486	1.64294	1.06599e-26	1.69066e-22
RP23-421B5.3	D-2	0.266	0.075	0.303957	1.35521	1.24233e-26	1.97034e-22
Dek	D-2	0.552	0.255	0.418175	1.51919	1.33974e-26	2.12483e-22
Arhgap27os2	D-2	0.262	0.072	0.264181	1.30236	1.39402e-26	2.21092e-22
Cbr3	D-2	0.483	0.204	0.381261	1.46413	1.69837e-26	2.69361e-22
Pax8	D-2	0.451	0.178	0.343476	1.40984	1.85208e-26	2.93739e-22
Iqgap2	D-2	0.469	0.194	0.366512	1.44269	2.12489e-26	3.37008e-22
Pycard	D-2	0.815	0.554	0.498245	1.64583	2.16134e-26	3.42789e-22
Cldn7	D-2	0.955	0.782	0.505821	1.65835	2.19168e-26	3.476e-22
Atp5j	D-2	0.972	0.964	0.471279	1.60204	2.34896e-26	3.72545e-22
Lum	D-2	0.409	0.686	-1.05431	-2.86999	3.22295e-26	5.1116e-22
Abhd17c	D-2	0.51	0.221	0.368139	1.44504	3.37674e-26	5.35552e-22
Ltbp1	D-2	0.668	0.34	0.452071	1.57156	3.61288e-26	5.73003e-22
Apoe	D-2	0.986	0.852	0.501158	1.65063	3.66604e-26	5.81433e-22
Wfdc15b	D-2	0.276	0.08	0.281679	1.32535	5.1004e-26	8.08923e-22
Fam60a	D-2	0.294	0.09	0.276781	1.31888	6.4125e-26	1.01702e-21
Sv2b	D-2	0.308	0.097	0.295909	1.34435	7.16551e-26	1.13645e-21
Grhl1	D-2	0.28	0.083	0.283922	1.32833	7.91532e-26	1.25537e-21
Slc27a2	D-2	0.343	0.122	0.4069	1.50215	8.78832e-26	1.39383e-21
Evpl	D-2	0.521	0.22	0.352251	1.42227	1.02451e-25	1.62488e-21
Ptn	D-2	0.524	0.226	0.375147	1.45521	1.12234e-25	1.78004e-21
Bid	D-2	0.276	0.082	0.265485	1.30406	1.64533e-25	2.6095e-21
Rab10	D-2	0.689	0.366	0.400689	1.49285	1.90835e-25	3.02665e-21
Sgsm1	D-2	0.381	0.141	0.327372	1.38732	1.95887e-25	3.10677e-21
Fmo2	D-2	0.213	0.052	0.267431	1.3066	2.2156e-25	3.51394e-21
Serping1	D-2	0.336	0.626	-0.747965	-2.1127	2.33114e-25	3.69718e-21
Psme1	D-2	0.895	0.726	0.488789	1.63034	2.48288e-25	3.93786e-21
Cdcp1	D-2	0.5	0.216	0.355686	1.42716	2.67925e-25	4.24929e-21
Ubb	D-2	0.997	0.975	0.381983	1.46519	2.77846e-25	4.40663e-21
RP23-137I3.4	D-2	0.287	0.087	0.267767	1.30704	3.24156e-25	5.14112e-21
Gramd3	D-2	0.395	0.152	0.371371	1.44972	3.49281e-25	5.5396e-21
Entpd8	D-2	0.297	0.095	0.304002	1.35527	3.55893e-25	5.64447e-21
Rab25	D-2	0.808	0.501	0.457178	1.57961	3.87025e-25	6.13822e-21
Hsp90ab1	D-2	1	0.989	0.361153	1.43498	4.29949e-25	6.81899e-21
Myh14	D-2	0.759	0.467	0.462823	1.58855	4.411e-25	6.99585e-21
Smtn	D-2	0.371	0.62	-1.43103	-4.18301	4.86834e-25	7.72119e-21
Pigx	D-2	0.437	0.18	0.349537	1.41841	5.18931e-25	8.23024e-21
Tpbg	D-2	0.318	0.108	0.320138	1.37732	6.1003e-25	9.67507e-21
Col17a1	D-2	0.517	0.213	0.368025	1.44488	6.35835e-25	1.00843e-20
Acadm	D-2	0.507	0.238	0.440821	1.55398	6.79781e-25	1.07813e-20
Cdh1	D-2	0.717	0.409	0.461103	1.58582	7.86725e-25	1.24775e-20
Hs6st1	D-2	0.601	0.3	0.425478	1.53032	7.95119e-25	1.26106e-20
Med24	D-2	0.794	0.53	0.546381	1.72699	9.42785e-25	1.49526e-20
Lgals1	D-2	0.853	0.889	-1.02962	-2.80001	1.10747e-24	1.75645e-20
Arl4c	D-2	0.657	0.346	0.422491	1.52576	1.14988e-24	1.82371e-20
Ubxn10	D-2	0.231	0.062	0.270262	1.31031	1.18779e-24	1.88384e-20
Clstn1	D-2	0.727	0.447	0.4522	1.57177	1.67226e-24	2.65221e-20
Ctss	D-2	0.58	0.281	0.508178	1.66226	2.07637e-24	3.29312e-20
Chdh	D-2	0.392	0.155	0.374631	1.45446	2.34961e-24	3.72648e-20
Rps24	D-2	1	1	0.256372	1.29223	2.46897e-24	3.91578e-20
Lrrc8d	D-2	0.269	0.08	0.255436	1.29102	2.60954e-24	4.13873e-20
Cxcl12	D-2	0.049	0.336	-0.845597	-2.32937	3.27037e-24	5.18681e-20
Rarg	D-2	0.573	0.281	0.390618	1.47789	3.4651e-24	5.49565e-20
Elmo3	D-2	0.315	0.105	0.263687	1.30172	3.75363e-24	5.95325e-20
Pdlim3	D-2	0.045	0.332	-1.14196	-3.13291	4.07501e-24	6.46297e-20
Krt8	D-2	0.986	0.869	0.440781	1.55392	4.3536e-24	6.90481e-20
Ndufa11	D-2	0.983	0.958	0.440077	1.55283	4.62588e-24	7.33664e-20
Tmsb10	D-2	0.986	0.995	-0.558478	-1.74801	4.90504e-24	7.7794e-20
Enpp3	D-2	0.57	0.274	0.443586	1.55828	4.93384e-24	7.82507e-20
Vars	D-2	0.535	0.251	0.368371	1.44538	5.13769e-24	8.14838e-20
Tst	D-2	0.584	0.266	0.322512	1.38059	5.24561e-24	8.31953e-20
Psmb8	D-2	0.675	0.376	0.430899	1.53864	5.75464e-24	9.12686e-20
Faap100	D-2	0.437	0.186	0.382852	1.46646	7.35697e-24	1.16682e-19
Mllt3	D-2	0.259	0.076	0.257383	1.29354	8.14826e-24	1.29231e-19
Enpp5	D-2	0.423	0.173	0.331744	1.3934	9.47742e-24	1.50312e-19
Lrrc26	D-2	0.636	0.305	0.339051	1.40362	9.48969e-24	1.50506e-19
Tpm1	D-2	0.626	0.783	-1.786	-5.96552	1.28984e-23	2.04568e-19
Fat1	D-2	0.51	0.227	0.331095	1.39249	1.33944e-23	2.12435e-19
Vav2	D-2	0.381	0.148	0.320628	1.37799	1.36678e-23	2.16771e-19
Acsl1	D-2	0.336	0.118	0.302127	1.35273	1.41243e-23	2.24011e-19
Rdh10	D-2	0.769	0.496	0.568712	1.76599	1.61556e-23	2.56228e-19
Cryl1	D-2	0.476	0.209	0.35336	1.42384	2.00617e-23	3.18179e-19
Myl6	D-2	1	0.999	-1.18686	-3.27679	2.42884e-23	3.85214e-19
Etl4	D-2	0.483	0.22	0.389314	1.47597	2.45857e-23	3.89929e-19
Dlx5	D-2	0.545	0.261	0.400516	1.49259	2.81208e-23	4.45997e-19
Gbp4	D-2	0.283	0.091	0.314341	1.36936	3.51817e-23	5.57982e-19
Mecom	D-2	0.388	0.156	0.332105	1.3939	4.20386e-23	6.66732e-19
Cgn	D-2	0.364	0.14	0.342099	1.4079	4.56801e-23	7.24486e-19
Sema3f	D-2	0.766	0.446	0.417621	1.51835	4.73328e-23	7.50699e-19
Hjurp	D-2	0.364	0.139	0.296611	1.34529	5.28149e-23	8.37645e-19
Eps8l2	D-2	0.441	0.188	0.342846	1.40895	6.30144e-23	9.99408e-19
Sox17	D-2	0.395	0.169	0.448452	1.56589	6.35341e-23	1.00765e-18
Wfdc2	D-2	0.997	0.914	0.46028	1.58452	6.91405e-23	1.09657e-18
Lamb3	D-2	0.493	0.228	0.373176	1.45234	7.03724e-23	1.11611e-18
Prss23	D-2	0.479	0.705	-0.726792	-2.06843	7.9485e-23	1.26063e-18
Pgap2	D-2	0.483	0.222	0.352947	1.42326	8.39849e-23	1.332e-18
RP23-89C10.1	D-2	0.72	0.438	0.525845	1.69189	9.10002e-23	1.44326e-18
Hnrnpab	D-2	0.958	0.883	0.385559	1.47044	9.71895e-23	1.54143e-18
Igkc	D-2	0.598	0.334	1.10105	3.00732	1.14336e-22	1.81336e-18
Lmo4	D-2	0.591	0.308	0.413145	1.51156	1.1847e-22	1.87893e-18
Bcat1	D-2	0.923	0.765	0.494177	1.63915	1.19035e-22	1.8879e-18
Gcsh	D-2	0.371	0.145	0.317694	1.37396	1.25187e-22	1.98547e-18
Flnc	D-2	0.22	0.473	-1.06039	-2.88751	1.29831e-22	2.05913e-18
Sort1	D-2	0.545	0.272	0.375466	1.45567	1.60631e-22	2.54761e-18
Slc27a3	D-2	0.315	0.11	0.293269	1.3408	2.09062e-22	3.31572e-18
Rps9	D-2	1	1	-0.30756	-1.3601	2.31738e-22	3.67536e-18
Prkcd	D-2	0.559	0.28	0.373993	1.45353	2.36395e-22	3.74922e-18
Gata2	D-2	0.517	0.249	0.375054	1.45507	2.38487e-22	3.7824e-18
Sptbn2	D-2	0.276	0.089	0.25058	1.28477	2.72555e-22	4.32272e-18
Pdxk	D-2	0.514	0.252	0.414358	1.5134	2.72881e-22	4.3279e-18
Sparc	D-2	0.804	0.908	-0.734261	-2.08394	3.41546e-22	5.41692e-18
Fam84a	D-2	0.406	0.164	0.295417	1.34369	3.61383e-22	5.73154e-18
Pbxip1	D-2	0.388	0.619	-0.873097	-2.39431	3.90369e-22	6.19125e-18
Lgals12	D-2	0.238	0.07	0.260824	1.298	4.11752e-22	6.53039e-18
Ildr1	D-2	0.318	0.113	0.269053	1.30872	4.89001e-22	7.75556e-18
Pts	D-2	0.441	0.199	0.359986	1.43331	6.12562e-22	9.71523e-18
Vim	D-2	0.346	0.607	-0.763996	-2.14684	6.28121e-22	9.962e-18
Efnb2	D-2	0.416	0.18	0.34087	1.40617	6.56222e-22	1.04077e-17
Slc9a3r1	D-2	0.587	0.312	0.380767	1.46341	6.66842e-22	1.05761e-17
Lmna	D-2	0.542	0.766	-0.623768	-1.86594	7.66923e-22	1.21634e-17
Foxq1	D-2	0.311	0.11	0.285809	1.33084	7.91418e-22	1.25519e-17
Fus	D-2	0.654	0.348	0.36824	1.44519	8.44857e-22	1.33994e-17
Dcaf11	D-2	0.622	0.339	0.382719	1.46627	9.72913e-22	1.54304e-17
Idh2	D-2	0.594	0.313	0.388777	1.47518	1.17005e-21	1.8557e-17
Ppp1r14a	D-2	0.122	0.382	-1.09156	-2.97893	1.31397e-21	2.08396e-17
Smagp	D-2	0.549	0.277	0.378767	1.46048	1.42059e-21	2.25305e-17
Rhpn2	D-2	0.441	0.191	0.333832	1.39631	1.5145e-21	2.402e-17
Cd2ap	D-2	0.615	0.327	0.372975	1.45205	1.58444e-21	2.51291e-17
Ahcyl2	D-2	0.566	0.276	0.396839	1.48712	1.62488e-21	2.57706e-17
Sestd1	D-2	0.437	0.197	0.36534	1.441	1.88574e-21	2.99079e-17
Sgms2	D-2	0.406	0.172	0.330821	1.39211	1.9772e-21	3.13584e-17
Zyx	D-2	0.469	0.666	-0.805206	-2.23716	2.24188e-21	3.55563e-17
Sparcl1	D-2	0.657	0.799	-0.760041	-2.13836	2.50538e-21	3.97353e-17
Krt17	D-2	0.339	0.126	0.325102	1.38417	2.54089e-21	4.02985e-17
Gapdh	D-2	0.979	0.993	-0.460383	-1.58468	2.60378e-21	4.12959e-17
Epb41	D-2	0.311	0.113	0.294748	1.34279	2.63763e-21	4.18328e-17
Dbi	D-2	0.622	0.812	-0.584932	-1.79487	2.88484e-21	4.57535e-17
Limk2	D-2	0.559	0.287	0.385457	1.47029	3.14083e-21	4.98136e-17
Aebp1	D-2	0.706	0.827	-0.733112	-2.08155	3.17428e-21	5.03442e-17
Osgin1	D-2	0.364	0.144	0.291322	1.3382	3.29622e-21	5.22781e-17
Cndp1	D-2	0.343	0.133	0.312285	1.36654	3.46601e-21	5.4971e-17
Trex2	D-2	0.245	0.075	0.256812	1.2928	3.68381e-21	5.84252e-17
Cpd	D-2	0.465	0.212	0.353421	1.42393	4.15865e-21	6.59561e-17
Tjp3	D-2	0.573	0.295	0.372689	1.45163	4.39608e-21	6.97218e-17
Krt7	D-2	0.993	0.863	0.376019	1.45647	5.4168e-21	8.59104e-17
Bst2	D-2	0.566	0.768	-0.695714	-2.00514	5.90719e-21	9.36881e-17
Hspg2	D-2	0.444	0.663	-0.732966	-2.08125	5.98512e-21	9.49239e-17
Ap1m2	D-2	0.577	0.29	0.340364	1.40546	6.04509e-21	9.58752e-17
Cdc42ep5	D-2	0.773	0.518	0.409041	1.50537	6.28773e-21	9.97235e-17
Bphl	D-2	0.378	0.155	0.291024	1.3378	6.56172e-21	1.04069e-16
Erbb2	D-2	0.521	0.256	0.353727	1.42437	7.35812e-21	1.167e-16
Plxnb2	D-2	0.857	0.683	0.403722	1.49739	7.7318e-21	1.22626e-16
Fam20c	D-2	0.759	0.44	0.38833	1.47452	7.73579e-21	1.2269e-16
Anxa5	D-2	0.846	0.647	0.42037	1.52252	8.32992e-21	1.32113e-16
Dstn	D-2	0.944	0.979	-0.738155	-2.09207	8.50498e-21	1.34889e-16
Gas1	D-2	0.157	0.411	-0.856714	-2.35541	9.05044e-21	1.4354e-16
App	D-2	0.801	0.677	0.486097	1.62596	9.06353e-21	1.43748e-16
Ppp1r13l	D-2	0.455	0.206	0.33764	1.40164	1.0315e-20	1.63595e-16
Erbb3	D-2	0.371	0.151	0.292159	1.33932	1.24245e-20	1.97053e-16
Tmem176a	D-2	0.871	0.751	0.547789	1.72942	1.31997e-20	2.09347e-16
Actb	D-2	1	0.997	-0.527058	-1.69394	1.61223e-20	2.55699e-16
Nudt14	D-2	0.458	0.212	0.331306	1.39278	1.65242e-20	2.62074e-16
Als2cl	D-2	0.395	0.167	0.281906	1.32566	1.99228e-20	3.15976e-16
Lpcat4	D-2	0.332	0.127	0.274216	1.3155	2.17437e-20	3.44855e-16
Synpo2	D-2	0.059	0.312	-0.84935	-2.33813	2.21035e-20	3.50561e-16
Baiap2l1	D-2	0.311	0.119	0.326159	1.38564	2.84635e-20	4.51431e-16
Sfn	D-2	0.804	0.542	0.373503	1.45281	3.12912e-20	4.96278e-16
Krt19	D-2	0.986	0.864	0.404497	1.49855	3.22469e-20	5.11435e-16
Rps15	D-2	1	1	-0.297037	-1.34587	3.34753e-20	5.30918e-16
Il6st	D-2	0.364	0.602	-0.596055	-1.81495	4.03899e-20	6.40583e-16
Itgb4	D-2	0.629	0.33	0.33738	1.40127	5.83085e-20	9.24773e-16
Ten1	D-2	0.531	0.285	0.398351	1.48937	6.35466e-20	1.00785e-15
Gcnt3	D-2	0.248	0.082	0.308912	1.36194	6.62949e-20	1.05144e-15
Mmp15	D-2	0.395	0.168	0.289506	1.33577	7.44813e-20	1.18127e-15
Ces1d	D-2	0.535	0.268	0.32996	1.39091	7.52322e-20	1.19318e-15
Emb	D-2	0.503	0.242	0.346572	1.41421	7.5856e-20	1.20308e-15
Ces2g	D-2	0.406	0.173	0.296175	1.34471	7.86512e-20	1.24741e-15
Cblc	D-2	0.479	0.233	0.343287	1.40957	8.76265e-20	1.38976e-15
Krt14	D-2	0.906	0.537	-0.295746	-1.34413	1.05707e-19	1.67651e-15
Tmsb4x	D-2	1	1	0.333884	1.39638	1.06357e-19	1.68682e-15
Phpt1	D-2	0.441	0.196	0.271038	1.31133	1.15936e-19	1.83875e-15
Esrp1	D-2	0.497	0.25	0.375204	1.45529	1.16643e-19	1.84996e-15
Prdx2	D-2	0.969	0.937	0.359463	1.43256	1.27663e-19	2.02474e-15
Uqcr10	D-2	0.909	0.97	-0.482529	-1.62017	1.39493e-19	2.21236e-15
Clcn2	D-2	0.339	0.137	0.27501	1.31654	1.40607e-19	2.23003e-15
Ptprf	D-2	0.626	0.343	0.353697	1.42432	1.42021e-19	2.25245e-15
Gsn	D-2	0.871	0.877	-0.853421	-2.34766	1.57043e-19	2.4907e-15
Slc11a2	D-2	0.36	0.149	0.272906	1.31378	2.01588e-19	3.19719e-15
Rangrf	D-2	0.346	0.14	0.265837	1.30452	2.28411e-19	3.62261e-15
Lypd2	D-2	0.402	0.168	0.301541	1.35194	2.59654e-19	4.11811e-15
Nkd2	D-2	0.444	0.195	0.266592	1.30551	2.75789e-19	4.37402e-15
Scrib	D-2	0.444	0.206	0.315846	1.37142	2.89999e-19	4.59938e-15
Tmem30b	D-2	0.517	0.254	0.310953	1.36472	3.10898e-19	4.93084e-15
Tmprss2	D-2	0.374	0.159	0.281541	1.32517	3.37934e-19	5.35964e-15
Lgr4	D-2	0.367	0.152	0.264247	1.30245	3.95984e-19	6.28031e-15
Bcar1	D-2	0.521	0.265	0.331451	1.39299	4.41145e-19	6.99656e-15
Sprr2b	D-2	0.014	0.245	-0.775915	-2.17258	4.69318e-19	7.44339e-15
Rpl41	D-2	1	1	-0.258326	-1.29476	4.95484e-19	7.85838e-15
Ajuba	D-2	0.308	0.117	0.260249	1.29725	5.06214e-19	8.02855e-15
Tmc6	D-2	0.483	0.237	0.306	1.35798	8.23313e-19	1.30577e-14
St14	D-2	0.542	0.282	0.334122	1.39671	8.59128e-19	1.36258e-14
Golm1	D-2	0.731	0.488	0.474787	1.60767	8.99229e-19	1.42618e-14
Tns1	D-2	0.115	0.363	-0.607863	-1.8365	9.79856e-19	1.55405e-14
Cd14	D-2	0.871	0.665	0.34522	1.4123	1.05738e-18	1.67701e-14
Dazap2	D-2	0.874	0.744	0.410637	1.50778	1.12817e-18	1.78927e-14
Sf3b6	D-2	0.713	0.429	0.332972	1.39511	1.13311e-18	1.79712e-14
Gltp	D-2	0.5	0.255	0.349566	1.41845	1.16491e-18	1.84754e-14
Postn	D-2	0.552	0.302	0.527111	1.69403	1.25373e-18	1.98841e-14
Epn3	D-2	0.448	0.21	0.310504	1.36411	1.32082e-18	2.09482e-14
Padi4	D-2	0.416	0.189	0.302806	1.35365	1.44962e-18	2.2991e-14
Gadd45a	D-2	0.493	0.247	0.309869	1.36325	1.55321e-18	2.46339e-14
Oxtr	D-2	0.08	0.325	-0.587941	-1.80028	1.61684e-18	2.5643e-14
Prss8	D-2	0.367	0.161	0.319457	1.37638	1.71593e-18	2.72147e-14
Ephx1	D-2	0.608	0.332	0.331349	1.39285	1.75631e-18	2.78551e-14
Rnaset2a	D-2	0.465	0.226	0.306501	1.35866	1.90695e-18	3.02443e-14
Ppl	D-2	0.329	0.134	0.301764	1.35224	2.173e-18	3.44638e-14
Pvrl4	D-2	0.364	0.155	0.267669	1.30692	2.41333e-18	3.82755e-14
Acsl5	D-2	0.402	0.187	0.31512	1.37042	2.59404e-18	4.11415e-14
Dmpk	D-2	0.196	0.425	-0.853567	-2.34801	3.08213e-18	4.88826e-14
Exosc7	D-2	0.434	0.207	0.300162	1.35008	3.81608e-18	6.05231e-14
Arhgap27	D-2	0.483	0.242	0.319596	1.37657	3.97578e-18	6.30558e-14
Fhl1	D-2	0.108	0.341	-0.863178	-2.37068	4.61911e-18	7.3259e-14
Sypl	D-2	0.853	0.674	0.376574	1.45728	4.86292e-18	7.7126e-14
Cfap20	D-2	0.381	0.173	0.291125	1.33793	5.53584e-18	8.77985e-14
Syt8	D-2	0.455	0.223	0.330815	1.3921	6.07764e-18	9.63914e-14
Cirbp	D-2	0.678	0.418	0.372203	1.45093	6.10742e-18	9.68636e-14
Ckb	D-2	0.654	0.728	-1.7091	-5.52401	6.26436e-18	9.93528e-14
Ank	D-2	0.601	0.333	0.33108	1.39247	6.44676e-18	1.02246e-13
Cib1	D-2	0.752	0.486	0.385759	1.47073	6.95213e-18	1.10261e-13
Arhgef16	D-2	0.364	0.157	0.266827	1.30581	7.26395e-18	1.15206e-13
Lsr	D-2	0.559	0.3	0.333163	1.39537	7.42639e-18	1.17783e-13
Jph2	D-2	0.101	0.331	-0.846832	-2.33225	8.16919e-18	1.29563e-13
Polr2e	D-2	0.703	0.444	0.375492	1.45571	8.70667e-18	1.38088e-13
Rpl35	D-2	0.979	0.997	-0.369658	-1.44724	8.72494e-18	1.38378e-13
RP24-16C11.2	D-2	0.371	0.166	0.298255	1.34751	8.74058e-18	1.38626e-13
Laptm5	D-2	0.622	0.338	0.305978	1.35795	9.05294e-18	1.4358e-13
Hmcn2	D-2	0.213	0.455	-0.738624	-2.09305	9.16509e-18	1.45358e-13
Prdx1	D-2	0.993	0.979	0.33282	1.3949	1.14987e-17	1.82369e-13
Spg21	D-2	0.458	0.235	0.332226	1.39407	1.26534e-17	2.00683e-13
Hmgb3	D-2	0.304	0.123	0.288957	1.33503	1.28329e-17	2.0353e-13
Itm2a	D-2	0.304	0.119	0.25058	1.28477	1.3506e-17	2.14206e-13
Ddit4l	D-2	0.056	0.285	-0.491869	-1.63537	1.67991e-17	2.66433e-13
Sh3glb2	D-2	0.615	0.352	0.346607	1.41426	1.75211e-17	2.77885e-13
Llgl2	D-2	0.43	0.209	0.293131	1.34062	1.78217e-17	2.82652e-13
Gjb2	D-2	0.545	0.296	0.352328	1.42237	1.88079e-17	2.98294e-13
Lrg1	D-2	0.038	0.262	-0.613731	-1.84731	2.22338e-17	3.52628e-13
Itga5	D-2	0.073	0.305	-0.566053	-1.7613	2.67021e-17	4.23496e-13
Ripk4	D-2	0.336	0.145	0.301067	1.3513	2.95514e-17	4.68685e-13
Ociad2	D-2	0.311	0.128	0.296154	1.34468	2.98698e-17	4.73735e-13
Slc39a4	D-2	0.731	0.464	0.358098	1.4306	3.33297e-17	5.28608e-13
Ifitm2	D-2	0.808	0.937	-0.439472	-1.55189	4.28941e-17	6.80301e-13
Rnpep	D-2	0.696	0.434	0.358436	1.43109	5.21886e-17	8.27711e-13
Bgn	D-2	0.458	0.672	-0.648128	-1.91196	5.37707e-17	8.52804e-13
Hmgn2	D-2	0.545	0.305	0.32675	1.38645	5.62385e-17	8.91943e-13
Ltf	D-2	0.839	0.92	-0.805639	-2.23813	5.65902e-17	8.97521e-13
Hebp2	D-2	0.301	0.123	0.268079	1.30745	5.90344e-17	9.36285e-13
Myb	D-2	0.336	0.148	0.304726	1.35625	6.76544e-17	1.073e-12
Itga3	D-2	0.413	0.195	0.289961	1.33638	6.91519e-17	1.09675e-12
Taz	D-2	0.486	0.26	0.340552	1.40572	7.54422e-17	1.19651e-12
Camk2n1	D-2	0.413	0.195	0.262344	1.29997	7.54577e-17	1.19676e-12
Khdrbs1	D-2	0.549	0.298	0.282935	1.32702	8.16229e-17	1.29454e-12
Vsig10	D-2	0.343	0.147	0.251475	1.28592	8.19701e-17	1.30005e-12
Uox	D-2	0.451	0.219	0.318332	1.37483	8.70594e-17	1.38076e-12
Col3a1	D-2	0.822	0.898	-0.769956	-2.15967	8.76383e-17	1.38994e-12
Tmem158	D-2	0.462	0.24	0.570133	1.7685	9.35882e-17	1.48431e-12
Traf3ip2	D-2	0.353	0.157	0.265133	1.3036	1.02973e-16	1.63315e-12
Atp1b1	D-2	0.423	0.206	0.296487	1.34512	1.10389e-16	1.75077e-12
Nipsnap3b	D-2	0.427	0.212	0.312817	1.36727	1.28383e-16	2.03616e-12
Nudt4	D-2	0.629	0.386	0.346987	1.4148	1.28946e-16	2.04509e-12
Hspb7	D-2	0.084	0.3	-0.848532	-2.33621	1.38555e-16	2.19749e-12
Cxxc5	D-2	0.57	0.316	0.310276	1.3638	1.39828e-16	2.21767e-12
Pigyl	D-2	0.647	0.405	0.355355	1.42669	1.43935e-16	2.28281e-12
Cyb5b	D-2	0.535	0.296	0.316177	1.37187	1.70147e-16	2.69853e-12
RP23-478I18.1	D-2	0.72	0.468	0.328424	1.38878	1.70695e-16	2.70722e-12
Fam171a1	D-2	0.332	0.15	0.337172	1.40098	1.76371e-16	2.79724e-12
Naa35	D-2	0.36	0.163	0.268595	1.30812	1.85671e-16	2.94475e-12
Dpt	D-2	0.255	0.478	-0.60077	-1.82352	1.98515e-16	3.14845e-12
Mybbp1a	D-2	0.51	0.278	0.303761	1.35495	1.99009e-16	3.15628e-12
Tgfb1i1	D-2	0.178	0.398	-0.759516	-2.13724	2.06869e-16	3.28095e-12
Spon2	D-2	0.409	0.595	-0.700079	-2.01391	2.1258e-16	3.37152e-12
Akt1	D-2	0.64	0.383	0.309873	1.36325	2.27879e-16	3.61416e-12
G6pdx	D-2	0.594	0.352	0.366691	1.44295	2.43091e-16	3.85543e-12
Adh1	D-2	0.245	0.455	-0.800311	-2.22623	2.65862e-16	4.21658e-12
Ramp2	D-2	0.748	0.528	0.412204	1.51014	2.86233e-16	4.53965e-12
Fuca2	D-2	0.483	0.254	0.310286	1.36381	3.13084e-16	4.96551e-12
Ypel3	D-2	0.755	0.514	0.341855	1.40756	3.32266e-16	5.26973e-12
Ptgis	D-2	0.052	0.266	-0.62173	-1.86215	3.37419e-16	5.35147e-12
Cdca7	D-2	0.479	0.247	0.316853	1.3728	3.53414e-16	5.60514e-12
Ikbkb	D-2	0.486	0.256	0.279443	1.32239	3.61939e-16	5.74035e-12
Agps	D-2	0.357	0.161	0.255881	1.2916	3.73532e-16	5.92422e-12
Ltbp2	D-2	0.479	0.229	0.252023	1.28663	3.84936e-16	6.10509e-12
Mmp23	D-2	0.654	0.391	0.302956	1.35385	3.90996e-16	6.2012e-12
Prep	D-2	0.423	0.213	0.297953	1.3471	3.92078e-16	6.21835e-12
Ppp1r12b	D-2	0.07	0.282	-0.66446	-1.94344	4.63399e-16	7.34951e-12
Smoc2	D-2	0.154	0.37	-0.792002	-2.20781	4.87949e-16	7.73887e-12
Fgfrl1	D-2	0.343	0.155	0.2846	1.32923	5.17581e-16	8.20884e-12
Capn5	D-2	0.671	0.399	0.324335	1.38311	5.28207e-16	8.37737e-12
Ptpn13	D-2	0.399	0.188	0.253553	1.2886	5.40405e-16	8.57082e-12
Adgrg1	D-2	0.584	0.333	0.331564	1.39315	5.55472e-16	8.80979e-12
Lox	D-2	0.164	0.394	-0.536555	-1.71011	5.62194e-16	8.91639e-12
Hes6	D-2	0.524	0.291	0.311605	1.36562	6.11121e-16	9.69238e-12
Tmem98	D-2	0.308	0.13	0.262039	1.29958	6.30368e-16	9.99763e-12
Ezr	D-2	0.699	0.46	0.396344	1.48638	6.51046e-16	1.03256e-11
Tmem173	D-2	0.535	0.294	0.322963	1.38121	6.58339e-16	1.04412e-11
Erh	D-2	0.486	0.266	0.318161	1.3746	1.14512e-15	1.81616e-11
Atp2b4	D-2	0.031	0.234	-0.43853	-1.55043	1.26808e-15	2.01117e-11
Slc44a4	D-2	0.559	0.315	0.322374	1.3804	1.4473e-15	2.29541e-11
Sh3bp4	D-2	0.318	0.139	0.251031	1.28535	1.79629e-15	2.84892e-11
Hmgn1	D-2	0.951	0.907	0.352906	1.4232	1.89676e-15	3.00826e-11
Tspo	D-2	0.755	0.903	-0.433286	-1.54232	1.96969e-15	3.12393e-11
Cox6a1	D-2	0.965	0.99	-0.407362	-1.50285	1.9954e-15	3.1647e-11
Vps13d	D-2	0.325	0.145	0.256874	1.29288	2.27582e-15	3.60945e-11
Tmem59	D-2	0.843	0.669	0.343689	1.41014	2.38108e-15	3.7764e-11
Rps15a	D-2	1	1	-0.277737	-1.32014	2.45101e-15	3.8873e-11
Acta1	D-2	0.031	0.228	-0.942446	-2.56625	2.63935e-15	4.18601e-11
Shisa2	D-2	0.269	0.109	0.258483	1.29496	3.18284e-15	5.04799e-11
Hint2	D-2	0.535	0.305	0.318463	1.37501	3.30129e-15	5.23585e-11
Rer1	D-2	0.671	0.417	0.297265	1.34617	3.36662e-15	5.33946e-11
Gtf2a1	D-2	0.385	0.189	0.278166	1.32071	4.10258e-15	6.50669e-11
Cbr2	D-2	0.997	0.945	0.366329	1.44243	4.35527e-15	6.90745e-11
Man2b1	D-2	0.51	0.289	0.337714	1.40174	4.50998e-15	7.15283e-11
Cnn2	D-2	0.469	0.606	-0.674807	-1.96365	4.57365e-15	7.25381e-11
Rgl3	D-2	0.486	0.257	0.318717	1.37536	4.61531e-15	7.31988e-11
Lsp1	D-2	0.402	0.583	-0.618869	-1.85683	5.19713e-15	8.24265e-11
[truncated: 5,149 more rows]

## Sheet: Table S2D
Supplemental Table S2D: DEGs of CO B spatial transcriptomics clusters
Gene	Cluster	Percent of cells expressing in identified cluster	Percent of cell expressing in all other clusters	Average Log2 Fold Change	FoldChange	p_val	p_val_adj
Tnni2	1	0.879	0.133	1.86701	6.46894	3.97897e-203	5.94896e-199
Acta1	1	0.975	0.366	1.76347	5.83265	1.61374e-152	2.4127e-148
Smoc2	1	0.983	0.479	1.67543	5.34108	1.12575e-146	1.6831e-142
Igfbp2	1	0.818	0.179	1.66393	5.28003	1.00119e-139	1.49687e-135
Pcp4	1	1	0.514	1.71145	5.53697	1.02577e-126	1.53363e-122
Ccdc3	1	0.763	0.188	1.18109	3.25792	1.537e-117	2.29796e-113
Myl9	1	1	0.688	1.70757	5.51553	2.24974e-116	3.36358e-112
Myl4	1	0.609	0.103	1.05196	2.86326	7.67065e-111	1.14684e-106
Myl6	1	1	0.986	1.34321	3.83131	8.6111e-110	1.28745e-105
Ckb	1	1	0.661	1.53169	4.62597	9.28163e-110	1.3877e-105
Myh11	1	1	0.567	1.51763	4.56138	1.56587e-109	2.34114e-105
Tpm2	1	1	0.62	1.53662	4.64887	3.99581e-108	5.97413e-104
Pbxip1	1	0.981	0.606	1.2812	3.60096	4.54696e-108	6.79816e-104
Psd	1	0.923	0.404	1.2492	3.48757	7.2861e-106	1.08935e-101
Dmpk	1	0.939	0.381	1.15873	3.18589	2.41235e-105	3.6067e-101
Tpm1	1	1	0.646	1.3832	3.98765	4.78992e-105	7.16141e-101
Acta2	1	1	0.625	1.52646	4.60187	4.70311e-104	7.03162e-100
Flna	1	1	0.745	1.40128	4.06039	2.01917e-101	3.01885e-97
Asb2	1	0.835	0.241	0.983164	2.6729	6.61659e-101	9.89246e-97
Gpx1	1	1	1	0.780913	2.18347	5.54202e-99	8.28587e-95
Cnn1	1	1	0.568	1.33048	3.78284	7.62367e-93	1.13981e-88
Mylk	1	0.997	0.589	1.19382	3.29967	1.29469e-92	1.93569e-88
Pdlim3	1	0.912	0.404	1.10474	3.01845	1.21382e-88	1.81478e-84
Ppp1r12b	1	0.835	0.285	0.91236	2.49019	4.98808e-88	7.45767e-84
Bgn	1	0.972	0.623	1.07791	2.93855	5.80562e-88	8.67998e-84
Jph2	1	0.804	0.249	0.934888	2.54693	4.55237e-85	6.80625e-81
Smtn	1	0.997	0.579	1.01257	2.75266	7.83287e-85	1.17109e-80
Wfdc1	1	0.683	0.193	0.871316	2.39005	1.08239e-84	1.61829e-80
Sparcl1	1	1	0.78	0.956701	2.6031	1.93632e-83	2.895e-79
Ltbp1	1	0.609	0.15	0.812989	2.25464	2.02908e-81	3.03368e-77
Actg2	1	0.997	0.561	0.998604	2.71449	8.97742e-81	1.34221e-76
Bdh1	1	0.485	0.082	0.655295	1.92571	6.02273e-80	9.00458e-76
Fxyd6	1	0.799	0.317	0.934265	2.54534	9.33887e-80	1.39625e-75
Ldhb	1	0.799	0.352	1.05595	2.8747	5.10006e-78	7.62511e-74
Synpo2	1	0.879	0.363	0.928272	2.53013	1.37757e-77	2.0596e-73
Des	1	1	0.714	1.18765	3.27938	3.46212e-77	5.17622e-73
Dstn	1	0.997	0.931	0.892022	2.44006	1.15019e-76	1.71965e-72
Fhl1	1	0.898	0.396	0.944877	2.5725	1.30578e-76	1.95227e-72
Csrp1	1	1	0.656	1.06169	2.89125	6.34897e-76	9.49235e-72
Pcp4l1	1	0.804	0.339	0.89166	2.43918	3.77491e-75	5.64386e-71
Aebp1	1	0.997	0.799	0.891781	2.43947	1.75108e-74	2.61804e-70
Smoc1	1	0.675	0.192	0.743006	2.10225	2.99877e-74	4.48346e-70
Aifm2	1	0.526	0.114	0.7154	2.045	4.95708e-74	7.41133e-70
Ppp1r14a	1	0.972	0.485	0.89886	2.4568	1.16451e-73	1.74106e-69
Rspo3	1	0.601	0.155	0.741702	2.09951	3.14426e-73	4.70098e-69
Hmcn2	1	0.799	0.273	0.832445	2.29893	1.43301e-72	2.14249e-68
Esyt2	1	0.727	0.259	0.837488	2.31056	2.52225e-72	3.77101e-68
Kcnip2	1	0.355	0.039	0.539107	1.71447	3.4476e-72	5.15451e-68
Aqp1	1	0.901	0.455	0.928153	2.52983	5.31341e-72	7.94408e-68
Rps24	1	1	1	-0.91136	-2.4877	1.66795e-71	2.49375e-67
Actb	1	1	0.962	0.781614	2.185	1.86518e-71	2.78863e-67
Ccdc107	1	0.904	0.437	0.879353	2.40934	9.22569e-71	1.37933e-66
Hspb7	1	0.697	0.224	0.781023	2.1837	9.1851e-70	1.37326e-65
Tagln	1	1	0.557	0.909617	2.48337	2.94075e-69	4.39672e-65
Cox6a1	1	0.994	0.904	0.78666	2.19605	6.46003e-69	9.65839e-65
Fbxl22	1	0.926	0.418	0.849191	2.33775	1.72177e-68	2.57422e-64
Hspg2	1	0.983	0.697	0.873186	2.39453	6.03048e-68	9.01618e-64
Tgfb1i1	1	0.854	0.381	0.859658	2.36235	7.13758e-68	1.06714e-63
Kcnh2	1	0.645	0.196	0.780087	2.18166	1.5423e-67	2.3059e-63
C3	1	0.931	0.967	-1.7902	-5.99067	2.91258e-67	4.35459e-63
Kctd12	1	0.837	0.388	0.869329	2.38531	8.89004e-66	1.32915e-61
Actg1	1	1	1	0.552198	1.73707	1.87144e-65	2.79799e-61
Igf1	1	0.556	0.15	0.696421	2.00656	2.51613e-65	3.76186e-61
Mrvi1	1	0.785	0.333	0.813261	2.25525	7.27994e-65	1.08842e-60
Hspb1	1	0.964	0.556	0.717736	2.04979	1.03208e-64	1.54306e-60
Rgma	1	0.606	0.178	0.653046	1.92138	1.32939e-64	1.98758e-60
Hist1h2bc	1	0.733	0.298	0.827537	2.28768	1.37679e-64	2.05843e-60
Rpl22	1	0.989	0.997	-1.01875	-2.76974	1.6777e-64	2.50832e-60
Col16a1	1	0.893	0.558	0.889644	2.43426	2.96265e-64	4.42945e-60
Cryab	1	0.581	0.165	0.67564	1.96529	1.84024e-63	2.75134e-59
Rpl37	1	1	1	-0.697273	-2.00827	2.1503e-63	3.21491e-59
Ramp1	1	0.882	0.503	0.885519	2.42424	3.8251e-63	5.7189e-59
Nmur2	1	0.364	0.054	0.505495	1.65781	1.66592e-62	2.49071e-58
Inpp5a	1	0.672	0.252	0.787306	2.19747	8.35895e-62	1.24975e-57
Rpl30	1	1	1	-0.5928	-1.80905	1.15724e-61	1.73019e-57
Igfbp5	1	0.904	0.551	0.793154	2.21036	1.62494e-60	2.42945e-56
Sprr2f	1	0.777	0.869	-2.45353	-11.6294	4.76649e-60	7.12638e-56
Rps27a	1	1	1	-0.584382	-1.79388	6.22982e-60	9.31421e-56
Ppp1r12c	1	0.826	0.433	0.846081	2.3305	3.29064e-59	4.91984e-55
Rpl7	1	1	1	-0.650476	-1.91645	9.30074e-59	1.39055e-54
Ltbp4	1	0.975	0.685	0.811858	2.25209	2.05502e-58	3.07247e-54
Ptrf	1	0.989	0.796	0.72047	2.0554	2.20855e-58	3.30201e-54
Rpl4	1	0.997	0.999	-0.814789	-2.2587	2.56859e-58	3.8403e-54
Cnn2	1	0.879	0.474	0.799382	2.22417	3.72485e-58	5.56903e-54
Fbxo32	1	0.862	0.502	0.802593	2.23132	3.99944e-58	5.97957e-54
Gas1	1	0.815	0.375	0.812424	2.25336	7.37725e-58	1.10297e-53
Cd24a	1	0.576	0.81	-1.84271	-6.31365	1.20587e-57	1.8029e-53
Sparc	1	1	0.882	0.714512	2.04319	3.05216e-57	4.56328e-53
Rarres2	1	0.981	0.754	0.779758	2.18094	3.82675e-57	5.72137e-53
Ctxn1	1	0.749	0.307	0.751751	2.12071	5.3742e-57	8.03496e-53
Art3	1	0.512	0.137	0.603445	1.82841	6.07242e-57	9.07887e-53
Cald1	1	0.967	0.547	0.733313	2.08197	1.3326e-55	1.99236e-51
Uqcr10	1	0.986	0.899	0.678236	1.9704	2.90322e-55	4.34061e-51
Pnoc	1	0.264	0.026	0.387531	1.47334	3.31067e-55	4.94978e-51
Rpl6	1	0.994	0.999	-0.628332	-1.87448	4.32292e-55	6.4632e-51
Slc2a4	1	0.529	0.155	0.624729	1.86774	2.36107e-54	3.53003e-50
Sh3bgr	1	0.683	0.221	0.594719	1.81252	2.87557e-54	4.29927e-50
Ly6a	1	0.656	0.844	-1.35744	-3.88624	3.02624e-54	4.52454e-50
Mmp17	1	0.669	0.229	0.640768	1.89794	9.70816e-54	1.45147e-49
Rps7	1	1	1	-0.718997	-2.05237	1.05645e-53	1.5795e-49
Ptms	1	0.972	0.655	0.701358	2.01649	1.17601e-53	1.75826e-49
Hspb2	1	0.504	0.146	0.645297	1.90655	1.31456e-53	1.96541e-49
Tpt1	1	1	1	-0.518737	-1.6799	2.99706e-53	4.48091e-49
Mmd	1	0.51	0.148	0.60098	1.82391	3.88835e-53	5.81347e-49
Gpx3	1	0.986	0.677	0.734825	2.08512	4.02785e-53	6.02204e-49
Slc38a1	1	0.474	0.126	0.546877	1.72785	1.811e-52	2.70762e-48
RP23-429P18.4	1	0.215	0.642	-1.22182	-3.39337	2.03557e-52	3.04338e-48
Emilin1	1	0.802	0.379	0.730325	2.07575	2.8544e-52	4.26761e-48
Ppp1r12a	1	0.766	0.362	0.698625	2.01099	1.25569e-51	1.87738e-47
Cox8a	1	1	0.994	0.52904	1.6973	2.09361e-51	3.13016e-47
Slc22a3	1	0.218	0.016	0.325254	1.38438	6.16367e-51	9.2153e-47
Rps11	1	1	0.997	-0.799765	-2.22502	7.12148e-51	1.06473e-46
Flnc	1	0.829	0.402	0.658523	1.93194	1.2727e-50	1.90281e-46
Lmod1	1	0.744	0.276	0.625256	1.86872	1.43474e-50	2.14508e-46
Rras	1	0.895	0.483	0.679568	1.97303	1.52217e-50	2.2758e-46
Dbp	1	0.559	0.201	0.649974	1.91549	2.09405e-50	3.13082e-46
Col1a2	1	1	0.916	0.644914	1.90582	2.39308e-50	3.5779e-46
Gsto1	1	0.656	0.82	-1.77794	-5.91763	3.049e-50	4.55856e-46
Psap	1	1	0.995	0.509911	1.66514	1.03784e-49	1.55168e-45
Sat1	1	0.295	0.678	-1.12061	-3.06674	1.1513e-49	1.72131e-45
Gm2a	1	0.788	0.426	0.715732	2.04568	2.30103e-49	3.44027e-45
Hacd1	1	0.49	0.142	0.543736	1.72243	4.02605e-49	6.01935e-45
Sfrp4	1	0.796	0.37	0.668534	1.95137	4.08249e-49	6.10374e-45
Plin4	1	0.41	0.096	0.451973	1.57141	9.52885e-49	1.42466e-44
Slc24a3	1	0.488	0.143	0.549207	1.73188	2.12709e-48	3.18022e-44
Rps3a1	1	1	1	-0.533616	-1.70509	2.81167e-48	4.20373e-44
Ilk	1	0.926	0.634	0.663926	1.9424	5.03919e-48	7.53409e-44
Uqcr11	1	0.983	0.912	0.608291	1.83729	6.22747e-48	9.31068e-44
Ly6e	1	0.843	0.917	-0.922088	-2.51454	1.08371e-47	1.62026e-43
Rnf128	1	0.198	0.595	-1.27428	-3.57613	1.20169e-47	1.79664e-43
Kcnk3	1	0.421	0.105	0.48066	1.61714	1.83234e-47	2.73953e-43
Cxcl17	1	0.3	0.651	-1.39856	-4.04935	2.00552e-47	2.99845e-43
Rpl21	1	0.997	1	-0.826886	-2.28619	1.29713e-46	1.93934e-42
Itgb1	1	0.901	0.632	0.690625	1.99496	1.43182e-46	2.14072e-42
Tns1	1	0.749	0.369	0.674578	1.9632	2.31948e-46	3.46786e-42
Uqcrq	1	0.997	0.874	0.61197	1.84406	2.58814e-46	3.86952e-42
Sepw1	1	0.997	0.95	0.608734	1.8381	2.80869e-46	4.19927e-42
Cox4i1	1	1	1	0.469921	1.59987	3.02363e-46	4.52063e-42
Tspan8	1	0.24	0.629	-0.990491	-2.69256	4.219e-46	6.30783e-42
Krt7	1	0.292	0.652	-1.15615	-3.17768	4.65399e-46	6.95819e-42
Krt18	1	0.355	0.687	-1.28268	-3.60627	5.10365e-46	7.63046e-42
Car2	1	0.57	0.787	-1.53879	-4.65895	5.32475e-46	7.96104e-42
Speg	1	0.581	0.206	0.579323	1.78483	7.60859e-46	1.13756e-41
Rpl23	1	1	0.999	-0.642599	-1.90142	1.46092e-45	2.18422e-41
Clca1	1	0.873	0.891	-2.0611	-7.85463	1.66972e-45	2.4964e-41
Oxtr	1	0.38	0.09	0.469439	1.5991	2.62345e-45	3.92231e-41
Gm10638	1	0.526	0.184	0.571155	1.77031	3.51833e-45	5.26026e-41
Tcf23	1	0.482	0.151	0.551201	1.73534	9.81796e-45	1.46788e-40
Wdr6	1	0.65	0.29	0.619325	1.85767	1.62332e-44	2.42702e-40
Fam213a	1	0.468	0.726	-1.81985	-6.17093	2.90864e-44	4.34871e-40
Cox6c	1	0.997	0.993	0.509431	1.66434	4.73456e-44	7.07864e-40
Arpc1b	1	0.556	0.819	-0.770107	-2.16	7.28286e-44	1.08886e-39
Ivns1abp	1	0.229	0.602	-1.20096	-3.32329	1.82998e-43	2.73601e-39
Pdlim7	1	0.873	0.579	0.644823	1.90565	2.31023e-43	3.45402e-39
Nptx2	1	0.51	0.167	0.534868	1.70722	3.14644e-43	4.70425e-39
Cldn10	1	0.157	0.533	-1.16152	-3.19479	3.77451e-43	5.64327e-39
Klhdc8b	1	0.537	0.193	0.541709	1.71894	4.71526e-43	7.04979e-39
Rpl11	1	1	1	-0.484581	-1.62349	5.86992e-43	8.77611e-39
Lama4	1	0.782	0.371	0.615348	1.8503	5.91349e-43	8.84127e-39
RP23-289H16.2	1	0.793	0.46	0.65081	1.91709	9.70947e-43	1.45166e-38
Rplp1	1	1	1	0.437678	1.54911	2.25768e-42	3.37545e-38
Cndp2	1	0.857	0.903	-1.18274	-3.26332	2.35854e-42	3.52625e-38
Bcat1	1	0.176	0.558	-1.08905	-2.97144	2.71998e-42	4.06664e-38
Fth1	1	1	1	-0.515636	-1.6747	3.3978e-42	5.08005e-38
Plet1	1	0.061	0.443	-1.00684	-2.73695	4.02198e-42	6.01326e-38
Cav1	1	0.802	0.407	0.629037	1.8758	5.0087e-42	7.48851e-38
Slc25a4	1	0.906	0.652	0.633404	1.88401	5.47836e-42	8.19069e-38
Rgs2	1	0.73	0.319	0.583777	1.7928	6.1487e-42	9.19292e-38
Ndufa1	1	0.777	0.453	0.664247	1.94303	6.54859e-42	9.79079e-38
Ptgis	1	0.713	0.281	0.519784	1.68167	7.26682e-42	1.08646e-37
Pnck	1	0.523	0.172	0.488326	1.62959	8.43672e-42	1.26137e-37
Ecm1	1	0.837	0.5	0.661578	1.93785	8.55179e-42	1.27858e-37
Dact3	1	0.534	0.195	0.542019	1.71947	1.12026e-41	1.67491e-37
Vcl	1	0.782	0.393	0.599518	1.82124	1.92999e-41	2.88553e-37
Fabp3	1	0.27	0.046	0.392083	1.48006	1.96545e-41	2.93855e-37
Rpl5	1	1	0.999	-0.489503	-1.63151	2.06669e-41	3.08991e-37
Col1a1	1	0.989	0.876	0.645291	1.90654	2.73713e-41	4.09228e-37
P2rx6	1	0.446	0.135	0.470953	1.60152	9.80259e-41	1.46559e-36
Clic4	1	0.623	0.264	0.574047	1.77544	1.94575e-40	2.9091e-36
Mgp	1	0.76	0.409	0.696828	2.00737	2.44862e-40	3.66093e-36
Plekho1	1	0.78	0.415	0.617534	1.85435	3.06446e-40	4.58168e-36
Lgals1	1	0.994	0.793	0.592054	1.8077	3.10584e-40	4.64354e-36
Tspan2	1	0.471	0.15	0.459917	1.58394	4.10604e-40	6.13893e-36
Fxyd4	1	0.444	0.725	-1.14265	-3.13508	5.18221e-40	7.74792e-36
Pmp22	1	0.7	0.334	0.629002	1.87574	5.42207e-40	8.10654e-36
Cfl2	1	0.661	0.302	0.545404	1.72531	1.21603e-39	1.81809e-35
Selm	1	0.868	0.512	0.652427	1.9202	1.40377e-39	2.09877e-35
Cbr2	1	0.774	0.89	-1.13897	-3.12356	1.92843e-39	2.88319e-35
Pygb	1	0.818	0.474	0.58521	1.79537	2.81106e-39	4.20282e-35
Rpl32	1	1	1	-0.426737	-1.53225	3.39659e-39	5.07825e-35
Nenf	1	0.953	0.744	0.604948	1.83116	3.74518e-39	5.59942e-35
Pgm5	1	0.631	0.279	0.577419	1.78144	3.75963e-39	5.62103e-35
Gng5	1	0.799	0.917	-0.824845	-2.28153	7.86647e-39	1.17612e-34
Atp5e	1	0.997	0.966	0.497609	1.64478	1.1417e-38	1.70696e-34
Hspa8	1	0.989	0.997	-0.513426	-1.67101	1.80473e-38	2.69826e-34
Slc40a1	1	0.262	0.612	-0.96223	-2.61753	2.01592e-38	3.014e-34
Cpe	1	0.807	0.5	0.64352	1.90317	3.18307e-38	4.759e-34
Ubc	1	0.997	0.984	0.47564	1.60904	3.81047e-38	5.69703e-34
Tgfbr3	1	0.49	0.179	0.50668	1.65977	4.173e-38	6.23905e-34
Dclk1	1	0.364	0.096	0.418897	1.52028	4.56524e-38	6.8255e-34
Timp2	1	0.912	0.662	0.611443	1.84309	4.91079e-38	7.34212e-34
Ltf	1	0.54	0.756	-1.17281	-3.23107	7.24154e-38	1.08268e-33
Tmsb10	1	1	1	0.45349	1.5738	1.30789e-37	1.95543e-33
Arhgef25	1	0.691	0.332	0.547897	1.72961	1.4106e-37	2.10898e-33
Tspan1	1	0.289	0.608	-0.9029	-2.46675	3.33872e-37	4.99172e-33
Prkcdbp	1	0.939	0.679	0.510352	1.66588	3.59735e-37	5.37839e-33
Ccdc141	1	0.339	0.086	0.395968	1.48582	4.26358e-37	6.37448e-33
Kap	1	0.65	0.808	-2.16798	-8.74062	4.60807e-37	6.88953e-33
Tmem176a	1	0.416	0.717	-0.804859	-2.23638	7.90842e-37	1.18239e-32
Rbpms	1	0.769	0.426	0.597419	1.81742	8.43625e-37	1.2613e-32
Snx5	1	0.399	0.696	-0.825499	-2.28302	8.79059e-37	1.31428e-32
Ifitm3	1	0.981	0.995	-0.695405	-2.00452	2.17599e-36	3.25332e-32
Ifitm2	1	0.967	0.865	0.575828	1.7786	2.37039e-36	3.54397e-32
Rassf2	1	0.496	0.189	0.506076	1.65877	3.27504e-36	4.89651e-32
Rps26	1	1	1	-0.470285	-1.60045	3.28469e-36	4.91095e-32
Mt1	1	0.887	0.936	-1.14259	-3.13487	4.36878e-36	6.53176e-32
Tmem213	1	0.383	0.677	-0.933763	-2.54407	4.74613e-36	7.09594e-32
Wfdc2	1	0.884	0.901	-1.11912	-3.06216	1.45568e-35	2.17639e-31
Igfbp6	1	1	0.765	0.443864	1.55872	1.8886e-35	2.82364e-31
Ccdc85b	1	0.603	0.266	0.53908	1.71443	2.03367e-35	3.04053e-31
Rbfox3	1	0.223	0.035	0.29402	1.34181	2.12302e-35	3.17412e-31
Krt19	1	0.314	0.624	-0.880717	-2.41263	2.57904e-35	3.85592e-31
Slc22a1	1	0.182	0.02	0.268298	1.30774	2.69977e-35	4.03643e-31
Rpl37a	1	1	1	0.417223	1.51774	4.27677e-35	6.39421e-31
Ly6h	1	0.342	0.091	0.395509	1.48514	4.94357e-35	7.39113e-31
Lcn2	1	0.441	0.672	-1.5469	-4.69688	5.25408e-35	7.85538e-31
Rps12	1	1	1	-0.397366	-1.4879	6.25043e-35	9.34502e-31
Rps13	1	1	0.999	-0.519834	-1.68175	8.0634e-35	1.20556e-30
Pfn1	1	0.939	0.821	0.5227	1.68657	1.56269e-34	2.33638e-30
H2-D1	1	0.97	0.993	-0.608735	-1.8381	1.65564e-34	2.47534e-30
Hspb8	1	0.427	0.142	0.419694	1.5215	2.52663e-34	3.77757e-30
Spink12	1	0.355	0.661	-1.14464	-3.14131	2.56019e-34	3.82775e-30
Kctd4	1	0.198	0.027	0.265532	1.30412	2.85205e-34	4.2641e-30
Clmp	1	0.512	0.207	0.511875	1.66842	3.03507e-34	4.53773e-30
AC132584.3	1	0.331	0.087	0.365921	1.44184	3.36075e-34	5.02466e-30
Cacna1c	1	0.512	0.205	0.472546	1.60407	3.38589e-34	5.06225e-30
Optc	1	0.375	0.111	0.421082	1.52361	4.10736e-34	6.14091e-30
Lpp	1	0.708	0.37	0.525441	1.69121	4.17862e-34	6.24746e-30
Aoc3	1	0.559	0.227	0.483046	1.621	6.01922e-34	8.99933e-30
Kcnk1	1	0.091	0.423	-0.850021	-2.3397	6.22965e-34	9.31395e-30
Tmprss4	1	0.212	0.542	-0.82705	-2.28656	6.27327e-34	9.37917e-30
Kcnmb1	1	0.43	0.142	0.417745	1.51853	7.80202e-34	1.16648e-29
Naca	1	0.972	0.976	-0.794343	-2.21299	8.28526e-34	1.23873e-29
Atp2b4	1	0.523	0.206	0.463259	1.58925	1.00275e-33	1.49922e-29
S100a6	1	1	0.875	0.43105	1.53887	1.40931e-33	2.10706e-29
Col4a2	1	0.961	0.745	0.542028	1.71949	1.50487e-33	2.24993e-29
Rgl3	1	0.209	0.524	-0.863727	-2.37198	1.84601e-33	2.75997e-29
Rpl26	1	0.986	0.998	-0.508469	-1.66274	2.29273e-33	3.42786e-29
St6galnac2	1	0.088	0.418	-0.735732	-2.08701	2.52587e-33	3.77642e-29
Plekhs1	1	0.061	0.385	-0.808021	-2.24346	3.16471e-33	4.73156e-29
Rprm	1	0.322	0.085	0.3864	1.47167	3.40063e-33	5.08428e-29
Ctla2a	1	1	0.908	0.502294	1.65251	4.92487e-33	7.36317e-29
Anxa1	1	0.477	0.759	-0.695833	-2.00538	5.01521e-33	7.49823e-29
Rpl23a	1	0.992	0.999	-0.426366	-1.53168	5.24211e-33	7.83748e-29
Itih5	1	0.86	0.511	0.516817	1.67668	7.15765e-33	1.07014e-28
Padi1	1	0.507	0.716	-1.11977	-3.06416	9.69314e-33	1.44922e-28
Golm1	1	0.121	0.444	-0.848426	-2.33597	1.05288e-32	1.57416e-28
Il11ra2	1	0.562	0.258	0.513826	1.67167	1.07322e-32	1.60457e-28
Slmap	1	0.65	0.328	0.524445	1.68952	1.1301e-32	1.68962e-28
Prap1	1	0.994	0.981	-1.13693	-3.1172	1.34499e-32	2.01089e-28
Elf3	1	0.259	0.571	-0.920463	-2.51045	1.85946e-32	2.78008e-28
Cd9	1	0.73	0.906	-0.662008	-1.93868	3.26575e-32	4.88262e-28
Susd2	1	0.383	0.122	0.403887	1.49764	4.68434e-32	7.00356e-28
Rps14	1	1	1	0.386161	1.47132	8.603e-32	1.28624e-27
Eef1a1	1	1	1	-0.301679	-1.35213	1.11815e-31	1.67174e-27
Col6a3	1	0.994	0.837	0.475425	1.6087	1.11962e-31	1.67394e-27
Epcam	1	0.16	0.475	-0.837978	-2.31169	1.37564e-31	2.05672e-27
B2m	1	0.887	0.952	-0.597185	-1.817	1.76689e-31	2.64167e-27
Mustn1	1	0.521	0.207	0.403523	1.49709	2.1663e-31	3.23884e-27
Tspan9	1	0.631	0.328	0.531478	1.70145	2.31721e-31	3.46447e-27
Cldn7	1	0.292	0.6	-0.757589	-2.13313	2.99848e-31	4.48303e-27
Rxfp1	1	0.697	0.371	0.514788	1.67328	6.4724e-31	9.67688e-27
Padi2	1	0.273	0.581	-0.782131	-2.18613	7.97579e-31	1.19246e-26
Rps4x	1	1	1	-0.464835	-1.59175	8.70638e-31	1.30169e-26
Alcam	1	0.176	0.488	-0.744871	-2.10617	1.09434e-30	1.63614e-26
Rpl27a	1	1	0.999	-0.423916	-1.52793	1.11578e-30	1.66821e-26
Nfkbia	1	0.132	0.443	-0.821433	-2.27376	1.14105e-30	1.70599e-26
Anpep	1	0.278	0.575	-0.857397	-2.35702	1.24085e-30	1.8552e-26
Serpina1c	1	0.471	0.688	-1.31333	-3.71854	1.2548e-30	1.87606e-26
Cldn3	1	0.372	0.651	-0.750697	-2.11848	1.28679e-30	1.92388e-26
Atp5k	1	0.865	0.683	0.519085	1.68049	1.43493e-30	2.14537e-26
Fxyd1	1	0.733	0.405	0.520518	1.6829	1.66693e-30	2.49222e-26
Chodl	1	0.196	0.031	0.2602	1.29719	1.8688e-30	2.79404e-26
Tmc4	1	0.129	0.44	-0.737658	-2.09103	2.0648e-30	3.08709e-26
Tppp3	1	0.799	0.493	0.572743	1.77312	2.30855e-30	3.45152e-26
Sec23b	1	0.168	0.485	-0.812671	-2.25392	2.32779e-30	3.48027e-26
Krt8	1	0.567	0.759	-0.777119	-2.1752	3.20218e-30	4.78758e-26
Myl12b	1	0.273	0.579	-0.623451	-1.86535	5.42682e-30	8.11364e-26
Tacc1	1	0.609	0.296	0.471727	1.60276	5.65984e-30	8.46202e-26
Trpv6	1	0.24	0.534	-0.856942	-2.35595	6.2822e-30	9.39252e-26
Ctsb	1	0.95	0.967	-0.586333	-1.79738	7.87099e-30	1.17679e-25
Klf4	1	0.16	0.472	-0.677624	-1.96919	1.26632e-29	1.89328e-25
Tmem45b	1	0.05	0.349	-0.652861	-1.92103	1.36979e-29	2.04797e-25
Rps20	1	1	1	-0.338632	-1.40303	1.74864e-29	2.6144e-25
Med24	1	0.361	0.632	-0.894175	-2.44532	1.7696e-29	2.64573e-25
Fxyd3	1	0.645	0.793	-0.804066	-2.23461	2.60602e-29	3.89626e-25
Ogn	1	0.744	0.417	0.471516	1.60242	2.84035e-29	4.24661e-25
Mgst1	1	0.364	0.638	-0.675831	-1.96567	3.59486e-29	5.37468e-25
Fcgbp	1	0.749	0.831	-1.24559	-3.47499	9.49737e-29	1.41995e-24
Calm2	1	0.928	0.769	0.472312	1.6037	2.00256e-28	2.99403e-24
Oxct1	1	0.68	0.395	0.471976	1.60316	2.2361e-28	3.34319e-24
Perp	1	0.077	0.375	-0.656019	-1.92711	2.44746e-28	3.6592e-24
Rtn4rl1	1	0.24	0.054	0.253776	1.28888	2.62892e-28	3.9305e-24
Msrb3	1	0.399	0.148	0.414816	1.51409	3.12359e-28	4.67009e-24
Nbl1	1	0.964	0.799	0.444073	1.55904	3.3059e-28	4.94266e-24
Marveld1	1	0.554	0.256	0.447639	1.56461	3.73576e-28	5.58533e-24
Fam20c	1	0.273	0.556	-0.811275	-2.25077	4.1637e-28	6.22515e-24
Fau	1	1	1	-0.28448	-1.32907	5.03777e-28	7.53197e-24
Ehbp1l1	1	0.581	0.285	0.473194	1.60511	5.64284e-28	8.4366e-24
Lims2	1	0.548	0.241	0.409166	1.50556	8.18499e-28	1.22374e-23
Bace2	1	0.069	0.358	-0.564356	-1.75831	9.52696e-28	1.42438e-23
RP23-249P4.1	1	0.08	0.369	-0.634397	-1.88588	1.3187e-27	1.97159e-23
2510009E07Rik	1	0.399	0.151	0.407963	1.50375	1.61461e-27	2.41401e-23
Enpp3	1	0.113	0.408	-0.674515	-1.96308	1.63562e-27	2.44542e-23
Jmy	1	0.444	0.182	0.42661	1.53205	2.453e-27	3.66748e-23
Aldh1b1	1	0.397	0.148	0.378684	1.46036	3.20142e-27	4.78645e-23
Cfh	1	0.534	0.749	-0.700625	-2.01501	3.3179e-27	4.9606e-23
RP23-81C12.3	1	1	0.986	0.377153	1.45813	3.63075e-27	5.42834e-23
Car12	1	0.061	0.342	-0.598159	-1.81877	3.74263e-27	5.59561e-23
Lsp1	1	0.873	0.638	0.516387	1.67596	4.26088e-27	6.37044e-23
Sntg2	1	0.223	0.049	0.270925	1.31118	5.40554e-27	8.08183e-23
Gas6	1	0.534	0.252	0.449299	1.56721	5.55506e-27	8.30537e-23
Ezr	1	0.088	0.371	-0.602186	-1.82611	5.94443e-27	8.88752e-23
Mcam	1	0.485	0.206	0.411529	1.50912	6.16438e-27	9.21637e-23
Tacstd2	1	0.096	0.382	-0.707358	-2.02862	6.23074e-27	9.31557e-23
Urah	1	0.157	0.437	-0.728194	-2.07134	1.23064e-26	1.83993e-22
Fgl2	1	0.537	0.245	0.366577	1.44279	1.54595e-26	2.31135e-22
Chpf	1	0.576	0.29	0.436528	1.54733	2.46927e-26	3.69181e-22
Myom1	1	0.366	0.131	0.378738	1.46044	3.29339e-26	4.92395e-22
Usp1	1	0.35	0.121	0.329842	1.39075	4.6256e-26	6.91573e-22
Lama5	1	0.766	0.587	0.530198	1.69927	5.1376e-26	7.68123e-22
Hoxb6	1	0.069	0.347	-0.55017	-1.73355	5.67895e-26	8.4906e-22
Mtss1l	1	0.325	0.106	0.330796	1.39208	5.94844e-26	8.89352e-22
Mettl24	1	0.207	0.044	0.25659	1.29251	8.88501e-26	1.3284e-21
Dsp	1	0.061	0.33	-0.560575	-1.75168	1.11478e-25	1.66671e-21
Chrdl2	1	0.234	0.058	0.27657	1.3186	1.90394e-25	2.84658e-21
Pigr	1	0.149	0.419	-0.701136	-2.01604	2.36743e-25	3.53955e-21
Emp3	1	0.76	0.467	0.455348	1.57672	2.88716e-25	4.31659e-21
Epdr1	1	0.317	0.104	0.323777	1.38234	3.16136e-25	4.72655e-21
Entpd1	1	0.427	0.175	0.37222	1.45095	3.53124e-25	5.27955e-21
Ddit4l	1	0.471	0.217	0.456023	1.57779	3.60495e-25	5.38977e-21
Serpinh1	1	0.89	0.684	0.455135	1.57639	3.69206e-25	5.51999e-21
Ppm1l	1	0.273	0.08	0.314278	1.36927	4.23209e-25	6.3274e-21
Cdh1	1	0.047	0.309	-0.540234	-1.71641	6.23744e-25	9.3256e-21
Grb7	1	0.129	0.403	-0.568522	-1.76566	6.40513e-25	9.57631e-21
Cxcl14	1	0.121	0.392	-0.768645	-2.15684	7.31417e-25	1.09354e-20
Smim22	1	0.168	0.442	-0.618201	-1.85559	9.58324e-25	1.43279e-20
Eef1b2	1	0.975	0.99	-0.430552	-1.53811	9.98337e-25	1.49261e-20
Rpl41	1	1	1	0.267595	1.30682	1.08872e-24	1.62775e-20
Svil	1	0.501	0.245	0.453275	1.57346	1.50317e-24	2.24739e-20
Ppp1cb	1	0.818	0.632	0.45608	1.57788	1.65293e-24	2.4713e-20
Atp12a	1	0.193	0.04	0.263985	1.30211	1.89328e-24	2.83065e-20
Oit1	1	0.132	0.402	-0.644388	-1.90482	2.58915e-24	3.87103e-20
Akap1	1	0.383	0.151	0.373252	1.45245	2.8349e-24	4.23846e-20
Cacnb3	1	0.551	0.287	0.437957	1.54954	2.96692e-24	4.43585e-20
Ifitm1	1	0.556	0.717	-1.06172	-2.89133	4.45817e-24	6.66541e-20
Ptger3	1	0.259	0.075	0.310395	1.36396	4.72786e-24	7.06863e-20
Rcn3	1	0.782	0.523	0.483657	1.62199	6.71374e-24	1.00377e-19
H2-K1	1	0.755	0.902	-0.572341	-1.77241	7.90422e-24	1.18176e-19
Sh3bgrl	1	0.741	0.483	0.469405	1.59904	9.74993e-24	1.45771e-19
Ahcyl2	1	0.16	0.424	-0.673516	-1.96112	1.09773e-23	1.64121e-19
F3	1	0.3	0.541	-0.678573	-1.97106	1.26801e-23	1.8958e-19
Map3k20	1	0.482	0.228	0.3983	1.48929	1.43351e-23	2.14324e-19
Actn1	1	0.612	0.345	0.46069	1.58517	1.65076e-23	2.46804e-19
Col6a4	1	0.967	0.77	0.385154	1.46984	1.87772e-23	2.80737e-19
Prrx1	1	0.419	0.179	0.381414	1.46435	2.20065e-23	3.29019e-19
Rpl36al	1	0.482	0.693	-0.563467	-1.75675	2.25478e-23	3.37112e-19
Ldha	1	0.727	0.852	-0.549557	-1.73249	3.64369e-23	5.44768e-19
Rps25	1	0.912	0.959	-0.451748	-1.57106	3.91704e-23	5.85637e-19
Rps8	1	1	1	-0.334311	-1.39698	5.01677e-23	7.50058e-19
Meis2	1	0.347	0.13	0.330233	1.39129	5.88764e-23	8.80261e-19
Adi1	1	0.154	0.409	-0.647392	-1.91055	7.22992e-23	1.08094e-18
Mbnl1	1	0.667	0.368	0.391577	1.47931	9.09688e-23	1.36008e-18
Prom1	1	0.072	0.327	-0.465101	-1.59217	1.07616e-22	1.60897e-18
RP23-181J14.2	1	0.03	0.268	-0.459094	-1.58264	1.17006e-22	1.74936e-18
Gaa	1	0.796	0.598	0.46402	1.59045	1.35578e-22	2.02703e-18
Dst	1	0.576	0.311	0.440396	1.55332	1.53109e-22	2.28913e-18
Efemp2	1	0.573	0.309	0.418167	1.51917	2.22393e-22	3.32499e-18
Dlx5	1	0.055	0.299	-0.509673	-1.66475	2.58772e-22	3.8689e-18
Rab25	1	0.201	0.45	-0.622545	-1.86366	3.35135e-22	5.0106e-18
AC167245.5	1	0.309	0.109	0.313988	1.36887	4.49288e-22	6.71731e-18
Psmd3	1	0.661	0.795	-0.588409	-1.80112	4.84413e-22	7.24246e-18
Atg9b	1	0.033	0.266	-0.461742	-1.58684	6.10733e-22	9.13107e-18
Capn5	1	0.303	0.538	-0.613696	-1.84725	7.40327e-22	1.10686e-17
Col4a6	1	0.331	0.125	0.334077	1.39665	8.75624e-22	1.30915e-17
Aqp5	1	0.218	0.464	-0.644373	-1.90479	9.94148e-22	1.48635e-17
S100a1	1	0.766	0.511	0.419509	1.52121	1.06181e-21	1.58752e-17
Ier3	1	0.256	0.494	-0.687658	-1.98905	1.0931e-21	1.63429e-17
RP23-192C21.1	1	0.088	0.334	-0.489915	-1.63218	1.31341e-21	1.96367e-17
Zfp651	1	0.355	0.138	0.287837	1.33354	1.87072e-21	2.79691e-17
Fut9	1	0.08	0.324	-0.479237	-1.61484	2.08e-21	3.10981e-17
Slc28a3	1	0.044	0.276	-0.438603	-1.55054	2.60595e-21	3.89615e-17
Ckmt1	1	0.091	0.337	-0.462801	-1.58852	3.00407e-21	4.49138e-17
Plcb4	1	0.242	0.073	0.273329	1.31433	3.40201e-21	5.08635e-17
Cd81	1	0.964	0.889	0.341868	1.40757	3.64336e-21	5.44719e-17
Glipr1	1	0.292	0.103	0.305551	1.35737	4.22244e-21	6.31298e-17
Aspg	1	0.107	0.348	-0.810031	-2.24798	4.48181e-21	6.70075e-17
Timm8b	1	0.391	0.632	-0.483593	-1.62189	5.02534e-21	7.51338e-17
Wwc1	1	0.063	0.302	-0.451037	-1.56994	6.07346e-21	9.08043e-17
Lgals3bp	1	0.496	0.731	-0.532973	-1.70399	6.22658e-21	9.30936e-17
Itm2b	1	0.956	0.986	-0.375513	-1.45574	6.80814e-21	1.01788e-16
Prkab1	1	0.14	0.398	-0.457129	-1.57953	7.91932e-21	1.18402e-16
Gm47283	1	0.904	0.945	-0.507627	-1.66134	8.15448e-21	1.21918e-16
Nr1d1	1	0.347	0.138	0.307656	1.36023	1.14452e-20	1.71118e-16
Rpl28	1	1	1	-0.272108	-1.31273	1.21835e-20	1.82156e-16
Vldlr	1	0.366	0.152	0.314608	1.36972	1.29318e-20	1.93343e-16
Msrb1	1	0.73	0.483	0.382237	1.46556	1.30479e-20	1.95079e-16
Muc4	1	0.055	0.284	-0.450886	-1.5697	1.37314e-20	2.05299e-16
Ndufb9	1	0.942	0.822	0.383485	1.46739	1.55207e-20	2.3205e-16
Gmds	1	0.091	0.33	-0.471661	-1.60265	1.5629e-20	2.33669e-16
Carkd	1	0.361	0.606	-0.506952	-1.66022	1.62295e-20	2.42648e-16
Il6st	1	0.771	0.549	0.409156	1.50555	1.80214e-20	2.69438e-16
Adrb2	1	0.223	0.065	0.274777	1.31624	1.81687e-20	2.71641e-16
Unc45a	1	0.512	0.258	0.34515	1.4122	1.91028e-20	2.85605e-16
Slc39a8	1	0.102	0.34	-0.517053	-1.67708	2.06944e-20	3.09402e-16
Ptpru	1	0.138	0.384	-0.520221	-1.6824	2.29909e-20	3.43737e-16
Map7d1	1	0.639	0.4	0.429104	1.53588	2.72567e-20	4.07514e-16
Pik3ip1	1	0.562	0.319	0.403505	1.49706	2.82753e-20	4.22744e-16
Sftpd	1	0.204	0.446	-0.572957	-1.7735	2.84473e-20	4.25315e-16
Btf3	1	0.837	0.88	-0.597824	-1.81816	3.22248e-20	4.81794e-16
Galnt16	1	0.515	0.262	0.378138	1.45956	3.48478e-20	5.21009e-16
Ltbp3	1	0.636	0.398	0.432622	1.54129	3.73624e-20	5.58606e-16
Dgcr6	1	0.556	0.312	0.387096	1.4727	3.88987e-20	5.81575e-16
Chst12	1	0.452	0.214	0.358479	1.43115	4.12333e-20	6.16479e-16
Ndn	1	0.383	0.166	0.326322	1.38586	4.66216e-20	6.9704e-16
Zyx	1	0.848	0.623	0.36494	1.44043	4.78005e-20	7.14666e-16
Ftl1	1	1	1	-0.308096	-1.36083	5.49674e-20	8.21818e-16
Ednra	1	0.27	0.092	0.269695	1.30957	5.76888e-20	8.62505e-16
Fn1	1	0.994	0.853	0.284485	1.32908	6.38469e-20	9.54575e-16
Alox15	1	0.11	0.35	-0.490919	-1.63382	6.56777e-20	9.81948e-16
Itga1	1	0.35	0.143	0.337069	1.40084	7.64943e-20	1.14367e-15
Meis1	1	0.468	0.233	0.342921	1.40906	8.34145e-20	1.24713e-15
mt-Cytb	1	0.953	0.835	0.353103	1.42348	9.52978e-20	1.4248e-15
Rab20	1	0.135	0.368	-0.536125	-1.70937	9.74101e-20	1.45638e-15
RP23-375N21.2	1	0.49	0.243	0.346726	1.41443	1.10549e-19	1.65281e-15
Ctnnb1	1	0.755	0.846	-0.493559	-1.63814	1.11829e-19	1.67196e-15
Ccdc80	1	0.636	0.379	0.400133	1.49202	1.12822e-19	1.6868e-15
Kctd1	1	0.091	0.321	-0.460589	-1.58501	1.3045e-19	1.95035e-15
Ces1d	1	0.127	0.367	-0.46704	-1.59527	1.45115e-19	2.16962e-15
Anxa6	1	0.818	0.692	0.418996	1.52043	1.50321e-19	2.24745e-15
Fcgrt	1	0.689	0.441	0.418996	1.52043	1.52007e-19	2.27266e-15
Tspan13	1	0.41	0.184	0.315649	1.37115	1.57539e-19	2.35537e-15
Parva	1	0.705	0.505	0.4146	1.51376	1.72982e-19	2.58626e-15
Rpl10	1	0.992	0.994	-0.402927	-1.4962	2.35596e-19	3.5224e-15
Atp5j2	1	0.989	0.973	0.305129	1.3568	2.56247e-19	3.83115e-15
Dpep1	1	0.628	0.364	0.366679	1.44293	2.67917e-19	4.00562e-15
Olfml2b	1	0.251	0.083	0.269299	1.30905	2.79919e-19	4.18507e-15
Pdzk1ip1	1	0.209	0.452	-0.513928	-1.67184	2.90923e-19	4.34959e-15
Smarcd3	1	0.372	0.158	0.282058	1.32586	2.93019e-19	4.38093e-15
Ndufa13	1	0.97	0.912	0.34977	1.41874	3.04313e-19	4.54979e-15
Wbp1l	1	0.625	0.394	0.398787	1.49002	3.2607e-19	4.87508e-15
Cldn23	1	0.025	0.23	-0.354226	-1.42508	3.33746e-19	4.98984e-15
Oas2	1	0.105	0.34	-0.426821	-1.53238	3.79556e-19	5.67474e-15
Vmp1	1	0.441	0.637	-0.596993	-1.81665	4.03711e-19	6.03589e-15
Cox5a	1	0.587	0.767	-0.449204	-1.56706	4.66723e-19	6.97798e-15
Tuba1b	1	0.791	0.551	0.378797	1.46053	4.85101e-19	7.25274e-15
Neurl1a	1	0.231	0.073	0.251417	1.28585	5.33266e-19	7.97286e-15
Fstl1	1	0.634	0.378	0.372731	1.45169	5.5727e-19	8.33175e-15
Cxcl12	1	0.601	0.337	0.35501	1.4262	6.09677e-19	9.11528e-15
Lmna	1	0.733	0.482	0.374785	1.45468	6.2545e-19	9.35111e-15
Tmem50b	1	0.19	0.419	-0.563527	-1.75686	6.7235e-19	1.00523e-14
Ndufa2	1	0.909	0.865	0.366346	1.44245	7.54463e-19	1.128e-14
Naip1	1	0.052	0.266	-0.41309	-1.51148	8.05018e-19	1.20358e-14
Osr2	1	0.485	0.248	0.337082	1.40085	8.74576e-19	1.30758e-14
Tmem176b	1	0.716	0.812	-0.524395	-1.68944	9.05762e-19	1.35421e-14
Col12a1	1	0.289	0.106	0.279247	1.32213	9.15392e-19	1.3686e-14
Itga7	1	0.325	0.133	0.309548	1.36281	1.03351e-18	1.5452e-14
H3f3a	1	0.975	0.986	-0.380978	-1.46372	1.0442e-18	1.56118e-14
Podxl2	1	0.38	0.171	0.310354	1.36391	1.07371e-18	1.6053e-14
Rpl17	1	1	1	-0.292803	-1.34018	1.13449e-18	1.69617e-14
Ndufa4	1	0.997	0.975	0.307526	1.36006	1.76763e-18	2.64279e-14
Tubb5	1	0.948	0.813	0.357161	1.42927	1.81289e-18	2.71046e-14
Rps15a	1	1	0.999	-0.261075	-1.29833	1.93863e-18	2.89844e-14
Fermt2	1	0.372	0.166	0.300941	1.35113	2.0106e-18	3.00605e-14
Mapk13	1	0.044	0.252	-0.356238	-1.42795	2.02212e-18	3.02327e-14
Rspo1	1	0.408	0.192	0.318316	1.37481	2.16519e-18	3.23718e-14
Emb	1	0.077	0.3	-0.415269	-1.51478	2.24516e-18	3.35674e-14
AC164564.3	1	0.094	0.317	-0.40415	-1.49803	2.26438e-18	3.38548e-14
Akr1c14	1	0.322	0.131	0.265539	1.30413	2.33573e-18	3.49214e-14
Dhcr24	1	0.3	0.511	-0.56097	-1.75237	2.38916e-18	3.57204e-14
Rpl10a	1	1	1	-0.253673	-1.28875	2.43055e-18	3.63392e-14
Fam107b	1	0.124	0.345	-0.503588	-1.65465	2.44174e-18	3.65064e-14
Tfcp2l1	1	0.058	0.272	-0.387657	-1.47352	2.62959e-18	3.9315e-14
Slc25a5	1	0.493	0.723	-0.408637	-1.50477	4.6291e-18	6.92096e-14
Hnrnpa2b1	1	0.758	0.858	-0.434459	-1.54413	4.69306e-18	7.0166e-14
Mt2	1	0.32	0.532	-0.533083	-1.70418	5.11452e-18	7.64672e-14
Rbm47	1	0.022	0.217	-0.319283	-1.37614	5.18124e-18	7.74648e-14
Lox	1	0.612	0.354	0.33274	1.39478	6.5067e-18	9.72816e-14
Mical3	1	0.35	0.156	0.331613	1.39321	6.61114e-18	9.88431e-14
Cbx6	1	0.446	0.243	0.385965	1.47103	7.15763e-18	1.07014e-13
Rab3ip	1	0.336	0.143	0.271164	1.31149	7.72761e-18	1.15535e-13
AC163329.3	1	0.41	0.2	0.316786	1.37271	9.63803e-18	1.44098e-13
Spint2	1	0.675	0.786	-0.59166	-1.80699	1.02198e-17	1.52796e-13
Rexo2	1	0.565	0.315	0.345101	1.41213	1.07425e-17	1.60611e-13
Eps8l2	1	0.116	0.334	-0.460011	-1.58409	1.08264e-17	1.61865e-13
Ndrg2	1	0.526	0.309	0.392452	1.48061	1.15782e-17	1.73105e-13
Inhbb	1	0.471	0.252	0.346101	1.41355	1.29219e-17	1.93195e-13
RP23-153M14.8	1	0.096	0.312	-0.439048	-1.55123	1.43744e-17	2.14912e-13
Ap1m2	1	0.088	0.303	-0.404394	-1.49839	1.49021e-17	2.22801e-13
Zfp7	1	0.083	0.297	-0.428584	-1.53508	1.53904e-17	2.30101e-13
Oasl2	1	0.102	0.325	-0.386375	-1.47164	1.76775e-17	2.64296e-13
Rnf213	1	0.187	0.42	-0.425701	-1.53066	1.8233e-17	2.72601e-13
Hspa2	1	0.314	0.131	0.285465	1.33038	2.01986e-17	3.01989e-13
Pax8	1	0.036	0.234	-0.337685	-1.4017	2.02681e-17	3.03029e-13
Slc35g1	1	0.052	0.256	-0.346838	-1.41459	2.06476e-17	3.08702e-13
Rbbp7	1	0.433	0.641	-0.478178	-1.61313	2.15743e-17	3.22557e-13
Rnpep	1	0.163	0.395	-0.417946	-1.51884	2.28135e-17	3.41085e-13
Nxn	1	0.521	0.3	0.365906	1.44182	2.73302e-17	4.08613e-13
Gsr	1	0.069	0.278	-0.34893	-1.41755	2.76299e-17	4.13095e-13
Tef	1	0.311	0.129	0.275531	1.31723	2.76375e-17	4.13208e-13
RP23-168M5.3	1	0.548	0.315	0.352437	1.42253	3.00899e-17	4.49874e-13
Srpx	1	0.322	0.137	0.274217	1.3155	3.43821e-17	5.14046e-13
Hddc2	1	0.096	0.311	-0.39337	-1.48197	3.43897e-17	5.1416e-13
Eif4ebp1	1	0.634	0.388	0.357436	1.42966	3.48014e-17	5.20316e-13
Penk	1	0.639	0.369	0.332864	1.39496	3.73169e-17	5.57924e-13
Eif4a1	1	0.744	0.831	-0.45825	-1.5813	4.26372e-17	6.37469e-13
Arg1	1	0.154	0.372	-0.546215	-1.72671	4.48312e-17	6.70271e-13
Gsn	1	0.983	0.858	0.251988	1.28658	4.67866e-17	6.99506e-13
Plpp2	1	0.182	0.407	-0.437473	-1.54879	4.84907e-17	7.24985e-13
Dcaf11	1	0.171	0.392	-0.451416	-1.57053	5.50887e-17	8.23632e-13
Slc2a12	1	0.309	0.132	0.308884	1.3619	5.83505e-17	8.72398e-13
Pde5a	1	0.361	0.172	0.336628	1.40022	6.14796e-17	9.19182e-13
Coro1c	1	0.504	0.272	0.325105	1.38418	7.11664e-17	1.06401e-12
Fkbp9	1	0.468	0.249	0.319401	1.3763	7.32612e-17	1.09533e-12
Sec61b	1	0.708	0.827	-0.42109	-1.52362	7.33268e-17	1.09631e-12
Chdh	1	0.052	0.249	-0.357146	-1.42924	7.45384e-17	1.11442e-12
Mycn	1	0.022	0.205	-0.304723	-1.35625	7.47021e-17	1.11687e-12
Jak2	1	0.187	0.404	-0.485452	-1.62491	7.87106e-17	1.1768e-12
Bin1	1	0.455	0.23	0.272155	1.31279	7.91995e-17	1.18411e-12
Clint1	1	0.204	0.426	-0.450337	-1.56884	8.49702e-17	1.27039e-12
Irf6	1	0.019	0.201	-0.293834	-1.34156	8.54821e-17	1.27804e-12
Epb41l4aos	1	0.259	0.46	-0.528252	-1.69597	8.882e-17	1.32795e-12
Tmem256	1	0.829	0.702	0.360304	1.43377	9.4448e-17	1.41209e-12
Lgals3	1	0.259	0.488	-0.454528	-1.57543	1.00459e-16	1.50196e-12
Ormdl2	1	0.03	0.217	-0.305479	-1.35727	1.05092e-16	1.57123e-12
Rpl14	1	1	1	-0.255783	-1.29147	1.13432e-16	1.69592e-12
Bhlhe40	1	0.066	0.269	-0.36583	-1.44171	1.15994e-16	1.73422e-12
Wls	1	0.388	0.6	-0.470353	-1.60056	1.21785e-16	1.82081e-12
Rpl36a	1	0.989	0.993	-0.299212	-1.3488	1.35244e-16	2.02204e-12
Entpd8	1	0.041	0.231	-0.350968	-1.42044	1.66175e-16	2.48448e-12
Esrp1	1	0.036	0.224	-0.308506	-1.36139	1.67251e-16	2.50057e-12
Rasgrp2	1	0.339	0.151	0.292055	1.33918	1.71386e-16	2.5624e-12
Rad51b	1	0.063	0.264	-0.349762	-1.41873	1.76066e-16	2.63236e-12
Cd14	1	0.204	0.419	-0.494636	-1.6399	1.93312e-16	2.8902e-12
Col4a1	1	0.986	0.842	0.332235	1.39408	2.0356e-16	3.04342e-12
Mdk	1	0.59	0.363	0.381392	1.46432	2.10943e-16	3.15381e-12
Sox17	1	0.091	0.295	-0.396282	-1.48629	2.27082e-16	3.3951e-12
Gramd3	1	0.072	0.273	-0.365518	-1.44126	2.71679e-16	4.06187e-12
Col18a1	1	0.485	0.663	-0.666501	-1.94741	2.74721e-16	4.10735e-12
Rasd2	1	0.309	0.135	0.298566	1.34792	2.85317e-16	4.26578e-12
Tbca	1	0.548	0.712	-0.473144	-1.60503	2.94234e-16	4.39909e-12
Oaz1	1	1	0.992	0.286523	1.33179	2.97808e-16	4.45252e-12
Calu	1	0.705	0.502	0.370243	1.44809	3.00516e-16	4.49302e-12
Gng12	1	0.612	0.751	-0.570245	-1.7687	3.12071e-16	4.66578e-12
Mal2	1	0.085	0.29	-0.387507	-1.4733	3.26729e-16	4.88493e-12
C2cd4a	1	0.179	0.404	-0.39267	-1.48093	3.49271e-16	5.22194e-12
Lad1	1	0.113	0.32	-0.411879	-1.50965	3.85476e-16	5.76326e-12
Clta	1	0.573	0.757	-0.41668	-1.51692	4.33063e-16	6.47472e-12
Isg15	1	0.16	0.37	-0.489443	-1.63141	4.50672e-16	6.73799e-12
Rhpn2	1	0.063	0.255	-0.396282	-1.48629	4.63799e-16	6.93426e-12
Psme1	1	0.512	0.699	-0.437257	-1.54845	4.71155e-16	7.04424e-12
Tln1	1	0.708	0.502	0.371646	1.45012	5.40649e-16	8.08324e-12
Pkd1	1	0.526	0.302	0.32944	1.39019	6.23278e-16	9.31863e-12
Irf7	1	0.416	0.61	-0.492628	-1.63661	6.25398e-16	9.35033e-12
Celsr2	1	0.014	0.182	-0.282641	-1.32663	6.40701e-16	9.57911e-12
Lamc2	1	0.08	0.278	-0.379102	-1.46097	6.69245e-16	1.00059e-11
Arfgef1	1	0.193	0.402	-0.500398	-1.64938	6.7396e-16	1.00764e-11
Ethe1	1	0.496	0.275	0.30414	1.35546	6.78043e-16	1.01374e-11
Slc39a4	1	0.229	0.438	-0.489308	-1.63119	7.08583e-16	1.0594e-11
Tinagl1	1	0.468	0.258	0.344647	1.41149	7.98308e-16	1.19355e-11
Dynll1	1	0.961	0.906	0.307101	1.35948	8.50912e-16	1.2722e-11
Dap	1	0.369	0.571	-0.446101	-1.56221	8.76025e-16	1.30975e-11
Blnk	1	0.05	0.236	-0.330042	-1.39103	9.68383e-16	1.44783e-11
AC114008.1	1	0.028	0.204	-0.315431	-1.37085	9.88461e-16	1.47785e-11
Tspan4	1	0.518	0.303	0.35106	1.42057	9.98033e-16	1.49216e-11
Tagap	1	0.355	0.167	0.26225	1.29985	1.02649e-15	1.53471e-11
Sypl	1	0.444	0.624	-0.476786	-1.61089	1.05737e-15	1.58087e-11
Lims1	1	0.493	0.281	0.331391	1.3929	1.06821e-15	1.59708e-11
Fgfr2	1	0.314	0.138	0.271701	1.3122	1.08303e-15	1.61924e-11
Esrp2	1	0.039	0.22	-0.290907	-1.33764	1.10124e-15	1.64646e-11
Rtp4	1	0.113	0.32	-0.368575	-1.44567	1.18268e-15	1.76823e-11
Esyt3	1	0.014	0.179	-0.277063	-1.31925	1.25307e-15	1.87346e-11
Thra	1	0.501	0.295	0.335729	1.39896	1.29586e-15	1.93743e-11
Dgat2	1	0.24	0.443	-0.501143	-1.65061	1.33699e-15	1.99893e-11
Lamc1	1	0.452	0.242	0.313181	1.36777	1.38434e-15	2.06973e-11
Cdo1	1	0.028	0.203	-0.307782	-1.3604	1.40739e-15	2.10419e-11
Fnbp1	1	0.386	0.193	0.298314	1.34758	1.41696e-15	2.1185e-11
Nrbp2	1	0.449	0.242	0.309861	1.36324	1.42357e-15	2.12838e-11
Vps4b	1	0.267	0.481	-0.438299	-1.55007	1.55039e-15	2.31798e-11
Slc27a2	1	0.044	0.225	-0.348027	-1.41627	1.6569e-15	2.47724e-11
Ncapg	1	0.047	0.229	-0.32646	-1.38605	1.83863e-15	2.74893e-11
Add3	1	0.14	0.352	-0.368068	-1.44494	1.89643e-15	2.83535e-11
Spint1	1	0.08	0.274	-0.348474	-1.4169	1.90522e-15	2.84849e-11
Gpsm2	1	0.444	0.235	0.29327	1.34081	1.93212e-15	2.88871e-11
Hoxb2	1	0.028	0.201	-0.273554	-1.31463	2.21327e-15	3.30905e-11
Lhpp	1	0.369	0.177	0.283853	1.32824	2.4051e-15	3.59586e-11
Ech1	1	0.749	0.62	0.401049	1.49339	2.69968e-15	4.0363e-11
Serpina1a	1	0.105	0.3	-0.396726	-1.48695	3.10116e-15	4.63654e-11
Ptov1	1	0.851	0.761	0.348872	1.41747	3.51569e-15	5.25631e-11
RP23-155A10.1	1	0.647	0.434	0.351265	1.42086	3.53234e-15	5.2812e-11
Gabrp	1	0.022	0.19	-0.276556	-1.31858	3.57222e-15	5.34082e-11
Slc25a23	1	0.273	0.114	0.264191	1.30238	3.66308e-15	5.47667e-11
Alox12e	1	0.149	0.354	-0.40594	-1.50071	3.72688e-15	5.57206e-11
Col4a5	1	0.306	0.14	0.291628	1.33861	4.60678e-15	6.88759e-11
Cd68	1	0.063	0.249	-0.312808	-1.36726	5.73421e-15	8.57322e-11
Chp1	1	0.165	0.371	-0.38842	-1.47465	5.78018e-15	8.64195e-11
Six5	1	0.35	0.171	0.303013	1.35393	6.10592e-15	9.12896e-11
Synm	1	0.388	0.188	0.278663	1.32136	6.13482e-15	9.17217e-11
Atp5d	1	0.989	0.97	0.279337	1.32225	6.32141e-15	9.45114e-11
Tnfsf10	1	0.058	0.242	-0.306144	-1.35818	6.51608e-15	9.74219e-11
Cd55	1	0.077	0.271	-0.312566	-1.36693	6.632e-15	9.9155e-11
H2afz	1	0.928	0.862	0.339758	1.40461	6.67946e-15	9.98646e-11
Txnip	1	0.997	0.973	0.28755	1.33316	7.57395e-15	1.13238e-10
Hist1h1c	1	0.595	0.402	0.37159	1.45004	7.60363e-15	1.13682e-10
Ap2m1	1	0.57	0.763	-0.384078	-1.46826	7.62659e-15	1.14025e-10
Acaa2	1	0.576	0.358	0.310602	1.36425	7.93237e-15	1.18597e-10
Tmem109	1	0.499	0.291	0.325388	1.38457	8.13158e-15	1.21575e-10
Lrig1	1	0.094	0.287	-0.348393	-1.41679	8.30281e-15	1.24135e-10
Nptn	1	0.667	0.451	0.326014	1.38544	9.426e-15	1.40928e-10
Ppl	1	0.022	0.186	-0.265453	-1.30402	9.51356e-15	1.42237e-10
Sem1	1	0.909	0.958	-0.322312	-1.38031	1.04389e-14	1.56071e-10
H3f3b	1	0.848	0.918	-0.372685	-1.45163	1.05893e-14	1.5832e-10
Aldh1a2	1	0.105	0.296	-0.41854	-1.51974	1.24362e-14	1.85933e-10
Bst2	1	0.948	0.855	0.298505	1.34784	1.27324e-14	1.90362e-10
Pbx1	1	0.512	0.315	0.35343	1.42394	1.31907e-14	1.97215e-10
Rps5	1	0.994	0.999	-0.302251	-1.3529	1.33273e-14	1.99256e-10
Cdkl1	1	0.039	0.209	-0.286235	-1.33141	1.38004e-14	2.0633e-10
Rbms2	1	0.375	0.191	0.276496	1.3185	1.39075e-14	2.07931e-10
Mecom	1	0.039	0.208	-0.298573	-1.34793	1.54439e-14	2.30902e-10
Ndufb2	1	0.747	0.579	0.345281	1.41239	1.55732e-14	2.32834e-10
Esyt1	1	0.435	0.236	0.287513	1.33311	1.69811e-14	2.53885e-10
Itgb3	1	0.32	0.15	0.274636	1.31605	1.85733e-14	2.7769e-10
Akr1c19	1	0.047	0.22	-0.287906	-1.33363	1.94718e-14	2.91122e-10
Rdh10	1	0.152	0.343	-0.425199	-1.5299	2.08875e-14	3.12289e-10
Smpdl3a	1	0.248	0.451	-0.429001	-1.53572	2.11402e-14	3.16067e-10
Gtf2f2	1	0.138	0.332	-0.372413	-1.45123	2.28185e-14	3.4116e-10
Ndufb7	1	0.691	0.506	0.334028	1.39658	2.31348e-14	3.45889e-10
Pfkm	1	0.306	0.142	0.282907	1.32698	2.66225e-14	3.98033e-10
Cuedc2	1	0.537	0.333	0.319136	1.37594	2.70709e-14	4.04737e-10
Rab11fip2	1	0.275	0.118	0.258513	1.295	2.87468e-14	4.29793e-10
Atp6v0e	1	0.529	0.721	-0.373562	-1.4529	3.05575e-14	4.56865e-10
RP23-359B23.11	1	0.063	0.236	-0.538678	-1.71374	3.06179e-14	4.57768e-10
Fblim1	1	0.394	0.204	0.274096	1.31534	3.13629e-14	4.68906e-10
Cd151	1	0.658	0.479	0.341221	1.40666	3.21065e-14	4.80025e-10
Arpc1a	1	0.35	0.538	-0.428927	-1.53561	3.48867e-14	5.21591e-10
Emc10	1	0.683	0.492	0.341857	1.40756	3.76526e-14	5.62944e-10
Mgst3	1	0.446	0.251	0.298429	1.34774	3.90156e-14	5.83323e-10
Csf3	1	0.041	0.213	-0.270495	-1.31061	4.23954e-14	6.33853e-10
Slc44a2	1	0.24	0.427	-0.419126	-1.52063	4.42921e-14	6.62212e-10
Sun2	1	0.377	0.194	0.280223	1.32342	4.96195e-14	7.41861e-10
Clip3	1	0.41	0.221	0.299308	1.34892	5.23658e-14	7.82921e-10
Zfp467	1	0.446	0.252	0.280812	1.32421	6.63921e-14	9.92629e-10
mt-Nd1	1	0.865	0.67	0.251795	1.28633	6.828e-14	1.02085e-09
Xpnpep1	1	0.14	0.334	-0.341449	-1.40699	7.36391e-14	1.10098e-09
Ptma	1	0.97	0.988	-0.300852	-1.35101	7.75729e-14	1.15979e-09
Adamts2	1	0.601	0.373	0.292352	1.33958	7.97512e-14	1.19236e-09
Nipsnap3b	1	0.058	0.232	-0.295011	-1.34314	8.02458e-14	1.19975e-09
Aplp2	1	0.631	0.45	0.364039	1.43913	8.11625e-14	1.21346e-09
Fuom	1	0.697	0.791	-0.449248	-1.56713	8.39942e-14	1.2558e-09
Antxr2	1	0.441	0.249	0.300387	1.35038	8.58415e-14	1.28342e-09
Rps6	1	0.97	0.986	-0.282974	-1.32707	9.16851e-14	1.37078e-09
Tmem173	1	0.113	0.301	-0.349238	-1.41799	9.29331e-14	1.38944e-09
Sel1l3	1	0.039	0.202	-0.284784	-1.32947	9.39711e-14	1.40496e-09
Uap1	1	0.041	0.205	-0.255841	-1.29155	9.60133e-14	1.43549e-09
Mcl1	1	0.273	0.475	-0.367354	-1.44391	9.68782e-14	1.44843e-09
Trim2	1	0.127	0.321	-0.338879	-1.40337	9.92062e-14	1.48323e-09
Romo1	1	0.733	0.556	0.309426	1.36264	1.02492e-13	1.53236e-09
Prr13	1	0.218	0.407	-0.379464	-1.4615	1.06105e-13	1.58637e-09
Gda	1	0.08	0.261	-0.295175	-1.34336	1.10807e-13	1.65668e-09
Arf1	1	0.499	0.684	-0.359928	-1.43323	1.38021e-13	2.06355e-09
Paox	1	0.077	0.256	-0.299525	-1.34922	1.40956e-13	2.10743e-09
Dazap2	1	0.57	0.723	-0.397418	-1.48798	1.42271e-13	2.12709e-09
Aktip	1	0.121	0.306	-0.358008	-1.43048	1.56772e-13	2.34389e-09
Iqgap2	1	0.069	0.243	-0.305373	-1.35713	1.61815e-13	2.4193e-09
Dync1i1	1	0.028	0.182	-0.260104	-1.29706	1.64973e-13	2.46651e-09
Ppp6r1	1	0.523	0.334	0.32959	1.3904	1.69219e-13	2.53e-09
Msx1	1	0.096	0.278	-0.347846	-1.41601	1.71555e-13	2.56492e-09
Coa3	1	0.383	0.574	-0.400073	-1.49193	1.82913e-13	2.73473e-09
G6pdx	1	0.16	0.353	-0.358867	-1.43171	1.85151e-13	2.76819e-09
Herpud1	1	0.43	0.246	0.292758	1.34012	1.86341e-13	2.78598e-09
Snhg18	1	0.774	0.564	0.291205	1.33804	1.9444e-13	2.90707e-09
Eps8l1	1	0.061	0.23	-0.283706	-1.32804	2.29627e-13	3.43315e-09
Rhoc	1	0.777	0.64	0.344737	1.41162	2.3902e-13	3.57358e-09
Fzd2	1	0.449	0.26	0.301425	1.35178	2.44355e-13	3.65335e-09
Muc1	1	0.253	0.451	-0.446141	-1.56227	2.68236e-13	4.01039e-09
Abcb1b	1	0.017	0.161	-0.317179	-1.37325	2.70171e-13	4.03933e-09
Mtus1	1	0.163	0.351	-0.391138	-1.47866	2.81133e-13	4.20322e-09
Ndufb8	1	0.821	0.72	0.319864	1.37694	2.839e-13	4.24458e-09
Ugdh	1	0.121	0.309	-0.342294	-1.40817	2.91615e-13	4.35994e-09
Vegfb	1	0.424	0.243	0.306652	1.35887	3.06004e-13	4.57506e-09
Naaa	1	0.077	0.253	-0.280578	-1.3239	3.13601e-13	4.68865e-09
Sult1d1	1	0.083	0.258	-0.334724	-1.39755	3.21236e-13	4.8028e-09
Zfp36l2	1	0.317	0.529	-0.353986	-1.42474	3.25411e-13	4.86522e-09
Manf	1	0.226	0.426	-0.35669	-1.42859	3.49581e-13	5.22659e-09
Cxadr	1	0.061	0.228	-0.289724	-1.33606	3.54639e-13	5.3022e-09
Ctsl	1	0.895	0.935	-0.391687	-1.47947	3.61023e-13	5.39765e-09
Mxra8	1	0.686	0.495	0.330305	1.39139	3.68591e-13	5.5108e-09
Ets2	1	0.397	0.563	-0.454053	-1.57468	4.03261e-13	6.02915e-09
Arpc5	1	0.419	0.602	-0.390807	-1.47817	4.0746e-13	6.09193e-09
Serpina9	1	0.072	0.243	-0.366987	-1.44338	4.24938e-13	6.35325e-09
Tes	1	0.311	0.151	0.259828	1.29671	4.27598e-13	6.39301e-09
Kank1	1	0.366	0.192	0.25825	1.29466	4.45664e-13	6.66312e-09
Tagln2	1	0.416	0.603	-0.374758	-1.45464	4.8169e-13	7.20175e-09
Erbb2	1	0.154	0.349	-0.327453	-1.38743	5.23106e-13	7.82095e-09
Ggt5	1	0.631	0.431	0.323149	1.38147	5.24313e-13	7.839e-09
Cfi	1	0.033	0.185	-0.265758	-1.30442	5.31658e-13	7.94882e-09
Ralbp1	1	0.163	0.349	-0.365128	-1.4407	5.44677e-13	8.14347e-09
Fkbp10	1	0.466	0.279	0.310562	1.36419	6.00454e-13	8.97739e-09
Ctsh	1	0.32	0.508	-0.382966	-1.46663	6.05624e-13	9.05469e-09
Chac2	1	0.063	0.229	-0.279933	-1.32304	6.2094e-13	9.28367e-09
Vdac1	1	0.529	0.342	0.302739	1.35356	6.8071e-13	1.01773e-08
Clic1	1	0.73	0.851	-0.355251	-1.42654	6.90116e-13	1.03179e-08
AC155158.1	1	0.471	0.632	-0.479536	-1.61532	7.08135e-13	1.05873e-08
Nedd9	1	0.044	0.201	-0.256879	-1.29289	7.10798e-13	1.06271e-08
Uox	1	0.033	0.185	-0.269881	-1.30981	7.1318e-13	1.06628e-08
Stap2	1	0.044	0.202	-0.253087	-1.288	7.40003e-13	1.10638e-08
Txnrd1	1	0.121	0.303	-0.330036	-1.39102	7.76862e-13	1.16149e-08
Bspry	1	0.116	0.297	-0.314972	-1.37022	7.78372e-13	1.16374e-08
Plod1	1	0.667	0.464	0.312573	1.36694	8.98047e-13	1.34267e-08
Cgn	1	0.033	0.184	-0.254792	-1.29019	9.01718e-13	1.34816e-08
Tm9sf3	1	0.295	0.485	-0.405687	-1.50033	9.24569e-13	1.38232e-08
Tbc1d1	1	0.421	0.241	0.295691	1.34405	9.48716e-13	1.41842e-08
Sema4a	1	0.077	0.248	-0.278184	-1.32073	9.74991e-13	1.45771e-08
Ostf1	1	0.196	0.383	-0.33237	-1.39427	1.06722e-12	1.5956e-08
Sh3yl1	1	0.039	0.191	-0.250309	-1.28442	1.19134e-12	1.78117e-08
Slc15a2	1	0.03	0.177	-0.252271	-1.28695	1.39229e-12	2.08162e-08
Rab34	1	0.46	0.273	0.277999	1.32048	1.43423e-12	2.14432e-08
Kctd17	1	0.504	0.3	0.282667	1.32666	1.52271e-12	2.27661e-08
Limk2	1	0.146	0.327	-0.327409	-1.38737	1.55242e-12	2.32102e-08
Scml4	1	0.044	0.198	-0.27333	-1.31433	1.56347e-12	2.33755e-08
Srp9	1	0.273	0.463	-0.387237	-1.4729	1.5837e-12	2.36779e-08
Xbp1	1	0.281	0.477	-0.374521	-1.45429	1.6865e-12	2.52149e-08
Sft2d2	1	0.124	0.306	-0.292756	-1.34012	1.84293e-12	2.75536e-08
Cfb	1	0.107	0.284	-0.295429	-1.3437	1.874e-12	2.80182e-08
Chchd10	1	0.702	0.542	0.339139	1.40374	1.96573e-12	2.93897e-08
Ppp1r2	1	0.424	0.241	0.252775	1.28759	1.9785e-12	2.95806e-08
Acer3	1	0.072	0.235	-0.290572	-1.33719	2.04669e-12	3.06e-08
Nfatc4	1	0.405	0.233	0.292132	1.33928	2.11223e-12	3.158e-08
Crb3	1	0.083	0.254	-0.27263	-1.31341	2.2282e-12	3.33138e-08
Kctd15	1	0.391	0.218	0.284082	1.32854	2.23771e-12	3.3456e-08
Mrps33	1	0.237	0.428	-0.357221	-1.42935	2.44999e-12	3.66298e-08
Atp1a1	1	0.884	0.948	-0.344519	-1.41131	2.52729e-12	3.77856e-08
Palld	1	0.556	0.359	0.294928	1.34303	2.57626e-12	3.85177e-08
Slc14a1	1	0.036	0.184	-0.266842	-1.30583	2.65265e-12	3.96598e-08
AC157774.6	1	0.744	0.61	0.33055	1.39173	2.66965e-12	3.99139e-08
RP24-93H15.3	1	0.061	0.22	-0.25619	-1.292	2.79295e-12	4.17574e-08
Rabac1	1	0.862	0.757	0.276912	1.31905	3.35755e-12	5.01987e-08
Ramp2	1	0.176	0.361	-0.393486	-1.48214	3.60138e-12	5.38442e-08
Slc23a1	1	0.044	0.194	-0.265478	-1.30405	3.71738e-12	5.55786e-08
Cndp1	1	0.041	0.19	-0.25138	-1.2858	3.8227e-12	5.71533e-08
Kcnj8	1	0.366	0.201	0.272289	1.31297	4.12806e-12	6.17186e-08
Rpl31	1	1	1	-0.26453	-1.30282	4.31598e-12	6.45282e-08
Npdc1	1	0.661	0.466	0.288313	1.33418	4.42735e-12	6.61933e-08
Lamp2	1	0.554	0.721	-0.332228	-1.39407	4.4578e-12	6.66486e-08
Zc3h7a	1	0.129	0.307	-0.303172	-1.35415	4.71591e-12	7.05076e-08
Btg1	1	0.444	0.606	-0.387559	-1.47338	4.84451e-12	7.24302e-08
Sgms2	1	0.094	0.26	-0.282153	-1.32598	4.85936e-12	7.26523e-08
Cd164	1	0.364	0.561	-0.333546	-1.39591	5.43552e-12	8.12665e-08
Pdlim1	1	0.143	0.324	-0.295021	-1.34316	5.47911e-12	8.19181e-08
Abhd17c	1	0.072	0.23	-0.265698	-1.30434	5.74349e-12	8.58709e-08
Gpt2	1	0.063	0.221	-0.260373	-1.29741	5.90386e-12	8.82686e-08
Efna1	1	0.14	0.315	-0.307939	-1.36062	7.70735e-12	1.15233e-07
Col15a1	1	0.501	0.315	0.304109	1.35542	8.49294e-12	1.26978e-07
Ddah2	1	0.449	0.273	0.298407	1.34771	8.71694e-12	1.30327e-07
Itpr3	1	0.094	0.259	-0.27124	-1.31159	8.89271e-12	1.32955e-07
Mrps6	1	0.344	0.489	-0.523055	-1.68717	9.05925e-12	1.35445e-07
Rps6ka1	1	0.113	0.29	-0.264791	-1.30316	9.27557e-12	1.38679e-07
Sh3bgrl3	1	0.471	0.646	-0.347764	-1.4159	9.88153e-12	1.47739e-07
Pdia6	1	0.388	0.584	-0.338187	-1.4024	9.94564e-12	1.48697e-07
Uqcc2	1	0.667	0.485	0.306239	1.35831	1.05165e-11	1.57232e-07
Aoc1	1	0.039	0.182	-0.268684	-1.30824	1.06554e-11	1.59309e-07
Lasp1	1	0.107	0.277	-0.265476	-1.30405	1.07146e-11	1.60194e-07
Cnbp	1	0.457	0.625	-0.36517	-1.44076	1.12515e-11	1.68221e-07
Dnajc3	1	0.094	0.262	-0.252673	-1.28746	1.37526e-11	2.05616e-07
Smagp	1	0.132	0.307	-0.29839	-1.34769	1.37899e-11	2.06173e-07
Scand1	1	0.95	0.871	0.252653	1.28744	1.40667e-11	2.10311e-07
Vsir	1	0.366	0.203	0.250908	1.28519	1.42314e-11	2.12774e-07
Tma7	1	0.562	0.729	-0.334097	-1.39668	1.42454e-11	2.12983e-07
Tjp2	1	0.077	0.237	-0.258142	-1.29452	1.42562e-11	2.13145e-07
Endod1	1	0.074	0.23	-0.276496	-1.3185	1.45343e-11	2.17303e-07
Polr2e	1	0.278	0.466	-0.325416	-1.38461	1.49226e-11	2.23107e-07
Cdc42se1	1	0.187	0.37	-0.310863	-1.3646	1.57288e-11	2.35162e-07
Hes1	1	0.074	0.229	-0.261244	-1.29854	1.68065e-11	2.51274e-07
A2m	1	0.116	0.281	-0.378837	-1.46058	1.68614e-11	2.52095e-07
Rnf186	1	0.072	0.226	-0.292857	-1.34025	1.75515e-11	2.62412e-07
S100a11	1	0.59	0.738	-0.364937	-1.44042	1.86904e-11	2.79441e-07
Sestd1	1	0.152	0.326	-0.303843	-1.35506	2.04128e-11	3.05192e-07
Sox4	1	0.579	0.387	0.26787	1.30718	2.07713e-11	3.10552e-07
Pmepa1	1	0.124	0.29	-0.324414	-1.38322	2.15625e-11	3.22381e-07
Tpd52	1	0.149	0.324	-0.291693	-1.33869	2.1804e-11	3.25992e-07
Llgl2	1	0.129	0.298	-0.287832	-1.33353	2.3375e-11	3.4948e-07
Ifngr1	1	0.19	0.369	-0.316025	-1.37166	2.58086e-11	3.85864e-07
Lsr	1	0.077	0.232	-0.265331	-1.30386	2.5814e-11	3.85944e-07
Col5a2	1	0.749	0.592	0.302011	1.35258	2.90788e-11	4.34758e-07
Rnf187	1	0.603	0.448	0.32135	1.37899	2.95866e-11	4.4235e-07
Ostc	1	0.143	0.318	-0.280121	-1.32329	3.3009e-11	4.93518e-07
Etfb	1	0.639	0.5	0.360051	1.4334	3.33732e-11	4.98963e-07
Slc48a1	1	0.488	0.315	0.285165	1.32998	3.45663e-11	5.16801e-07
Olfml3	1	0.556	0.364	0.268232	1.30765	3.48915e-11	5.21663e-07
Rpl29	1	0.554	0.708	-0.306144	-1.35818	3.49342e-11	5.22301e-07
Gm9493	1	0.3	0.477	-0.323151	-1.38147	3.53194e-11	5.28061e-07
Egln1	1	0.149	0.318	-0.329645	-1.39047	3.76945e-11	5.63571e-07
Becn1	1	0.11	0.273	-0.26384	-1.30192	4.30279e-11	6.4331e-07
Rmnd5b	1	0.088	0.245	-0.263584	-1.30159	4.58155e-11	6.84987e-07
Rab11a	1	0.322	0.498	-0.335655	-1.39886	4.84902e-11	7.24977e-07
Ucp2	1	0.215	0.39	-0.313239	-1.36785	4.94971e-11	7.40031e-07
Atp5g3	1	0.73	0.609	0.293296	1.34084	5.02986e-11	7.52014e-07
mt-Nd4	1	0.832	0.695	0.276324	1.31827	5.24379e-11	7.83998e-07
Serping1	1	0.835	0.662	0.259659	1.29649	5.94122e-11	8.88272e-07
Lamb2	1	0.807	0.665	0.277081	1.31927	6.00434e-11	8.97709e-07
Dcxr	1	0.364	0.533	-0.371861	-1.45043	6.56363e-11	9.81328e-07
Actn4	1	0.529	0.354	0.288216	1.33405	6.61385e-11	9.88837e-07
Degs1	1	0.468	0.302	0.293729	1.34142	7.00013e-11	1.04659e-06
Atp6v1f	1	0.482	0.663	-0.294211	-1.34207	7.13333e-11	1.0665e-06
Spcs2	1	0.284	0.453	-0.348145	-1.41644	7.1671e-11	1.07155e-06
Plac8	1	0.873	0.892	-0.457078	-1.57945	7.52901e-11	1.12566e-06
Erbb3	1	0.091	0.246	-0.262304	-1.29992	7.69303e-11	1.15019e-06
Ltbr	1	0.457	0.29	0.270464	1.31057	8.02677e-11	1.20008e-06
Armc10	1	0.113	0.272	-0.275461	-1.31714	8.49637e-11	1.27029e-06
Tmbim6	1	0.388	0.554	-0.344731	-1.41161	8.92792e-11	1.33481e-06
Tmem59	1	0.405	0.57	-0.335427	-1.39854	8.98773e-11	1.34376e-06
Pfdn5	1	0.934	0.95	-0.284765	-1.32945	9.04782e-11	1.35274e-06
Zfp503	1	0.424	0.26	0.254975	1.29043	9.46684e-11	1.41539e-06
Atpif1	1	0.824	0.916	-0.324786	-1.38373	9.85528e-11	1.47346e-06
Ubl5	1	0.595	0.791	-0.294747	-1.34279	1.03966e-10	1.55439e-06
Cox6b1	1	0.871	0.797	0.261704	1.29914	1.05393e-10	1.57573e-06
Ncoa7	1	0.085	0.236	-0.285711	-1.33071	1.06081e-10	1.58602e-06
Tsnax	1	0.11	0.272	-0.261455	-1.29882	1.09399e-10	1.63563e-06
Anxa4	1	0.146	0.314	-0.289721	-1.33605	1.15232e-10	1.72284e-06
Cp	1	0.074	0.222	-0.265428	-1.30399	1.1864e-10	1.77379e-06
Mesdc1	1	0.105	0.262	-0.254874	-1.2903	1.27022e-10	1.89911e-06
Ptprs	1	0.818	0.734	0.277777	1.32019	1.31835e-10	1.97106e-06
Tom1l2	1	0.375	0.221	0.260413	1.29747	1.36124e-10	2.03519e-06
Nbr1	1	0.157	0.322	-0.289626	-1.33593	1.38966e-10	2.07768e-06
Calm1	1	0.815	0.674	0.26174	1.29919	1.57586e-10	2.35607e-06
Pea15a	1	0.482	0.653	-0.306286	-1.35837	1.61532e-10	2.41506e-06
Rasa4	1	0.292	0.454	-0.38777	-1.47369	1.63184e-10	2.43976e-06
Pgk1	1	0.322	0.481	-0.388061	-1.47412	1.69783e-10	2.53843e-06
Gmpr	1	0.311	0.169	0.251434	1.28587	1.71392e-10	2.56248e-06
Mfap5	1	0.344	0.475	-0.539912	-1.71586	1.7438e-10	2.60716e-06
Pts	1	0.088	0.234	-0.250353	-1.28448	2.33307e-10	3.48817e-06
Upk3bl	1	0.171	0.332	-0.33481	-1.39768	2.37128e-10	3.5453e-06
Tgfbi	1	0.124	0.277	-0.3231	-1.3814	2.40554e-10	3.59653e-06
Eif1a	1	0.121	0.279	-0.27869	-1.3214	2.46388e-10	3.68375e-06
Tmod3	1	0.099	0.249	-0.263982	-1.3021	2.73574e-10	4.09021e-06
Hnrnpab	1	0.457	0.627	-0.308282	-1.36109	2.90537e-10	4.34382e-06
Ndufa5	1	0.661	0.507	0.280519	1.32382	2.99665e-10	4.4803e-06
Hs6st1	1	0.121	0.278	-0.257144	-1.29323	3.10548e-10	4.643e-06
Mpc1	1	0.446	0.284	0.251508	1.28596	3.54412e-10	5.29881e-06
Coil	1	0.094	0.241	-0.265358	-1.3039	3.89141e-10	5.81805e-06
Wbp1	1	0.485	0.317	0.265049	1.30349	3.97475e-10	5.94264e-06
Aprt	1	0.73	0.651	0.314783	1.36996	4.01303e-10	5.99988e-06
Vill	1	0.099	0.248	-0.260514	-1.2976	4.49146e-10	6.71518e-06
Lifr	1	0.083	0.226	-0.256012	-1.29177	5.23403e-10	7.8254e-06
Spon2	1	0.631	0.72	-0.490826	-1.63367	5.53559e-10	8.27626e-06
Scarf2	1	0.54	0.365	0.277902	1.32036	5.61959e-10	8.40184e-06
Mrps21	1	0.512	0.668	-0.30187	-1.35239	5.97898e-10	8.93918e-06
Sprr1a	1	0.017	0.128	-0.415647	-1.51535	6.31948e-10	9.44826e-06
Serinc2	1	0.223	0.38	-0.327326	-1.38725	6.3759e-10	9.53261e-06
RP23-89C10.1	1	0.16	0.316	-0.330238	-1.3913	6.40422e-10	9.57495e-06
Akr1a1	1	0.747	0.846	-0.286269	-1.33145	6.61976e-10	9.89721e-06
Manbal	1	0.515	0.347	0.265141	1.30361	7.25414e-10	1.08457e-05
Map1lc3a	1	0.749	0.63	0.271458	1.31188	7.51305e-10	1.12328e-05
Ptger4	1	0.146	0.3	-0.290929	-1.33767	7.66628e-10	1.14618e-05
Pglyrp1	1	0.242	0.396	-0.371857	-1.45043	7.73714e-10	1.15678e-05
Cxxc5	1	0.143	0.298	-0.268739	-1.30831	8.1217e-10	1.21428e-05
Shisa5	1	0.474	0.644	-0.301817	-1.35231	8.84423e-10	1.3223e-05
Maged1	1	0.697	0.529	0.253528	1.28856	1.0128e-09	1.51424e-05
Mettl20	1	0.127	0.275	-0.285069	-1.32985	1.12186e-09	1.67729e-05
Sf3b5	1	0.573	0.426	0.276682	1.31875	1.40072e-09	2.09421e-05
Stk38	1	0.163	0.32	-0.265125	-1.30359	1.46278e-09	2.187e-05
Ndufs7	1	0.683	0.538	0.276488	1.31849	1.48484e-09	2.21999e-05
Cyc1	1	0.57	0.405	0.26417	1.30235	1.61467e-09	2.41409e-05
Tmed10	1	0.408	0.557	-0.318174	-1.37462	1.67116e-09	2.49855e-05
Lamb1	1	0.576	0.409	0.27326	1.31424	1.76565e-09	2.63983e-05
Hexa	1	0.612	0.458	0.261989	1.29951	1.76931e-09	2.6453e-05
Siva1	1	0.46	0.313	0.272112	1.31273	1.78424e-09	2.66762e-05
Hnrnpul2	1	0.135	0.282	-0.253905	-1.28905	1.94274e-09	2.9046e-05
St13	1	0.355	0.506	-0.34028	-1.40534	2.02075e-09	3.02123e-05
Snx2	1	0.251	0.405	-0.337036	-1.40079	2.08242e-09	3.11342e-05
Capg	1	0.366	0.515	-0.305296	-1.35703	2.20645e-09	3.29886e-05
Mknk2	1	0.353	0.506	-0.3095	-1.36274	2.22964e-09	3.33353e-05
Pnp	1	0.154	0.303	-0.278638	-1.32133	2.35504e-09	3.52102e-05
Cd2ap	1	0.201	0.351	-0.311447	-1.3654	2.46381e-09	3.68364e-05
Llph	1	0.207	0.356	-0.316545	-1.37238	2.64979e-09	3.96171e-05
Wfdc10	1	0.069	0.196	-0.375821	-1.45619	3.06708e-09	4.58559e-05
Mpzl1	1	0.314	0.468	-0.322898	-1.38112	3.08571e-09	4.61344e-05
Mien1	1	0.455	0.613	-0.311848	-1.36595	3.10692e-09	4.64515e-05
Psmb8	1	0.262	0.417	-0.310294	-1.36383	4.55558e-09	6.81104e-05
Eif4h	1	0.496	0.663	-0.271194	-1.31153	4.60232e-09	6.88093e-05
Pafah1b3	1	0.182	0.331	-0.273425	-1.31446	5.08858e-09	7.60794e-05
Aes	1	0.725	0.619	0.257943	1.29427	5.55041e-09	8.29842e-05
Atp5o	1	0.716	0.61	0.266235	1.30504	5.59182e-09	8.36033e-05
Hnrnpf	1	0.364	0.512	-0.299489	-1.34917	5.69609e-09	8.51623e-05
Hoxa10	1	0.408	0.262	0.259875	1.29677	5.69921e-09	8.52088e-05
Tardbp	1	0.204	0.363	-0.259422	-1.29618	5.85693e-09	8.75669e-05
Gabarapl2	1	0.259	0.414	-0.291298	-1.33816	6.84946e-09	0.000102406
Bcam	1	0.521	0.364	0.252844	1.28768	7.68971e-09	0.000114969
Nupr1	1	0.419	0.557	-0.402805	-1.49602	7.916e-09	0.000118352
Hipk1	1	0.256	0.416	-0.25496	-1.29041	7.95132e-09	0.00011888
Abca3	1	0.317	0.464	-0.308775	-1.36176	8.1396e-09	0.000121695
RP23-359B23.5	1	0.358	0.511	-0.27739	-1.31968	8.54616e-09	0.000127774
Naa50	1	0.154	0.295	-0.264039	-1.30218	1.11541e-08	0.000166765
Ubl3	1	0.204	0.357	-0.252184	-1.28683	1.13367e-08	0.000169496
Fbln1	1	0.537	0.691	-0.276136	-1.31803	1.25401e-08	0.000187487
Exoc7	1	0.292	0.172	0.262337	1.29996	1.37075e-08	0.00020494
Mea1	1	0.438	0.572	-0.300717	-1.35083	1.45273e-08	0.000217198
Ptbp1	1	0.38	0.532	-0.268357	-1.30781	1.45986e-08	0.000218263
Hnrnpk	1	0.711	0.81	-0.275124	-1.31669	1.47655e-08	0.000220759
Serbp1	1	0.449	0.603	-0.272928	-1.31381	1.49325e-08	0.000223256
Ramp3	1	0.14	0.279	-0.293024	-1.34048	1.61795e-08	0.0002419
Abl1	1	0.38	0.244	0.25022	1.28431	1.77085e-08	0.00026476
Pgd	1	0.264	0.418	-0.266947	-1.30597	1.79284e-08	0.000268047
Skp1a	1	0.317	0.458	-0.297481	-1.34646	1.89025e-08	0.000282612
Gnb1	1	0.592	0.722	-0.278179	-1.32072	1.99341e-08	0.000298034
Jchain	1	0.088	0.207	-0.788086	-2.19918	2.03436e-08	0.000304157
Ube2d3	1	0.482	0.619	-0.278692	-1.3214	2.10149e-08	0.000314194
Ywhaz	1	0.521	0.646	-0.272499	-1.31324	2.18198e-08	0.000326228
Pcbp1	1	0.463	0.608	-0.264146	-1.30232	2.22225e-08	0.000332249
Bmp1	1	0.606	0.456	0.265646	1.30427	2.58034e-08	0.000385786
Mettl9	1	0.336	0.468	-0.344045	-1.41064	2.9e-08	0.000433579
Sec11a	1	0.41	0.547	-0.307635	-1.3602	2.98553e-08	0.000446367
Pin4	1	0.168	0.306	-0.258612	-1.29513	3.3732e-08	0.000504327
Ctdsp2	1	0.846	0.801	0.263094	1.30095	3.39892e-08	0.000508172
Rpn1	1	0.333	0.479	-0.283661	-1.32798	3.59945e-08	0.000538153
S100a10	1	0.716	0.808	-0.320593	-1.37794	3.70027e-08	0.000553228
Tmed9	1	0.402	0.534	-0.294526	-1.34249	3.79895e-08	0.000567981
Adgrg1	1	0.259	0.413	-0.261181	-1.29846	4.39422e-08	0.000656981
Zfand3	1	0.424	0.294	0.263074	1.30092	4.55003e-08	0.000680275
Fosl2	1	0.226	0.37	-0.271243	-1.31159	4.55154e-08	0.0006805
Stub1	1	0.59	0.454	0.256965	1.293	4.83161e-08	0.000722374
Pdxk	1	0.309	0.45	-0.289689	-1.33601	4.95088e-08	0.000740207
Hspa5	1	0.386	0.518	-0.331088	-1.39248	5.01738e-08	0.000750149
Zfand5	1	0.496	0.625	-0.311044	-1.36485	5.03676e-08	0.000753046
Antxr1	1	0.421	0.558	-0.278719	-1.32144	5.29753e-08	0.000792034
Ghitm	1	0.234	0.38	-0.250252	-1.28435	5.50028e-08	0.000822347
Mrpl12	1	0.592	0.454	0.272457	1.31319	5.6887e-08	0.000850517
Stat3	1	0.35	0.485	-0.287564	-1.33318	6.88107e-08	0.00102879
Zfp706	1	0.328	0.464	-0.286494	-1.33175	7.03717e-08	0.00105213
Atp6v1a	1	0.209	0.345	-0.282735	-1.32675	7.07806e-08	0.00105824
Por	1	0.444	0.574	-0.27969	-1.32272	8.01716e-08	0.00119865
Aqp8	1	0.24	0.368	-0.327471	-1.38745	8.60772e-08	0.00128694
Trim25	1	0.212	0.344	-0.274285	-1.31559	9.78675e-08	0.00146322
Dhrs4	1	0.229	0.369	-0.252568	-1.28733	1.00752e-07	0.00150634
Txndc17	1	0.322	0.466	-0.271785	-1.3123	1.0437e-07	0.00156044
Ybx1	1	0.551	0.665	-0.271985	-1.31257	1.18305e-07	0.00176877
Ogt	1	0.512	0.647	-0.253006	-1.28789	1.27781e-07	0.00191046
Gadd45a	1	0.209	0.334	-0.347128	-1.415	1.55212e-07	0.00232057
Taldo1	1	0.446	0.562	-0.272976	-1.31387	1.65184e-07	0.00246967
Lgals9	1	0.275	0.407	-0.272222	-1.31288	1.8444e-07	0.00275757
Npm1	1	0.78	0.848	-0.254833	-1.29025	1.93978e-07	0.00290017
Pdcd6	1	0.295	0.422	-0.275512	-1.31721	2.16473e-07	0.00323649
Serpinf1	1	0.733	0.621	0.251481	1.28593	2.2402e-07	0.00334932
Srsf6	1	0.438	0.568	-0.269731	-1.30961	3.58347e-07	0.00535764
S100g	1	0.774	0.818	-0.381805	-1.46493	4.69956e-07	0.00702631
Srrm2	1	0.446	0.574	-0.258993	-1.29562	5.14328e-07	0.00768972
Arpc3	1	0.342	0.468	-0.263102	-1.30096	5.52666e-07	0.00826291
Fuca1	1	0.325	0.449	-0.274425	-1.31577	6.10827e-07	0.00913247
Mgea5	1	0.287	0.408	-0.278491	-1.32113	6.12821e-07	0.00916229
Capzb	1	0.691	0.621	0.253221	1.28817	6.5118e-07	0.00973579
Kcnk1	2	0.959	0.221	1.50187	4.49006	2.98551e-183	4.46364e-179
Fam213a	2	1	0.601	2.45507	11.6473	1.38915e-178	2.07692e-174
Nfkbia	2	0.973	0.247	1.4793	4.38989	1.98202e-177	2.96331e-173
Golm1	2	0.959	0.249	1.51169	4.53439	1.90374e-173	2.84628e-169
Sprr2f	2	1	0.817	2.7649	15.8775	1.83492e-169	2.74338e-165
Rnf128	2	0.991	0.409	1.82763	6.21913	9.83928e-169	1.47107e-164
Cd24a	2	1	0.71	2.09461	8.12229	4.70559e-167	7.03533e-163
Plet1	2	0.944	0.236	1.48994	4.43682	4.01691e-166	6.00568e-162
Clca1	2	1	0.862	2.34799	10.4645	8.33086e-166	1.24555e-161
Ctla2a	2	0.614	0.997	-3.19293	-24.3597	1.01777e-165	1.52167e-161
Aebp1	2	0.221	0.978	-2.4902	-12.0637	7.11605e-165	1.06392e-160
Tmem45b	2	0.864	0.159	1.24032	3.45673	2.06834e-163	3.09237e-159
Tacstd2	2	0.917	0.191	1.28236	3.60512	3.40645e-163	5.09298e-159
Gsto1	2	1	0.739	2.02991	7.61341	1.68713e-162	2.52242e-158
Lgals1	2	0.23	0.969	-2.97227	-19.5363	4.73614e-162	7.08101e-158
Cxcl17	2	0.997	0.487	1.79142	5.99799	2.30866e-161	3.45168e-157
S100a6	2	0.478	0.995	-2.8191	-16.7618	2.83898e-161	4.24456e-157
Car2	2	1	0.686	1.95613	7.07194	2.63773e-160	3.94368e-156
Igfbp6	2	0.171	0.957	-2.9613	-19.323	5.61764e-159	8.39893e-155
Elf3	2	0.985	0.401	1.57116	4.81221	2.52802e-157	3.77965e-153
C3	2	1	0.951	1.92729	6.87085	4.91412e-157	7.3471e-153
Ivns1abp	2	0.988	0.423	1.75945	5.80922	6.14292e-157	9.18428e-153
Slc39a8	2	0.858	0.165	1.13923	3.12435	3.1152e-156	4.65753e-152
Cdh1	2	0.811	0.132	1.09878	3.00049	1.74924e-155	2.61529e-151
Tmc4	2	0.947	0.249	1.26267	3.53484	2.59064e-155	3.87327e-151
Krt18	2	0.997	0.536	1.69262	5.43369	2.62285e-155	3.92143e-151
Epcam	2	0.965	0.287	1.3951	4.03537	3.79532e-155	5.67438e-151
Lcn2	2	0.988	0.544	2.16481	8.71297	2.92368e-154	4.37119e-150
Urah	2	0.953	0.252	1.28902	3.62922	2.98772e-154	4.46694e-150
Dcn	2	0.575	0.993	-2.32331	-10.2094	3.11005e-153	4.64983e-149
Dlx5	2	0.794	0.128	1.08326	2.95428	1.4543e-152	2.17433e-148
RP23-249P4.1	2	0.879	0.183	1.16918	3.21935	4.87191e-152	7.28399e-148
Slc40a1	2	0.982	0.443	1.56197	4.76819	1.02924e-151	1.53882e-147
Serpina1c	2	0.994	0.566	2.00577	7.4318	2.05819e-151	3.0772e-147
Sat1	2	0.985	0.516	1.59592	4.93286	1.0908e-150	1.63086e-146
Enpp3	2	0.906	0.223	1.26157	3.53095	1.36361e-150	2.03873e-146
Padi1	2	0.997	0.601	1.72844	5.63184	2.87329e-150	4.29586e-146
Flna	2	0.165	0.938	-3.77676	-43.6744	9.1541e-150	1.36863e-145
Col1a2	2	0.643	0.998	-2.10859	-8.23661	1.15473e-149	1.72644e-145
Sparc	2	0.525	0.992	-2.08427	-8.03873	1.17056e-149	1.7501e-145
RP23-429P18.4	2	0.994	0.458	1.58176	4.86352	1.68099e-149	2.51324e-145
Fn1	2	0.451	0.979	-2.13318	-8.44164	1.28869e-148	1.92671e-144
Naip1	2	0.743	0.106	0.966194	2.62792	1.10423e-147	1.65093e-143
Myl6	2	0.947	0.999	-2.76394	-15.8623	1.1962e-147	1.78844e-143
Tmprss4	2	0.973	0.365	1.37572	3.95794	1.04051e-146	1.55567e-142
Naca	2	1	0.97	1.30415	3.68457	1.31613e-146	1.96774e-142
Col3a1	2	0.708	0.997	-2.04343	-7.71705	2.31138e-146	3.45574e-142
Sparcl1	2	0.263	0.951	-2.26665	-9.64705	9.95079e-146	1.48774e-141
Ahcyl2	2	0.92	0.247	1.27317	3.57215	1.07379e-145	1.60542e-141
Des	2	0.127	0.916	-4.42057	-83.1434	2.12887e-145	3.18288e-141
Mt1	2	1	0.91	1.66523	5.28687	2.76008e-145	4.1266e-141
Atg9b	2	0.735	0.104	0.977996	2.65912	1.63285e-144	2.44127e-140
Med24	2	0.991	0.485	1.51754	4.56097	1.93801e-144	2.89751e-140
Rpsa	2	1	1	-1.10608	-3.0225	4.43059e-144	6.62418e-140
Myl9	2	0.088	0.9	-4.9644	-143.222	5.0663e-144	7.57463e-140
Fam20c	2	0.973	0.393	1.44575	4.24504	5.96076e-144	8.91193e-140
Actb	2	0.844	0.998	-1.95481	-7.06258	1.78394e-143	2.66716e-139
Apoe	2	0.484	0.979	-2.2715	-9.69391	2.4741e-142	3.69903e-138
Rgl3	2	0.976	0.345	1.33403	3.7963	3.03376e-142	4.53578e-138
Vim	2	0.168	0.926	-2.3762	-10.764	5.8485e-142	8.7441e-138
Col1a1	2	0.516	0.985	-2.02163	-7.55063	8.40591e-142	1.25677e-137
Trpv6	2	0.959	0.367	1.44653	4.24835	1.76965e-141	2.6458e-137
Cbr2	2	1	0.837	1.5595	4.75642	2.05275e-141	3.06907e-137
Slc27a2	2	0.67	0.08	0.868133	2.38246	4.00317e-140	5.98514e-136
Kap	2	0.994	0.728	2.68146	14.6064	5.41599e-139	8.09744e-135
Rhpn2	2	0.714	0.104	0.948264	2.58123	8.2086e-139	1.22727e-134
Zfp7	2	0.776	0.136	1.00893	2.74266	1.36839e-138	2.04589e-134
Rarres2	2	0.218	0.93	-1.94003	-6.95893	1.44029e-138	2.15337e-134
Cndp2	2	1	0.87	1.48113	4.39792	1.87777e-138	2.80745e-134
Adi1	2	0.891	0.237	1.19673	3.30928	1.14253e-137	1.7082e-133
Krt7	2	0.991	0.488	1.4874	4.42559	5.92236e-136	8.85453e-132
Plekhs1	2	0.87	0.196	1.17901	3.25115	2.3798e-135	3.55804e-131
Fut9	2	0.808	0.155	0.936874	2.55199	2.83054e-135	4.23194e-131
Gpx3	2	0.106	0.882	-2.36445	-10.6382	3.15677e-135	4.71969e-131
Rpl22	2	1	0.995	1.14188	3.13266	8.72183e-135	1.304e-130
Car12	2	0.823	0.165	1.03764	2.82254	1.37332e-134	2.05324e-130
Wfdc2	2	1	0.874	1.50347	4.49729	1.79584e-134	2.68496e-130
St6galnac2	2	0.903	0.228	1.11634	3.05366	2.04636e-134	3.05952e-130
Spint2	2	0.994	0.712	1.27405	3.57532	5.87794e-134	8.78811e-130
Ltbp4	2	0.121	0.884	-1.98465	-7.27647	2.35345e-133	3.51865e-129
Arfgef1	2	0.882	0.242	1.16539	3.20717	4.34457e-133	6.49557e-129
Oit1	2	0.87	0.23	1.18431	3.26843	4.39424e-133	6.56982e-129
Igfbp7	2	0.702	0.997	-1.77287	-5.88773	1.1316e-132	1.69185e-128
Csrp1	2	0.094	0.867	-3.74912	-42.4837	2.24471e-132	3.35606e-128
Bcat1	2	0.953	0.376	1.49143	4.44345	4.67067e-132	6.98312e-128
Rps14	2	1	1	-1.19927	-3.31768	3.828e-131	5.72324e-127
Pigr	2	0.891	0.247	1.17687	3.24422	6.6944e-131	1.00088e-126
Tpt1	2	1	1	0.764251	2.14738	9.29556e-131	1.38978e-126
Tspan8	2	0.976	0.456	1.32118	3.74784	8.8585e-130	1.32443e-125
Rps24	2	1	1	0.999733	2.71756	3.26811e-129	4.88614e-125
Tmem50b	2	0.894	0.256	1.13665	3.11631	4.54339e-129	6.79282e-125
Rps11	2	1	0.997	1.01572	2.76134	1.42319e-128	2.12781e-124
Hspg2	2	0.168	0.886	-1.93208	-6.90383	1.52934e-128	2.28651e-124
Wwc1	2	0.758	0.14	0.918127	2.5046	2.12809e-128	3.18171e-124
Tpm2	2	0.053	0.841	-4.15999	-64.0708	3.63568e-128	5.43571e-124
Tspan1	2	0.959	0.452	1.32707	3.76999	1.29792e-127	1.94053e-123
Btf3	2	0.997	0.843	1.15293	3.16746	1.44868e-127	2.16593e-123
Hoxb6	2	0.814	0.173	0.965109	2.62507	4.83041e-127	7.22195e-123
Gng5	2	1	0.87	1.17668	3.24358	8.85913e-127	1.32453e-122
Snx5	2	0.985	0.559	1.21149	3.35848	2.3134e-126	3.45876e-122
Lum	2	0.118	0.861	-2.02789	-7.59802	8.16331e-126	1.2205e-121
Alcam	2	0.926	0.313	1.18241	3.26223	2.6144e-125	3.90879e-121
Rab20	2	0.85	0.202	1.00212	2.72406	3.11549e-125	4.65796e-121
Ckb	2	0.139	0.862	-3.4686	-32.0917	6.91496e-125	1.03386e-120
Acta2	2	0.083	0.839	-4.7233	-112.539	8.34594e-125	1.2478e-120
Fcgbp	2	1	0.773	1.79763	6.0353	5.02579e-124	7.51407e-120
Gsn	2	0.501	0.969	-1.79827	-6.0392	6.36476e-124	9.51596e-120
Col4a1	2	0.437	0.969	-1.61166	-5.01113	3.15552e-123	4.71782e-119
Krt19	2	0.979	0.468	1.27784	3.58888	4.4245e-123	6.61506e-119
Fam107b	2	0.808	0.186	1.00464	2.73093	1.87397e-122	2.80177e-118
RP23-192C21.1	2	0.791	0.171	0.934098	2.54492	8.01924e-122	1.19896e-117
Timp2	2	0.1	0.85	-1.6308	-5.10794	1.05019e-121	1.57013e-117
Cldn10	2	0.929	0.352	1.43559	4.20212	7.09378e-121	1.06059e-116
Rpl21	2	1	0.999	1.02157	2.77754	9.21623e-121	1.37792e-116
Esrp1	2	0.634	0.086	0.714687	2.04355	1.3964e-120	2.08775e-116
RP23-153M14.8	2	0.755	0.159	0.970266	2.63865	3.4286e-120	5.12609e-116
RP23-181J14.2	2	0.693	0.114	0.850273	2.34029	2.82475e-119	4.22328e-115
Gramd3	2	0.711	0.125	0.835301	2.30551	7.22015e-119	1.07948e-114
Cldn23	2	0.634	0.088	0.728913	2.07283	1.43814e-118	2.15016e-114
Serpina1a	2	0.74	0.153	0.938108	2.55514	1.61867e-118	2.42008e-114
Rps15	2	1	1	-0.818305	-2.26666	1.72063e-118	2.57252e-114
Rpl23	2	1	0.999	0.853156	2.34704	1.88706e-118	2.82135e-114
Ly6a	2	0.994	0.765	1.4908	4.44065	1.88857e-118	2.8236e-114
Rab25	2	0.9	0.288	1.08151	2.94914	2.40702e-118	3.59874e-114
Bace2	2	0.802	0.187	0.943251	2.56832	3.5183e-118	5.26022e-114
Mrps6	2	0.932	0.353	1.1977	3.31249	4.58667e-118	6.85754e-114
Fxyd4	2	0.979	0.599	1.53093	4.62248	4.76064e-118	7.11764e-114
Sepp1	2	0.159	0.864	-1.80485	-6.07905	5.39755e-118	8.06988e-114
F3	2	0.935	0.393	1.19137	3.2916	1.1207e-117	1.67555e-113
Ptpru	2	0.847	0.219	0.973742	2.64783	1.37513e-117	2.05596e-113
Pax8	2	0.643	0.093	0.752644	2.1226	2.27782e-117	3.40557e-113
Mylk	2	0.062	0.807	-2.515	-12.3666	1.1729e-116	1.7536e-112
Bgn	2	0.106	0.825	-1.81732	-6.15535	1.80673e-116	2.70124e-112
Gmds	2	0.773	0.172	0.915038	2.49687	2.25892e-116	3.37731e-112
Dsp	2	0.776	0.164	0.843958	2.32555	2.52231e-116	3.77111e-112
Smim22	2	0.906	0.27	0.986717	2.68241	3.03122e-116	4.53197e-112
Rplp1	2	1	1	-1.0363	-2.81877	1.34155e-115	2.00575e-111
Rpl7	2	1	1	0.773548	2.16744	1.69783e-115	2.53842e-111
Rbm47	2	0.608	0.081	0.700838	2.01544	1.70021e-115	2.54198e-111
Serping1	2	0.115	0.828	-1.59186	-4.91289	1.84689e-115	2.76128e-111
Iqgap2	2	0.658	0.107	0.781006	2.18367	4.15478e-115	6.21182e-111
Tagln	2	0.029	0.784	-3.7676	-43.2763	7.94329e-115	1.1876e-110
Gabrp	2	0.563	0.064	0.647155	1.9101	1.99378e-114	2.9809e-110
Lamc2	2	0.702	0.134	0.862906	2.37004	2.75882e-114	4.12472e-110
Slc28a3	2	0.69	0.126	0.842114	2.32127	5.41643e-114	8.09811e-110
Eps8l2	2	0.782	0.18	0.929566	2.53341	6.24618e-114	9.33867e-110
Cldn7	2	0.968	0.442	1.15602	3.17725	1.18705e-113	1.77475e-109
Myh11	2	0.053	0.789	-3.64822	-38.4064	1.28013e-113	1.91392e-109
Ezr	2	0.814	0.202	0.957964	2.60638	1.34958e-113	2.01776e-109
Actg2	2	0.044	0.784	-4.02039	-55.7226	1.61162e-113	2.40953e-109
Ier3	2	0.906	0.343	1.22176	3.39317	2.39434e-113	3.57978e-109
Celsr2	2	0.54	0.06	0.688561	1.99085	2.51689e-113	3.76301e-109
Tmem213	2	0.973	0.538	1.27302	3.57163	5.35466e-113	8.00574e-109
Cnn1	2	0.062	0.787	-3.8965	-49.23	3.42499e-112	5.1207e-108
Klf4	2	0.912	0.297	1.05608	2.87507	1.01556e-111	1.51836e-107
Nbl1	2	0.398	0.93	-1.47596	-4.37522	1.00363e-110	1.50052e-106
AC155158.1	2	0.965	0.517	1.16619	3.20973	2.28405e-110	3.41488e-106
Tpm1	2	0.201	0.833	-3.00843	-20.2555	6.87518e-110	1.02791e-105
Grb7	2	0.841	0.237	0.923824	2.5189	1.73989e-109	2.60132e-105
Muc4	2	0.693	0.136	0.867973	2.38208	2.80724e-109	4.1971e-105
Prap1	2	1	0.98	1.36528	3.91681	5.1457e-109	7.69333e-105
Rps4x	2	1	1	0.746679	2.10998	9.4024e-109	1.40575e-104
Bhlhe40	2	0.676	0.128	0.836618	2.30855	1.42639e-108	2.13259e-104
mt-Co3	2	1	0.997	-1.56598	-4.78737	1.96809e-108	2.9425e-104
Ltf	2	0.979	0.653	1.40116	4.05991	6.55222e-108	9.79623e-104
Mycn	2	0.575	0.077	0.665686	1.94582	2.00758e-107	3.00154e-103
Nenf	2	0.327	0.889	-1.48685	-4.42313	3.35856e-107	5.02139e-103
Vmp1	2	0.965	0.515	1.13773	3.11967	9.61249e-106	1.43716e-101
Mal2	2	0.699	0.147	0.86401	2.37266	2.06295e-105	3.08432e-101
Gadd45a	2	0.773	0.204	1.00135	2.72196	5.77332e-105	8.63169e-101
Cald1	2	0.062	0.759	-1.89801	-6.67259	6.64468e-105	9.93446e-101
Padi2	2	0.95	0.422	1.13547	3.11264	1.51045e-104	2.25827e-100
Lad1	2	0.749	0.173	0.853415	2.34765	2.39941e-104	3.58736e-100
Rps7	2	1	1	0.779502	2.18039	2.52633e-104	3.77711e-100
Ckmt1	2	0.752	0.183	0.849395	2.33823	3.01023e-104	4.50059e-100
Dgat2	2	0.882	0.294	1.00056	2.7198	4.03565e-104	6.03371e-100
Ptms	2	0.215	0.831	-1.63636	-5.13643	4.99989e-104	7.47533e-100
Cldn3	2	0.973	0.51	1.08785	2.96789	7.49848e-104	1.1211e-99
Col4a2	2	0.307	0.897	-1.42831	-4.17165	9.09577e-104	1.35991e-99
Epb41l4aos	2	0.891	0.313	0.995143	2.70511	9.99089e-104	1.49374e-99
Alox15	2	0.782	0.194	0.904704	2.4712	2.18566e-103	3.26777e-99
Aqp5	2	0.882	0.31	1.08639	2.96355	3.05076e-103	4.56119e-99
Bspry	2	0.72	0.157	0.765949	2.15103	2.09787e-102	3.13653e-98
Ncapg	2	0.602	0.1	0.744814	2.10605	3.58753e-102	5.36371e-98
Cxadr	2	0.608	0.102	0.706802	2.0275	8.55974e-102	1.27977e-97
Capn5	2	0.935	0.391	1.02867	2.79735	2.21041e-101	3.30479e-97
Rpl4	2	1	0.999	0.815913	2.26124	2.81309e-101	4.20585e-97
Acss1	2	0.699	0.146	0.742019	2.10017	5.07264e-101	7.5841e-97
Sel1l3	2	0.56	0.081	0.687907	1.98955	1.05092e-100	1.57123e-96
Sftpd	2	0.876	0.29	0.981118	2.66744	1.3888e-100	2.07639e-96
Kctd1	2	0.726	0.173	0.838432	2.31274	2.84349e-100	4.2513e-96
Pcp4	2	0.053	0.736	-3.23527	-25.4132	4.27405e-100	6.39013e-96
Rnf186	2	0.599	0.104	0.780294	2.18211	5.42746e-100	8.1146e-96
Smtn	2	0.142	0.78	-2.53628	-12.6326	1.0226e-99	1.52889e-95
Perp	2	0.791	0.209	0.792927	2.20986	1.06639e-99	1.59436e-95
Rdh10	2	0.761	0.202	0.885194	2.42346	2.20836e-99	3.30172e-95
Ap1m2	2	0.708	0.159	0.786888	2.19655	2.68496e-99	4.01428e-95
Cst3	2	0.912	0.992	-1.18296	-3.26402	3.60304e-99	5.38691e-95
Lsp1	2	0.168	0.802	-1.35067	-3.86001	6.57388e-99	9.8286e-95
Blnk	2	0.608	0.106	0.711554	2.03715	1.4912e-98	2.2295e-94
Mtus1	2	0.77	0.21	0.879523	2.40975	4.21381e-98	6.30007e-94
Mecom	2	0.569	0.085	0.626585	1.87121	6.28078e-98	9.3904e-94
Lrp1	2	0.206	0.827	-1.32167	-3.74967	6.333e-98	9.46847e-94
RP23-52A21.1	2	0.484	0.055	0.584501	1.7941	1.89976e-97	2.84033e-93
Htra1	2	0.298	0.86	-1.30443	-3.6856	2.87086e-97	4.29223e-93
Gtf2f2	2	0.743	0.191	0.806101	2.23916	3.67277e-97	5.49116e-93
Dhcr24	2	0.914	0.369	0.971896	2.64295	5.48697e-97	8.20358e-93
Arg1	2	0.773	0.228	1.07936	2.94279	1.16866e-96	1.74727e-92
Actg1	2	1	1	-0.868273	-2.38279	2.01766e-96	3.01661e-92
Ces1d	2	0.791	0.213	0.830887	2.29535	7.91976e-96	1.18408e-91
Spink12	2	0.926	0.526	1.67771	5.35328	1.3382e-95	2.00075e-91
mt-Co2	2	0.785	0.954	-1.53522	-4.64233	1.66406e-95	2.48793e-91
Rpl39	2	0.997	1	-0.898327	-2.45549	1.68922e-95	2.52555e-91
Sgsm1	2	0.504	0.064	0.592128	1.80783	3.025e-95	4.52267e-91
Cd9	2	0.997	0.842	0.951384	2.58929	7.44972e-95	1.11381e-90
Prr13	2	0.835	0.264	0.807109	2.24142	1.52405e-94	2.27861e-90
Uqcrq	2	0.676	0.948	-1.37246	-3.94505	1.67716e-94	2.50752e-90
Nipsnap3b	2	0.596	0.108	0.703242	2.02029	1.67914e-94	2.51049e-90
Pglyrp1	2	0.823	0.262	0.891928	2.43983	1.94087e-94	2.9018e-90
Aktip	2	0.699	0.172	0.808184	2.24383	2.794e-94	4.17731e-90
Smoc2	2	0.029	0.703	-1.82709	-6.21579	2.79625e-94	4.18067e-90
Spint1	2	0.661	0.139	0.72412	2.06291	4.4306e-94	6.62419e-90
Entpd8	2	0.59	0.104	0.715579	2.04537	5.38198e-94	8.04659e-90
Sec23b	2	0.879	0.319	1.02973	2.80032	8.87922e-94	1.32753e-89
Ppp1r14a	2	0.038	0.704	-1.90657	-6.72994	9.36364e-94	1.39996e-89
Clint1	2	0.847	0.276	0.848952	2.3372	1.15289e-93	1.72369e-89
Rps3a1	2	1	1	0.623416	1.86529	1.74792e-93	2.61331e-89
Tbca	2	0.965	0.615	0.946201	2.57591	1.87146e-93	2.79802e-89
Tmem173	2	0.696	0.166	0.78496	2.19232	2.81052e-93	4.20201e-89
Pbxip1	2	0.201	0.789	-1.72678	-5.62251	2.91863e-93	4.36364e-89
Ifitm2	2	0.617	0.946	-1.3157	-3.72737	3.0762e-93	4.59923e-89
Gng12	2	0.976	0.666	1.07809	2.93905	3.89792e-93	5.82779e-89
Ptrf	2	0.496	0.911	-1.33427	-3.79722	4.05372e-93	6.06072e-89
Tnfsf10	2	0.611	0.114	0.6691	1.95248	8.55431e-93	1.27896e-88
Tnk1	2	0.484	0.061	0.560327	1.75125	2.95576e-92	4.41915e-88
Ralbp1	2	0.755	0.211	0.812479	2.25349	3.23915e-92	4.84285e-88
Prom1	2	0.714	0.177	0.782512	2.18696	9.3699e-92	1.40089e-87
Slc44a2	2	0.841	0.288	0.838723	2.31341	9.49128e-92	1.41904e-87
Pdzk1ip1	2	0.855	0.302	0.926946	2.52678	1.34846e-91	2.01608e-87
Psap	2	0.982	0.999	-0.876984	-2.40364	1.53011e-91	2.28766e-87
Rpl10	2	1	0.992	0.755978	2.12969	1.91831e-91	2.86807e-87
Limk2	2	0.732	0.191	0.744616	2.10563	2.33511e-91	3.49122e-87
Met	2	0.534	0.082	0.608513	1.8377	2.47173e-91	3.69548e-87
Scml4	2	0.54	0.083	0.634376	1.88585	2.60952e-91	3.90149e-87
Cdkl1	2	0.549	0.09	0.647134	1.91006	3.01318e-91	4.505e-87
Ugdh	2	0.705	0.174	0.785946	2.19448	4.47279e-91	6.68726e-87
Mfge8	2	0.475	0.896	-1.29293	-3.64346	9.42408e-91	1.40899e-86
Krt8	2	0.988	0.66	1.0219	2.77846	1.63321e-90	2.44181e-86
Tfcp2l1	2	0.646	0.135	0.714372	2.0429	2.26818e-90	3.39116e-86
Serpinh1	2	0.274	0.827	-1.30121	-3.67372	3.13868e-90	4.69265e-86
Hspb1	2	0.145	0.748	-2.16612	-8.72441	5.86359e-90	8.76666e-86
Prkab1	2	0.796	0.245	0.802281	2.23062	2.23063e-89	3.33501e-85
Mgst1	2	0.953	0.5	0.955905	2.60102	1.06221e-88	1.58812e-84
Atp5e	2	0.909	0.987	-1.08864	-2.97024	4.16925e-88	6.23344e-84
Psmd3	2	0.985	0.72	0.889318	2.43347	6.19132e-88	9.25665e-84
Dync1i1	2	0.501	0.072	0.58642	1.79754	9.93621e-88	1.48556e-83
Col6a3	2	0.528	0.945	-1.32079	-3.74638	3.12005e-87	4.66479e-83
AC114008.1	2	0.537	0.086	0.607987	1.83673	3.74831e-87	5.6041e-83
Rras	2	0.05	0.681	-1.62736	-5.09041	8.89094e-87	1.32928e-82
Cndp1	2	0.513	0.081	0.630487	1.87852	1.07104e-86	1.60131e-82
Ets2	2	0.909	0.444	0.97283	2.64542	2.3523e-86	3.51692e-82
Esyt3	2	0.487	0.07	0.598842	1.82001	2.35484e-86	3.52072e-82
Selm	2	0.08	0.696	-1.54994	-4.7112	2.45443e-86	3.66961e-82
Serinc2	2	0.794	0.248	0.775468	2.17161	2.90497e-86	4.34322e-82
Uox	2	0.501	0.076	0.645463	1.90687	3.88412e-86	5.80715e-82
Ank	2	0.619	0.134	0.674731	1.96351	4.92931e-86	7.36982e-82
Aqp1	2	0.027	0.66	-1.56887	-4.80122	7.13555e-86	1.06684e-81
Col16a1	2	0.139	0.734	-1.28608	-3.61856	7.94461e-86	1.1878e-81
Rps21	2	1	1	-0.647752	-1.91124	1.1134e-85	1.66465e-81
Rpl37	2	1	1	0.64927	1.91414	1.75107e-85	2.61803e-81
Anxa1	2	0.976	0.641	0.96871	2.63454	1.92167e-85	2.87309e-81
Cfh	2	0.965	0.648	1.01059	2.74722	4.84085e-85	7.23756e-81
Amigo2	2	0.404	0.04	0.482116	1.6195	8.23921e-85	1.23184e-80
Sestd1	2	0.72	0.194	0.70622	2.02632	1.20331e-84	1.79907e-80
Ovol2	2	0.457	0.06	0.544958	1.72454	1.30576e-84	1.95224e-80
Hddc2	2	0.693	0.173	0.705966	2.0258	2.75875e-84	4.1246e-80
Ramp1	2	0.083	0.69	-1.35167	-3.86388	4.20589e-84	6.28823e-80
Postn	2	0.106	0.711	-1.68978	-5.41826	4.38195e-84	6.55145e-80
Abhd17c	2	0.581	0.112	0.594211	1.8116	6.07639e-84	9.08481e-80
Fth1	2	1	1	0.6168	1.85299	1.15539e-83	1.72742e-79
Nedd9	2	0.525	0.09	0.583422	1.79216	2.68271e-83	4.01092e-79
Gsr	2	0.637	0.146	0.652434	1.92021	2.71893e-83	4.06507e-79
Rpl19	2	1	1	-0.688159	-1.99005	3.03259e-83	4.53403e-79
Ldha	2	0.991	0.79	0.85774	2.35783	3.15295e-83	4.71398e-79
Eps8l1	2	0.569	0.112	0.636592	1.89003	3.50245e-83	5.23651e-79
Tmem176a	2	0.968	0.587	0.970863	2.64022	3.89898e-83	5.82937e-79
Ecm1	2	0.074	0.679	-1.30746	-3.69678	5.95054e-83	8.89665e-79
Mannr	2	0.366	0.03	0.444309	1.55941	1.05307e-82	1.57445e-78
Dstn	2	0.844	0.967	-1.50074	-4.48502	1.72433e-82	2.57805e-78
Itih5	2	0.091	0.691	-1.36997	-3.93523	2.14352e-82	3.20477e-78
Chac2	2	0.572	0.111	0.60482	1.83092	2.38644e-82	3.56796e-78
Chp1	2	0.758	0.233	0.782372	2.18665	3.87561e-82	5.79443e-78
Paox	2	0.605	0.133	0.668052	1.95043	3.92362e-82	5.8662e-78
Cfb	2	0.652	0.158	0.661258	1.93723	4.80698e-82	7.18692e-78
Jak2	2	0.802	0.262	0.818183	2.26638	7.06215e-82	1.05586e-77
Fxyd3	2	0.985	0.714	0.976113	2.65412	1.15379e-81	1.72504e-77
Zyx	2	0.227	0.767	-1.45085	-4.26675	1.49383e-81	2.23343e-77
Anpep	2	0.903	0.429	1.01113	2.74871	1.58351e-81	2.3675e-77
Rpl18	2	1	1	-0.620037	-1.859	1.85568e-81	2.77442e-77
Rpl6	2	1	0.998	0.620141	1.85919	3.15966e-81	4.724e-77
Esrp2	2	0.549	0.102	0.56946	1.76731	3.23156e-81	4.8315e-77
Tex2	2	0.64	0.152	0.65407	1.92335	6.48335e-81	9.69325e-77
Acvr1b	2	0.484	0.075	0.549594	1.73255	7.13615e-81	1.06693e-76
Ilk	2	0.289	0.783	-1.44444	-4.23949	1.2273e-80	1.83493e-76
Muc1	2	0.823	0.318	0.901601	2.46354	1.52052e-80	2.27332e-76
Tm9sf3	2	0.861	0.353	0.840611	2.31778	2.20922e-80	3.303e-76
Cnn2	2	0.068	0.664	-1.38277	-3.98594	4.43658e-80	6.63314e-76
Scand1	2	0.658	0.938	-1.08706	-2.96555	4.92444e-80	7.36254e-76
Pgk1	2	0.847	0.36	0.942263	2.56578	7.51762e-80	1.12396e-75
Mapk13	2	0.593	0.124	0.597363	1.81732	7.97162e-80	1.19184e-75
Col6a2	2	0.652	0.978	-1.17023	-3.22273	9.70759e-80	1.45138e-75
Mpzl2	2	0.437	0.057	0.506263	1.65908	1.45569e-79	2.1764e-75
Crb3	2	0.599	0.134	0.648728	1.91311	1.58872e-79	2.3753e-75
Ormdl2	2	0.534	0.1	0.602409	1.82651	2.02193e-79	3.02298e-75
Cdo1	2	0.51	0.09	0.636557	1.88996	2.72169e-79	4.0692e-75
Slc25a4	2	0.295	0.795	-1.24708	-3.48017	3.39649e-79	5.07809e-75
Txnrd1	2	0.664	0.177	0.729409	2.07385	4.8764e-79	7.29071e-75
Srp9	2	0.835	0.332	0.816615	2.26283	5.2276e-79	7.81579e-75
Rcn3	2	0.1	0.682	-1.29316	-3.64428	1.21444e-78	1.81571e-74
Col5a2	2	0.162	0.728	-1.19211	-3.29404	1.53696e-78	2.29791e-74
Fam84a	2	0.484	0.077	0.561091	1.75258	1.68912e-78	2.52541e-74
Tubb5	2	0.537	0.908	-1.11084	-3.03692	2.20271e-78	3.29327e-74
Mettl20	2	0.637	0.157	0.69246	1.99863	3.01394e-78	4.50614e-74
Plpp2	2	0.802	0.263	0.7332	2.08173	3.39544e-78	5.07652e-74
AC164564.3	2	0.676	0.181	0.691004	1.99572	4.92709e-78	7.36649e-74
Snhg18	2	0.15	0.709	-1.21578	-3.37294	8.37366e-78	1.25195e-73
Ptprr	2	0.451	0.066	0.526917	1.6937	2.30396e-77	3.44465e-73
Eif4a1	2	0.982	0.775	0.787709	2.19835	3.2975e-77	4.93009e-73
Myl12b	2	0.923	0.426	0.810883	2.24989	4.13299e-77	6.17923e-73
Unc5cl	2	0.437	0.06	0.497157	1.64404	5.48883e-77	8.20635e-73
Sypl	2	0.923	0.512	0.873023	2.39414	1.09308e-76	1.63426e-72
Acer3	2	0.569	0.119	0.591125	1.80602	1.42681e-76	2.13322e-72
Rpl36al	2	0.956	0.582	0.845075	2.32815	2.29013e-76	3.42398e-72
Asf1a	2	0.587	0.132	0.626097	1.8703	2.32238e-76	3.47219e-72
RP23-359B23.11	2	0.543	0.124	1.12943	3.09391	2.74102e-76	4.0981e-72
Csf3	2	0.525	0.1	0.588818	1.80186	5.02459e-76	7.51227e-72
Psd	2	0.029	0.615	-1.51115	-4.53193	8.71472e-76	1.30294e-71
Rpl26	2	1	0.995	0.661344	1.93739	1.55968e-75	2.33188e-71
Fbxl22	2	0.05	0.625	-1.78537	-5.96179	5.12872e-75	7.66795e-71
Cnbp	2	0.944	0.512	0.813652	2.25613	1.90182e-74	2.8434e-70
Akr1c19	2	0.534	0.106	0.559228	1.74932	2.78126e-74	4.15826e-70
Rps13	2	1	0.999	0.612042	1.84419	2.8589e-74	4.27434e-70
Mt2	2	0.885	0.4	0.850769	2.34145	3.21133e-74	4.80126e-70
Pdlim3	2	0.035	0.611	-1.56628	-4.78878	4.21384e-74	6.30011e-70
Ptger4	2	0.664	0.18	0.65567	1.92643	4.41213e-74	6.59658e-70
Naaa	2	0.584	0.135	0.617843	1.85492	5.09241e-74	7.61367e-70
Cox5a	2	0.982	0.674	0.788264	2.19958	1.6322e-73	2.4403e-69
Acta1	2	0.015	0.593	-1.92985	-6.88848	1.91717e-73	2.86637e-69
Tvp23b	2	0.599	0.142	0.592738	1.80893	2.59491e-73	3.87966e-69
Tppp3	2	0.094	0.658	-1.28857	-3.6276	4.82698e-73	7.21682e-69
Mrps33	2	0.791	0.3	0.755307	2.12827	1.12185e-72	1.67728e-68
Armc10	2	0.617	0.155	0.621039	1.86086	1.13322e-72	1.69427e-68
Cd2ap	2	0.723	0.23	0.714569	2.04331	1.31106e-72	1.96017e-68
Erbb2	2	0.711	0.219	0.682839	1.97949	1.32664e-72	1.98347e-68
Etnppl	2	0.404	0.056	0.640535	1.8975	1.46149e-72	2.18508e-68
Slc39a2	2	0.534	0.109	0.580917	1.78768	1.7976e-72	2.68759e-68
Dcaf11	2	0.758	0.256	0.762695	2.14405	2.29247e-72	3.42747e-68
Nfe2l3	2	0.475	0.085	0.545257	1.72505	2.75762e-72	4.12292e-68
Atp10b	2	0.392	0.049	0.460896	1.58549	3.63604e-72	5.43624e-68
Fhl1	2	0.035	0.6	-1.44999	-4.26305	5.76408e-72	8.61787e-68
Cd81	2	0.735	0.942	-1.04529	-2.84421	6.26228e-72	9.36273e-68
Rpl27a	2	1	0.999	0.55607	1.74381	6.38497e-72	9.54617e-68
Eif1a	2	0.625	0.162	0.623048	1.8646	2.69947e-71	4.03598e-67
Sox17	2	0.637	0.168	0.649467	1.91452	2.71107e-71	4.05332e-67
Myb	2	0.451	0.072	0.470132	1.60021	2.98574e-71	4.46398e-67
Cobl	2	0.41	0.058	0.50825	1.66238	6.42258e-71	9.60241e-67
Vps4b	2	0.85	0.346	0.741902	2.09993	8.00604e-71	1.19698e-66
Slco4a1	2	0.41	0.059	0.49309	1.63737	9.92336e-71	1.48364e-66
Igfbp4	2	0.28	0.794	-1.03605	-2.81805	1.33832e-70	2.00092e-66
Cox6a1	2	0.802	0.949	-1.1873	-3.27823	1.34926e-70	2.01728e-66
Abcb1b	2	0.425	0.066	0.700468	2.0147	1.35247e-70	2.02208e-66
Sh3yl1	2	0.481	0.088	0.531239	1.70104	1.53369e-70	2.29302e-66
Uqcr11	2	0.794	0.957	-1.01624	-2.76279	1.92155e-70	2.8729e-66
Hspa5	2	0.858	0.409	0.82738	2.28732	2.12359e-70	3.17498e-66
Rps26	2	1	1	0.54043	1.71674	2.50505e-70	3.7453e-66
RP24-16C11.2	2	0.478	0.086	0.51244	1.66936	2.87226e-70	4.29431e-66
Upk3bl	2	0.687	0.213	0.72673	2.06831	3.14121e-70	4.69642e-66
Tmem30b	2	0.507	0.102	0.568582	1.76576	6.03639e-70	9.02501e-66
Tuba1b	2	0.177	0.694	-1.11087	-3.03701	7.51452e-70	1.1235e-65
Sec11a	2	0.876	0.439	0.799444	2.2243	1.64194e-69	2.45487e-65
Lamb3	2	0.466	0.082	0.51053	1.66617	1.9982e-69	2.98752e-65
Dpt	2	0.171	0.694	-1.11927	-3.06263	2.659e-69	3.97547e-65
Cav1	2	0.032	0.587	-1.20391	-3.33313	2.6909e-69	4.02316e-65
Tmprss2	2	0.481	0.089	0.518031	1.67872	2.90009e-69	4.33593e-65
Coro2a	2	0.466	0.084	0.506946	1.66021	5.48244e-69	8.1968e-65
Slc25a13	2	0.363	0.043	0.433458	1.54258	7.24251e-69	1.08283e-64
Cdca7	2	0.504	0.105	0.577187	1.78102	7.65387e-69	1.14433e-64
Tgfb1i1	2	0.027	0.576	-1.30196	-3.67651	1.77764e-68	2.65776e-64
Lsr	2	0.543	0.124	0.571584	1.77107	3.48172e-68	5.20551e-64
AC124550.3	2	0.378	0.049	0.433273	1.5423	6.21529e-68	9.29248e-64
Synpo2	2	0.018	0.567	-1.37025	-3.93632	9.13863e-68	1.36632e-63
Ctnnb1	2	0.988	0.792	0.720249	2.05494	9.64051e-68	1.44135e-63
C2cd4a	2	0.761	0.269	0.675125	1.96428	1.53052e-67	2.28827e-63
Chdh	2	0.56	0.131	0.566354	1.76183	1.94421e-67	2.90679e-63
Arpc5	2	0.906	0.488	0.785843	2.19426	2.72891e-67	4.08e-63
Llph	2	0.717	0.237	0.672687	1.9595	2.74218e-67	4.09983e-63
Macc1	2	0.357	0.042	0.417221	1.51774	3.02916e-67	4.5289e-63
Rps10	2	1	1	-0.492362	-1.63618	3.12246e-67	4.66839e-63
Rassf7	2	0.49	0.099	0.541144	1.71797	3.76744e-67	5.6327e-63
Mboat2	2	0.507	0.106	0.510738	1.66652	4.08132e-67	6.10199e-63
Hook2	2	0.537	0.121	0.566664	1.76238	5.86309e-67	8.7659e-63
Elob	2	0.785	0.965	-0.895389	-2.44829	5.91487e-67	8.84332e-63
Cd14	2	0.773	0.287	0.779522	2.18043	6.15347e-67	9.20005e-63
Add3	2	0.696	0.223	0.645756	1.90743	6.98406e-67	1.04419e-62
Wfdc16	2	0.339	0.037	0.453451	1.57373	7.01456e-67	1.04875e-62
Egln1	2	0.652	0.201	0.717953	2.05023	8.55856e-67	1.27959e-62
Krtcap3	2	0.56	0.134	0.564881	1.75924	8.81091e-67	1.31732e-62
Alox12e	2	0.702	0.225	0.697732	2.00919	1.01307e-66	1.51464e-62
Pkp4	2	0.649	0.185	0.587735	1.79991	1.04286e-66	1.55918e-62
Emp3	2	0.097	0.622	-1.10959	-3.0331	1.76846e-66	2.64403e-62
Gpx4	2	0.867	0.975	-0.850176	-2.34006	2.22889e-66	3.33241e-62
Rnpep	2	0.746	0.259	0.67354	1.96117	4.05886e-66	6.0684e-62
mt-Nd1	2	0.339	0.793	-1.09139	-2.9784	8.17042e-66	1.22156e-61
Smpdl3a	2	0.785	0.326	0.781234	2.18417	8.63318e-66	1.29075e-61
Arpc1b	2	0.973	0.72	0.751603	2.1204	8.78129e-66	1.31289e-61
Fxyd1	2	0.035	0.569	-1.12925	-3.09334	9.50597e-66	1.42124e-61
Ccdc107	2	0.106	0.625	-1.33397	-3.79609	1.22566e-65	1.83248e-61
Hnf1b	2	0.345	0.041	0.416383	1.51647	1.52803e-65	2.28456e-61
Ostf1	2	0.735	0.258	0.65636	1.92776	1.68962e-65	2.52615e-61
Mettl9	2	0.802	0.36	0.798329	2.22182	3.49081e-65	5.21911e-61
Endod1	2	0.531	0.124	0.577285	1.7812	3.61535e-65	5.40531e-61
Cdc42se1	2	0.729	0.245	0.60796	1.83668	3.74284e-65	5.59592e-61
Spcs2	2	0.817	0.329	0.706542	2.02697	4.10435e-65	6.13641e-61
Dhrs9	2	0.354	0.044	0.415386	1.51496	7.22881e-65	1.08078e-60
Dgka	2	0.56	0.138	0.553374	1.73911	8.18171e-65	1.22325e-60
Mknk2	2	0.847	0.391	0.735189	2.08588	9.65681e-65	1.44379e-60
Flnc	2	0.062	0.583	-1.26028	-3.52641	1.32259e-64	1.9774e-60
Cftr	2	0.286	0.023	0.363181	1.4379	1.5133e-64	2.26253e-60
Dmpk	2	0.065	0.589	-1.36844	-3.92921	1.54931e-64	2.31637e-60
Stk38	2	0.661	0.204	0.601111	1.82414	2.28171e-64	3.41138e-60
Ly6e	2	0.991	0.882	0.767132	2.15358	2.33792e-64	3.49542e-60
Golga4	2	0.558	0.132	0.5193	1.68085	2.4273e-64	3.62906e-60
Pdia3	2	0.814	0.367	0.734953	2.08538	5.34796e-64	7.99574e-60
Manf	2	0.761	0.301	0.700699	2.01516	7.52116e-64	1.12449e-59
Coa3	2	0.873	0.46	0.740338	2.09664	9.39949e-64	1.40532e-59
Xpnpep1	2	0.664	0.212	0.633907	1.88496	1.26894e-63	1.8972e-59
Cd63	2	0.581	0.895	-0.919525	-2.5081	1.71443e-63	2.56325e-59
Echs1	2	0.844	0.367	0.681509	1.97686	2.4687e-63	3.69096e-59
Lama4	2	0.027	0.549	-1.11776	-3.058	2.97435e-63	4.44696e-59
Ctsd	2	0.932	0.982	-0.869945	-2.38678	2.9866e-63	4.46526e-59
Hoxb7	2	0.413	0.07	0.469312	1.59889	3.29312e-63	4.92355e-59
Pllp	2	0.437	0.08	0.491096	1.63411	3.8547e-63	5.76316e-59
Tmod3	2	0.56	0.142	0.562328	1.75475	3.98333e-63	5.95548e-59
Serpinf1	2	0.268	0.728	-0.971818	-2.64274	4.12715e-63	6.1705e-59
Ephx4	2	0.319	0.034	0.388911	1.47537	5.10222e-63	7.62832e-59
Spon2	2	0.33	0.787	-1.09465	-2.98815	5.52617e-63	8.26218e-59
Plekho1	2	0.065	0.583	-1.06609	-2.90401	5.6983e-63	8.51954e-59
Slc23a1	2	0.469	0.095	0.525489	1.69129	5.81452e-63	8.69328e-59
Zfand5	2	0.912	0.529	0.757438	2.1328	7.66442e-63	1.14591e-58
Emilin1	2	0.041	0.559	-1.13392	-3.1078	1.2217e-62	1.82656e-58
Hnrnpa2b1	2	0.982	0.805	0.672879	1.95987	1.32212e-62	1.9767e-58
Baiap2l1	2	0.401	0.066	0.49214	1.63581	1.69864e-62	2.53964e-58
Txndc17	2	0.82	0.351	0.695417	2.00454	1.7061e-62	2.55079e-58
Ncoa7	2	0.534	0.132	0.618457	1.85606	1.8169e-62	2.71645e-58
Itpr3	2	0.569	0.148	0.53299	1.70402	1.90252e-62	2.84446e-58
Ypel2	2	0.46	0.091	0.477244	1.61163	2.29691e-62	3.4341e-58
Htra3	2	0.304	0.752	-1.06085	-2.88881	2.53814e-62	3.79478e-58
Lrig1	2	0.602	0.169	0.608181	1.83709	3.25878e-62	4.8722e-58
Hpgds	2	0.369	0.054	0.457645	1.58035	4.50842e-62	6.74054e-58
Atp2c2	2	0.378	0.057	0.41796	1.51886	5.01023e-62	7.49079e-58
Pin4	2	0.637	0.197	0.617322	1.85396	1.1509e-61	1.72071e-57
Sv2b	2	0.401	0.066	0.426627	1.53208	1.16795e-61	1.7462e-57
Trim2	2	0.649	0.199	0.612438	1.84492	1.20825e-61	1.80645e-57
Hoxb2	2	0.469	0.098	0.490558	1.63323	1.84308e-61	2.75559e-57
Dsg2	2	0.363	0.052	0.401086	1.49345	1.87504e-61	2.80338e-57
Trim25	2	0.693	0.233	0.610596	1.84153	1.9574e-61	2.92651e-57
Itgb1	2	0.366	0.757	-1.0944	-2.9874	2.03022e-61	3.03539e-57
Lyz2	2	0.206	0.678	-1.36161	-3.90248	2.15311e-61	3.21911e-57
Kctd12	2	0.062	0.571	-1.13469	-3.11022	2.41145e-61	3.60536e-57
Zc3h7a	2	0.637	0.189	0.555826	1.74338	2.788e-61	4.16833e-57
Lama3	2	0.392	0.063	0.431354	1.53934	2.96316e-61	4.43022e-57
Rpl5	2	1	0.999	0.502499	1.65285	3.32006e-61	4.96382e-57
Hint1	2	0.894	0.986	-0.782401	-2.18672	4.68051e-61	6.99783e-57
Carkd	2	0.897	0.48	0.739296	2.09446	4.69244e-61	7.01567e-57
Mfsd4	2	0.386	0.062	0.503757	1.65493	4.7498e-61	7.10143e-57
Dap	2	0.867	0.455	0.739789	2.09549	5.62329e-61	8.40738e-57
C1qa	2	0.13	0.625	-1.15395	-3.17069	7.68668e-61	1.14924e-56
Sfrp4	2	0.041	0.548	-1.36423	-3.9127	9.028e-61	1.34978e-56
Col6a1	2	0.555	0.928	-0.950486	-2.58697	9.52749e-61	1.42446e-56
AC111067.4	2	0.422	0.076	0.456228	1.57811	1.07387e-60	1.60555e-56
Dcxr	2	0.873	0.415	0.699258	2.01226	1.66231e-60	2.48532e-56
Atp6v1a	2	0.681	0.235	0.649841	1.91524	1.84778e-60	2.76262e-56
Hoxb8	2	0.419	0.076	0.456859	1.57911	1.94129e-60	2.90242e-56
Gas1	2	0.053	0.555	-1.21066	-3.35569	2.85807e-60	4.2731e-56
Cpm	2	0.437	0.086	0.492095	1.63574	3.2264e-60	4.82379e-56
Mgea5	2	0.749	0.301	0.699181	2.0121	3.83328e-60	5.73113e-56
H3f3a	2	0.994	0.981	0.589697	1.80344	7.58297e-60	1.13373e-55
Srp19	2	0.652	0.215	0.582751	1.79096	7.7657e-60	1.16105e-55
S100a1	2	0.171	0.65	-1.02518	-2.78761	9.51782e-60	1.42301e-55
Ppl	2	0.442	0.088	0.484479	1.62333	1.14709e-59	1.71501e-55
Sdcbp2	2	0.419	0.079	0.477676	1.61232	1.19453e-59	1.78594e-55
Wls	2	0.876	0.486	0.762698	2.14405	1.625e-59	2.42954e-55
Rps19	2	1	1	-0.549338	-1.73211	1.63328e-59	2.44191e-55
Ifngr2	2	0.634	0.199	0.568799	1.76614	1.77653e-59	2.65609e-55
Igf2bp2	2	0.381	0.06	0.42279	1.52621	1.86049e-59	2.78162e-55
Pdzd2	2	0.41	0.075	0.468918	1.59826	2.18278e-59	3.26348e-55
Ttc9	2	0.319	0.039	0.420353	1.5225	2.20706e-59	3.29977e-55
Cfi	2	0.442	0.09	0.501145	1.65061	2.95171e-59	4.4131e-55
Fcgrt	2	0.086	0.581	-0.948508	-2.58186	3.40124e-59	5.0852e-55
Igfbp5	2	0.248	0.705	-1.03879	-2.82579	5.16029e-59	7.71514e-55
Anxa4	2	0.637	0.2	0.578228	1.78288	5.74348e-59	8.58707e-55
Epb41l4b	2	0.378	0.061	0.412811	1.51106	6.30211e-59	9.42228e-55
Aqp4	2	0.307	0.035	0.422201	1.52532	6.57083e-59	9.82404e-55
Plekhb2	2	0.717	0.272	0.642379	1.901	6.79522e-59	1.01595e-54
Epb41l4a	2	0.333	0.043	0.360172	1.43358	7.80729e-59	1.16727e-54
RP23-431F3.1	2	0.333	0.044	0.385326	1.47009	9.47472e-59	1.41657e-54
Pls1	2	0.277	0.025	0.328736	1.38921	1.07637e-58	1.60928e-54
Cpe	2	0.177	0.647	-1.05015	-2.85807	1.43713e-58	2.14866e-54
Grhl2	2	0.342	0.047	0.36279	1.43733	1.68255e-58	2.51557e-54
Olfm1	2	0.77	0.387	1.08601	2.96244	2.20585e-58	3.29797e-54
Serpina9	2	0.522	0.138	0.714524	2.04321	2.262e-58	3.38192e-54
Nbr1	2	0.646	0.209	0.570885	1.76983	2.42984e-58	3.63286e-54
Igbp1	2	0.681	0.235	0.577685	1.78191	2.69647e-58	4.0315e-54
Pmaip1	2	0.28	0.027	0.346927	1.41471	2.86568e-58	4.28448e-54
RP24-93H15.3	2	0.496	0.118	0.493876	1.63866	4.67215e-58	6.98533e-54
Col6a4	2	0.56	0.866	-1.16773	-3.21469	4.80071e-58	7.17754e-54
Rftn1	2	0.366	0.058	0.411341	1.50884	5.39938e-58	8.07261e-54
Coil	2	0.531	0.139	0.568838	1.76621	5.60822e-58	8.38485e-54
Tnxb	2	0.198	0.664	-1.03976	-2.82853	6.43095e-58	9.61491e-54
Tpd52	2	0.64	0.209	0.593941	1.81111	9.66962e-58	1.44571e-53
Rps3	2	1	1	-0.490295	-1.6328	1.11156e-57	1.66189e-53
Ddr1	2	0.684	0.239	0.576887	1.78049	1.58343e-57	2.36739e-53
Uqcr10	2	0.817	0.938	-0.917207	-2.50229	1.61589e-57	2.41592e-53
Clta	2	0.95	0.668	0.705134	2.02412	1.82181e-57	2.72379e-53
Lamb2	2	0.375	0.765	-0.948192	-2.58104	2.22339e-57	3.32419e-53
Pdcd6	2	0.755	0.316	0.64207	1.90041	3.25526e-57	4.86693e-53
Arhgef16	2	0.386	0.068	0.438332	1.55012	3.65013e-57	5.45732e-53
Hs6st1	2	0.584	0.171	0.543873	1.72267	4.3462e-57	6.49801e-53
B3gnt3	2	0.316	0.04	0.380233	1.46262	4.35516e-57	6.51141e-53
Marveld2	2	0.316	0.039	0.367124	1.44358	4.48095e-57	6.69947e-53
Rassf6	2	0.268	0.025	0.34234	1.40824	4.65676e-57	6.96232e-53
Map7	2	0.386	0.068	0.412141	1.51005	5.34927e-57	7.99769e-53
Mmp2	2	0.177	0.641	-1.00771	-2.73932	6.30767e-57	9.43059e-53
Fosl2	2	0.699	0.26	0.618908	1.8569	7.65936e-57	1.14515e-52
Skp1a	2	0.788	0.349	0.65665	1.92832	7.9387e-57	1.18692e-52
Ogn	2	0.088	0.571	-0.975136	-2.65153	9.62961e-57	1.43972e-52
G6pdx	2	0.67	0.234	0.62601	1.87013	1.02296e-56	1.52943e-52
Gabarapl2	2	0.755	0.299	0.605669	1.83248	1.46797e-56	2.19476e-52
Bcl9	2	0.469	0.104	0.442912	1.55724	1.53308e-56	2.29211e-52
H3f3b	2	0.988	0.886	0.614958	1.84958	1.88206e-56	2.81387e-52
RP23-310J6.1	2	0.558	0.155	0.518499	1.6795	1.91377e-56	2.86128e-52
Ppp1r12c	2	0.127	0.598	-1.074	-2.92705	2.0883e-56	3.12221e-52
Wasl	2	0.566	0.167	0.575508	1.77803	2.09577e-56	3.13339e-52
Il1f8	2	0.265	0.024	0.329674	1.39051	2.10267e-56	3.14371e-52
Rpl30	2	1	1	0.462664	1.5883	2.76183e-56	4.12922e-52
Celsr1	2	0.389	0.07	0.434097	1.54357	2.9202e-56	4.36599e-52
Fut2	2	0.398	0.074	0.438799	1.55084	3.0253e-56	4.52312e-52
Galnt12	2	0.33	0.045	0.360172	1.43358	3.84195e-56	5.7441e-52
St13	2	0.829	0.396	0.672659	1.95944	4.00787e-56	5.99217e-52
Gpt2	2	0.499	0.12	0.4781	1.61301	4.12951e-56	6.17403e-52
Tuba1a	2	0.074	0.553	-1.08819	-2.96889	5.09245e-56	7.61372e-52
Pkm	2	0.625	0.916	-0.83909	-2.31426	5.66888e-56	8.47554e-52
Sgms2	2	0.552	0.154	0.515896	1.67514	8.05312e-56	1.20402e-51
Rpl11	2	1	1	0.432582	1.54123	8.0827e-56	1.20844e-51
Syt8	2	0.375	0.064	0.396045	1.48594	9.39255e-56	1.40428e-51
Slc39a4	2	0.767	0.313	0.658213	1.93134	9.91307e-56	1.4821e-51
Dpep1	2	0.027	0.504	-0.946675	-2.57713	1.70493e-55	2.54903e-51
Llgl2	2	0.611	0.186	0.51037	1.66591	1.78017e-55	2.66153e-51
mt-Cytb	2	0.661	0.904	-0.986185	-2.68099	1.92311e-55	2.87524e-51
Ythdc1	2	0.581	0.171	0.537748	1.71215	2.0891e-55	3.12341e-51
Tmem176b	2	0.947	0.759	0.705508	2.02487	2.12605e-55	3.17866e-51
Emb	2	0.587	0.181	0.635627	1.8882	2.15548e-55	3.22266e-51
Rbpms	2	0.115	0.579	-1.06579	-2.90313	2.81435e-55	4.20773e-51
Gjb2	2	0.378	0.066	0.411248	1.5087	2.97524e-55	4.44828e-51
Arpc1a	2	0.847	0.422	0.670433	1.95508	4.64021e-55	6.93758e-51
Fxyd6	2	0.027	0.5	-0.986598	-2.6821	8.05283e-55	1.20398e-50
Mgp	2	0.097	0.565	-1.21601	-3.37372	8.88253e-55	1.32803e-50
Smpd3	2	0.295	0.035	0.354146	1.42496	1.03885e-54	1.55318e-50
Fermt1	2	0.316	0.043	0.372862	1.45188	1.08842e-54	1.6273e-50
Dapp1	2	0.339	0.052	0.37306	1.45217	1.64428e-54	2.45836e-50
Fgfr1op2	2	0.558	0.166	0.52663	1.69322	2.36813e-54	3.5406e-50
Dlg5	2	0.454	0.103	0.455678	1.57724	2.50457e-54	3.74459e-50
Rab11a	2	0.829	0.38	0.613754	1.84735	2.51202e-54	3.75572e-50
Hook1	2	0.301	0.037	0.32837	1.3887	2.8167e-54	4.21125e-50
Cgn	2	0.428	0.092	0.468579	1.59772	3.25245e-54	4.86274e-50
Rnase4	2	0.209	0.66	-0.963001	-2.61955	3.86554e-54	5.77936e-50
RP24-300H3.1	2	0.304	0.039	0.362256	1.43657	3.98254e-54	5.9543e-50
Cdcp1	2	0.398	0.078	0.454591	1.57553	4.59248e-54	6.86622e-50
Sgpp2	2	0.271	0.028	0.321251	1.37885	6.40677e-54	9.57876e-50
Slc35g1	2	0.534	0.143	0.49078	1.63359	6.4312e-54	9.61528e-50
Ifi27l2a	2	0.779	0.927	-1.2024	-3.32808	6.70919e-54	1.00309e-49
Fer1l4	2	0.419	0.086	0.413086	1.51147	8.08285e-54	1.20847e-49
Marveld3	2	0.342	0.054	0.390436	1.47763	8.21536e-54	1.22828e-49
Sema4a	2	0.525	0.144	0.507787	1.66161	9.22282e-54	1.3789e-49
Mal	2	0.339	0.054	0.392254	1.48031	9.73546e-54	1.45555e-49
Nceh1	2	0.605	0.195	0.547319	1.72861	1.04553e-53	1.56317e-49
Ankrd13a	2	0.622	0.211	0.561869	1.75395	1.32914e-53	1.9872e-49
Las1l	2	0.493	0.127	0.487154	1.62768	1.78695e-53	2.67167e-49
Ccdc80	2	0.05	0.516	-0.919075	-2.50697	2.45138e-53	3.66505e-49
Cyp39a1	2	0.316	0.044	0.347117	1.41498	2.74469e-53	4.10359e-49
Hmga2	2	0.316	0.045	0.363443	1.43827	3.23689e-53	4.83947e-49
Lmo4	2	0.558	0.173	0.564538	1.75864	4.69598e-53	7.02096e-49
Pfdn5	2	0.994	0.936	0.568951	1.76641	4.94812e-53	7.39793e-49
Pts	2	0.516	0.134	0.44752	1.56443	8.74924e-53	1.3081e-48
Lmna	2	0.174	0.613	-1.06424	-2.89864	9.01178e-53	1.34735e-48
Porcn	2	0.625	0.228	0.647034	1.90987	9.73784e-53	1.4559e-48
Penk	2	0.047	0.508	-1.00271	-2.72565	1.06011e-52	1.58496e-48
Eef2	2	1	1	-0.542171	-1.71974	1.07787e-52	1.61152e-48
Msx1	2	0.56	0.17	0.581807	1.78927	1.3377e-52	2e-48
Etl4	2	0.481	0.12	0.467056	1.59529	1.44282e-52	2.15715e-48
Mxra8	2	0.165	0.616	-0.900139	-2.45994	1.5306e-52	2.28841e-48
Shisa2	2	0.395	0.08	0.440568	1.55359	1.6025e-52	2.39589e-48
Plp2	2	0.77	0.341	0.622234	1.86309	1.97892e-52	2.95868e-48
Tmem256	2	0.445	0.791	-0.823588	-2.27866	3.31472e-52	4.95584e-48
Car5b	2	0.339	0.054	0.366918	1.44328	3.97487e-52	5.94283e-48
Rbbp7	2	0.87	0.538	0.73778	2.09129	7.27945e-52	1.08835e-47
Ocln	2	0.322	0.048	0.35113	1.42067	7.48249e-52	1.11871e-47
Rgs2	2	0.027	0.485	-1.041	-2.83204	8.11041e-52	1.21259e-47
Cd55	2	0.54	0.163	0.558228	1.74757	1.02459e-51	1.53187e-47
Hes1	2	0.493	0.132	0.492979	1.63719	1.21667e-51	1.81905e-47
Tmsb4x	2	1	1	0.402452	1.49549	1.2853e-51	1.92165e-47
Ggt5	2	0.103	0.554	-0.918412	-2.50531	1.30313e-51	1.94831e-47
Erbb3	2	0.522	0.146	0.494601	1.63984	1.30399e-51	1.94959e-47
Tmed10	2	0.861	0.452	0.648478	1.91263	1.50914e-51	2.25631e-47
Ifne	2	0.245	0.023	0.291849	1.3389	1.80266e-51	2.69516e-47
Snx2	2	0.72	0.296	0.632745	1.88277	2.3407e-51	3.49958e-47
Rmnd5b	2	0.516	0.145	0.506073	1.65876	2.45258e-51	3.66685e-47
Rtp4	2	0.619	0.201	0.516791	1.67664	2.71696e-51	4.06213e-47
Atp6v1b2	2	0.687	0.263	0.560069	1.75079	3.16415e-51	4.73072e-47
Zfp706	2	0.796	0.356	0.598913	1.82014	3.23673e-51	4.83924e-47
Tmem59	2	0.864	0.464	0.629854	1.87734	3.82079e-51	5.71247e-47
Dhrs4	2	0.684	0.264	0.570537	1.76922	4.35198e-51	6.50665e-47
Vps13c	2	0.366	0.068	0.400548	1.49264	4.96986e-51	7.43044e-47
Slc1a1	2	0.369	0.07	0.412369	1.51039	5.61551e-51	8.39575e-47
Prss8	2	0.602	0.188	0.483266	1.62136	6.48909e-51	9.70184e-47
Cblc	2	0.537	0.157	0.481152	1.61794	1.0527e-50	1.57389e-46
Il13ra1	2	0.345	0.06	0.380127	1.46247	1.15074e-50	1.72047e-46
Als2cl	2	0.395	0.083	0.414896	1.51421	1.42288e-50	2.12735e-46
Pmepa1	2	0.584	0.183	0.544439	1.72364	1.54796e-50	2.31436e-46
Cxcl12	2	0.024	0.472	-0.920266	-2.50996	1.58307e-50	2.36685e-46
RP23-421B5.3	2	0.298	0.041	0.332972	1.39511	1.80331e-50	2.69613e-46
Chmp5	2	0.708	0.282	0.54954	1.73246	1.88942e-50	2.82487e-46
Sdcbp	2	0.867	0.464	0.618397	1.85595	2.1998e-50	3.28893e-46
Gtpbp2	2	0.578	0.184	0.502753	1.65327	2.36227e-50	3.53184e-46
Gpcpd1	2	0.448	0.111	0.463736	1.59	2.8652e-50	4.28376e-46
Gda	2	0.534	0.155	0.489512	1.63152	3.07649e-50	4.59966e-46
Lmod1	2	0.006	0.451	-1.10692	-3.02502	3.45391e-50	5.16394e-46
Rsrp1	2	0.988	0.86	0.601819	1.82544	3.47207e-50	5.1911e-46
Oard1	2	0.563	0.179	0.510099	1.66546	3.80275e-50	5.68549e-46
Prss23	2	0.159	0.597	-1.00542	-2.73304	5.0076e-50	7.48686e-46
Ptgis	2	0.006	0.449	-1.1127	-3.04255	7.26086e-50	1.08557e-45
Rps6ka1	2	0.578	0.182	0.496545	1.64303	7.58558e-50	1.13412e-45
Lasp1	2	0.558	0.172	0.493774	1.63849	9.22555e-50	1.37931e-45
Rasa4	2	0.749	0.348	0.731301	2.07778	1.01852e-49	1.52279e-45
Samd10	2	0.268	0.032	0.325027	1.38407	1.05848e-49	1.58254e-45
Sepw1	2	0.897	0.973	-0.797022	-2.21892	1.38308e-49	2.06784e-45
Hmcn2	2	0.018	0.458	-1.05447	-2.87045	1.80508e-49	2.69877e-45
Ech1	2	0.33	0.717	-0.8532	-2.34715	1.89739e-49	2.83679e-45
Fuom	2	0.956	0.731	0.680549	1.97496	1.9361e-49	2.89467e-45
Fbxo32	2	0.251	0.646	-1.00947	-2.74415	2.14094e-49	3.20093e-45
Serpina1d	2	0.286	0.039	0.326472	1.38607	2.49744e-49	3.73392e-45
St14	2	0.507	0.144	0.488596	1.63003	3.51544e-49	5.25594e-45
RP23-37G19.2	2	0.348	0.064	0.403523	1.49709	3.51864e-49	5.26071e-45
Eny2	2	0.664	0.258	0.552215	1.7371	3.77036e-49	5.63707e-45
Slc37a1	2	0.407	0.091	0.397678	1.48836	5.26413e-49	7.8704e-45
Apobec2	2	0.268	0.033	0.35517	1.42642	6.22019e-49	9.2998e-45
Jph2	2	0.003	0.439	-1.05992	-2.88615	6.26844e-49	9.37194e-45
Stat5a	2	0.475	0.126	0.451343	1.57042	6.98509e-49	1.04434e-44
mt-Nd3	2	0.08	0.519	-0.987494	-2.6845	7.32893e-49	1.09575e-44
Hnrnpul2	2	0.563	0.183	0.504752	1.65657	7.85991e-49	1.17514e-44
Oaz1	2	0.985	0.995	-0.615878	-1.85128	8.0694e-49	1.20646e-44
Ccl8	2	0.083	0.523	-1.09631	-2.9931	9.97434e-49	1.49126e-44
Eps8	2	0.445	0.112	0.464752	1.59162	1.20422e-48	1.80043e-44
Sft2d2	2	0.593	0.197	0.481383	1.61831	1.45967e-48	2.18235e-44
AC102506.1	2	0.263	0.031	0.307082	1.35945	1.46211e-48	2.186e-44
Ppp1r12b	2	0.038	0.474	-0.987677	-2.68499	1.66626e-48	2.49123e-44
Appl2	2	0.622	0.222	0.528859	1.69699	1.7452e-48	2.60925e-44
Hebp2	2	0.407	0.092	0.407303	1.50276	2.20259e-48	3.29309e-44
Efna1	2	0.602	0.207	0.536868	1.71064	2.26844e-48	3.39154e-44
Mpzl1	2	0.785	0.359	0.595552	1.81403	2.46953e-48	3.6922e-44
Otub2	2	0.454	0.118	0.460017	1.5841	2.86202e-48	4.279e-44
Vps54	2	0.431	0.104	0.424215	1.52839	2.94155e-48	4.39791e-44
Cxxc5	2	0.581	0.196	0.517	1.67699	2.9485e-48	4.4083e-44
Dazap2	2	0.932	0.639	0.625969	1.87006	3.57521e-48	5.3453e-44
Myo1d	2	0.404	0.092	0.41684	1.51716	3.78257e-48	5.65531e-44
Bst2	2	0.711	0.91	-0.81035	-2.2487	3.89519e-48	5.8237e-44
Epsti1	2	0.336	0.06	0.383873	1.46796	4.34524e-48	6.49656e-44
Hspa8	2	1	0.994	0.483834	1.62228	4.49486e-48	6.72026e-44
Rpl9	2	1	1	0.375093	1.45513	5.43571e-48	8.12693e-44
Srrm2	2	0.858	0.479	0.643756	1.90362	6.28946e-48	9.40337e-44
Plscr1	2	0.381	0.081	0.399985	1.4918	6.71001e-48	1.00321e-43
Sprr2a3	2	0.271	0.035	0.39085	1.47824	6.90318e-48	1.03209e-43
Eef1b2	2	1	0.984	0.492769	1.63684	8.20829e-48	1.22722e-43
Srd5a1	2	0.292	0.043	0.350366	1.41959	1.16509e-47	1.74193e-43
Wfdc10	2	0.425	0.113	0.818043	2.26606	1.55149e-47	2.31963e-43
Slc35f5	2	0.481	0.132	0.438272	1.55003	1.95169e-47	2.91797e-43
Rnf7	2	0.761	0.359	0.615174	1.84998	2.11939e-47	3.1687e-43
Six1	2	0.307	0.049	0.386128	1.47127	3.35442e-47	5.01519e-43
Hectd1	2	0.56	0.182	0.501798	1.65169	3.35729e-47	5.01949e-43
Pla2g12a	2	0.463	0.124	0.428304	1.53465	3.42524e-47	5.12108e-43
Ctsb	2	1	0.956	0.652714	1.92075	3.85212e-47	5.75931e-43
Slc5a11	2	0.316	0.054	0.385901	1.47094	3.95044e-47	5.9063e-43
Tjp3	2	0.496	0.144	0.514148	1.67221	4.01548e-47	6.00355e-43
Oasl2	2	0.614	0.205	0.474398	1.60705	4.45291e-47	6.65755e-43
Pik3c3	2	0.49	0.14	0.487073	1.62755	5.24856e-47	7.84713e-43
Galnt6	2	0.33	0.06	0.370004	1.44774	5.54774e-47	8.29442e-43
Lppos	2	0.431	0.108	0.426169	1.53138	5.94918e-47	8.89462e-43
RP24-106M14.2	2	0.31	0.051	0.335258	1.3983	6.28667e-47	9.3992e-43
Slc44a4	2	0.481	0.136	0.466029	1.59365	6.86856e-47	1.02692e-42
Cd68	2	0.501	0.146	0.464819	1.59173	7.1551e-47	1.06976e-42
Rnf44	2	0.605	0.217	0.521664	1.68483	8.09488e-47	1.21027e-42
Rpl15	2	1	1	-0.446063	-1.56215	8.44242e-47	1.26223e-42
Neu1	2	0.767	0.355	0.602871	1.82736	8.467e-47	1.2659e-42
Mrvi1	2	0.074	0.502	-0.870469	-2.38803	1.21233e-46	1.81256e-42
Rpl36	2	0.997	1	-0.490374	-1.63293	1.40665e-46	2.10308e-42
Psma6	2	0.776	0.393	0.642009	1.90029	1.44392e-46	2.15881e-42
Dnajc3	2	0.531	0.161	0.456803	1.57902	1.54663e-46	2.31237e-42
Tmbim6	2	0.838	0.449	0.595774	1.81443	1.60112e-46	2.39383e-42
Atp1a1	2	0.994	0.922	0.54623	1.72673	2.1355e-46	3.19278e-42
Serf2	2	1	1	-0.545411	-1.72532	2.32412e-46	3.47479e-42
Fuca2	2	0.49	0.141	0.453826	1.57432	3.04128e-46	4.54702e-42
Slc15a2	2	0.401	0.091	0.414103	1.51301	3.0657e-46	4.58352e-42
Srsf5	2	0.909	0.589	0.611062	1.84239	3.30799e-46	4.94578e-42
Cox8a	2	0.991	0.996	-0.682493	-1.9788	3.82743e-46	5.72239e-42
Ccdc120	2	0.319	0.056	0.356819	1.42878	4.4972e-46	6.72377e-42
Ubc	2	0.968	0.991	-0.615962	-1.85144	4.69758e-46	7.02335e-42
Rps5	2	1	0.998	0.44669	1.56313	4.83977e-46	7.23594e-42
Sorl1	2	0.33	0.061	0.363309	1.43808	4.98438e-46	7.45214e-42
Asb2	2	0.018	0.435	-0.956236	-2.60188	6.41303e-46	9.58811e-42
Lrrc8d	2	0.28	0.041	0.336665	1.40027	7.56685e-46	1.13132e-41
Tshr	2	0.257	0.033	0.292231	1.33941	8.57003e-46	1.2813e-41
Sytl3	2	0.257	0.032	0.292977	1.34041	9.06631e-46	1.3555e-41
Stat3	2	0.785	0.385	0.59813	1.81871	1.1762e-45	1.75853e-41
Borcs7	2	0.404	0.098	0.421355	1.52403	1.23289e-45	1.84329e-41
Itgb6	2	0.277	0.04	0.310201	1.3637	1.39755e-45	2.08947e-41
Jtb	2	0.625	0.227	0.493041	1.63729	1.43437e-45	2.14453e-41
Rlim	2	0.51	0.155	0.444794	1.56017	1.45194e-45	2.1708e-41
Sfn	2	0.339	0.064	0.334314	1.39698	1.46249e-45	2.18657e-41
Sumo1	2	0.676	0.272	0.526822	1.69354	1.47025e-45	2.19817e-41
Fnta	2	0.622	0.241	0.544037	1.72295	2.06998e-45	3.09482e-41
Nfkbiz	2	0.41	0.1	0.434971	1.54492	2.27138e-45	3.39594e-41
Uap1	2	0.437	0.113	0.410047	1.50689	2.31062e-45	3.45461e-41
Fam96a	2	0.496	0.146	0.457336	1.57986	2.56978e-45	3.84208e-41
RP23-410L16.4	2	0.354	0.073	0.384793	1.46931	2.84224e-45	4.24943e-41
Arpc3	2	0.773	0.369	0.560131	1.7509	3.73428e-45	5.58312e-41
Mllt4	2	0.431	0.111	0.414507	1.51362	4.84838e-45	7.24881e-41
Pfdn2	2	0.625	0.24	0.514442	1.6727	5.86691e-45	8.77161e-41
Ywhae	2	0.776	0.353	0.512182	1.66893	5.88022e-45	8.79152e-41
Il17re	2	0.389	0.089	0.385792	1.47078	6.32168e-45	9.45154e-41
Pmp22	2	0.068	0.484	-0.827569	-2.28775	6.92586e-45	1.03548e-40
Gfpt1	2	0.457	0.126	0.414125	1.51305	7.24893e-45	1.08379e-40
Mfap2	2	0.118	0.536	-0.805429	-2.23766	8.03127e-45	1.20076e-40
Irf6	2	0.425	0.106	0.402696	1.49585	8.4141e-45	1.25799e-40
Sec11c	2	0.637	0.24	0.501682	1.6515	9.06463e-45	1.35525e-40
Capsl	2	0.233	0.026	0.277865	1.32031	1.07482e-44	1.60696e-40
Slc1a5	2	0.737	0.34	0.595834	1.81454	1.13622e-44	1.69876e-40
Vat1	2	0.088	0.505	-0.792236	-2.20833	1.22721e-44	1.83481e-40
Cystm1	2	0.578	0.202	0.474224	1.60677	1.23003e-44	1.83901e-40
Hgfac	2	0.496	0.148	0.46385	1.59018	1.25961e-44	1.88324e-40
Pdxk	2	0.746	0.348	0.583247	1.79185	1.31963e-44	1.97298e-40
Ngef	2	0.316	0.057	0.348748	1.41729	1.48583e-44	2.22146e-40
Ddit4	2	0.445	0.12	0.439304	1.55163	1.67466e-44	2.50378e-40
Ldhb	2	0.103	0.517	-0.934371	-2.54561	1.87555e-44	2.80413e-40
Dsc2	2	0.301	0.05	0.332982	1.39512	1.97957e-44	2.95965e-40
Mdh1	2	0.764	0.368	0.561973	1.75413	2.00655e-44	3e-40
Dopey2	2	0.499	0.146	0.410838	1.50808	2.5986e-44	3.88516e-40
Rpl32	2	1	1	0.386472	1.47178	2.68436e-44	4.01339e-40
Rnf180	2	0.372	0.082	0.364553	1.43987	3.3256e-44	4.97211e-40
Cops9	2	0.965	0.706	0.55903	1.74898	3.38981e-44	5.0681e-40
Zbtb8os	2	0.522	0.164	0.46383	1.59015	3.53723e-44	5.28852e-40
Rab11fip1	2	0.345	0.07	0.35632	1.42806	3.97561e-44	5.94393e-40
Cd74	2	0.221	0.619	-1.12346	-3.07549	4.23926e-44	6.33811e-40
Taz	2	0.569	0.197	0.477314	1.61174	4.38348e-44	6.55374e-40
Pyroxd1	2	0.345	0.071	0.370428	1.44835	4.38757e-44	6.55985e-40
Atp1b3	2	0.926	0.629	0.612224	1.84453	4.6075e-44	6.88867e-40
mt-Atp6	2	0.979	0.995	-0.679957	-1.97379	4.89509e-44	7.31865e-40
Gm47283	2	0.979	0.927	0.58699	1.79857	5.06314e-44	7.5699e-40
Stt3a	2	0.643	0.257	0.509024	1.66367	5.87547e-44	8.78441e-40
Sh3bgrl	2	0.215	0.607	-0.849734	-2.33903	8.34499e-44	1.24766e-39
Pkp3	2	0.369	0.082	0.378757	1.46047	8.66717e-44	1.29583e-39
Casp7	2	0.363	0.08	0.390526	1.47776	8.75221e-44	1.30854e-39
Greb1	2	0.54	0.174	0.484207	1.62289	9.08028e-44	1.35759e-39
Chst8	2	0.395	0.098	0.41563	1.51533	9.32233e-44	1.39378e-39
Rpn1	2	0.779	0.376	0.560661	1.75183	1.00893e-43	1.50845e-39
AC122789.1	2	0.286	0.047	0.32884	1.38936	1.8063e-43	2.70059e-39
Kcnc2	2	0.212	0.021	0.259383	1.29613	1.94657e-43	2.91032e-39
R3hdm4	2	0.617	0.236	0.497572	1.64472	2.4224e-43	3.62173e-39
Lox	2	0.074	0.48	-0.859212	-2.3613	2.66035e-43	3.97749e-39
Hnrnpf	2	0.799	0.411	0.565757	1.76078	2.81602e-43	4.21024e-39
Pvrl4	2	0.304	0.054	0.32979	1.39068	3.30072e-43	4.93491e-39
Ubxn4	2	0.475	0.139	0.410133	1.50702	3.9396e-43	5.8901e-39
Aqp8	2	0.649	0.273	0.636585	1.89002	5.42374e-43	8.10904e-39
Efnb2	2	0.351	0.075	0.35141	1.42107	7.04033e-43	1.0526e-38
Tsnax	2	0.525	0.175	0.481083	1.61783	9.61694e-43	1.43783e-38
Cd34	2	0.127	0.529	-0.797161	-2.21923	1.05284e-42	1.5741e-38
Tmed9	2	0.817	0.437	0.568821	1.76618	1.0953e-42	1.63758e-38
RP23-214L4.1	2	0.499	0.154	0.450691	1.5694	1.14403e-42	1.71043e-38
Fam102a	2	0.437	0.122	0.434431	1.54408	1.16368e-42	1.73982e-38
Msx2	2	0.227	0.026	0.277186	1.31941	1.31611e-42	1.96772e-38
Ostc	2	0.584	0.215	0.500772	1.64999	1.39746e-42	2.08934e-38
Tmem125	2	0.257	0.037	0.291123	1.33793	1.69112e-42	2.5284e-38
Fstl1	2	0.1	0.503	-0.764306	-2.1475	1.82114e-42	2.72278e-38
Bmp1	2	0.153	0.561	-0.758464	-2.13499	1.87069e-42	2.79687e-38
Vcl	2	0.159	0.54	-0.954795	-2.59814	2.17377e-42	3.25e-38
Antxr1	2	0.832	0.463	0.594908	1.81286	2.47253e-42	3.69668e-38
Eya2	2	0.451	0.127	0.404647	1.49877	2.81669e-42	4.21123e-38
Rasd1	2	0.445	0.124	0.424345	1.52859	3.04466e-42	4.55207e-38
Dennd2d	2	0.33	0.066	0.3245	1.38334	3.65489e-42	5.46443e-38
Hipk1	2	0.705	0.312	0.529281	1.69771	3.89116e-42	5.81768e-38
Naa50	2	0.563	0.2	0.475417	1.60868	4.32435e-42	6.46533e-38
Sec61b	2	0.95	0.77	0.562978	1.75589	4.93192e-42	7.37372e-38
Arl1	2	0.693	0.305	0.522896	1.68691	5.0312e-42	7.52215e-38
Acsl3	2	0.301	0.055	0.334793	1.39765	5.03811e-42	7.53248e-38
Ngrn	2	0.537	0.179	0.432917	1.54175	5.2161e-42	7.7986e-38
Gstm1	2	0.221	0.601	-0.81658	-2.26275	5.41973e-42	8.10305e-38
Eif4a2	2	0.941	0.668	0.565932	1.76109	5.63699e-42	8.42787e-38
Ptprf	2	0.584	0.221	0.504268	1.65577	5.81193e-42	8.68942e-38
Ankrd37	2	0.354	0.082	0.478116	1.61303	6.38122e-42	9.54056e-38
Glis3	2	0.316	0.062	0.359709	1.43291	8.82572e-42	1.31953e-37
Srp68	2	0.572	0.207	0.438054	1.54969	9.16629e-42	1.37045e-37
Adamts2	2	0.094	0.491	-0.806028	-2.239	9.79874e-42	1.46501e-37
Vdac2	2	0.838	0.476	0.562859	1.75569	1.04931e-41	1.56882e-37
Vill	2	0.493	0.157	0.4576	1.58028	1.08312e-41	1.61938e-37
Atp5d	2	0.944	0.981	-0.621287	-1.86132	1.23885e-41	1.8522e-37
Rpl37a	2	1	1	-0.532576	-1.70332	1.27424e-41	1.90512e-37
Srsf6	2	0.847	0.474	0.575019	1.77716	1.37363e-41	2.05371e-37
Nhsl1	2	0.327	0.068	0.344605	1.41143	1.42468e-41	2.13003e-37
Zfc3h1	2	0.413	0.109	0.382386	1.46578	1.74987e-41	2.61623e-37
Elmo3	2	0.33	0.068	0.337007	1.40075	1.77775e-41	2.65792e-37
Pfn1	2	0.705	0.876	-0.870301	-2.38763	1.9333e-41	2.89048e-37
Ube2b	2	0.861	0.485	0.527488	1.69467	2.16217e-41	3.23266e-37
Rps12	2	1	1	0.357145	1.42924	2.69523e-41	4.02964e-37
Myh14	2	0.652	0.27	0.537844	1.71231	2.8123e-41	4.20467e-37
Sh3bgr	2	0	0.383	-0.918105	-2.50454	3.01006e-41	4.50034e-37
Cnksr1	2	0.327	0.068	0.357703	1.43004	3.5044e-41	5.23943e-37
Lamtor5	2	0.788	0.378	0.49678	1.64342	4.58749e-41	6.85876e-37
Eva1b	2	0.183	0.568	-0.776853	-2.17462	5.71923e-41	8.55082e-37
Hspb7	2	0.006	0.388	-0.801485	-2.22885	5.89023e-41	8.80648e-37
Casp6	2	0.46	0.137	0.410395	1.50741	7.2546e-41	1.08463e-36
Nsun2	2	0.466	0.14	0.393378	1.48198	7.44956e-41	1.11378e-36
RP23-296D10.4	2	0.327	0.069	0.347718	1.41583	7.97961e-41	1.19303e-36
Ehf	2	0.345	0.076	0.371043	1.44925	1.102e-40	1.64761e-36
Rasef	2	0.224	0.027	0.26288	1.30067	1.10922e-40	1.65839e-36
Rab5a	2	0.625	0.253	0.498096	1.64558	1.11428e-40	1.66597e-36
Slc5a9	2	0.257	0.039	0.294263	1.34214	1.33576e-40	1.99709e-36
AC157774.6	2	0.383	0.694	-0.780389	-2.18232	1.34271e-40	2.00748e-36
Ubxn10	2	0.233	0.031	0.293724	1.34141	1.57926e-40	2.36116e-36
Capn7	2	0.389	0.101	0.390531	1.47777	1.61033e-40	2.40761e-36
Il18r1	2	0.209	0.023	0.252793	1.28762	1.63125e-40	2.43888e-36
Dlx6os1	2	0.254	0.038	0.289271	1.33545	1.76678e-40	2.64151e-36
Psme1	2	0.914	0.605	0.564894	1.75926	1.92483e-40	2.87781e-36
Hmgb3	2	0.268	0.044	0.295183	1.34337	2.1705e-40	3.24512e-36
Ubl3	2	0.637	0.256	0.474121	1.6066	2.3616e-40	3.53082e-36
Sema6d	2	0.322	0.067	0.360376	1.43387	2.47508e-40	3.70049e-36
Col5a1	2	0.221	0.598	-0.77482	-2.1702	2.57187e-40	3.8452e-36
Arhgef25	2	0.088	0.475	-0.781021	-2.1837	3.10077e-40	4.63596e-36
Acsl5	2	0.363	0.087	0.353885	1.42459	3.3775e-40	5.04971e-36
Erlec1	2	0.522	0.177	0.435634	1.54594	3.38956e-40	5.06773e-36
Slc9a3r1	2	0.578	0.217	0.464368	1.59101	3.4322e-40	5.13149e-36
Gaa	2	0.357	0.7	-0.729701	-2.07446	4.03059e-40	6.02613e-36
Snx7	2	0.277	0.048	0.305203	1.3569	4.09889e-40	6.12824e-36
Leng1	2	0.342	0.077	0.363181	1.4379	4.11553e-40	6.15313e-36
Prkcdbp	2	0.469	0.79	-0.998826	-2.71509	4.34297e-40	6.49318e-36
Ptov1	2	0.596	0.821	-0.727981	-2.07089	4.37187e-40	6.53639e-36
Acsl4	2	0.416	0.114	0.38685	1.47234	4.39503e-40	6.571e-36
Stap2	2	0.416	0.115	0.401852	1.49459	5.06627e-40	7.57459e-36
Atpif1	2	0.991	0.876	0.531257	1.70107	5.23867e-40	7.83233e-36
Cep70	2	0.283	0.05	0.287688	1.33334	6.17148e-40	9.22697e-36
Tjp2	2	0.469	0.145	0.41216	1.51008	8.55301e-40	1.27876e-35
Tmem128	2	0.383	0.1	0.402959	1.49625	1.00879e-39	1.50824e-35
Vimp	2	0.41	0.115	0.407221	1.50264	1.06172e-39	1.58738e-35
Ubash3b	2	0.248	0.037	0.27155	1.312	1.16443e-39	1.74094e-35
Ankrd35	2	0.224	0.029	0.263511	1.30149	1.38799e-39	2.07518e-35
Mmp17	2	0.012	0.385	-0.840692	-2.31797	1.50329e-39	2.24757e-35
Snrpd1	2	0.64	0.266	0.47241	1.60385	1.71068e-39	2.55764e-35
RP24-315N18.1	2	0.41	0.114	0.388985	1.47548	1.78036e-39	2.66181e-35
Gak	2	0.563	0.208	0.43978	1.55237	1.87802e-39	2.80783e-35
Tcf25	2	0.85	0.485	0.527365	1.69446	1.99264e-39	2.9792e-35
Aoc1	2	0.386	0.1	0.446445	1.56275	2.34619e-39	3.50779e-35
Aftph	2	0.363	0.089	0.37473	1.4546	2.49498e-39	3.73024e-35
Ston2	2	0.268	0.045	0.29719	1.34607	2.62934e-39	3.93113e-35
Krcc1	2	0.445	0.133	0.399966	1.49177	3.1504e-39	4.71016e-35
Syne4	2	0.295	0.058	0.320666	1.37805	4.10861e-39	6.14279e-35
Ttc39c	2	0.292	0.055	0.313916	1.36877	4.1579e-39	6.21648e-35
Prr15l	2	0.375	0.094	0.371636	1.4501	4.33259e-39	6.47765e-35
Dusp11	2	0.575	0.22	0.455485	1.57694	4.53159e-39	6.77518e-35
Tm9sf2	2	0.593	0.235	0.471407	1.60225	5.0309e-39	7.5217e-35
Tma7	2	0.92	0.645	0.542674	1.7206	5.08735e-39	7.6061e-35
Akr1a1	2	0.944	0.799	0.501595	1.65135	5.13457e-39	7.67669e-35
Hsp90b1	2	0.879	0.569	0.578074	1.7826	5.51464e-39	8.24495e-35
Snrpd2	2	0.295	0.63	-0.794462	-2.21325	6.47559e-39	9.68165e-35
Ccnl1	2	0.454	0.138	0.377229	1.45824	7.45486e-39	1.11458e-34
Rps6ka3	2	0.581	0.22	0.46242	1.58791	8.05367e-39	1.2041e-34
AC152939.2	2	0.525	0.186	0.445791	1.56173	8.13832e-39	1.21676e-34
Metap1	2	0.428	0.123	0.384435	1.46878	8.1927e-39	1.22489e-34
Ctxn1	2	0.091	0.463	-0.932	-2.53958	8.91943e-39	1.33354e-34
Arhgef38	2	0.245	0.037	0.290196	1.33669	8.9219e-39	1.33391e-34
Dock7	2	0.493	0.164	0.412366	1.51039	9.07158e-39	1.35629e-34
Igfbp2	2	0.006	0.373	-1.26711	-3.55059	9.91068e-39	1.48175e-34
Uqcrb	2	0.912	0.662	0.53364	1.70513	1.4211e-38	2.12468e-34
Avil	2	0.257	0.042	0.290393	1.33695	1.49884e-38	2.24091e-34
Sh3bgrl2	2	0.363	0.09	0.340407	1.40552	1.8139e-38	2.71196e-34
Arhgap12	2	0.36	0.088	0.336487	1.40002	2.00341e-38	2.99529e-34
RP23-245B21.3	2	0.292	0.057	0.301301	1.35162	2.00803e-38	3.00221e-34
Calm1	2	0.469	0.755	-0.751456	-2.12008	2.20501e-38	3.29672e-34
Brd1	2	0.375	0.096	0.348974	1.41761	2.28417e-38	3.41506e-34
F11r	2	0.304	0.062	0.296562	1.34523	2.71717e-38	4.06244e-34
Tgif1	2	0.481	0.16	0.433077	1.54199	2.99599e-38	4.47931e-34
Hoxb4	2	0.286	0.054	0.279194	1.32206	3.29082e-38	4.92011e-34
Galnt16	2	0.015	0.379	-0.690335	-1.99438	3.30925e-38	4.94766e-34
Lims2	2	0.006	0.369	-0.718647	-2.05165	3.3546e-38	5.01546e-34
Frg1	2	0.342	0.082	0.357497	1.42975	4.28244e-38	6.40268e-34
Bsdc1	2	0.454	0.142	0.397243	1.48772	4.55251e-38	6.80645e-34
Aoc3	2	0	0.359	-0.734841	-2.08515	4.74343e-38	7.0919e-34
Noxa1	2	0.304	0.063	0.32894	1.3895	5.34241e-38	7.98744e-34
Arhgef4	2	0.251	0.041	0.305997	1.35798	5.37316e-38	8.03341e-34
Cyp2j6	2	0.407	0.115	0.383681	1.46768	6.08751e-38	9.10144e-34
Slc5a3	2	0.298	0.06	0.299786	1.34957	6.52664e-38	9.75798e-34
Kif13a	2	0.442	0.135	0.374923	1.45488	7.36082e-38	1.10052e-33
Loxl1	2	0.083	0.458	-0.719611	-2.05363	7.41908e-38	1.10923e-33
Mbnl1	2	0.121	0.496	-0.750862	-2.11883	7.57951e-38	1.13321e-33
Coa4	2	0.381	0.101	0.353629	1.42423	9.34768e-38	1.39757e-33
Cox4i1	2	1	1	-0.499395	-1.64772	1.0873e-37	1.62562e-33
Mapkapk3	2	0.416	0.12	0.361854	1.43599	1.23612e-37	1.84812e-33
Arhgap27	2	0.381	0.102	0.393249	1.48179	1.31086e-37	1.95986e-33
Tmbim4	2	0.522	0.187	0.421808	1.52472	1.38678e-37	2.07338e-33
Fbln2	2	0.145	0.51	-0.774908	-2.17039	1.3895e-37	2.07744e-33
Muc20	2	0.221	0.03	0.259482	1.29626	1.39163e-37	2.08062e-33
Hnrnpab	2	0.867	0.532	0.539799	1.71566	1.63444e-37	2.44364e-33
Ctnnd1	2	0.516	0.183	0.404084	1.49793	1.99295e-37	2.97966e-33
Ptpn3	2	0.33	0.075	0.31841	1.37494	2.05004e-37	3.06501e-33
Fam184b	2	0.227	0.033	0.273451	1.31449	2.06021e-37	3.08021e-33
Zfp704	2	0.493	0.165	0.400638	1.49278	2.06307e-37	3.08449e-33
Itch	2	0.454	0.141	0.390692	1.478	2.12788e-37	3.18139e-33
Mdk	2	0.103	0.477	-0.758255	-2.13455	2.37728e-37	3.55428e-33
Sipa1l3	2	0.31	0.067	0.328503	1.38889	2.42935e-37	3.63213e-33
Parp8	2	0.389	0.106	0.370974	1.44915	2.55151e-37	3.81476e-33
Tgm2	2	0.976	0.89	0.532791	1.70368	2.99694e-37	4.48072e-33
Fam3c	2	0.445	0.136	0.367993	1.44483	3.21975e-37	4.81384e-33
Cd248	2	0.077	0.445	-0.702067	-2.01792	3.7988e-37	5.67958e-33
Twsg1	2	0.717	0.351	0.513162	1.67057	3.95947e-37	5.9198e-33
Rps25	2	0.994	0.939	0.457806	1.5806	4.25326e-37	6.35905e-33
Usp47	2	0.501	0.177	0.425033	1.52964	4.30899e-37	6.44238e-33
Arrdc1	2	0.543	0.202	0.442444	1.55651	4.32134e-37	6.46083e-33
Cda	2	0.496	0.167	0.402505	1.49557	4.39395e-37	6.5694e-33
Serp1	2	0.667	0.313	0.523675	1.68822	5.28161e-37	7.89654e-33
Mrps21	2	0.885	0.581	0.521365	1.68432	5.93828e-37	8.87832e-33
Nrip1	2	0.392	0.108	0.357737	1.43009	6.51138e-37	9.73516e-33
Prdx6	2	0.649	0.283	0.469259	1.59881	6.63811e-37	9.92463e-33
Svip	2	0.401	0.112	0.350287	1.41948	6.68777e-37	9.99889e-33
Ripk2	2	0.254	0.043	0.278543	1.3212	6.71595e-37	1.0041e-32
Pik3cb	2	0.224	0.032	0.259482	1.29626	7.39135e-37	1.10508e-32
Fam171a1	2	0.481	0.159	0.3872	1.47285	8.35816e-37	1.24963e-32
Bcas2	2	0.614	0.252	0.43782	1.54933	8.38547e-37	1.25371e-32
Jup	2	0.723	0.358	0.484647	1.6236	8.75945e-37	1.30962e-32
Trp53inp1	2	0.56	0.217	0.45597	1.5777	9.20817e-37	1.37671e-32
Dlx6	2	0.36	0.092	0.357379	1.42958	1.18909e-36	1.7778e-32
Dpm3	2	0.381	0.695	-0.71424	-2.04263	1.19083e-36	1.78041e-32
Mmp7	2	0.298	0.064	0.33028	1.39136	1.27484e-36	1.90601e-32
RP23-123N23.5	2	0.903	0.706	0.514406	1.67264	1.28431e-36	1.92017e-32
Lpar1	2	0.519	0.184	0.405111	1.49947	1.32141e-36	1.97565e-32
Ctsl	2	0.962	0.919	0.652502	1.92034	1.3793e-36	2.06219e-32
Kctd17	2	0.047	0.407	-0.672361	-1.95886	1.4565e-36	2.17761e-32
Ccdc85b	2	0.041	0.399	-0.724362	-2.06341	1.51879e-36	2.27074e-32
Sult1d1	2	0.484	0.164	0.439573	1.55204	1.67001e-36	2.49683e-32
Cmtm4	2	0.445	0.144	0.395264	1.48478	1.80554e-36	2.69947e-32
Arfgap3	2	0.593	0.245	0.478914	1.61432	1.81224e-36	2.70948e-32
RP24-353D23.1	2	0.372	0.1	0.363304	1.43807	1.83172e-36	2.73861e-32
Frk	2	0.292	0.06	0.296562	1.34523	1.83923e-36	2.74984e-32
Igsf5	2	0.248	0.041	0.266934	1.30595	1.95931e-36	2.92936e-32
Fam57a	2	0.416	0.126	0.415988	1.51587	2.19054e-36	3.27508e-32
Angptl4	2	0.083	0.449	-0.646938	-1.90968	2.21059e-36	3.30506e-32
Ywhaz	2	0.87	0.565	0.506151	1.65889	2.41022e-36	3.60353e-32
Denr	2	0.448	0.143	0.385592	1.47048	2.48458e-36	3.7147e-32
Gm9493	2	0.752	0.371	0.477096	1.61139	2.53923e-36	3.79641e-32
Abca3	2	0.735	0.367	0.504385	1.65597	2.82889e-36	4.22948e-32
Efemp1	2	0.027	0.38	-0.733681	-2.08273	3.00193e-36	4.48819e-32
Atp6v0e	2	0.906	0.632	0.531541	1.70155	3.6918e-36	5.51962e-32
Uqcc2	2	0.242	0.584	-0.740449	-2.09688	4.51892e-36	6.75624e-32
Krt84	2	0.257	0.047	0.421591	1.52439	4.65927e-36	6.96608e-32
Ube2q1	2	0.466	0.154	0.382356	1.46573	5.31225e-36	7.94234e-32
Ap3s1	2	0.549	0.204	0.401031	1.49336	5.32282e-36	7.95815e-32
Sema3a	2	0.398	0.116	0.378801	1.46053	5.44885e-36	8.14657e-32
Sdhd	2	0.664	0.3	0.443075	1.55749	5.91528e-36	8.84393e-32
Psmb2	2	0.699	0.339	0.477279	1.61168	5.9251e-36	8.85861e-32
Lbp	2	0.448	0.144	0.400584	1.4927	6.09429e-36	9.11158e-32
Gpd1l	2	0.389	0.11	0.351281	1.42089	6.21264e-36	9.28851e-32
Larp4b	2	0.448	0.14	0.348113	1.41639	6.83876e-36	1.02246e-31
Ifngr1	2	0.634	0.266	0.423188	1.52682	8.21512e-36	1.22824e-31
Arap2	2	0.227	0.035	0.268796	1.30839	8.42697e-36	1.25992e-31
Pla2g4a	2	0.413	0.124	0.37492	1.45488	9.48098e-36	1.4175e-31
Mrpl24	2	0.767	0.411	0.528256	1.69597	9.59997e-36	1.43529e-31
Pgm5	2	0.059	0.415	-0.708321	-2.03058	1.00136e-35	1.49714e-31
Matn2	2	0.077	0.434	-0.664872	-1.94424	1.11453e-35	1.66633e-31
Casp1	2	0.354	0.093	0.352055	1.42199	1.25294e-35	1.87327e-31
Reep3	2	0.711	0.352	0.506938	1.6602	1.33415e-35	1.99468e-31
Padi4	2	0.257	0.046	0.274216	1.3155	1.40914e-35	2.1068e-31
Rassf1	2	0.389	0.112	0.370821	1.44892	1.44963e-35	2.16735e-31
Hpn	2	0.416	0.122	0.334673	1.39748	1.45637e-35	2.17741e-31
Tspan9	2	0.094	0.455	-0.654916	-1.92498	1.65785e-35	2.47865e-31
Rnf19a	2	0.472	0.161	0.400876	1.49313	1.71235e-35	2.56014e-31
Naip5	2	0.224	0.034	0.254192	1.28942	1.95399e-35	2.92141e-31
Desi1	2	0.46	0.157	0.416949	1.51733	2.59344e-35	3.87746e-31
Lipe	2	0.348	0.09	0.336487	1.40002	2.82774e-35	4.22775e-31
Oas2	2	0.587	0.227	0.395988	1.48585	2.83032e-35	4.23161e-31
Hmces	2	0.395	0.114	0.372893	1.45193	3.00122e-35	4.48712e-31
Mien1	2	0.858	0.519	0.521699	1.68489	3.27668e-35	4.89896e-31
Pdcd6ip	2	0.634	0.273	0.433107	1.54204	3.47998e-35	5.20292e-31
Osbpl1a	2	0.442	0.142	0.379161	1.46106	3.67824e-35	5.49933e-31
Frmd4b	2	0.493	0.176	0.418636	1.51989	4.18389e-35	6.25533e-31
Uqcrh	2	0.997	0.955	0.405615	1.50022	4.43302e-35	6.6278e-31
Serf1	2	0.51	0.187	0.416998	1.5174	4.89101e-35	7.31255e-31
Mesdc1	2	0.496	0.171	0.365646	1.44144	5.07377e-35	7.58579e-31
Ltbp3	2	0.162	0.51	-0.722571	-2.05972	5.14384e-35	7.69056e-31
Sf1	2	0.631	0.27	0.442431	1.55649	5.38301e-35	8.04813e-31
Fuca1	2	0.702	0.362	0.531131	1.70086	6.03364e-35	9.02089e-31
Dusp6	2	0.31	0.071	0.30008	1.34997	6.06471e-35	9.06734e-31
Tm4sf1	2	0.021	0.363	-0.689612	-1.99294	6.91496e-35	1.03386e-30
Shmt1	2	0.31	0.072	0.30416	1.35549	8.43279e-35	1.26079e-30
Golga7	2	0.445	0.146	0.390096	1.47712	8.56888e-35	1.28113e-30
Acsm3	2	0.28	0.058	0.297301	1.34622	8.67966e-35	1.2977e-30
Prelp	2	0.018	0.357	-0.737098	-2.08986	1.07079e-34	1.60093e-30
Dalrd3	2	0.507	0.189	0.428806	1.53542	1.1762e-34	1.75853e-30
Nt5e	2	0.375	0.106	0.400991	1.4933	1.22564e-34	1.83245e-30
Rpl3	2	0.988	0.999	-0.454046	-1.57467	1.24185e-34	1.85669e-30
Metap2	2	0.575	0.228	0.384517	1.4689	1.37064e-34	2.04925e-30
Ctu1	2	0.26	0.049	0.272709	1.31352	1.46826e-34	2.19519e-30
Rras2	2	0.342	0.089	0.33736	1.40124	1.49276e-34	2.23182e-30
Plod1	2	0.224	0.567	-0.680464	-1.97479	1.4941e-34	2.23382e-30
Hoxb5	2	0.286	0.06	0.285948	1.33102	1.50314e-34	2.24735e-30
Tsr1	2	0.313	0.074	0.314656	1.36979	1.54721e-34	2.31323e-30
Adgrg1	2	0.667	0.318	0.50292	1.65354	1.66392e-34	2.48773e-30
Ndufa13	2	0.847	0.94	-0.621648	-1.86199	1.71114e-34	2.55832e-30
Cd164	2	0.82	0.454	0.476537	1.61049	1.7177e-34	2.56813e-30
Palld	2	0.112	0.463	-0.669826	-1.9539	1.83363e-34	2.74146e-30
Ehmt2	2	0.805	0.442	0.501998	1.65202	1.90552e-34	2.84895e-30
Cnpy2	2	0.864	0.526	0.486664	1.62688	2.06483e-34	3.08713e-30
Sema4d	2	0.254	0.047	0.275456	1.31713	2.12924e-34	3.18342e-30
Zfp110	2	0.322	0.078	0.30983	1.36319	2.16137e-34	3.23147e-30
Pamr1	2	0.316	0.637	-0.735208	-2.08592	2.45815e-34	3.67518e-30
Pcolce	2	0.08	0.429	-0.711775	-2.03761	2.56944e-34	3.84157e-30
Mall	2	0.295	0.065	0.27642	1.3184	3.04463e-34	4.55203e-30
Tprn	2	0.351	0.094	0.330816	1.3921	3.19299e-34	4.77384e-30
RP23-375N21.2	2	0.018	0.354	-0.625361	-1.86892	3.23247e-34	4.83287e-30
Cox6c	2	0.985	0.996	-0.502233	-1.65241	3.2573e-34	4.87e-30
Ldlrap1	2	0.434	0.138	0.362131	1.43639	3.42336e-34	5.11827e-30
Psma2	2	0.746	0.389	0.480766	1.61731	4.33255e-34	6.47759e-30
Smagp	2	0.549	0.21	0.393924	1.48279	4.51087e-34	6.74421e-30
[truncated: 5,245 more rows]

## Sheet: Table S2E
Supplemental Table S2E: DEGs of DES B spatial transcriptomics clusters
Gene	Cluster	Percent of cells expressing in identified cluster	Percent of cell expressing in all other clusters	Average Log2 Fold Change	FoldChange	p_val	p_val_adj
Krt5	1	1	0.954	1.01061	2.74728	3.06945e-67	4.51578e-63
Krt14	1	1	0.915	0.922142	2.51467	3.19931e-46	4.70682e-42
Dapl1	1	0.579	0.173	0.713262	2.04064	1.16988e-41	1.72112e-37
Lamb3	1	0.651	0.225	0.571024	1.77008	7.04746e-41	1.03682e-36
Perp	1	0.977	0.815	0.66898	1.95225	4.76705e-36	7.01328e-32
Serpinb7	1	0.943	0.705	0.634307	1.88571	3.03952e-35	4.47174e-31
Trp63	1	0.506	0.149	0.46312	1.58902	3.36369e-35	4.94866e-31
Ly6d	1	0.989	0.911	0.691044	1.9958	4.64896e-35	6.83955e-31
Sfn	1	0.962	0.796	0.660762	1.93627	2.44955e-34	3.60377e-30
Lgals3	1	0.985	0.882	0.570628	1.76938	5.10934e-34	7.51687e-30
Bcam	1	0.943	0.803	0.721853	2.05824	7.07978e-34	1.04158e-29
Aqp5	1	0.923	0.748	0.708408	2.03076	2.47555e-32	3.64204e-28
S100a11	1	1	0.969	0.488813	1.63038	5.54431e-32	8.15679e-28
Krt15	1	0.966	0.874	0.68306	1.97993	4.45844e-31	6.55926e-27
Mt2	1	0.609	0.228	0.478379	1.61346	5.49283e-31	8.08105e-27
Krt19	1	0.992	0.917	0.5756	1.7782	2.45701e-30	3.61475e-26
RP23-433F5.1	1	0.402	0.106	0.393891	1.48274	2.70718e-30	3.9828e-26
Igha	1	0.567	0.844	-1.79062	-5.99317	6.90495e-30	1.01586e-25
Dhrs3	1	0.989	0.945	0.517782	1.6783	2.2823e-29	3.35772e-25
Igkc	1	0.494	0.8	-1.87089	-6.49408	3.24436e-27	4.7731e-23
Cdo1	1	0.598	0.252	0.460173	1.58435	6.86349e-27	1.00976e-22
Tmsb4x	1	1	1	0.405493	1.50004	1.5105e-26	2.22224e-22
Plac8	1	0.398	0.754	-0.887276	-2.42851	1.67076e-26	2.45802e-22
Krt7	1	0.992	0.93	0.465095	1.59216	5.03547e-26	7.40819e-22
Sdc1	1	0.943	0.813	0.505929	1.65852	8.12605e-26	1.19551e-21
Upk3bl	1	0.59	0.258	0.47655	1.61051	8.91391e-26	1.31141e-21
Tns4	1	0.479	0.172	0.382538	1.466	3.67138e-25	5.40133e-21
Upk3b	1	0.272	0.058	0.31966	1.37666	4.23371e-25	6.22863e-21
Col17a1	1	0.732	0.398	0.526716	1.69336	6.76879e-25	9.95825e-21
Anxa2	1	1	0.97	0.454156	1.57484	9.90112e-25	1.45665e-20
Celsr2	1	0.513	0.198	0.381497	1.46448	3.26491e-24	4.80333e-20
Ttc36	1	0.575	0.242	0.432696	1.54141	4.80346e-24	7.06685e-20
Pcolce2	1	0.494	0.188	0.40888	1.50513	1.08121e-23	1.59068e-19
Jchain	1	0.222	0.579	-1.38069	-3.97764	1.46872e-23	2.16079e-19
Lgals1	1	0.835	0.87	-1.05474	-2.87124	1.64246e-23	2.41638e-19
Rgs12	1	0.625	0.276	0.379153	1.46105	2.2749e-23	3.34683e-19
RP23-392F1.1	1	0.406	0.134	0.354872	1.426	2.59804e-23	3.82224e-19
Wipi1	1	0.517	0.214	0.452582	1.57237	5.20703e-23	7.66058e-19
Clic3	1	0.49	0.196	0.435683	1.54602	6.1792e-23	9.09084e-19
Fxyd3	1	0.996	0.935	0.452048	1.57153	1.60531e-22	2.36173e-18
Elf3	1	0.981	0.897	0.446793	1.56329	1.60593e-22	2.36265e-18
Evpl	1	0.697	0.379	0.48599	1.62578	4.10759e-22	6.04309e-18
Hunk	1	0.36	0.114	0.317689	1.37395	6.27634e-22	9.23375e-18
Pdpn	1	0.582	0.256	0.379122	1.461	7.81522e-22	1.14977e-17
Rapgefl1	1	0.525	0.218	0.371425	1.4498	1.49081e-21	2.19327e-17
Foxc1	1	0.521	0.23	0.422495	1.52576	2.18993e-21	3.22182e-17
Agrn	1	0.835	0.589	0.443304	1.55785	2.19744e-21	3.23287e-17
Fam101b	1	0.533	0.232	0.41028	1.50724	2.21149e-21	3.25355e-17
Ptma	1	1	0.998	0.331126	1.39254	2.26339e-21	3.3299e-17
Nrtn	1	0.904	0.771	0.495656	1.64157	2.56979e-21	3.78068e-17
Itgb4	1	0.797	0.52	0.485869	1.62559	4.94169e-21	7.27022e-17
Gclm	1	0.602	0.287	0.410238	1.50718	8.79069e-21	1.29329e-16
Cd9	1	0.973	0.906	0.399139	1.49054	8.86202e-21	1.30378e-16
Dsp	1	0.927	0.781	0.440712	1.55381	9.02709e-21	1.32807e-16
Emb	1	0.64	0.312	0.38488	1.46944	9.86173e-21	1.45086e-16
Ckb	1	0.632	0.785	-1.10375	-3.01545	1.05632e-20	1.55406e-16
Ppia	1	1	1	0.287174	1.33266	1.92566e-20	2.83303e-16
Tacstd2	1	0.962	0.848	0.428948	1.53564	1.93656e-20	2.84907e-16
AC114008.1	1	0.674	0.347	0.423837	1.52781	1.96707e-20	2.89395e-16
Krt18	1	0.966	0.87	0.441401	1.55488	2.78635e-20	4.09928e-16
Anxa8	1	0.805	0.566	0.498839	1.64681	3.01958e-20	4.44241e-16
Cryab	1	0.632	0.301	0.371681	1.45017	3.23014e-20	4.75219e-16
Rnase4	1	0.762	0.494	0.470576	1.60092	3.38908e-20	4.98602e-16
Jag2	1	0.502	0.209	0.364651	1.44001	3.66841e-20	5.39696e-16
Faap100	1	0.582	0.27	0.355385	1.42673	3.69985e-20	5.44321e-16
Hspb1	1	0.916	0.842	0.468266	1.59722	4.41397e-20	6.49383e-16
Ckmt1	1	0.529	0.237	0.404714	1.49887	5.93469e-20	8.73111e-16
Abhd17c	1	0.582	0.27	0.355674	1.42714	6.30224e-20	9.27185e-16
Spint2	1	0.992	0.962	0.374668	1.45451	6.46958e-20	9.51805e-16
Ajuba	1	0.402	0.151	0.350299	1.41949	6.67645e-20	9.82239e-16
Igfbp2	1	0.87	0.687	0.529248	1.69766	7.66762e-20	1.12806e-15
Plxnb1	1	0.483	0.201	0.340666	1.40588	1.20931e-19	1.77914e-15
Erbb2	1	0.582	0.27	0.353788	1.42445	1.36738e-19	2.0117e-15
Ppp1r13l	1	0.563	0.273	0.450606	1.56926	1.45212e-19	2.13635e-15
Tmem120a	1	0.559	0.255	0.350234	1.4194	1.899e-19	2.79381e-15
Ces2g	1	0.582	0.275	0.381865	1.46501	2.5851e-19	3.80319e-15
Upk1a	1	0.732	0.463	0.556588	1.74471	3.24561e-19	4.77494e-15
Rpl21	1	1	1	0.300107	1.35	4.11695e-19	6.05685e-15
Dgka	1	0.467	0.193	0.327622	1.38766	4.20364e-19	6.1844e-15
Ncam1	1	0.51	0.217	0.34118	1.40661	6.79496e-19	9.99674e-15
Trim29	1	0.502	0.226	0.3866	1.47197	1.14705e-18	1.68754e-14
H3f3a	1	1	0.992	0.324588	1.38346	1.24936e-18	1.83807e-14
Actb	1	1	0.999	-0.509628	-1.66467	2.36584e-18	3.48062e-14
Id1	1	0.816	0.63	0.428304	1.53465	2.43179e-18	3.57765e-14
Dlk2	1	0.356	0.128	0.305492	1.35729	2.54574e-18	3.74529e-14
Rassf7	1	0.563	0.264	0.334424	1.39714	3.17847e-18	4.67616e-14
Porcn	1	0.628	0.334	0.427119	1.53283	3.64337e-18	5.36013e-14
Scx	1	0.533	0.245	0.338597	1.40298	3.68894e-18	5.42716e-14
RP23-89C10.1	1	0.851	0.674	0.471138	1.60182	3.94474e-18	5.8035e-14
Serpinb5	1	0.387	0.145	0.293306	1.34085	4.63058e-18	6.81251e-14
Gpx1	1	1	1	0.299446	1.34911	4.69126e-18	6.90178e-14
Dkk3	1	0.544	0.261	0.374846	1.45477	5.09113e-18	7.49007e-14
Fat1	1	0.582	0.276	0.308286	1.36109	6.95542e-18	1.02328e-13
Tpbg	1	0.345	0.121	0.272456	1.31319	7.42644e-18	1.09258e-13
Fn1	1	0.471	0.688	-1.03274	-2.80874	8.29321e-18	1.2201e-13
Tmem213	1	0.981	0.881	0.413799	1.51255	1.04453e-17	1.53671e-13
S100a6	1	1	0.982	0.317077	1.37311	1.06185e-17	1.56219e-13
Krt17	1	0.418	0.163	0.324472	1.3833	1.2795e-17	1.8824e-13
Ces2b	1	0.67	0.376	0.422692	1.52606	1.40681e-17	2.06969e-13
Limk2	1	0.682	0.37	0.358365	1.43099	1.51451e-17	2.22815e-13
Aldh3a1	1	0.789	0.515	0.407161	1.50255	1.80807e-17	2.66003e-13
Chad	1	0.559	0.249	0.278312	1.3209	1.8096e-17	2.66228e-13
Crabp2	1	0.36	0.135	0.317759	1.37404	1.83752e-17	2.70335e-13
Hoxb8	1	0.506	0.224	0.290549	1.33716	1.95732e-17	2.87961e-13
Ripk4	1	0.421	0.175	0.29736	1.3463	2.7605e-17	4.06124e-13
Serping1	1	0.318	0.564	-0.767144	-2.15361	3.04193e-17	4.47528e-13
Vpreb3	1	0.433	0.184	0.342465	1.40841	3.44512e-17	5.06846e-13
RP23-81C12.3	1	0.973	0.935	-0.843655	-2.32485	4.17854e-17	6.14747e-13
Map1lc3a	1	0.962	0.907	0.392422	1.48056	4.72984e-17	6.95854e-13
Ces2f	1	0.314	0.108	0.267947	1.30728	5.13784e-17	7.55879e-13
Il33	1	0.824	0.617	0.439938	1.55261	5.60768e-17	8.25002e-13
Slc27a3	1	0.421	0.178	0.304166	1.35549	6.74265e-17	9.91978e-13
Ap1m2	1	0.552	0.263	0.310198	1.36369	7.38213e-17	1.08606e-12
Plb1	1	0.352	0.136	0.330925	1.39226	8.52883e-17	1.25476e-12
Spink12	1	0.935	0.887	0.812353	2.2532	1.33384e-16	1.96235e-12
Clip4	1	0.425	0.182	0.316705	1.3726	1.40452e-16	2.06633e-12
Ociad2	1	0.456	0.204	0.319634	1.37662	1.62196e-16	2.38623e-12
Spg21	1	0.552	0.284	0.34813	1.41642	1.78482e-16	2.62583e-12
Fgfr3	1	0.349	0.13	0.28061	1.32394	2.08235e-16	3.06355e-12
Esrp2	1	0.429	0.183	0.292065	1.33919	2.12317e-16	3.12361e-12
Hoxb2	1	0.487	0.232	0.362307	1.43664	2.34096e-16	3.44402e-12
Defb1	1	0.299	0.103	0.290361	1.33691	3.11407e-16	4.58142e-12
Aebp1	1	0.644	0.782	-0.868784	-2.38401	3.16921e-16	4.66254e-12
Plch2	1	0.529	0.255	0.318648	1.37527	3.30286e-16	4.85917e-12
Sparcl1	1	0.651	0.788	-0.758694	-2.13549	3.69147e-16	5.4309e-12
S100a14	1	0.885	0.754	0.349049	1.41772	3.92771e-16	5.77845e-12
RP23-310J6.1	1	0.475	0.213	0.285743	1.33075	4.11658e-16	6.05631e-12
Epn3	1	0.536	0.258	0.303834	1.35504	4.14675e-16	6.1007e-12
Cdkn2b	1	0.356	0.137	0.283752	1.3281	4.20173e-16	6.18159e-12
Trpv4	1	0.437	0.188	0.283221	1.3274	4.54274e-16	6.68328e-12
Tgfbi	1	0.636	0.347	0.406336	1.50131	5.33962e-16	7.85564e-12
Iah1	1	0.444	0.196	0.293112	1.34059	5.52838e-16	8.13335e-12
H3f3b	1	1	0.991	0.294772	1.34282	6.85829e-16	1.00899e-11
Kdf1	1	0.349	0.137	0.29284	1.34023	7.10493e-16	1.04528e-11
Dcn	1	0.59	0.752	-0.913115	-2.49207	8.63195e-16	1.26993e-11
Vsnl1	1	0.314	0.114	0.267384	1.30654	8.78854e-16	1.29297e-11
Tmod3	1	0.828	0.637	0.407056	1.50239	9.04769e-16	1.3311e-11
Ptprf	1	0.67	0.373	0.339173	1.40379	9.32258e-16	1.37154e-11
Acer3	1	0.517	0.244	0.284783	1.32947	1.1135e-15	1.63818e-11
Ovol2	1	0.429	0.189	0.304383	1.35579	1.13602e-15	1.67131e-11
Cdcp1	1	0.548	0.28	0.332537	1.3945	1.20997e-15	1.78011e-11
Ano1	1	0.502	0.232	0.264726	1.30307	1.55001e-15	2.28037e-11
Engase	1	0.49	0.234	0.307313	1.35977	1.62098e-15	2.38479e-11
Tmbim6	1	0.958	0.897	0.369592	1.44714	1.79159e-15	2.63579e-11
Sestd1	1	0.464	0.219	0.320288	1.37752	2.45397e-15	3.61028e-11
Celsr1	1	0.479	0.225	0.302004	1.35257	2.84229e-15	4.18157e-11
Spcs3	1	0.494	0.245	0.329186	1.38984	2.9989e-15	4.41198e-11
Gadd45b	1	0.414	0.181	0.28968	1.336	3.09007e-15	4.54611e-11
Cystm1	1	0.448	0.211	0.324215	1.38294	3.24691e-15	4.77685e-11
Megf6	1	0.276	0.094	0.265129	1.3036	3.36746e-15	4.9542e-11
Nectin1	1	0.406	0.171	0.265396	1.30395	3.45838e-15	5.08796e-11
Ces2c	1	0.349	0.135	0.257807	1.29409	3.46582e-15	5.09891e-11
Tagln	1	0.513	0.702	-1.35884	-3.89167	3.72427e-15	5.47914e-11
Ndufa11	1	0.989	0.98	0.304536	1.356	3.89649e-15	5.73252e-11
Mycl	1	0.372	0.155	0.278713	1.32143	4.14379e-15	6.09635e-11
Marcksl1	1	0.594	0.333	0.405713	1.50037	4.40745e-15	6.48425e-11
Mylip	1	0.448	0.206	0.290447	1.33703	4.7246e-15	6.95083e-11
Mgat3	1	0.425	0.191	0.281914	1.32567	5.50741e-15	8.1025e-11
Cdk6	1	0.345	0.137	0.25712	1.2932	6.32357e-15	9.30324e-11
Urah	1	0.782	0.575	0.379442	1.46147	7.20302e-15	1.05971e-10
Mpzl2	1	0.525	0.253	0.265636	1.30426	7.24146e-15	1.06536e-10
Krt8	1	0.992	0.921	0.338697	1.40312	7.60227e-15	1.11845e-10
Gltp	1	0.556	0.283	0.306245	1.35832	8.43105e-15	1.24038e-10
Selm	1	0.479	0.666	-0.824146	-2.27993	1.01999e-14	1.50061e-10
Epcam	1	0.943	0.823	0.328985	1.38956	1.0393e-14	1.52901e-10
RP23-249P4.1	1	0.789	0.547	0.357142	1.42924	1.08383e-14	1.59453e-10
Gsta4	1	0.912	0.798	0.331343	1.39284	1.09556e-14	1.61179e-10
Sema3c	1	0.479	0.241	0.321745	1.37953	1.25443e-14	1.84552e-10
Atp11a	1	0.874	0.745	0.412255	1.51022	1.26832e-14	1.86596e-10
Psen1	1	0.513	0.256	0.289907	1.3363	1.37905e-14	2.02886e-10
Aqp3	1	0.318	0.12	0.250897	1.28518	1.55213e-14	2.2835e-10
Pkp3	1	0.533	0.274	0.303103	1.35405	1.63457e-14	2.40478e-10
Pdzd8	1	0.314	0.12	0.251174	1.28553	2.04249e-14	3.00492e-10
St6galnac2	1	0.858	0.727	0.374411	1.45413	2.20026e-14	3.23702e-10
Itpr3	1	0.54	0.271	0.292914	1.34033	2.76287e-14	4.06473e-10
Efemp1	1	0.406	0.182	0.282584	1.32655	3.11466e-14	4.58228e-10
Fam46b	1	0.391	0.173	0.284546	1.32916	3.13398e-14	4.61071e-10
Acsl1	1	0.406	0.181	0.280005	1.32314	3.34944e-14	4.9277e-10
Cep170b	1	0.372	0.16	0.264965	1.30339	3.43288e-14	5.05045e-10
Cryl1	1	0.433	0.199	0.271535	1.31198	3.57816e-14	5.26419e-10
Tmprss2	1	0.418	0.19	0.269605	1.30945	3.63369e-14	5.34589e-10
Lum	1	0.398	0.584	-0.879792	-2.4104	3.68046e-14	5.4147e-10
Ttc9	1	0.525	0.266	0.309835	1.3632	3.99031e-14	5.87054e-10
Wnt7b	1	0.533	0.266	0.28544	1.33035	4.03246e-14	5.93255e-10
Epb41l4b	1	0.33	0.132	0.262204	1.29979	4.26271e-14	6.2713e-10
Olfm4	1	0.973	0.888	0.341785	1.40746	4.27809e-14	6.29393e-10
Lpcat4	1	0.391	0.173	0.268148	1.30754	4.33782e-14	6.3818e-10
Ildr1	1	0.391	0.173	0.26812	1.3075	5.10683e-14	7.51317e-10
Myo18a	1	0.356	0.15	0.252255	1.28692	5.85551e-14	8.61462e-10
Lypd2	1	0.368	0.154	0.251456	1.2859	6.08629e-14	8.95416e-10
Rarg	1	0.567	0.297	0.292389	1.33962	6.12839e-14	9.01608e-10
mt-Co2	1	0.966	0.987	-0.453751	-1.57421	8.19123e-14	1.20509e-09
Cast	1	0.552	0.28	0.25679	1.29277	9.57746e-14	1.40904e-09
Hes6	1	0.636	0.362	0.31107	1.36488	1.0302e-13	1.51563e-09
Mylk	1	0.464	0.645	-0.977669	-2.65825	1.16745e-13	1.71755e-09
Ltbp2	1	0.648	0.386	0.338465	1.40279	1.33784e-13	1.96823e-09
Paics	1	0.475	0.241	0.295634	1.34398	1.44783e-13	2.13005e-09
Krt80	1	0.31	0.123	0.268996	1.30865	1.77171e-13	2.60654e-09
Car12	1	0.425	0.2	0.265356	1.3039	1.86923e-13	2.75001e-09
Nrarp	1	0.326	0.132	0.250368	1.2845	2.22255e-13	3.26981e-09
Klf3	1	0.563	0.297	0.260062	1.29701	2.41592e-13	3.5543e-09
Sesn3	1	0.441	0.21	0.262771	1.30053	2.58703e-13	3.80604e-09
Flna	1	0.9	0.856	-1.05087	-2.86015	2.60655e-13	3.83476e-09
Wnt4	1	0.552	0.29	0.284439	1.32902	2.66225e-13	3.9167e-09
Lgr4	1	0.391	0.182	0.302041	1.35262	2.70659e-13	3.98193e-09
Misp	1	0.502	0.258	0.2642	1.30239	2.75241e-13	4.04935e-09
Sertad4	1	0.356	0.154	0.254462	1.28977	2.78785e-13	4.10149e-09
Jdp2	1	0.54	0.278	0.277372	1.31966	2.95917e-13	4.35353e-09
Tmc6	1	0.487	0.245	0.27916	1.32202	3.09393e-13	4.55179e-09
Ten1	1	0.544	0.291	0.30496	1.35657	3.67291e-13	5.40359e-09
Trex2	1	0.475	0.234	0.261822	1.29929	3.75271e-13	5.52098e-09
Wls	1	0.885	0.786	0.33316	1.39537	4.04743e-13	5.95458e-09
Gng5	1	0.996	0.975	0.29001	1.33644	4.27201e-13	6.28499e-09
Plpp2	1	0.72	0.465	0.311019	1.36482	4.33162e-13	6.37269e-09
Lama3	1	0.352	0.155	0.269226	1.30895	4.57822e-13	6.73547e-09
Cyp2f2	1	0.31	0.125	0.291577	1.33854	4.62893e-13	6.81008e-09
Slc16a11	1	0.686	0.427	0.3224	1.38044	4.76931e-13	7.01661e-09
Ctnnd1	1	0.648	0.398	0.33671	1.40033	6.80936e-13	1.00179e-08
Jup	1	0.87	0.761	0.352109	1.42206	7.03246e-13	1.03462e-08
Cx3cl1	1	0.429	0.208	0.265866	1.30456	7.16378e-13	1.05393e-08
Slc34a2	1	0.571	0.307	0.290516	1.33712	7.327e-13	1.07795e-08
Syt8	1	0.575	0.318	0.285566	1.33051	8.57047e-13	1.26089e-08
Kdm5b	1	0.33	0.14	0.25374	1.28884	8.80971e-13	1.29608e-08
Myl9	1	0.831	0.822	-1.39105	-4.01906	8.92838e-13	1.31354e-08
Arl6ip1	1	0.548	0.3	0.296782	1.34552	8.99673e-13	1.3236e-08
Mboat2	1	0.437	0.213	0.265835	1.30452	1.07216e-12	1.57736e-08
Nrbp2	1	0.479	0.245	0.259396	1.29615	1.11599e-12	1.64185e-08
F3	1	0.824	0.649	0.336237	1.39967	1.2279e-12	1.80648e-08
Eya2	1	0.487	0.247	0.277022	1.3192	1.29213e-12	1.90098e-08
Acadl	1	0.502	0.268	0.280491	1.32378	1.30675e-12	1.9225e-08
Ppl	1	0.379	0.176	0.288567	1.33451	1.46668e-12	2.15778e-08
Pcp4	1	0.387	0.574	-1.46376	-4.3222	1.60822e-12	2.36601e-08
Des	1	0.651	0.755	-1.3488	-3.85279	1.77292e-12	2.60832e-08
Ncstn	1	0.502	0.276	0.316548	1.37238	1.85572e-12	2.73014e-08
Mocs2	1	0.456	0.233	0.277246	1.31949	1.89775e-12	2.79197e-08
Sparc	1	0.747	0.841	-0.659549	-1.93392	1.91761e-12	2.82118e-08
Tpm2	1	0.579	0.721	-1.29365	-3.64606	1.97062e-12	2.89917e-08
Mmp15	1	0.475	0.243	0.254904	1.29034	2.31431e-12	3.40481e-08
Atpif1	1	0.962	0.953	0.283323	1.32753	3.1727e-12	4.66768e-08
Lamc2	1	0.559	0.301	0.253115	1.28803	3.41728e-12	5.0275e-08
Pllp	1	0.444	0.224	0.255716	1.29139	3.4278e-12	5.04297e-08
Irf6	1	0.395	0.188	0.265913	1.30462	3.88052e-12	5.70903e-08
Pvrl4	1	0.425	0.214	0.282096	1.32591	3.88904e-12	5.72156e-08
Hs6st1	1	0.571	0.321	0.305112	1.35678	4.05009e-12	5.9585e-08
Ece1	1	0.881	0.81	0.31424	1.36922	4.32962e-12	6.36974e-08
Csrp1	1	0.755	0.807	-1.14343	-3.13751	4.38631e-12	6.45314e-08
Slc12a7	1	0.352	0.161	0.253981	1.28915	4.64383e-12	6.83201e-08
Man2b1	1	0.594	0.352	0.289148	1.33529	5.12642e-12	7.54199e-08
Clcn2	1	0.418	0.213	0.28915	1.33529	5.49618e-12	8.08598e-08
Oit1	1	0.927	0.763	0.291893	1.33896	5.55566e-12	8.17349e-08
AC155158.1	1	0.939	0.891	0.334039	1.3966	5.78732e-12	8.5143e-08
Nxn	1	0.517	0.281	0.286163	1.33131	6.15114e-12	9.04956e-08
Egfr	1	0.326	0.145	0.253789	1.2889	6.34159e-12	9.32975e-08
Tmem45b	1	0.874	0.755	0.323021	1.38129	6.57922e-12	9.67935e-08
Eps8l2	1	0.479	0.255	0.269962	1.30991	6.85076e-12	1.00788e-07
Nudt14	1	0.441	0.227	0.275836	1.31763	7.57734e-12	1.11478e-07
Kctd1	1	0.582	0.339	0.290092	1.33655	8.72862e-12	1.28415e-07
Coq2	1	0.41	0.203	0.25224	1.28691	1.02588e-11	1.50927e-07
Gsr	1	0.51	0.278	0.264629	1.30295	1.05284e-11	1.54894e-07
Col3a1	1	0.739	0.842	-0.688202	-1.99013	1.08677e-11	1.59886e-07
RP23-387F9.3	1	0.475	0.254	0.269089	1.30877	1.12738e-11	1.6586e-07
Sbds	1	0.379	0.181	0.250383	1.28452	1.13323e-11	1.6672e-07
Gata2	1	0.467	0.245	0.273454	1.3145	1.33259e-11	1.96051e-07
Sgk1	1	0.793	0.625	0.326929	1.3867	1.44681e-11	2.12854e-07
Pdcd4	1	0.533	0.292	0.270894	1.31114	1.46333e-11	2.15285e-07
Cdca7	1	0.444	0.229	0.252329	1.28702	1.48703e-11	2.18772e-07
Rarres2	1	0.395	0.541	-0.708649	-2.03125	1.51687e-11	2.23162e-07
RP23-359B23.11	1	0.238	0.09	0.366844	1.44317	1.67184e-11	2.45961e-07
Hoxb6	1	0.51	0.28	0.29343	1.34102	1.72016e-11	2.5307e-07
Rnf128	1	0.843	0.7	0.294932	1.34304	1.73086e-11	2.54644e-07
C3	1	0.793	0.897	-0.72694	-2.06874	1.83903e-11	2.70558e-07
Emp2	1	0.444	0.231	0.260266	1.29728	1.87717e-11	2.76169e-07
Gstm2	1	0.441	0.224	0.258308	1.29474	2.11183e-11	3.10692e-07
Nfkbia	1	0.866	0.72	0.302403	1.35311	2.12721e-11	3.12955e-07
Rab5a	1	0.498	0.27	0.250363	1.28449	2.15362e-11	3.16841e-07
Myl6	1	1	0.999	-0.610414	-1.84119	2.17954e-11	3.20653e-07
Capn1	1	0.594	0.347	0.259383	1.29613	2.2319e-11	3.28357e-07
Plcb3	1	0.41	0.212	0.269402	1.30918	2.51962e-11	3.70687e-07
Dlx5	1	0.51	0.278	0.263236	1.30113	2.53686e-11	3.73222e-07
Bst2	1	0.571	0.754	-0.505074	-1.65711	2.88161e-11	4.23942e-07
Reep3	1	0.632	0.39	0.285113	1.32991	3.0351e-11	4.46525e-07
Nfe2l3	1	0.452	0.239	0.272015	1.31261	3.2029e-11	4.71211e-07
Snw1	1	0.467	0.255	0.254866	1.29029	3.44618e-11	5.07002e-07
Ccdc3	1	0.406	0.2	0.260254	1.29726	3.61381e-11	5.31664e-07
Myh11	1	0.475	0.631	-1.20682	-3.34284	4.31089e-11	6.34219e-07
Mapk1	1	0.467	0.253	0.251502	1.28596	6.84854e-11	1.00756e-06
Col1a1	1	0.705	0.821	-0.67925	-1.9724	7.24733e-11	1.06623e-06
Myl12b	1	0.935	0.905	0.303648	1.35479	7.71386e-11	1.13486e-06
Col6a2	1	0.805	0.868	-0.610304	-1.84099	8.13838e-11	1.19732e-06
App	1	0.858	0.794	0.305421	1.3572	8.76589e-11	1.28964e-06
Slc44a2	1	0.808	0.642	0.318764	1.37543	9.07318e-11	1.33485e-06
Arl4c	1	0.693	0.462	0.289478	1.33573	9.18409e-11	1.35116e-06
Rad51b	1	0.678	0.49	0.273319	1.31432	9.35688e-11	1.37658e-06
RP23-345D6.8-1	1	0.425	0.224	0.271717	1.31222	9.63235e-11	1.41711e-06
Btf3	1	0.989	0.959	0.253672	1.28875	1.03107e-10	1.51692e-06
Ctsl	1	0.893	0.844	0.335569	1.39874	1.3387e-10	1.9695e-06
Clstn1	1	0.713	0.527	0.310356	1.36391	1.39612e-10	2.05398e-06
Ybx3	1	0.812	0.626	0.281965	1.32573	1.41415e-10	2.08049e-06
RP24-93H15.3	1	0.471	0.265	0.280247	1.32346	1.49648e-10	2.20162e-06
Ucp2	1	0.808	0.703	0.33316	1.39537	1.54442e-10	2.27215e-06
Tmc4	1	0.778	0.574	0.295862	1.34428	1.78659e-10	2.62844e-06
Krtcap3	1	0.483	0.269	0.253879	1.28902	1.88911e-10	2.77927e-06
Rhbdf1	1	0.525	0.305	0.259237	1.29594	2.11054e-10	3.10502e-06
Cbr1	1	0.69	0.475	0.290814	1.33752	2.15258e-10	3.16687e-06
Prdx1	1	1	0.979	0.264942	1.30336	2.20387e-10	3.24234e-06
Mgst1	1	0.939	0.863	0.289372	1.33559	3.02913e-10	4.45646e-06
Col1a2	1	0.897	0.9	-0.605163	-1.83155	3.32508e-10	4.89186e-06
Gda	1	0.467	0.269	0.304404	1.35582	3.42159e-10	5.03385e-06
Mt1	1	0.808	0.672	0.327857	1.38799	3.64866e-10	5.36791e-06
Cirbp	1	0.69	0.467	0.260126	1.29709	4.09324e-10	6.02198e-06
Rab25	1	0.793	0.634	0.296242	1.3448	4.09839e-10	6.02955e-06
Ktn1	1	0.429	0.236	0.250228	1.28432	4.30627e-10	6.33539e-06
Bcar1	1	0.502	0.288	0.251239	1.28562	5.4608e-10	8.03393e-06
Mapk13	1	0.621	0.394	0.292291	1.33949	5.89171e-10	8.66788e-06
Raly	1	0.743	0.849	-0.479106	-1.61463	7.58231e-10	1.11551e-05
Ptpru	1	0.766	0.598	0.294166	1.34201	1.01497e-09	1.49322e-05
Tmbim1	1	0.808	0.656	0.25273	1.28754	1.10193e-09	1.62115e-05
Ephx1	1	0.625	0.411	0.263173	1.30105	1.13529e-09	1.67024e-05
Col6a1	1	0.709	0.825	-0.554309	-1.74074	1.37942e-09	2.0294e-05
Myof	1	0.548	0.335	0.257925	1.29424	1.43113e-09	2.10548e-05
Lmo4	1	0.713	0.539	0.296312	1.34489	1.51101e-09	2.22299e-05
RP24-482A24.5	1	0.571	0.359	0.259775	1.29664	1.72625e-09	2.53966e-05
Skp1a	1	0.851	0.733	0.265332	1.30386	1.76666e-09	2.59911e-05
Atp1a1	1	0.977	0.94	0.264218	1.30241	1.82209e-09	2.68066e-05
Tff1	1	0.345	0.552	-1.45579	-4.28789	2.04241e-09	3.00479e-05
Plp2	1	0.709	0.497	0.261669	1.2991	2.04415e-09	3.00736e-05
Bcat1	1	0.939	0.849	0.287224	1.33272	2.14218e-09	3.15157e-05
Arhgap27	1	0.483	0.283	0.266391	1.30525	2.16199e-09	3.18072e-05
mt-Nd3	1	0.41	0.549	-0.468444	-1.59751	2.18595e-09	3.21596e-05
Spint1	1	0.724	0.515	0.250493	1.28466	2.44763e-09	3.60095e-05
Lad1	1	0.747	0.566	0.295297	1.34353	2.74438e-09	4.03753e-05
mt-Co1	1	1	0.999	0.28646	1.33171	2.82505e-09	4.15621e-05
Cdc42se1	1	0.686	0.489	0.255524	1.29114	3.16129e-09	4.65088e-05
Alpl	1	0.862	0.751	0.264764	1.30312	3.8256e-09	5.62823e-05
Clca1	1	0.805	0.907	-1.16406	-3.2029	4.13893e-09	6.08919e-05
Mgp	1	0.674	0.774	-1.12175	-3.07023	4.42286e-09	6.50691e-05
Sema3f	1	0.816	0.694	0.277262	1.31951	4.94935e-09	7.28148e-05
Actg2	1	0.349	0.495	-1.03453	-2.81379	5.11857e-09	7.53044e-05
Ltbp1	1	0.778	0.61	0.261807	1.29928	6.88485e-09	0.00010129
[truncated: 5,719 more rows]
