# Supplementary material for: Developmental estrogen exposure in mice disrupts uterine epithelial cell differentiation and causes adenocarcinoma via Wnt/β-catenin and PI3K/AKT signaling
Source: PLoS Biol. 2023 Oct 19;21(10):e3002334. doi: 10.1371/journal.pbio.3002334 (PMC10586657; doi:10.1371/journal.pbio.3002334)
Supplement: S3 Table — (XLSX) [file pbio.3002334.s011.xlsx]

## Sheet: Table S3A
Supplemental Table S3A: Stromal genes in CO A cluster 8 not found in DES A cluster 4
Gene	Cluster	Percent of cells expressing gene in identified cluster	Percent of cells expressing gene in all other clusters	Average Log2 Fold Change	FoldChange	p_val	p_val_adj
Sept9	C-8	0.624	0.362	0.376567	1.45727	1.16e-08	0.000183541
Ackr3	C-8	0.554	0.188	0.585329	1.79558	4.8e-21	7.61e-17
Acta2	C-8	0.673	0.727	-3.03178	-20.7341	7.85e-11	1.25e-06
Actn4	C-8	0.376	0.635	-0.463218	-1.58918	7.13e-08	0.00113111
Adam12	C-8	0.594	0.124	0.757072	2.13202	2.26e-43	3.58e-39
Adamts1	C-8	0.505	0.221	0.262857	1.30064	1.39e-09	2.2e-05
Adamts4	C-8	0.406	0.072	0.508167	1.66224	1.87e-33	2.97e-29
Adar	C-8	0.426	0.208	0.281271	1.32481	1.72e-07	0.00272559
Adcy1	C-8	0.238	0.035	0.32115	1.37871	1.44e-23	2.29e-19
Adcy5	C-8	0.406	0.192	0.28491	1.32964	2.16e-07	0.00343134
Adgre5	C-8	0.802	0.353	0.828601	2.29011	1.14e-26	1.8e-22
Adgrl4	C-8	0.248	0.053	0.250914	1.2852	5.88e-16	9.33e-12
Adprh	C-8	0.564	0.213	0.529448	1.69799	8.86e-18	1.41e-13
Aldh1a1	C-8	0.356	0.104	0.408229	1.50415	1.41e-15	2.23e-11
Aldh1a2	C-8	0.941	0.294	1.91834	6.80968	5.72e-68	9.07e-64
Aldh7a1	C-8	0.386	0.186	0.308953	1.362	4.35e-07	0.00690263
Amotl1	C-8	0.485	0.252	0.367463	1.44407	2.45e-08	0.000388378
Angptl2	C-8	0.614	0.211	0.477107	1.61141	2.21e-20	3.5e-16
Angptl4	C-8	0.743	0.275	0.80863	2.24483	3e-27	4.76e-23
Ankrd37	C-8	0.327	0.137	0.264597	1.30291	1.31e-07	0.00207083
Aox3	C-8	0.267	0.033	0.334034	1.39659	2.37e-31	3.75e-27
Aplnr	C-8	0.208	0.039	0.271092	1.3114	4.34e-16	6.89e-12
Arhgap31	C-8	0.238	0.069	0.252923	1.28778	1.87e-10	2.96e-06
Arl4c	C-8	0.673	0.365	0.456954	1.57926	1.01e-10	1.61e-06
Arl5c	C-8	0.238	0.05	0.296504	1.34515	4.83e-16	7.65e-12
Aspg	C-8	0.693	0.112	1.0935	2.9847	2.08e-70	3.3e-66
Atp5e	C-8	0.99	0.995	-0.438033	-1.54966	1.25e-08	0.000198026
Atp8a1	C-8	0.802	0.24	0.950083	2.58593	6.13e-44	9.72e-40
Atrnl1	C-8	0.396	0.18	0.281101	1.32459	4.67e-08	0.000740981
Axin2	C-8	0.347	0.098	0.361677	1.43573	1.33e-15	2.1e-11
Axl	C-8	0.644	0.364	0.4613	1.58613	4.27e-10	6.77e-06
B2m	C-8	0.98	0.918	0.735548	2.08663	1.27e-22	2.01e-18
Bcam	C-8	0.337	0.598	-0.666999	-1.94838	9.6e-08	0.00152286
Bcar1	C-8	0.515	0.281	0.315678	1.37119	2.46e-07	0.00390254
Bst2	C-8	0.98	0.741	0.925273	2.52256	1.15e-28	1.83e-24
C1s2	C-8	0.277	0.091	0.252681	1.28747	5.49e-10	8.7e-06
Ccdc71l	C-8	0.465	0.16	0.486204	1.62613	3.96e-17	6.29e-13
Cd164	C-8	0.931	0.629	0.919304	2.50754	9.02e-29	1.43e-24
Cd248	C-8	0.564	0.262	0.402089	1.49494	7.52e-11	1.19e-06
Cd52	C-8	0.446	0.225	0.411234	1.50868	2.11e-07	0.00334069
Cd9	C-8	0.851	0.916	-0.493933	-1.63875	1.36e-08	0.000215931
Cd93	C-8	0.327	0.074	0.364472	1.43975	1.25e-19	1.98e-15
Cebpb	C-8	0.861	0.705	0.395973	1.48583	2.08e-07	0.00330153
Cerk	C-8	0.307	0.12	0.375049	1.45506	4.46e-09	7.08e-05
Chst13	C-8	0.208	0.028	0.276043	1.31791	1.31e-22	2.08e-18
Chsy1	C-8	0.574	0.19	0.72712	2.06911	1.07e-24	1.7e-20
Clip3	C-8	0.307	0.131	0.267655	1.3069	4.35e-07	0.00689962
Cnn1	C-8	0.317	0.618	-2.80351	-16.5025	6.44e-13	1.02e-08
Cnn3	C-8	0.525	0.302	0.370517	1.44848	5.32e-07	0.00844226
Col17a1	C-8	0	0.251	-0.653294	-1.92186	1.11e-08	0.000176061
Col18a1	C-8	0.941	0.476	1.40838	4.08934	2.84e-42	4.5e-38
Col4a1	C-8	1	0.68	1.21797	3.38033	8.45e-38	1.34e-33
Col4a2	C-8	0.96	0.619	1.05271	2.86541	1.2e-30	1.9e-26
Cox6a1	C-8	0.931	0.99	-0.438982	-1.55113	2.72e-07	0.00431421
Cox8a	C-8	1	0.999	-0.397868	-1.48865	6.1e-08	0.000966886
Cpxm2	C-8	0.267	0.067	0.347201	1.4151	1.76e-14	2.79e-10
Creb3l1	C-8	0.396	0.149	0.394371	1.48345	3.62e-12	5.74e-08
Crispld2	C-8	0.871	0.347	1.22789	3.41402	4.32e-41	6.86e-37
Crtac1	C-8	0.485	0.055	0.775408	2.17148	1.47e-64	2.33e-60
Ctsl	C-8	0.99	0.899	0.261827	1.2993	5.1e-09	8.1e-05
Cyb5a	C-8	0.832	0.774	0.419835	1.52171	4.96e-07	0.00787237
Cyp27a1	C-8	0.238	0.088	0.251783	1.28632	2.21e-07	0.0035059
Cyp4v3	C-8	0.297	0.055	0.348015	1.41625	1.1e-22	1.75e-18
Cyr61	C-8	0.396	0.186	0.292317	1.33953	1.35e-07	0.00214064
Dcn	C-8	1	0.867	1.54125	4.67043	3.26e-48	5.16e-44
Dennd2a	C-8	0.446	0.096	0.62129	1.86133	1.34e-30	2.13e-26
Dhrs3	C-8	0.317	0.707	-1.24219	-3.46319	2.81e-19	4.45e-15
Dll4	C-8	0.228	0.066	0.282781	1.32682	3.25e-10	5.16e-06
Dsp	C-8	0.406	0.615	-0.692922	-1.99955	1.3e-07	0.00206612
Eef1a1	C-8	1	1	0.377151	1.45812	1.46e-22	2.31e-18
Eef2	C-8	1	0.999	0.269836	1.30975	3.49e-09	5.54e-05
Egfl7	C-8	0.475	0.225	0.339222	1.40385	1.63e-08	0.000258851
Egflam	C-8	0.307	0.089	0.271523	1.31196	4.67e-13	7.4e-09
Eln	C-8	0.663	0.287	0.456071	1.57786	1.56e-14	2.47e-10
Emilin2	C-8	0.475	0.241	0.330897	1.39222	1.03e-07	0.00162723
Eng	C-8	0.554	0.235	0.456946	1.57924	1.95e-13	3.09e-09
Epb41l4aos	C-8	0.535	0.301	0.3839	1.468	1.07e-07	0.00170305
Ephx1	C-8	0.653	0.348	0.401039	1.49338	4.5e-10	7.14e-06
Errfi1	C-8	0.525	0.257	0.539527	1.7152	8.02e-12	1.27e-07
Esam	C-8	0.515	0.124	0.622731	1.86401	9.96e-30	1.58e-25
Extl3	C-8	0.465	0.224	0.365208	1.44081	9.51e-09	0.000150826
Fam189a2	C-8	0.812	0.404	0.780253	2.18202	8e-21	1.27e-16
Fam20a	C-8	0.554	0.16	0.707295	2.0285	1.61e-27	2.55e-23
Fbn1	C-8	0.634	0.315	0.517881	1.67847	3.89e-13	6.16e-09
Fbxl22	C-8	0.089	0.358	-1.034	-2.81228	4.75e-09	7.54e-05
Fbxw17	C-8	0.307	0.129	0.270633	1.31079	2.03e-07	0.00321669
Fhl1	C-8	0.089	0.327	-0.861312	-2.36626	9.67e-08	0.00153323
Foxl2	C-8	0.297	0.072	0.308858	1.36187	2.76e-16	4.38e-12
Fscn1	C-8	0.307	0.131	0.316257	1.37198	1.81e-07	0.00287699
Fstl1	C-8	0.634	0.365	0.316288	1.37203	2.96e-07	0.00469675
Fth1	C-8	1	1	0.425981	1.53109	6.09e-18	9.66e-14
Ftl1	C-8	1	1	0.324781	1.38373	7.76e-13	1.23e-08
Gbp3	C-8	0.376	0.091	0.410742	1.50794	3.85e-21	6.11e-17
Gbp7	C-8	0.248	0.071	0.266277	1.3051	3.68e-11	5.83e-07
Ggt5	C-8	0.851	0.458	0.676411	1.96681	1.83e-17	2.91e-13
Gnas	C-8	1	0.98	0.332941	1.39506	1.63e-08	0.000258854
Gnb2l1	C-8	1	1	0.345836	1.41317	8.95e-16	1.42e-11
Gpihbp1	C-8	0.287	0.051	0.4613	1.58613	1.28e-23	2.04e-19
Gpr153	C-8	0.347	0.138	0.380451	1.46294	9.5e-10	1.51e-05
Gsta4	C-8	0.168	0.433	-1.06471	-2.89999	5.59e-09	8.87e-05
H2-D1	C-8	1	0.953	0.649159	1.91393	1.25e-20	1.99e-16
H2-K1	C-8	0.99	0.916	0.697041	2.0078	4.44e-20	7.04e-16
H2-Q7	C-8	0.287	0.085	0.259883	1.29678	6.16e-12	9.78e-08
H2-T23	C-8	0.644	0.194	0.748476	2.11378	1.44e-31	2.28e-27
Heg1	C-8	0.475	0.166	0.44781	1.56488	3.08e-16	4.88e-12
Higd1b	C-8	0.376	0.068	0.562615	1.75526	9.51e-31	1.51e-26
Hoxd9	C-8	0.436	0.136	0.466986	1.59518	1.78e-17	2.82e-13
Hsd11b2	C-8	0.96	0.541	1.65559	5.23618	2.42e-47	3.83e-43
Hspa1b	C-8	0.277	0.574	-0.64572	-1.90736	6.4e-11	1.02e-06
Hspb1	C-8	0.366	0.759	-1.35938	-3.89377	4.01e-22	6.36e-18
Htra1	C-8	0.98	0.642	1.54136	4.67095	1.5e-47	2.39e-43
Idh1	C-8	0.495	0.278	0.429564	1.53659	7.77e-08	0.00123282
Ifi202b	C-8	0.475	0.169	0.428946	1.53564	2.69e-15	4.27e-11
Ifi27l2a	C-8	0.99	0.672	1.13214	3.10229	1.32e-35	2.09e-31
Ifi47	C-8	0.376	0.15	0.438859	1.55094	1.47e-10	2.33e-06
Ifit3	C-8	0.287	0.061	0.397335	1.48785	2.89e-19	4.58e-15
Ifitm3	C-8	1	0.99	1.09037	2.97536	3.58e-39	5.68e-35
Igf1	C-8	0.713	0.329	0.403875	1.49762	8.02e-13	1.27e-08
Igfbp2	C-8	0.04	0.321	-0.828787	-2.29054	1.97e-09	3.12e-05
Igfbp3	C-8	0.267	0.105	0.267303	1.30644	3.68e-07	0.00582925
Igfbp5	C-8	0.792	0.514	0.708783	2.03152	4.7e-15	7.46e-11
Igha	C-8	0.02	0.422	-3.49253	-32.8691	5.67e-15	9e-11
Igkc	C-8	0.03	0.37	-3.29125	-26.8765	7.07e-12	1.12e-07
Igsf10	C-8	0.495	0.143	0.474789	1.60768	7.37e-22	1.17e-17
Igtp	C-8	0.317	0.113	0.345185	1.41225	1.86e-10	2.95e-06
Il17ra	C-8	0.515	0.155	0.477732	1.61241	2.64e-21	4.19e-17
Irf7	C-8	0.624	0.286	0.66548	1.94542	1.7e-15	2.7e-11
Islr	C-8	0.465	0.179	0.42634	1.53164	1.06e-13	1.68e-09
Itgb3	C-8	0.465	0.159	0.492009	1.6356	8.19e-17	1.3e-12
Itgb5	C-8	0.762	0.525	0.390515	1.47774	4.55e-07	0.0072127
Jph2	C-8	0.03	0.319	-0.913318	-2.49258	8.02e-10	1.27e-05
Jup	C-8	0.416	0.671	-0.64654	-1.90892	3.28e-09	5.2e-05
Krt13	C-8	0.02	0.249	-0.99607	-2.70762	1.05e-07	0.00167072
Krt18	C-8	0.594	0.735	-0.611066	-1.8424	5.58e-07	0.00885199
Krt6a	C-8	0	0.211	-1.1598	-3.18929	2.94e-07	0.00466195
Krt85	C-8	0.366	0.105	0.427565	1.53352	1.05e-16	1.66e-12
Ksr1	C-8	0.238	0.079	0.277928	1.32039	1.17e-08	0.000185348
Lama2	C-8	0.396	0.119	0.408394	1.5044	1.26e-16	2e-12
Lamb1	C-8	0.683	0.34	0.621973	1.8626	1.27e-15	2.02e-11
Lgals3bp	C-8	0.832	0.551	0.751639	2.12047	1.51e-16	2.4e-12
Lgals9	C-8	0.762	0.34	0.758993	2.13612	1.25e-21	1.99e-17
Lhfp	C-8	0.327	0.114	0.392893	1.48126	2.65e-11	4.2e-07
Lmna	C-8	0.604	0.749	-0.560981	-1.75239	3.86e-07	0.00611567
Lmod1	C-8	0.059	0.279	-0.664795	-1.94409	5.03e-07	0.00798541
Lpar1	C-8	0.624	0.251	0.577908	1.78231	1.69e-18	2.68e-14
Lrrc32	C-8	0.297	0.12	0.26429	1.30251	1.13e-07	0.00178919
Lsamp	C-8	0.287	0.057	0.328196	1.38846	1.59e-20	2.53e-16
Ly6c1	C-8	0.584	0.23	0.526945	1.69375	9.68e-16	1.54e-11
Maf	C-8	0.475	0.157	0.528048	1.69562	4.52e-18	7.17e-14
Maged1	C-8	0.851	0.587	0.484166	1.62282	4.12e-10	6.54e-06
Minos1	C-8	0.97	0.96	0.358938	1.43181	5.17e-07	0.00819653
Mitf	C-8	0.277	0.084	0.267122	1.3062	2.36e-11	3.74e-07
Mras	C-8	0.416	0.136	0.377848	1.45914	3.82e-15	6.06e-11
Msrb2	C-8	0.495	0.209	0.481603	1.61867	5.82e-13	9.23e-09
Mug1	C-8	0.436	0.027	0.652948	1.92119	3.31e-94	5.25e-90
Myh10	C-8	0.703	0.193	0.844743	2.32738	2.96e-40	4.69e-36
Myh11	C-8	0.277	0.588	-2.51626	-12.3822	1.29e-12	2.05e-08
Myh14	C-8	0.267	0.503	-0.549371	-1.73216	1.51e-07	0.0023889
Myo10	C-8	0.366	0.169	0.359779	1.43301	6.29e-08	0.000997518
Nav1	C-8	0.465	0.201	0.393574	1.48227	2.51e-11	3.98e-07
Ndufa11	C-8	0.851	0.964	-0.644187	-1.90444	4.8e-14	7.61e-10
Ndufa4l2	C-8	0.208	0.068	0.285659	1.33064	6.43e-08	0.00101907
Ndufs2	C-8	0.861	0.729	0.385948	1.47101	2.31e-07	0.00367036
Nfil3	C-8	0.267	0.097	0.25008	1.28413	2.82e-08	0.000446902
Ngfr	C-8	0.604	0.193	0.671635	1.95743	4.43e-26	7.03e-22
Nid1	C-8	0.416	0.193	0.329435	1.39018	3.3e-08	0.000523255
Npc2	C-8	0.931	0.78	0.46641	1.59426	1.21e-10	1.93e-06
Npr2	C-8	0.545	0.174	0.51009	1.66544	1.61e-21	2.55e-17
Nrg1	C-8	0.287	0.062	0.306325	1.35842	2.14e-18	3.39e-14
Nrtn	C-8	0.307	0.602	-0.729793	-2.07465	1.09e-10	1.73e-06
Ntrk2	C-8	0.416	0.132	0.473337	1.60534	3.44e-16	5.46e-12
Oaf	C-8	0.653	0.218	0.637651	1.89203	2.12e-25	3.37e-21
Oas2	C-8	0.396	0.155	0.374534	1.45431	8.59e-11	1.36e-06
Oasl1	C-8	0.307	0.117	0.272483	1.31322	1.15e-08	0.000182057
Oasl2	C-8	0.406	0.19	0.38571	1.47066	3.18e-08	0.000503801
Oat	C-8	0.376	0.643	-0.553889	-1.74001	1.71e-09	2.71e-05
Oaz2	C-8	0.545	0.301	0.318698	1.37534	2.96e-07	0.0046867
Olfm4	C-8	0	0.458	-2.14831	-8.57039	6.1e-18	9.67e-14
Osr1	C-8	0.515	0.115	0.687124	1.98799	1.89e-34	3e-30
Pdzk1ip1	C-8	0.366	0.639	-0.764105	-2.14707	3.79e-09	6.02e-05
Pecam1	C-8	0.317	0.111	0.294018	1.34181	3.84e-10	6.09e-06
Perp	C-8	0.396	0.691	-1.21656	-3.37555	4.77e-14	7.56e-10
Pfn1	C-8	0.911	0.972	-0.527256	-1.69428	2.52e-09	4e-05
Phf21b	C-8	0.376	0.072	0.468041	1.59686	1.26e-28	1.99e-24
Pim3	C-8	0.475	0.155	0.528097	1.6957	2.71e-19	4.3e-15
Pink1	C-8	0.624	0.386	0.414766	1.51402	2.84e-07	0.00451179
Pla1a	C-8	0.564	0.151	0.654162	1.92353	1.04e-29	1.64e-25
Plin2	C-8	0.545	0.261	0.52298	1.68705	5.6e-12	8.89e-08
Plk2	C-8	0.545	0.138	0.649165	1.91394	3.38e-30	5.36e-26
Plod1	C-8	0.634	0.303	0.596101	1.81503	6.33e-15	1e-10
Plpp3	C-8	0.653	0.318	0.472708	1.60433	1.98e-12	3.14e-08
Plvap	C-8	0.545	0.184	0.619967	1.85887	9.48e-20	1.5e-15
Pnp	C-8	0.673	0.346	0.638774	1.89416	6.84e-15	1.08e-10
Podxl	C-8	0.287	0.082	0.33023	1.39129	9.24e-13	1.47e-08
Postn	C-8	0.03	0.336	-0.885781	-2.42488	1.29e-10	2.05e-06
Ppp1r12b	C-8	0.05	0.269	-0.644749	-1.90551	5.14e-07	0.00814637
Prkcb	C-8	0.277	0.079	0.2734	1.31443	4.58e-12	7.26e-08
Psmb8	C-8	0.634	0.397	0.409394	1.50591	3.33e-07	0.00527655
Ptn	C-8	0.04	0.261	-0.538067	-1.71269	4.55e-07	0.00721082
Pxdn	C-8	0.634	0.308	0.567626	1.76407	4.32e-15	6.84e-11
RP23-135A22.4	C-8	0.356	0.088	0.424176	1.52833	2.4e-19	3.81e-15
RP23-158M23.2	C-8	0.277	0.035	0.324021	1.38268	2.51e-32	3.99e-28
RP23-189L19.6	C-8	0.416	0.174	0.309264	1.36242	8.27e-10	1.31e-05
RP23-293I3.6	C-8	0.337	0.11	0.401109	1.49348	1.11e-12	1.77e-08
RP23-52N2.1	C-8	0.455	0.197	0.480057	1.61617	1.33e-11	2.1e-07
RP24-227L14.1	C-8	0.683	0.385	0.444701	1.56002	7.76e-11	1.23e-06
Rad51b	C-8	0.624	0.276	0.378334	1.45985	3.43e-12	5.44e-08
Radil	C-8	0.208	0.039	0.297719	1.34678	4.81e-16	7.63e-12
Raly	C-8	0.98	0.88	1.06577	2.90308	3.3e-32	5.24e-28
Rarres2	C-8	0.881	0.595	0.255478	1.29108	2.23e-07	0.00353454
Rev3l	C-8	0.396	0.183	0.394528	1.48368	1.2e-08	0.000190922
Rgs3	C-8	0.941	0.531	1.19058	3.28899	6.22e-39	9.87e-35
Rgs5	C-8	0.772	0.222	1.21101	3.35687	7.85e-45	1.24e-40
Rhoj	C-8	0.386	0.185	0.290125	1.33659	4.51e-07	0.00715368
Rhou	C-8	0.594	0.169	0.679635	1.97316	3.26e-30	5.18e-26
Rnase4	C-8	0.723	0.455	0.435645	1.54596	2.94e-08	0.000466637
Rnf213	C-8	0.525	0.268	0.505509	1.65783	8.59e-10	1.36e-05
Rpl10a	C-8	1	1	0.263206	1.30109	1.54e-10	2.44e-06
Rpl11	C-8	1	1	0.388731	1.47511	3.38e-16	5.35e-12
Rpl12	C-8	1	1	0.257581	1.2938	2.25e-07	0.00357351
Rpl15	C-8	1	1	0.340623	1.40582	1.87e-12	2.96e-08
Rpl22	C-8	1	1	0.391615	1.47937	5.75e-14	9.12e-10
Rpl24	C-8	1	1	0.566822	1.76266	1.05e-28	1.67e-24
Rpl28	C-8	1	1	0.375571	1.45582	6.69e-18	1.06e-13
Rpl30	C-8	1	0.999	0.382531	1.46599	3.79e-16	6.01e-12
Rpl31	C-8	1	0.999	0.301243	1.35154	1.94e-09	3.08e-05
Rpl34	C-8	1	1	0.26778	1.30706	6.17e-09	9.78e-05
Rpl35	C-8	1	0.995	0.447454	1.56432	4.78e-16	7.59e-12
Rpl35a	C-8	1	1	0.296048	1.34454	2.54e-12	4.03e-08
Rpl36a	C-8	1	0.995	0.380682	1.46328	1.01e-11	1.6e-07
Rpl37	C-8	1	1	0.465456	1.59274	8.56e-17	1.36e-12
Rpl38	C-8	1	1	0.455747	1.57735	1.6e-20	2.54e-16
Rpl6	C-8	1	1	0.42402	1.52809	4.92e-18	7.81e-14
Rpl8	C-8	1	1	0.332572	1.39455	8.35e-17	1.32e-12
Rpl9	C-8	1	1	0.296351	1.34494	7.62e-10	1.21e-05
Rplp1	C-8	1	1	-0.265166	-1.30365	1.72e-07	0.00272308
Rps20	C-8	1	1	0.307592	1.36015	1.31e-16	2.08e-12
Rps27a	C-8	1	1	0.382435	1.46585	4.56e-18	7.23e-14
Rps5	C-8	1	1	0.277301	1.31956	1.07e-09	1.7e-05
Rps8	C-8	1	1	0.527572	1.69481	9.35e-29	1.48e-24
Rpsa	C-8	1	1	-0.370942	-1.4491	4.87e-11	7.72e-07
Rtp4	C-8	0.485	0.207	0.336748	1.40039	3.27e-10	5.19e-06
S100a11	C-8	0.891	0.932	-0.773076	-2.16642	1.34e-09	2.13e-05
S100a14	C-8	0.089	0.317	-0.888155	-2.43064	2.27e-07	0.00360098
S100a16	C-8	0.574	0.751	-0.656375	-1.92779	2.75e-08	0.000435529
S100g	C-8	0.297	0.646	-1.01525	-2.76005	7.55e-14	1.2e-09
Scarb1	C-8	0.317	0.117	0.355466	1.42684	4.99e-10	7.92e-06
Sdc1	C-8	0.95	0.718	0.596038	1.81491	1.46e-15	2.32e-11
Sdk1	C-8	0.574	0.186	0.622178	1.86298	8.91e-24	1.41e-19
Sec24d	C-8	0.416	0.189	0.271727	1.31223	3.13e-08	0.000496604
Sema3f	C-8	0.248	0.485	-0.618277	-1.85573	1.31e-07	0.00207983
Sepn1	C-8	0.366	0.171	0.289469	1.33572	3.76e-07	0.00595735
Serpinb11	C-8	0.109	0.335	-0.859016	-2.36084	5.05e-07	0.00800521
Serpinb7	C-8	0.099	0.321	-0.880574	-2.41228	3.86e-07	0.00612328
Slc16a2	C-8	0.505	0.196	0.506565	1.65958	3.6e-15	5.72e-11
Slc26a7	C-8	0.594	0.101	0.8588	2.36033	1.19e-54	1.89e-50
Slc9a3r2	C-8	0.426	0.216	0.357516	1.42977	3.88e-07	0.006154
Slfn5	C-8	0.376	0.13	0.439315	1.55164	3.58e-13	5.67e-09
Smad1	C-8	0.366	0.164	0.284655	1.3293	1.34e-07	0.00212569
Smoc2	C-8	0.832	0.333	0.763257	2.14525	8.26e-26	1.31e-21
Smtn	C-8	0.347	0.605	-1.43008	-4.17904	2.37e-10	3.75e-06
Sned1	C-8	0.416	0.125	0.483305	1.62142	3.14e-18	4.99e-14
Snrk	C-8	0.475	0.204	0.34823	1.41656	6.67e-11	1.06e-06
Sphk1	C-8	0.535	0.193	0.538888	1.7141	7.28e-18	1.15e-13
Spink12	C-8	1	0.904	0.281346	1.32491	3.6e-08	0.000571113
Spint2	C-8	0.782	0.888	-0.707485	-2.02888	3.41e-10	5.41e-06
Spon2	C-8	0.98	0.563	1.74984	5.75369	1.65e-52	2.62e-48
Sprr1a	C-8	0.287	0.573	-1.62897	-5.09862	7.96e-11	1.26e-06
Sptssa	C-8	0.881	0.416	1.03007	2.80125	9.8e-33	1.55e-28
Stat1	C-8	0.594	0.222	0.536228	1.70955	1.52e-18	2.41e-14
Stat2	C-8	0.495	0.152	0.407606	1.50321	1.49e-19	2.37e-15
Steap3	C-8	0.327	0.132	0.283741	1.32809	3.22e-08	0.000510828
Swi5	C-8	0.941	0.881	0.632417	1.88216	3.67e-15	5.82e-11
Tagln	C-8	0.277	0.627	-2.46386	-11.7501	2.33e-15	3.7e-11
Tbx3	C-8	0.317	0.118	0.26558	1.30419	2.69e-09	4.26e-05
Tmbim6	C-8	0.574	0.781	-0.492132	-1.6358	1.49e-07	0.00236042
Tmem100	C-8	0.267	0.059	0.289727	1.33606	1.34e-16	2.13e-12
Tmem213	C-8	0.644	0.768	-0.629574	-1.87681	2.17e-07	0.00344597
Tmem50a	C-8	0.772	0.557	0.390549	1.47779	8.15e-08	0.00129253
Tmsb10	C-8	1	0.994	0.713223	2.04056	3.69e-27	5.85e-23
Tpm3	C-8	0.614	0.358	0.336568	1.40013	3.98e-07	0.00631182
Tppp3	C-8	0.634	0.315	0.458134	1.58112	7.9e-11	1.25e-06
Tsc22d1	C-8	0.901	0.568	1.13193	3.10162	1.61e-33	2.55e-29
Twist2	C-8	0.495	0.122	0.507794	1.66162	1.27e-27	2.02e-23
Umps	C-8	0.337	0.149	0.279659	1.32268	2.08e-07	0.00330483
Uqcr11	C-8	0.97	0.99	-0.530368	-1.69956	8.45e-11	1.34e-06
Uqcrq	C-8	0.95	0.983	-0.511649	-1.66804	5.99e-08	0.000949277
Usp18	C-8	0.406	0.088	0.443083	1.5575	6e-26	9.52e-22
Vim	C-8	0.812	0.574	0.354547	1.42553	5.45e-07	0.00865121
Wipi1	C-8	0.644	0.293	0.556778	1.74504	4.57e-16	7.25e-12
Xaf1	C-8	0.386	0.137	0.369547	1.44708	1.15e-12	1.82e-08
Ywhaq	C-8	0.693	0.89	-0.510743	-1.66653	4.69e-08	0.000743167
Zbp1	C-8	0.455	0.125	0.456075	1.57787	1.09e-21	1.73e-17
Zcchc24	C-8	0.723	0.276	0.704029	2.02188	6.93e-24	1.1e-19
Zeb2	C-8	0.317	0.103	0.354812	1.42591	7.62e-12	1.21e-07
Zfp36l2	C-8	0.802	0.535	0.465077	1.59214	1.98e-10	3.13e-06
Zfp703	C-8	0.644	0.319	0.656275	1.9276	3.28e-15	5.21e-11
Zxdc	C-8	0.386	0.129	0.34403	1.41062	1.46e-13	2.31e-09
a	C-8	0.733	0.11	1.12081	3.06734	7.41e-82	1.18e-77
mt-Co2	C-8	0.911	0.959	-0.698867	-2.01147	2.39e-11	3.79e-07
mt-Co3	C-8	1	0.996	-0.539093	-1.71445	1.08e-11	1.71e-07
mt-Nd3	C-8	0.158	0.447	-0.643197	-1.90255	6.05e-09	9.59e-05

## Sheet: Table S3B
Supplemental Table S3B: Stromal genes in DES A cluster 4 not found in CO A cluster 8
Gene	Cluster	Percent of cells expressing gene in identified cluster	Percent of cells expressing gene in all other clusters	Average Log2 Fold Change	FoldChange	p_val	p_val_adj
AC155158.1	D-4	0.749	0.888	-0.434503	-1.5442	1.87e-12	2.97e-08
AC163329.3	D-4	0.464	0.221	0.435396	1.54557	2.1e-17	3.34e-13
AC167121.2	D-4	0.009	0.233	-0.553881	-1.73999	3.8e-14	6.03e-10
Abhd17a	D-4	0.555	0.338	0.325639	1.38491	2.88e-11	4.57e-07
Abracl	D-4	0.341	0.56	-0.283949	-1.32837	2.93e-08	0.000464533
Acta1	D-4	0.019	0.223	-0.926366	-2.52532	1.66e-12	2.63e-08
Actg2	D-4	0.46	0.584	-2.53492	-12.6154	1.72e-10	2.73e-06
Adamts10	D-4	0.445	0.158	0.515494	1.67447	3e-28	4.76e-24
Adamts2	D-4	0.573	0.343	0.335618	1.3988	1.06e-11	1.68e-07
Adamtsl1	D-4	0.218	0.066	0.25474	1.29013	6.2e-16	9.84e-12
Adi1	D-4	0.156	0.394	-0.587315	-1.79915	3.36e-13	5.33e-09
Aes	D-4	0.829	0.778	0.25359	1.28864	4.29e-07	0.00681044
Ahcyl2	D-4	0.137	0.316	-0.430568	-1.53813	7.73e-09	0.000122556
Akr1c14	D-4	0.564	0.316	0.424548	1.5289	3.35e-14	5.31e-10
Alcam	D-4	0.384	0.566	-0.446803	-1.56331	4.13e-09	6.55e-05
Aldoa	D-4	0.915	0.971	-0.419634	-1.5214	6.52e-13	1.03e-08
Anpep	D-4	0.246	0.409	-0.551982	-1.73669	1.57e-07	0.0024903
Anxa5	D-4	0.739	0.66	0.303994	1.35526	1.78e-07	0.00282533
Aoc1	D-4	0.009	0.253	-0.988966	-2.68845	1.37e-15	2.17e-11
Ap1m2	D-4	0.152	0.33	-0.353045	-1.42339	1.59e-08	0.000252747
Apobec2	D-4	0.085	0.271	-0.369691	-1.44729	2.65e-09	4.2e-05
Apoe	D-4	1	0.854	1.42523	4.15882	9.87e-75	1.57e-70
Aprt	D-4	0.839	0.73	0.440352	1.55325	8.01e-15	1.27e-10
Aqp1	D-4	0.564	0.362	0.441246	1.55464	1.34e-09	2.12e-05
Arap1	D-4	0.607	0.363	0.513365	1.67091	1.74e-17	2.75e-13
Arf5	D-4	0.806	0.721	0.264684	1.30302	9e-08	0.0014277
Arg1	D-4	0.147	0.334	-0.480422	-1.61676	2.41e-09	3.83e-05
Arhgdia	D-4	0.967	0.88	0.459477	1.58325	4.23e-18	6.7e-14
Arhgdib	D-4	0.403	0.225	0.312074	1.36626	7.76e-10	1.23e-05
Arhgef1	D-4	0.445	0.296	0.255857	1.29157	5.25e-07	0.00832896
Arpc5	D-4	0.559	0.729	-0.315195	-1.37053	5.3e-08	0.000840731
Arpp19	D-4	0.445	0.676	-0.346208	-1.4137	3.39e-10	5.37e-06
Atp13a2	D-4	0.37	0.214	0.309107	1.36221	1.16e-08	0.000184026
Atp5l	D-4	0.943	0.977	-0.293163	-1.34066	4.99e-09	7.92e-05
Atpif1	D-4	0.934	0.963	-0.295132	-1.3433	2.87e-09	4.55e-05
Bace2	D-4	0.28	0.528	-0.582465	-1.79045	1.08e-13	1.71e-09
Bgn	D-4	0.91	0.632	0.892384	2.44094	1.17e-37	1.86e-33
Bmp1	D-4	0.616	0.351	0.503241	1.65407	9.5e-19	1.51e-14
Btf3	D-4	0.905	0.963	-0.293917	-1.34167	3.18e-07	0.0050411
C1qa	D-4	0.829	0.59	0.941571	2.56401	1.96e-32	3.12e-28
C1qb	D-4	0.725	0.408	0.907782	2.47882	3.46e-31	5.49e-27
C1qc	D-4	0.678	0.374	0.770091	2.15996	2.06e-28	3.27e-24
C4b	D-4	0.588	0.326	0.36438	1.43962	6.83e-14	1.08e-09
Cald1	D-4	0.393	0.547	-0.847784	-2.33447	1.31e-08	0.00020714
Calm2	D-4	0.664	0.82	-0.43237	-1.5409	1.23e-08	0.000194999
Capns1	D-4	0.981	0.934	0.304323	1.35571	2.22e-11	3.53e-07
Car12	D-4	0.128	0.282	-0.326234	-1.38574	4.79e-07	0.00760025
Cbr2	D-4	0.976	0.948	-0.614531	-1.84879	3.4e-08	0.000539631
Ccl21a	D-4	0.299	0.137	0.975291	2.65194	4.99e-11	7.91e-07
Cd24a	D-4	0.829	0.866	-1.25964	-3.52415	1.66e-21	2.63e-17
Cd74	D-4	0.976	0.683	1.14959	3.15689	3.6e-51	5.7e-47
Cfi	D-4	0.005	0.151	-0.281184	-1.3247	4.07e-09	6.45e-05
Chac2	D-4	0.043	0.203	-0.289196	-1.33535	1.16e-08	0.000183834
Chpf	D-4	0.588	0.301	0.547459	1.72886	1.03e-20	1.63e-16
Chrdl2	D-4	0	0.146	-0.343532	-1.40992	2.71e-09	4.3e-05
Cilp	D-4	0.308	0.092	0.452498	1.57224	1.05e-23	1.66e-19
Cldn3	D-4	0.403	0.612	-0.424195	-1.52836	2.05e-10	3.24e-06
Cldn7	D-4	0.725	0.804	-0.589905	-1.80382	1.04e-10	1.65e-06
Cnn2	D-4	0.763	0.58	0.265367	1.30391	3.88e-08	0.000615299
Cnpy3	D-4	0.403	0.235	0.26167	1.2991	2.02e-08	0.000320653
Col12a1	D-4	0.493	0.152	0.762887	2.14446	6.38e-41	1.01e-36
Col16a1	D-4	0.858	0.577	0.868102	2.38239	5.82e-35	9.23e-31
Col5a2	D-4	0.626	0.361	0.556442	1.74445	7.21e-19	1.14e-14
Col7a1	D-4	0.773	0.323	0.936205	2.55029	4.97e-50	7.87e-46
Col8a2	D-4	0.284	0.051	0.356081	1.42772	3.19e-39	5.05e-35
Cops9	D-4	0.635	0.876	-0.441872	-1.55562	1.06e-15	1.67e-11
Coro1a	D-4	0.389	0.164	0.361981	1.43617	9.89e-17	1.57e-12
Cox5a	D-4	0.787	0.933	-0.61046	-1.84128	1.16e-20	1.84e-16
Cox7a2	D-4	0.9	0.957	-0.315895	-1.37149	6.96e-10	1.1e-05
Cox7a2l	D-4	0.692	0.865	-0.339033	-1.40359	5.31e-10	8.42e-06
Cox7b	D-4	0.754	0.907	-0.416485	-1.51662	2.8e-14	4.45e-10
Cox7c	D-4	0.986	0.994	-0.470394	-1.60063	5.36e-20	8.5e-16
Cp	D-4	0.043	0.193	-0.308557	-1.36146	4.5e-08	0.000713738
Cpe	D-4	0.716	0.441	0.459346	1.58304	2.36e-16	3.74e-12
Cped1	D-4	0.365	0.18	0.268296	1.30773	2.43e-11	3.85e-07
Cpxm1	D-4	0.545	0.212	0.597998	1.81847	1.57e-31	2.49e-27
Cpz	D-4	0.261	0.049	0.380997	1.46374	5.96e-35	9.46e-31
Csf1r	D-4	0.445	0.171	0.463474	1.58959	6.57e-23	1.04e-18
Cst3	D-4	1	0.971	0.974555	2.64999	6.84e-56	1.08e-51
Ctla2a	D-4	0.284	0.504	-1.38678	-4.00192	7.57e-13	1.2e-08
Ctnnb1	D-4	0.905	0.916	-0.309813	-1.36317	4.35e-07	0.00690686
Ctr9	D-4	0.545	0.36	0.534877	1.70724	1.11e-12	1.77e-08
Ctsk	D-4	0.592	0.234	0.759971	2.13822	7.13e-39	1.13e-34
Ctss	D-4	0.488	0.296	0.317632	1.37387	1.8e-10	2.86e-06
Cul7	D-4	0.37	0.2	0.271165	1.31149	1.26e-09	2e-05
Cxcl14	D-4	0.934	0.631	1.9611	7.10717	1.38e-73	2.18e-69
Cxcl17	D-4	0.441	0.686	-0.93368	-2.54385	4.81e-20	7.63e-16
Cycs	D-4	0.332	0.546	-0.293733	-1.34143	4.67e-08	0.00074054
Cygb	D-4	0.55	0.211	0.55864	1.74829	5.07e-32	8.04e-28
Cyp21a1	D-4	0.1	0.26	-0.338531	-1.40289	7.19e-08	0.00114041
Cystm1	D-4	0.147	0.332	-0.330672	-1.3919	2.09e-08	0.000331521
Dapk3	D-4	0.45	0.292	0.277332	1.3196	4.69e-07	0.00744496
Dbi	D-4	0.678	0.803	-0.358546	-1.43125	3.13e-07	0.00496752
Dcxr	D-4	0.308	0.487	-0.383738	-1.46776	1.05e-07	0.0016627
Ddb1	D-4	0.915	0.827	0.497774	1.64505	2.11e-19	3.35e-15
Dgat2	D-4	0.318	0.56	-0.599113	-1.8205	9.85e-14	1.56e-09
Dkk2	D-4	0.588	0.126	0.913007	2.4918	3.89e-75	6.18e-71
Dkk3	D-4	0.445	0.185	0.42652	1.53192	1.42e-20	2.25e-16
Dnm1	D-4	0.303	0.154	0.270429	1.31053	4.37e-09	6.94e-05
Dpm3	D-4	0.806	0.702	0.397366	1.4879	7.33e-11	1.16e-06
Dstn	D-4	0.938	0.979	-0.679767	-1.97342	3.92e-14	6.22e-10
Dtx3	D-4	0.332	0.186	0.260389	1.29743	1.08e-07	0.0017206
Ece1	D-4	0.682	0.526	0.321748	1.37954	2.13e-07	0.00338407
Edf1	D-4	0.91	0.864	0.311555	1.36555	3.3e-10	5.24e-06
Eef1b2	D-4	0.991	0.996	-0.270185	-1.31021	6.15e-08	0.000975081
Efemp2	D-4	0.545	0.296	0.303622	1.35476	4.81e-13	7.62e-09
Egln3	D-4	0.009	0.163	-0.327629	-1.38767	2.57e-09	4.08e-05
Eif4a1	D-4	0.929	0.972	-0.341622	-1.40723	3.12e-10	4.95e-06
Eif4g1	D-4	0.744	0.649	0.276292	1.31823	1.54e-07	0.00244684
Emp3	D-4	0.668	0.469	0.350577	1.41989	1.47e-10	2.33e-06
Fam195b	D-4	0.806	0.66	0.44602	1.56208	4.51e-16	7.16e-12
Fam20c	D-4	0.265	0.486	-0.571033	-1.77009	1.8e-11	2.85e-07
Fam213a	D-4	0.393	0.675	-2.00812	-7.44931	4.02e-23	6.37e-19
Fcgbp	D-4	0.896	0.895	-0.970283	-2.63869	4.2e-14	6.67e-10
Fibin	D-4	0.318	0.082	0.453054	1.57311	2.31e-29	3.67e-25
Fkbp10	D-4	0.54	0.282	0.558999	1.74892	1.96e-19	3.11e-15
Fkbp8	D-4	0.853	0.76	0.283421	1.32766	8.97e-09	0.000142315
Fkbp9	D-4	0.436	0.255	0.335868	1.39915	1.21e-09	1.92e-05
Frzb	D-4	0.332	0.143	0.400492	1.49256	8.79e-15	1.39e-10
Fuom	D-4	0.365	0.602	-0.520293	-1.68252	3.98e-13	6.31e-09
Fut2	D-4	0.081	0.233	-0.271817	-1.31235	2.99e-07	0.00474854
Fxyd4	D-4	0.616	0.77	-0.868662	-2.38372	1.19e-15	1.89e-11
Fxyd6	D-4	0.55	0.274	0.425032	1.52964	5.13e-17	8.13e-13
Gaa	D-4	0.607	0.463	0.4016	1.49421	5.39e-10	8.55e-06
Gapdh	D-4	0.991	0.992	-0.385703	-1.47065	3.63e-11	5.75e-07
Gas6	D-4	0.744	0.499	0.862019	2.36794	5.47e-28	8.67e-24
Gja1	D-4	0.54	0.308	0.505711	1.65816	1.78e-15	2.82e-11
Gng11	D-4	0.351	0.201	0.282349	1.32624	5.18e-08	0.000821958
Golm1	D-4	0.322	0.525	-0.4451	-1.56065	2.28e-09	3.61e-05
Gpx1	D-4	1	1	-0.641585	-1.89949	1.5e-24	2.38e-20
Gpx3	D-4	0.645	0.482	0.637511	1.89177	5.08e-12	8.05e-08
Gpx4	D-4	0.991	0.953	0.284208	1.32871	5.28e-11	8.38e-07
Grem2	D-4	0.204	0.048	0.251072	1.2854	1.58e-20	2.51e-16
Gsn	D-4	1	0.867	0.900179	2.46004	6.44e-32	1.02e-27
Gsr	D-4	0.161	0.352	-0.388004	-1.47403	3.59e-09	5.7e-05
Gstt1	D-4	0.246	0.103	0.261789	1.29925	8.23e-11	1.3e-06
H2-Aa	D-4	0.773	0.402	0.925164	2.52228	6.87e-38	1.09e-33
H2-Ab1	D-4	0.801	0.504	0.970538	2.63936	1.04e-33	1.65e-29
H2-Eb1	D-4	0.611	0.279	0.732237	2.07973	8.4e-29	1.33e-24
H2afj	D-4	0.962	0.92	0.366523	1.44271	1.16e-14	1.85e-10
H2afz	D-4	0.919	0.96	-0.279902	-1.323	2.24e-08	0.000355321
Hddc2	D-4	0.128	0.305	-0.365411	-1.44111	2.4e-08	0.000381204
Hexa	D-4	0.536	0.388	0.287273	1.33279	5.57e-07	0.00882764
Hgfac	D-4	0.047	0.261	-0.458787	-1.58215	2.94e-12	4.67e-08
Higd1a	D-4	0.327	0.562	-0.343859	-1.41038	8.93e-10	1.42e-05
Htra3	D-4	0.72	0.536	0.452206	1.57178	4.72e-13	7.48e-09
Id3	D-4	0.829	0.38	1.16169	3.19534	3.74e-59	5.93e-55
Ier3	D-4	0.185	0.468	-0.712153	-2.03837	7.3e-17	1.16e-12
Ifitm2	D-4	0.953	0.922	0.276201	1.31811	4.95e-07	0.00784425
Il11ra2	D-4	0.412	0.243	0.261844	1.29932	2.4e-08	0.000379892
Inf2	D-4	0.431	0.214	0.376475	1.45714	2.61e-14	4.14e-10
Itga8	D-4	0.251	0.087	0.295236	1.34344	3.69e-15	5.86e-11
Itm2a	D-4	0.355	0.12	0.439804	1.5524	2.56e-23	4.06e-19
Itm2b	D-4	0.995	0.991	0.42744	1.53333	8.07e-21	1.28e-16
Itm2c	D-4	0.796	0.691	0.308809	1.3618	2.17e-08	0.000343551
Kcnk1	D-4	0.109	0.308	-0.483485	-1.62172	2.12e-10	3.36e-06
Krt19	D-4	0.91	0.873	-0.570762	-1.76961	3.42e-09	5.42e-05
Krt8	D-4	0.882	0.88	-0.533805	-1.70541	9.36e-11	1.48e-06
Lama5	D-4	0.436	0.663	-0.30205	-1.35263	8.42e-08	0.00133589
Lamc2	D-4	0.204	0.42	-0.498193	-1.64575	7.18e-11	1.14e-06
Laptm5	D-4	0.583	0.348	0.358501	1.43118	4.31e-12	6.84e-08
Lbh	D-4	0.389	0.163	0.396006	1.48588	7.15e-18	1.13e-13
Lcn2	D-4	0.877	0.924	-2.32486	-10.2252	8.26e-30	1.31e-25
Ldb1	D-4	0.469	0.309	0.281139	1.32464	1.93e-07	0.00306463
Ldha	D-4	0.896	0.977	-0.713386	-2.04089	2e-22	3.18e-18
Lgals1	D-4	0.995	0.877	0.457761	1.58053	9.49e-21	1.5e-16
Lgals3	D-4	0.905	0.696	0.254421	1.28971	9.95e-11	1.58e-06
Litaf	D-4	0.284	0.468	-0.351736	-1.42153	4.12e-08	0.000653858
Lrrc17	D-4	0.246	0.1	0.28378	1.32814	1.6e-11	2.53e-07
Lrrk1	D-4	0.45	0.237	0.332072	1.39385	3.86e-13	6.12e-09
Ltbp1	D-4	0.536	0.359	0.256234	1.29205	1.54e-07	0.00243967
Ltbp3	D-4	0.668	0.538	0.349747	1.41871	1.83e-08	0.000289704
Ltf	D-4	0.943	0.91	-1.19886	-3.31635	9.63e-13	1.53e-08
Ly6e	D-4	0.995	0.913	0.304201	1.35554	2.48e-11	3.94e-07
Lyz2	D-4	0.882	0.601	0.6424	1.90104	3.85e-31	6.1e-27
Man2b1	D-4	0.455	0.3	0.27594	1.31777	6e-07	0.00950905
Map1lc3a	D-4	0.962	0.742	0.683565	1.98093	7.93e-31	1.26e-26
Mfsd4	D-4	0.1	0.317	-0.628238	-1.87431	2.49e-12	3.95e-08
Mlec	D-4	0.512	0.349	0.271869	1.31242	2.36e-07	0.00374299
Mmp23	D-4	0.645	0.398	0.440417	1.55336	1.48e-15	2.34e-11
Mrc2	D-4	0.526	0.239	0.533448	1.7048	1.64e-23	2.6e-19
Mrps21	D-4	0.55	0.769	-0.371655	-1.45013	2.57e-11	4.08e-07
Mrvi1	D-4	0.758	0.501	0.297312	1.34624	5.44e-11	8.63e-07
Msx1	D-4	0.024	0.192	-0.2937	-1.34138	8.79e-10	1.39e-05
Muc4	D-4	0.256	0.453	-0.531876	-1.70212	9.2e-10	1.46e-05
Mxd4	D-4	0.55	0.384	0.354525	1.4255	3.23e-08	0.00051254
Mxra7	D-4	0.322	0.152	0.302084	1.35268	2.21e-11	3.5e-07
Nbl1	D-4	0.995	0.773	1.43336	4.19277	2.21e-88	3.51e-84
Ncor2	D-4	0.526	0.324	0.339069	1.40364	3.01e-11	4.78e-07
Ndufa12	D-4	0.45	0.733	-0.457916	-1.58078	4.78e-16	7.58e-12
Ndufa4	D-4	0.995	1	-0.475434	-1.60871	7.31e-24	1.16e-19
Ndufab1	D-4	0.427	0.641	-0.296722	-1.34544	2.8e-08	0.000444334
Ndufb3	D-4	0.346	0.554	-0.290394	-1.33695	2.37e-07	0.00375564
Ndufc1	D-4	0.635	0.805	-0.31009	-1.36355	5.25e-08	0.000832439
Ndufc2	D-4	0.46	0.706	-0.373011	-1.4521	9.07e-12	1.44e-07
Nenf	D-4	0.948	0.857	0.428627	1.53515	3.32e-15	5.26e-11
Nfatc4	D-4	0.408	0.229	0.286157	1.3313	2.52e-09	3.99e-05
Nkd2	D-4	0.54	0.195	0.652649	1.92062	2.38e-35	3.77e-31
Nrp2	D-4	0.232	0.094	0.260845	1.29803	1.81e-10	2.86e-06
Nupr1	D-4	0.915	0.68	0.94649	2.57665	3.51e-39	5.57e-35
P3h1	D-4	0.327	0.136	0.346347	1.41389	5.75e-15	9.13e-11
P3h3	D-4	0.384	0.181	0.286922	1.33232	4.41e-13	6.99e-09
P3h4	D-4	0.36	0.215	0.278762	1.32149	1.7e-07	0.00269145
P4hb	D-4	0.981	0.941	0.314148	1.36909	1.26e-10	2e-06
Pacs2	D-4	0.374	0.216	0.3063	1.35839	1.34e-08	0.000212531
Padi1	D-4	0.938	0.89	-0.542289	-1.71994	1.34e-07	0.00212021
Pam	D-4	0.611	0.414	0.400985	1.4933	2.54e-10	4.03e-06
Pamr1	D-4	0.355	0.144	0.355579	1.42701	8.8e-17	1.4e-12
Pcolce	D-4	0.678	0.338	0.73313	2.08159	8.25e-31	1.31e-26
Pcp4l1	D-4	0.095	0.313	-0.84753	-2.33387	1.55e-12	2.46e-08
Pdcd5	D-4	0.341	0.527	-0.288295	-1.33415	2.24e-07	0.00355519
Pdgfc	D-4	0.379	0.153	0.461616	1.58664	1.54e-19	2.44e-15
Pdgfrl	D-4	0.284	0.076	0.371837	1.4504	6.09e-25	9.66e-21
Pdlim2	D-4	0.318	0.115	0.329644	1.39047	4.83e-18	7.66e-14
Pdlim3	D-4	0.128	0.318	-0.952288	-2.59163	1.5e-10	2.38e-06
Pgk1	D-4	0.246	0.594	-0.660207	-1.93519	9.21e-21	1.46e-16
Pgls	D-4	0.829	0.728	0.323802	1.38237	6.08e-09	9.64e-05
Pglyrp1	D-4	0.564	0.764	-0.837117	-2.3097	3.08e-16	4.89e-12
Phldb1	D-4	0.464	0.231	0.424688	1.52911	1.01e-15	1.6e-11
Pianp	D-4	0.318	0.152	0.289787	1.33614	5.08e-11	8.05e-07
Pigr	D-4	0.408	0.673	-0.942165	-2.56553	6.01e-21	9.53e-17
Plbd2	D-4	0.412	0.275	0.302768	1.3536	6.17e-07	0.00978104
Pld4	D-4	0.294	0.132	0.314703	1.36985	1.6e-11	2.54e-07
Plekhs1	D-4	0.095	0.269	-0.403832	-1.49755	1.46e-08	0.00023196
Plet1	D-4	0.664	0.76	-0.752517	-2.12234	6.9e-11	1.09e-06
Pltp	D-4	0.573	0.263	0.600471	1.82298	8.48e-26	1.34e-21
Pmepa1	D-4	0.825	0.685	0.59471	1.81251	1.55e-20	2.46e-16
Podxl2	D-4	0.303	0.145	0.277327	1.3196	3.26e-10	5.17e-06
Pofut2	D-4	0.488	0.319	0.29983	1.34963	3.34e-08	0.000530354
Ppib	D-4	0.962	0.94	0.305573	1.3574	5.56e-10	8.82e-06
Ppic	D-4	0.545	0.31	0.52077	1.68332	1.52e-16	2.41e-12
Ppp2r4	D-4	0.578	0.445	0.325017	1.38405	2.15e-07	0.00341423
Prdx1	D-4	0.957	0.982	-0.371827	-1.45038	2.55e-12	4.04e-08
Prg2	D-4	0.104	0.03	0.451312	1.57037	1.08e-08	0.000170859
Prom1	D-4	0.18	0.419	-0.593363	-1.81007	6.41e-13	1.02e-08
Prrx2	D-4	0.355	0.154	0.336248	1.39969	1.35e-14	2.14e-10
Psap	D-4	1	0.995	0.290377	1.33693	6.1e-13	9.67e-09
Psd	D-4	0.474	0.29	0.276276	1.31821	1.26e-07	0.00199236
Ptges	D-4	0.313	0.149	0.29116	1.33798	8.87e-11	1.41e-06
Ptov1	D-4	0.858	0.719	0.335007	1.39795	3.76e-11	5.96e-07
Ptp4a1	D-4	0.341	0.566	-0.332586	-1.39457	5.06e-09	8.03e-05
RP23-123N23.5	D-4	0.82	0.908	-0.368313	-1.44529	1.79e-10	2.83e-06
RP23-192C21.1	D-4	0.147	0.317	-0.375429	-1.45562	2.65e-08	0.000419513
RP23-289H16.2	D-4	0.431	0.609	-0.388287	-1.47445	2.63e-07	0.00416354
RP23-341K9.1	D-4	0.464	0.297	0.301132	1.35139	3.14e-08	0.000498516
RP23-429P18.4	D-4	0.209	0.474	-0.642306	-1.90086	7.11e-15	1.13e-10
RP23-81C12.1	D-4	0.488	0.292	0.262835	1.30061	2.95e-09	4.68e-05
Rab31	D-4	0.379	0.173	0.367436	1.44403	1.11e-14	1.76e-10
Rab34	D-4	0.403	0.257	0.27442	1.31577	3.84e-07	0.00608552
Rbbp7	D-4	0.474	0.673	-0.302502	-1.35324	5.3e-08	0.000839998
Rbp4	D-4	0.417	0.104	0.646155	1.90819	1.74e-41	2.76e-37
Rcn1	D-4	0.474	0.305	0.270917	1.31117	4.24e-08	0.000672185
Rcn3	D-4	0.806	0.542	0.665961	1.94636	1.48e-24	2.35e-20
Rdh10	D-4	0.346	0.535	-0.402404	-1.49541	7.22e-08	0.00114547
Rerg	D-4	0.209	0.064	0.27057	1.31071	5.61e-15	8.9e-11
Rhpn2	D-4	0.076	0.225	-0.27065	-1.31082	2.75e-07	0.00436452
Rin2	D-4	0.422	0.274	0.278854	1.32161	3.05e-07	0.00484332
Rnf128	D-4	0.564	0.709	-0.869383	-2.38544	2.09e-11	3.32e-07
Rpl7	D-4	1	1	-0.277669	-1.32005	5.12e-09	8.13e-05
Rps2	D-4	1	1	0.302983	1.35389	3.78e-16	5.99e-12
Rps25	D-4	0.976	0.99	-0.32928	-1.38997	3.19e-11	5.06e-07
Rxrb	D-4	0.422	0.241	0.288884	1.33494	1.28e-09	2.03e-05
S100a1	D-4	0.725	0.646	0.320754	1.37817	2.79e-07	0.00442739
S100a6	D-4	1	0.926	0.66744	1.94924	9.4e-34	1.49e-29
Scarf2	D-4	0.834	0.468	0.894877	2.44704	2.06e-43	3.27e-39
Sec11c	D-4	0.313	0.565	-0.434727	-1.54454	2.2e-11	3.5e-07
Sec23b	D-4	0.275	0.465	-0.476812	-1.61093	5.86e-09	9.29e-05
Sepp1	D-4	0.777	0.518	0.595385	1.81373	2.02e-21	3.21e-17
Sepw1	D-4	0.948	0.932	0.255031	1.2905	1.78e-08	0.000281637
Serf2	D-4	1	1	0.460168	1.58434	1.92e-31	3.05e-27
Serpine2	D-4	0.678	0.23	1.02049	2.77456	2.26e-58	3.58e-54
Serpinf1	D-4	0.863	0.614	0.932984	2.54208	2.14e-39	3.39e-35
Serping1	D-4	0.777	0.585	0.61832	1.85581	2.52e-19	3.99e-15
Serpinh1	D-4	0.938	0.781	0.743162	2.10257	1.38e-29	2.2e-25
Sfrp2	D-4	0.327	0.079	0.548335	1.73037	9.43e-34	1.5e-29
Sftpd	D-4	0.038	0.289	-0.554301	-1.74072	1.57e-15	2.49e-11
Sh3bgr	D-4	0.057	0.192	-0.493941	-1.63876	3.92e-07	0.00621694
Slc16a11	D-4	0.379	0.179	0.276349	1.31831	4.7e-12	7.45e-08
Slc25a3	D-4	0.81	0.93	-0.303104	-1.35406	1.51e-09	2.39e-05
Slc27a4	D-4	0.37	0.173	0.303559	1.35467	6.04e-13	9.59e-09
Slc28a3	D-4	0.118	0.28	-0.312573	-1.36694	1.75e-07	0.00276826
Slc38a10	D-4	0.512	0.316	0.352597	1.42276	4.29e-11	6.8e-07
Slc39a13	D-4	0.341	0.165	0.264411	1.30266	6.49e-11	1.03e-06
Slc39a2	D-4	0.09	0.242	-0.280122	-1.32329	3.6e-07	0.00571108
Slc39a4	D-4	0.28	0.505	-0.438485	-1.55036	6.58e-11	1.04e-06
Slc39a8	D-4	0.024	0.201	-0.389467	-1.47619	2.04e-10	3.23e-06
Snx5	D-4	0.555	0.689	-0.408979	-1.50528	1.99e-07	0.00315402
Son	D-4	0.668	0.493	0.346302	1.41383	2.15e-10	3.4e-06
Sparcl1	D-4	0.986	0.77	0.655262	1.92565	9.47e-31	1.5e-26
Sprr2b	D-4	0.009	0.239	-0.766445	-2.1521	1.39e-14	2.2e-10
Stab1	D-4	0.393	0.211	0.368194	1.44512	1.56e-10	2.48e-06
Svep1	D-4	0.265	0.08	0.356983	1.42901	8.94e-20	1.42e-15
Synpo2	D-4	0.104	0.302	-0.710022	-2.03404	9.72e-11	1.54e-06
Szrd1	D-4	0.507	0.355	0.325177	1.38428	1.09e-07	0.00172102
Tbca	D-4	0.682	0.833	-0.332255	-1.39411	6.36e-09	0.000100871
Tcf4	D-4	0.507	0.254	0.463509	1.58964	2.07e-17	3.29e-13
Tex2	D-4	0.133	0.319	-0.403062	-1.4964	4.23e-09	6.71e-05
Tex264	D-4	0.474	0.309	0.272003	1.31259	5.98e-08	0.000948306
Tgfbi	D-4	0.521	0.298	0.291052	1.33783	2.13e-10	3.38e-06
Tgm2	D-4	0.953	0.981	-0.491038	-1.63401	1.72e-15	2.73e-11
Thbs1	D-4	0.436	0.179	0.466614	1.59458	8.67e-22	1.38e-17
Thbs2	D-4	0.46	0.155	0.629804	1.87724	4.92e-32	7.8e-28
Thbs3	D-4	0.346	0.203	0.278733	1.32146	1.44e-07	0.0022892
Timm13	D-4	0.915	0.889	0.265651	1.30428	1.02e-07	0.00161841
Timm8b	D-4	0.374	0.635	-0.369806	-1.44745	1.78e-11	2.82e-07
Timp2	D-4	0.882	0.715	0.557847	1.74691	2.8e-21	4.44e-17
Tma7	D-4	0.649	0.847	-0.334471	-1.3972	2.5e-10	3.96e-06
Tmc4	D-4	0.332	0.506	-0.359163	-1.43213	2.44e-07	0.00386841
Tmem14c	D-4	0.588	0.328	0.430258	1.53765	4.94e-15	7.83e-11
Tmem86a	D-4	0.517	0.301	0.444573	1.55982	2.3e-13	3.65e-09
Tmprss4	D-4	0.28	0.544	-0.610391	-1.84115	9.42e-15	1.49e-10
Tmsb4x	D-4	1	1	-0.782422	-2.18676	1.38e-41	2.19e-37
Tnc	D-4	0.36	0.145	0.322823	1.38102	4.26e-16	6.75e-12
Tnfrsf1a	D-4	0.626	0.488	0.367031	1.44344	9.45e-09	0.000149805
Tns4	D-4	0.308	0.151	0.25299	1.28787	2.68e-09	4.25e-05
Tpi1	D-4	0.853	0.938	-0.342674	-1.40871	1.07e-09	1.69e-05
Tpm3-rs7	D-4	0.384	0.188	0.31447	1.36953	7.21e-12	1.14e-07
Tpt1	D-4	1	1	-0.429147	-1.53595	2.32e-21	3.68e-17
Trem2	D-4	0.379	0.131	0.49097	1.6339	6.41e-24	1.02e-19
Trpv6	D-4	0.142	0.443	-0.744077	-2.1045	1.87e-18	2.96e-14
Tspan1	D-4	0.668	0.759	-0.513394	-1.67095	2.02e-08	0.000320719
Tspan11	D-4	0.294	0.084	0.378348	1.45987	4.59e-24	7.28e-20
Tspan4	D-4	0.607	0.28	0.642711	1.90163	3.83e-28	6.08e-24
Tuba1a	D-4	0.834	0.653	0.464305	1.59091	3.81e-14	6.05e-10
Txnrd1	D-4	0.194	0.364	-0.408689	-1.50484	5.45e-08	0.000865078
Tyrobp	D-4	0.668	0.411	0.483966	1.6225	2.51e-17	3.98e-13
Ubb	D-4	1	0.975	0.368735	1.4459	2.15e-16	3.41e-12
Uck1	D-4	0.46	0.258	0.420334	1.52247	1.93e-13	3.06e-09
Unc5cl	D-4	0.028	0.247	-0.508173	-1.66225	3.23e-13	5.12e-09
Uox	D-4	0.085	0.253	-0.356346	-1.4281	2.29e-08	0.000362569
Uqcrb	D-4	0.768	0.892	-0.397194	-1.48764	6.08e-11	9.64e-07
Uqcrh	D-4	0.896	0.966	-0.386491	-1.47181	4.25e-15	6.74e-11
Urah	D-4	0.346	0.587	-0.486546	-1.62669	1.01e-11	1.6e-07
Usmg5	D-4	0.735	0.889	-0.430825	-1.53853	6.26e-14	9.92e-10
Vdac2	D-4	0.464	0.688	-0.342237	-1.40809	1.19e-09	1.88e-05
Wfdc2	D-4	0.957	0.92	-0.800147	-2.22587	1.57e-16	2.49e-12
Wisp2	D-4	0.351	0.076	0.54647	1.72714	3.07e-40	4.87e-36
Wnt4	D-4	0.469	0.214	0.383249	1.46704	9.05e-18	1.44e-13
arsb	D-4	0.261	0.123	0.265138	1.30361	4.3e-09	6.82e-05

## Sheet: Table S3C
Supplemental Table S3C: Stromal genes in common between CO A cluster 8 and DES A cluster 4
Gene	Cluster	Percent of cells expressing gene in identified cluster	Percent of cells expressing gene in all other clusters	Average Log2 Fold Change	FoldChange	p_val	p_val_adj		Cluster	Percent of cells expressing in identified cluster	Percent of cell expressing in all other clusters	Average Log2 Fold Change	FoldChange	p_val	p_val_adj
Fbln2	C-8	0.99	0.483	1.70437	5.49795	5.1e-56	8.09e-52		D-4	0.327	0.513	-0.617497	-1.85428	1.21e-08	0.000191951
Igfbp7	C-8	1	0.926	1.5962	4.93426	6.45e-50	1.02e-45		D-4	0.995	0.923	0.886914	2.42763	8.59e-39	1.36e-34
Dio2	C-8	0.98	0.548	1.56717	4.79309	9.55e-49	1.52e-44		D-4	0.81	0.544	0.870099	2.38715	3.7e-30	5.87e-26
Mfap5	C-8	0.98	0.39	1.49414	4.45549	5.06e-55	8.03e-51		D-4	0.678	0.389	0.705952	2.02577	3.35e-23	5.31e-19
Col6a2	C-8	1	0.92	1.4642	4.32406	1.01e-50	1.61e-46		D-4	1	0.917	1.17295	3.2315	2.29e-68	3.63e-64
Col6a4	C-8	1	0.858	1.4521	4.27207	5.48e-49	8.69e-45		D-4	1	0.852	1.41643	4.12236	1.28e-70	2.03e-66
Col6a1	C-8	1	0.887	1.38459	3.99321	1.54e-45	2.45e-41		D-4	0.991	0.883	0.993153	2.69973	2.79e-51	4.43e-47
Ramp3	C-8	1	0.639	1.36829	3.92862	3.33e-43	5.29e-39		D-4	0.891	0.633	1.04238	2.83597	1.18e-40	1.87e-36
Ccl11	C-8	0.832	0.204	1.33204	3.78878	2.2e-62	3.48e-58		D-4	0.455	0.208	0.438547	1.55045	8.46e-18	1.34e-13
Isg15	C-8	0.832	0.21	1.28955	3.63114	1.21e-52	1.91e-48		D-4	0.085	0.242	-0.416727	-1.51699	8.83e-08	0.00139974
Gadd45g	C-8	0.99	0.797	1.27021	3.5616	7.14e-39	1.13e-34		D-4	0.905	0.795	0.585714	1.79627	1.25e-16	1.98e-12
Srgn	C-8	0.96	0.556	1.26528	3.5441	1.35e-40	2.13e-36		D-4	0.692	0.56	0.48476	1.62379	4.2e-09	6.66e-05
Ddit4l	C-8	0.871	0.242	1.2426	3.46461	9.42e-57	1.49e-52		D-4	0.09	0.276	-0.412522	-1.51062	1.18e-09	1.87e-05
Spon1	C-8	0.861	0.324	1.22472	3.4032	1.88e-43	2.99e-39		D-4	0.526	0.328	0.434367	1.54398	1.71e-11	2.72e-07
A2m	C-8	0.95	0.546	1.22321	3.39809	2.36e-34	3.75e-30		D-4	0.787	0.543	1.03916	2.82684	4.41e-25	6.99e-21
P2ry14	C-8	0.881	0.247	1.1898	3.28644	1.17e-54	1.86e-50		D-4	0.526	0.249	0.579982	1.78601	1.67e-21	2.66e-17
Cd34	C-8	0.851	0.259	1.1575	3.18196	1.36e-47	2.16e-43		D-4	0.123	0.29	-0.396056	-1.48595	9.58e-08	0.00151987
Igfbp4	C-8	0.97	0.692	1.03297	2.80939	1.35e-30	2.15e-26		D-4	0.81	0.693	0.454793	1.57585	1.28e-11	2.03e-07
Mmp11	C-8	0.762	0.241	0.973716	2.64777	5.71e-39	9.06e-35		D-4	0.474	0.242	0.579522	1.78519	3.82e-17	6.05e-13
Crabp1	C-8	0.683	0.149	0.946613	2.57697	1.1e-48	1.75e-44		D-4	0.427	0.147	0.59991	1.82195	4.81e-28	7.63e-24
Tmem119	C-8	0.832	0.374	0.915708	2.49854	1.82e-28	2.88e-24		D-4	0.739	0.363	0.950193	2.58621	1.1e-42	1.75e-38
Olfml3	C-8	0.851	0.428	0.902299	2.46526	3.09e-25	4.9e-21		D-4	0.659	0.426	0.411838	1.50959	3.52e-13	5.59e-09
Inhbb	C-8	0.97	0.728	0.885561	2.42434	7.63e-25	1.21e-20		D-4	0.829	0.729	0.450697	1.56941	2.46e-10	3.9e-06
Col3a1	C-8	1	0.887	0.872829	2.39367	6.3e-25	9.99e-21		D-4	1	0.883	0.574431	1.77612	1.81e-25	2.87e-21
Wnt5a	C-8	0.792	0.271	0.83443	2.3035	1.47e-34	2.33e-30		D-4	0.507	0.272	0.494809	1.64019	2.17e-16	3.45e-12
Col6a3	C-8	1	0.889	0.80127	2.22837	8.91e-22	1.41e-17		D-4	0.986	0.886	0.35334	1.42382	5.88e-11	9.33e-07
Cd63	C-8	1	0.89	0.798693	2.22263	8.75e-24	1.39e-19		D-4	0.976	0.887	0.746615	2.10985	1.07e-32	1.7e-28
Plac8	C-8	0.99	0.76	0.781199	2.18409	1.52e-21	2.41e-17		D-4	0.408	0.795	-1.44458	-4.24006	3.13e-44	4.97e-40
Pth1r	C-8	0.703	0.196	0.779841	2.18113	2.87e-37	4.55e-33		D-4	0.408	0.198	0.350944	1.42041	1.25e-13	1.99e-09
Col5a1	C-8	0.851	0.508	0.765574	2.15023	1.29e-17	2.05e-13		D-4	0.659	0.509	0.293458	1.34106	1.92e-07	0.00304717
Lrp1	C-8	0.891	0.707	0.760018	2.13831	3.17e-15	5.03e-11		D-4	0.886	0.7	0.59819	1.81882	8.2e-24	1.3e-19
Ccl8	C-8	0.703	0.393	0.75653	2.13087	7.1e-13	1.13e-08		D-4	0.616	0.387	0.523511	1.68794	5.27e-14	8.36e-10
Ccl7	C-8	0.604	0.12	0.754934	2.12747	7.12e-46	1.13e-41		D-4	0.289	0.124	0.300977	1.35118	7.56e-12	1.2e-07
Cebpd	C-8	0.762	0.301	0.722591	2.05976	3.48e-24	5.51e-20		D-4	0.137	0.33	-0.389881	-1.47681	2.89e-09	4.58e-05
Pdgfrb	C-8	0.584	0.23	0.64547	1.90688	2.23e-18	3.54e-14		D-4	0.441	0.227	0.352846	1.42311	5.18e-13	8.22e-09
Clca1	C-8	1	0.808	0.644805	1.90562	2e-23	3.18e-19		D-4	0.649	0.827	-2.11853	-8.31889	1.81e-28	2.87e-24
Thy1	C-8	0.772	0.387	0.643311	1.90277	1.08e-16	1.71e-12		D-4	0.735	0.375	1.07066	2.9173	9.21e-43	1.46e-38
Rpl21	C-8	1	1	0.616405	1.85226	1.03e-29	1.64e-25		D-4	1	1	-0.450408	-1.56895	2.92e-19	4.63e-15
Lox	C-8	0.752	0.359	0.614678	1.84906	1.49e-17	2.37e-13		D-4	0.668	0.35	0.83539	2.30571	2.92e-31	4.63e-27
Rpl23	C-8	1	1	0.59741	1.8174	8.1e-30	1.29e-25		D-4	1	1	-0.368416	-1.44544	3.44e-14	5.46e-10
Sparc	C-8	1	0.895	0.56887	1.76627	1.02e-14	1.62e-10		D-4	1	0.891	0.869344	2.38535	8.37e-44	1.33e-39
Mdk	C-8	0.762	0.398	0.564764	1.75903	2.54e-15	4.03e-11		D-4	0.787	0.382	0.96376	2.62154	6.36e-46	1.01e-41
Ramp2	C-8	0.802	0.54	0.561245	1.75285	4.5e-13	7.14e-09		D-4	0.72	0.536	0.574494	1.77623	5.24e-16	8.31e-12
Il6st	C-8	0.792	0.572	0.559392	1.74961	1.46e-09	2.32e-05		D-4	0.403	0.593	-0.392729	-1.48102	2.64e-08	0.000418003
Rxfp1	C-8	0.802	0.399	0.559162	1.74921	8.3e-16	1.32e-11		D-4	0.744	0.388	0.808867	2.24536	1.84e-35	2.92e-31
Rps13	C-8	1	1	0.557885	1.74697	6.61e-25	1.05e-20		D-4	1	1	-0.330538	-1.39172	5.56e-14	8.82e-10
Dpt	C-8	0.752	0.447	0.51785	1.67841	1.95e-11	3.09e-07		D-4	0.673	0.44	0.31543	1.37085	3.48e-10	5.52e-06
Mfap2	C-8	0.713	0.367	0.513203	1.67063	2.79e-13	4.42e-09		D-4	0.758	0.35	0.778373	2.17793	7.95e-42	1.26e-37
Thbd	C-8	0.554	0.235	0.510379	1.66592	6.68e-14	1.06e-09		D-4	0.393	0.235	0.256078	1.29185	1.8e-07	0.00285633
Rpl13	C-8	1	1	0.509822	1.66499	1.15e-31	1.83e-27		D-4	1	1	-0.27202	-1.31261	2.2e-15	3.48e-11
Rps7	C-8	1	1	0.508654	1.66305	3e-22	4.75e-18		D-4	1	1	-0.492285	-1.63605	3.12e-23	4.95e-19
Rpl4	C-8	1	1	0.503604	1.65467	5.17e-22	8.2e-18		D-4	1	1	-0.405262	-1.4997	9.69e-17	1.54e-12
Mtch1	C-8	0.901	0.794	0.499949	1.64864	1.75e-11	2.77e-07		D-4	0.91	0.789	0.481331	1.61823	5.38e-19	8.53e-15
Kap	C-8	0.485	0.153	0.499274	1.64752	3.26e-17	5.17e-13		D-4	0.009	0.176	-0.575987	-1.77889	2.99e-10	4.74e-06
Adgra2	C-8	0.525	0.19	0.499217	1.64743	5.12e-17	8.13e-13		D-4	0.346	0.191	0.260883	1.29808	2.33e-08	0.000370247
Cmtm3	C-8	0.525	0.239	0.491425	1.63464	1.93e-12	3.07e-08		D-4	0.455	0.233	0.402308	1.49527	7.76e-15	1.23e-10
Cdh11	C-8	0.594	0.254	0.491177	1.63424	1.6e-14	2.53e-10		D-4	0.46	0.251	0.436694	1.54758	5.12e-14	8.12e-10
Col1a1	C-8	1	0.893	0.486432	1.6265	5.24e-13	8.31e-09		D-4	1	0.889	1.42342	4.15128	2.41e-70	3.83e-66
Fzd2	C-8	0.554	0.249	0.481146	1.61793	5.47e-13	8.67e-09		D-4	0.398	0.249	0.278587	1.32126	3.51e-07	0.00556218
Rps15a	C-8	1	1	0.466408	1.59426	4.01e-23	6.37e-19		D-4	1	1	-0.355911	-1.42748	4.63e-19	7.35e-15
Rps26	C-8	1	1	0.460018	1.5841	9.88e-22	1.57e-17		D-4	1	1	-0.331723	-1.39337	5.57e-18	8.84e-14
Col1a2	C-8	1	0.919	0.435454	1.54567	5.23e-13	8.29e-09		D-4	1	0.916	1.4169	4.12432	7.94e-81	1.26e-76
Ifitm1	C-8	0.792	0.387	0.427136	1.53286	1.2e-14	1.9e-10		D-4	0.204	0.416	-0.74017	-2.09629	2.7e-11	4.28e-07
C1s1	C-8	0.584	0.235	0.42632	1.53161	3.63e-15	5.76e-11		D-4	0.403	0.235	0.274847	1.31633	1.85e-08	0.000293068
Eva1b	C-8	0.683	0.399	0.42601	1.53114	1.65e-09	2.61e-05		D-4	0.754	0.382	0.717396	2.04909	3.94e-35	6.25e-31
Rps11	C-8	1	1	0.41125	1.5087	8.4e-16	1.33e-11		D-4	1	1	-0.437197	-1.54836	9.3e-21	1.48e-16
Cacna1g	C-8	0.416	0.18	0.402543	1.49562	8.44e-10	1.34e-05		D-4	0.403	0.172	0.371013	1.4492	1.24e-17	1.96e-13
Rpl32	C-8	1	1	0.399968	1.49178	3.35e-18	5.31e-14		D-4	1	1	-0.307141	-1.35953	5.92e-15	9.39e-11
Rps24	C-8	1	1	0.396727	1.48695	9.75e-18	1.55e-13		D-4	1	1	-0.305565	-1.35739	1.48e-11	2.34e-07
Tpm4	C-8	0.683	0.354	0.395973	1.48583	2.11e-11	3.35e-07		D-4	0.507	0.354	0.278461	1.32109	2.8e-07	0.00444538
Fcer1g	C-8	0.505	0.257	0.391777	1.47961	3.07e-08	0.00048742		D-4	0.464	0.25	0.34876	1.41731	3.04e-12	4.83e-08
Matn2	C-8	0.505	0.222	0.3858	1.47079	2.99e-11	4.74e-07		D-4	0.398	0.219	0.288551	1.33449	8.69e-10	1.38e-05
Prss23	C-8	0.891	0.676	0.384777	1.46929	2.54e-08	0.000403095		D-4	0.791	0.675	0.386933	1.47246	1.92e-09	3.04e-05
Mmp2	C-8	0.752	0.518	0.382218	1.46553	5.57e-07	0.00883393		D-4	0.853	0.501	1.04478	2.84276	1.01e-51	1.6e-47
Rpl10	C-8	1	0.994	0.377204	1.4582	7.18e-10	1.14e-05		D-4	0.972	0.996	-0.383276	-1.46708	1.89e-13	3e-09
Mrps6	C-8	0.634	0.365	0.369793	1.44744	9.9e-08	0.00157048		D-4	0.175	0.389	-0.507855	-1.66172	8.61e-11	1.37e-06
Bmp7	C-8	0.366	0.106	0.365099	1.44066	5.47e-16	8.67e-12		D-4	0.303	0.101	0.349777	1.41875	1.3e-19	2.06e-15
Mxra8	C-8	0.604	0.358	0.364932	1.44042	2.08e-07	0.00330169		D-4	0.678	0.343	0.64328	1.90271	1.15e-28	1.83e-24
Rps4x	C-8	1	1	0.363871	1.43889	2.6e-15	4.12e-11		D-4	1	1	-0.362685	-1.43718	6.39e-19	1.01e-14
Padi2	C-8	0.921	0.675	0.358582	1.4313	4.04e-10	6.41e-06		D-4	0.46	0.7	-0.968713	-2.63455	1.19e-18	1.89e-14
Mfap4	C-8	0.723	0.514	0.35762	1.42992	3.46e-07	0.00548502		D-4	0.948	0.488	1.72805	5.62966	7.57e-93	1.2e-88
Aebp1	C-8	0.96	0.81	0.354851	1.42597	9.14e-08	0.00145009		D-4	0.995	0.802	0.65256	1.92045	2.48e-27	3.93e-23
Rpl26	C-8	1	0.998	0.354272	1.42514	3.89e-12	6.16e-08		D-4	1	0.998	-0.258385	-1.29484	2.58e-08	0.000409965
Atf5	C-8	0.495	0.253	0.351612	1.42136	3.19e-08	0.000505833		D-4	0.422	0.249	0.311878	1.36599	1.45e-09	2.29e-05
Rps12	C-8	1	1	0.350066	1.41916	7.35e-17	1.17e-12		D-4	1	1	-0.30108	-1.35132	2.2e-17	3.49e-13
Gdf10	C-8	0.307	0.11	0.349198	1.41793	9.46e-10	1.5e-05		D-4	0.322	0.101	0.419316	1.52092	4.98e-23	7.91e-19
Gng5	C-8	1	0.974	0.347158	1.41504	1.56e-08	0.000247487		D-4	0.976	0.974	-0.579956	-1.78596	4.03e-14	6.4e-10
Dchs1	C-8	0.426	0.163	0.34542	1.41258	8.18e-12	1.3e-07		D-4	0.355	0.158	0.366179	1.44221	1.03e-14	1.64e-10
Rpl27a	C-8	1	1	0.342995	1.40916	1.81e-14	2.87e-10		D-4	1	1	-0.304195	-1.35553	1.96e-15	3.12e-11
Rpl5	C-8	1	0.999	0.342502	1.40847	8.77e-12	1.39e-07		D-4	1	0.999	-0.296351	-1.34494	5.5e-11	8.73e-07
Rpl17	C-8	1	1	0.337004	1.40074	2.03e-10	3.21e-06		D-4	1	1	-0.350395	-1.41963	1.82e-17	2.89e-13
Vcan	C-8	0.297	0.104	0.331459	1.393	6.86e-10	1.09e-05		D-4	0.261	0.099	0.293851	1.34158	1.52e-13	2.41e-09
C2	C-8	0.426	0.205	0.330443	1.39158	9.45e-08	0.00149929		D-4	0.346	0.202	0.271542	1.31199	2.04e-07	0.00323835
C3	C-8	1	0.862	0.327897	1.38805	1.27e-15	2.02e-11		D-4	0.725	0.878	-2.4409	-11.4834	1.99e-40	3.16e-36
Cox6c	C-8	1	0.996	0.327394	1.38735	4.5e-09	7.14e-05		D-4	0.995	0.996	-0.372553	-1.45144	1.06e-13	1.69e-09
Rps3a1	C-8	1	1	0.319566	1.37653	1.2e-12	1.91e-08		D-4	1	1	-0.288129	-1.33393	6.67e-15	1.06e-10
Sprr2f	C-8	1	0.896	0.312353	1.36664	1.72e-17	2.73e-13		D-4	0.872	0.902	-2.46255	-11.7347	1.63e-25	2.58e-21
Igfbp6	C-8	0.921	0.714	0.299167	1.34874	1.43e-07	0.00227514		D-4	0.872	0.709	0.314742	1.3699	5.54e-11	8.78e-07
Pdgfra	C-8	0.475	0.195	0.296627	1.34531	6.24e-11	9.9e-07		D-4	0.389	0.191	0.389593	1.47638	8.2e-14	1.3e-09
Naca	C-8	1	0.992	0.291	1.33777	6e-07	0.00951023		D-4	0.976	0.994	-0.456765	-1.57896	8.1e-15	1.28e-10
Car2	C-8	0.901	0.527	0.277605	1.31997	2.1e-12	3.34e-08		D-4	0.175	0.567	-1.41345	-4.11013	9.57e-29	1.52e-24
Col6a6	C-8	0.307	0.129	0.273036	1.31395	2.84e-07	0.00450656		D-4	0.332	0.12	0.450491	1.56908	8.94e-20	1.42e-15
Fcgr1	C-8	0.267	0.096	0.268343	1.3078	1.5e-08	0.000237975		D-4	0.232	0.092	0.262614	1.30032	2.46e-11	3.91e-07
Fyn	C-8	0.317	0.128	0.265983	1.30471	4.49e-08	0.000712522		D-4	0.294	0.123	0.285174	1.32999	6.13e-13	9.73e-09
Kdelr3	C-8	0.386	0.163	0.264597	1.30291	1.12e-08	0.000177029		D-4	0.322	0.159	0.321109	1.37866	8.91e-11	1.41e-06
Sprr2a3	C-8	0.792	0.299	0.260955	1.29817	9.43e-20	1.5e-15		D-4	0.009	0.339	-1.38172	-3.98173	2.07e-22	3.29e-18
mt-Co1	C-8	1	1	-0.395361	-1.48492	5.75e-07	0.00911804		D-4	1	1	-0.332144	-1.39395	1.22e-10	1.94e-06
Trim29	C-8	0	0.211	-0.460469	-1.58482	2.76e-07	0.00438481		D-4	0.427	0.187	0.324651	1.38355	5.57e-15	8.84e-11
Oaz1	C-8	1	0.994	-0.462989	-1.58882	3.67e-10	5.82e-06		D-4	1	0.994	0.267405	1.30657	3.99e-11	6.33e-07
Prelp	C-8	0.01	0.259	-0.521445	-1.68446	1.64e-08	0.000260444		D-4	0.536	0.23	0.571224	1.77043	1.38e-24	2.2e-20
Ctsd	C-8	0.931	0.963	-0.549301	-1.73204	1.6e-07	0.00253645		D-4	0.991	0.959	0.350054	1.41914	2.01e-14	3.19e-10
AC157774.6	C-8	0.475	0.722	-0.576459	-1.77973	2.73e-09	4.33e-05		D-4	0.801	0.708	0.296513	1.34516	5.03e-08	0.000798159
Scand1	C-8	0.683	0.868	-0.599422	-1.82107	1.28e-09	2.03e-05		D-4	0.953	0.854	0.357158	1.42926	1.42e-11	2.26e-07
Id1	C-8	0.228	0.462	-0.625925	-1.86998	3.52e-07	0.0055776		D-4	0.616	0.442	0.317034	1.37305	1.83e-07	0.0029012
Ptms	C-8	0.683	0.792	-0.66262	-1.93987	2.69e-07	0.00426486		D-4	0.934	0.778	0.33078	1.39205	1.82e-11	2.88e-07
Neat1	C-8	0.465	0.656	-0.741075	-2.09819	3.12e-07	0.00494496		D-4	0.839	0.635	0.306501	1.35866	1.67e-12	2.66e-08
Phlda3	C-8	0.168	0.449	-0.748837	-2.11454	1.09e-09	1.73e-05		D-4	0.659	0.423	0.341973	1.40772	2.3e-10	3.66e-06
Plec	C-8	0.386	0.702	-0.803995	-2.23445	4.89e-14	7.76e-10		D-4	0.82	0.682	0.29116	1.33798	1.6e-08	0.000254442
Selm	C-8	0.485	0.656	-0.844363	-2.3265	3.54e-07	0.00562047		D-4	0.924	0.63	0.528457	1.69631	5.38e-22	8.54e-18
Anxa8	C-8	0.059	0.322	-0.988128	-2.6862	9.79e-09	0.000155192		D-4	0.616	0.291	0.343286	1.40957	6.11e-18	9.69e-14
Sfn	C-8	0.277	0.577	-1.06954	-2.91405	3.74e-11	5.93e-07		D-4	0.749	0.553	0.283536	1.32782	5.74e-10	9.11e-06
Hmcn2	C-8	0.04	0.445	-1.10115	-3.00763	2.89e-15	4.58e-11		D-4	0.758	0.407	0.84355	2.32461	7.56e-32	1.2e-27
Krt15	C-8	0	0.435	-1.6146	-5.02587	1.02e-16	1.61e-12		D-4	0.754	0.395	0.543801	1.72254	1.05e-21	1.67e-17
Mgp	C-8	0.327	0.639	-1.6618	-5.26879	4.5e-13	7.14e-09		D-4	0.915	0.607	1.39643	4.04076	1.5e-35	2.38e-31
Myl9	C-8	0.881	0.787	-2.56256	-12.9689	5.37e-07	0.00851304		D-4	1	0.775	-0.841882	-2.32073	1.26e-07	0.00199615
Ly6d	C-8	0.069	0.548	-2.5876	-13.2978	4.84e-20	7.67e-16		D-4	0.938	0.501	0.532608	1.70337	2.22e-32	3.53e-28
Pcp4	C-8	0.218	0.52	-2.87213	-17.6746	2.2e-11	3.5e-07		D-4	0.374	0.52	-2.42937	-11.3517	6.87e-10	1.09e-05
Krt14	C-8	0.079	0.59	-3.34725	-28.4244	1.86e-22	2.95e-18		D-4	0.962	0.543	0.670361	1.95494	1.89e-33	2.99e-29
Krt5	C-8	0.129	0.615	-3.59915	-36.567	1.66e-22	2.64e-18		D-4	0.991	0.57	0.608711	1.83806	1.21e-30	1.91e-26

## Sheet: Table S3D
Supplemental Table S3D: GO categories for 302 CO stromal specific genes (p<0.01, gene count≥10)
Biogroup name	source	Score	common genes	direction	p-value	gene ratio
extracellular matrix	GO	53.5974	26	up	5.3e-24	0.0860927
large ribosomal subunit	GO	49.7902	19	up	2.4e-22	0.0629139
regulation of vasculature development	GO	43.719	22	up	1e-19	0.0728477
translation	GO	41.6537	21	up	8.1e-19	0.0695364
peptide biosynthetic process	GO	40.6469	21	up	2.2e-18	0.0695364
peptide metabolic process	GO	40.2559	23	up	3.3e-18	0.0761589
regulation of angiogenesis	GO	39.9153	20	up	4.6e-18	0.0662252
extracellular structure organization	GO	37.8494	18	up	3.6e-17	0.0596026
extracellular matrix organization	GO	37.3117	17	up	6.2e-17	0.0562914
cytoplasmic translation	GO	37.1371	12	up	7.4e-17	0.0397351
collagen-containing extracellular matrix	GO	35.758	15	up	3e-16	0.0496689
basement membrane	GO	35.3648	13	up	4.4e-16	0.0430464
response to virus	GO	30.7411	15	up	4.5e-14	0.0496689
polysome	GO	30.685	11	up	4.7e-14	0.0364238
regulation of epithelial cell proliferation	GO	28.9798	17	up	2.6e-13	0.0562914
cell-cell adhesion	GO	28.3468	17	up	4.9e-13	0.0562914
defense response to virus	GO	28.2663	13	up	5.3e-13	0.0430464
ossification	GO	28.1571	14	up	5.9e-13	0.0463576
growth factor binding	GO	26.9964	12	up	1.9e-12	0.0397351
regulation of ossification	GO	24.7852	13	up	1.7e-11	0.0430464
actin binding	GO	24.0684	16	up	3.5e-11	0.0529801
negative regulation of cellular component movement	GO	23.4983	14	up	6.2e-11	0.0463576
glycosaminoglycan binding	GO	23.4475	12	up	6.6e-11	0.0397351
response to wounding	GO	23.336	15	up	7.3e-11	0.0496689
wound healing	GO	22.7174	13	up	1.4e-10	0.0430464
contractile fiber	GO	22.1658	12	up	2.4e-10	0.0397351
cell adhesion molecule binding	GO	21.7544	12	up	3.6e-10	0.0397351
blood vessel morphogenesis	GO	21.7253	15	up	3.7e-10	0.0496689
morphogenesis of an epithelium	GO	21.1367	16	up	6.6e-10	0.0529801
angiogenesis	GO	21.1361	13	up	6.6e-10	0.0430464
cell leading edge	GO	20.8374	14	up	8.9e-10	0.0463576
chemotaxis	GO	19.8081	15	up	2.5e-09	0.0496689
muscle organ development	GO	19.2596	12	up	4.3e-09	0.0397351
calmodulin binding	GO	18.465	10	up	9.6e-09	0.0331126
enzyme inhibitor activity	GO	18.4373	13	up	9.8e-09	0.0430464
negative regulation of locomotion	GO	18.0002	12	up	1.5e-08	0.0397351
skeletal system development	GO	17.5851	14	up	2.3e-08	0.0463576
ribosome biogenesis	GO	17.55	11	up	2.4e-08	0.0364238
negative regulation of cell motility	GO	17.5115	11	up	2.5e-08	0.0364238
heart morphogenesis	GO	17.435	11	up	2.7e-08	0.0364238
embryonic organ development	GO	17.3787	14	up	2.8e-08	0.0463576
negative regulation of cell adhesion	GO	17.3591	11	up	2.9e-08	0.0364238
nucleoside binding	GO	16.4309	12	up	7.3e-08	0.0397351
peptide binding	GO	15.8977	11	up	1.2e-07	0.0364238
defense response to bacterium	GO	15.7475	12	up	1.4e-07	0.0397351
ubiquitin-like protein ligase binding	GO	15.7702	11	up	1.4e-07	0.0364238
ribonucleoprotein complex biogenesis	GO	15.6383	12	up	1.6e-07	0.0397351
positive regulation of cytokine production	GO	15.5572	12	up	1.8e-07	0.0397351
regulation of hemopoiesis	GO	15.5572	12	up	1.8e-07	0.0397351
regulation of apoptotic signaling pathway	GO	15.4237	12	up	2e-07	0.0397351
muscle cell differentiation	GO	15.4069	10	up	2e-07	0.0331126
regulation of cell growth	GO	14.7837	12	up	3.8e-07	0.0397351
negative regulation of immune system process	GO	14.3494	12	up	5.9e-07	0.0397351
generation of precursor metabolites and energy	GO	14.2483	10	up	6.5e-07	0.0331126
mitochondrial inner membrane	GO	13.8743	11	up	9.4e-07	0.0364238
embryonic organ morphogenesis	GO	13.626	10	up	1.2e-06	0.0331126
divalent inorganic cation homeostasis	GO	13.561	12	up	1.3e-06	0.0397351
negative regulation of neurogenesis	GO	13.3186	10	up	1.6e-06	0.0331126
apical part of cell	GO	13.2161	11	up	1.8e-06	0.0364238
response to oxidative stress	GO	13.2369	10	up	1.8e-06	0.0331126
regulation of membrane potential	GO	12.8945	11	up	2.5e-06	0.0364238
reproductive structure development	GO	12.872	11	up	2.6e-06	0.0364238
reproductive system development	GO	12.7826	11	up	2.8e-06	0.0364238
enzyme activator activity	GO	12.6286	11	up	3.3e-06	0.0364238
guanyl nucleotide binding	GO	12.2466	10	up	4.8e-06	0.0331126
forebrain development	GO	11.9434	10	up	6.5e-06	0.0331126
transcription factor activity, RNA polymerase II proximal promoter sequence-specific DNA binding	GO	11.456	11	up	1.1e-05	0.0364238
regulation of mitotic cell cycle	GO	11.3812	11	up	1.1e-05	0.0364238
developmental growth	GO	10.8227	10	up	2e-05	0.0331126
regulation of protein secretion	GO	10.687	10	up	2.3e-05	0.0331126
pattern specification process	GO	10.6678	10	up	2.3e-05	0.0331126
carbohydrate derivative biosynthetic process	GO	10.1867	10	up	3.8e-05	0.0331126
cell part morphogenesis	GO	9.92364	10	up	4.9e-05	0.0331126
regulation of cellular protein localization	GO	9.90646	10	up	5e-05	0.0331126
positive regulation of secretion	GO	9.78741	10	up	5.6e-05	0.0331126

## Sheet: Table S3E
Supplemental Table S3E: GO categories for 339 DES stromal specific genes (p<0.01, gene count≥10)
Biogroup name	source	Score	common genes	direction	p-value	gene ratio
extracellular matrix	GO	68.5895	32	up	1.6e-30	0.0943953
mitochondrial inner membrane	GO	46.1158	25	up	9.4e-21	0.0737463
skeletal system development	GO	43.4794	26	up	1.3e-19	0.0766962
generation of precursor metabolites and energy	GO	40.7618	21	up	2e-18	0.0619469
collagen-containing extracellular matrix	GO	40.5055	17	up	2.6e-18	0.0501475
glycosaminoglycan binding	GO	39.5895	18	up	6.4e-18	0.0530973
mitochondrial respiratory chain	GO	38.4403	13	up	2e-17	0.0383481
electron transfer activity	GO	35.9134	12	up	2.5e-16	0.0353982
peptide metabolic process	GO	35.1298	22	up	5.5e-16	0.0648968
regulation of apoptotic signaling pathway	GO	31.9571	20	up	1.3e-14	0.0589971
lysosome	GO	31.5879	20	up	1.9e-14	0.0589971
ATP metabolic process	GO	30.9525	14	up	3.6e-14	0.0412979
extracellular structure organization	GO	30.1061	16	up	8.4e-14	0.0471976
monosaccharide binding	GO	28.6896	11	up	3.5e-13	0.0324484
carbohydrate binding	GO	28.6559	16	up	3.6e-13	0.0471976
antioxidant activity	GO	28.2918	11	up	5.2e-13	0.0324484
cellular oxidant detoxification	GO	27.9087	11	up	7.6e-13	0.0324484
carbohydrate metabolic process	GO	27.5891	18	up	1e-12	0.0530973
cellular detoxification	GO	27.4191	11	up	1.2e-12	0.0324484
basement membrane	GO	26.9519	11	up	2e-12	0.0324484
extracellular matrix organization	GO	26.6841	14	up	2.6e-12	0.0412979
detoxification	GO	26.0772	11	up	4.7e-12	0.0324484
negative regulation of immune system process	GO	25.4437	18	up	8.9e-12	0.0530973
cellular response to toxic substance	GO	25.2048	13	up	1.1e-11	0.0383481
peptide binding	GO	23.8253	15	up	4.5e-11	0.0442478
contractile fiber	GO	23.4253	13	up	6.7e-11	0.0383481
connective tissue development	GO	23.3687	13	up	7.1e-11	0.0383481
negative regulation of cell adhesion	GO	23.3223	14	up	7.4e-11	0.0412979
monosaccharide metabolic process	GO	22.141	11	up	2.4e-10	0.0324484
multicellular organismal homeostasis	GO	22.028	14	up	2.7e-10	0.0412979
regulation of inflammatory response	GO	22.028	14	up	2.7e-10	0.0412979
response to toxic substance	GO	21.6111	15	up	4.1e-10	0.0442478
developmental growth	GO	21.4213	16	up	5e-10	0.0471976
response to inorganic substance	GO	21.2563	16	up	5.9e-10	0.0471976
response to oxidative stress	GO	20.7455	14	up	9.8e-10	0.0412979
cell adhesion molecule binding	GO	20.4079	12	up	1.4e-09	0.0353982
endopeptidase inhibitor activity	GO	20.2244	11	up	1.6e-09	0.0324484
isomerase activity	GO	19.5851	10	up	3.1e-09	0.0294985
response to extracellular stimulus	GO	19.3483	14	up	4e-09	0.0412979
enzyme activator activity	GO	19.2386	15	up	4.4e-09	0.0442478
cellular modified amino acid metabolic process	GO	19.2006	10	up	4.6e-09	0.0294985
peptidase inhibitor activity	GO	18.9776	11	up	5.7e-09	0.0324484
regulation of vasculature development	GO	18.4449	13	up	9.8e-09	0.0383481
regulation of hemopoiesis	GO	18.3573	14	up	1.1e-08	0.0412979
cartilage development	GO	18.3073	10	up	1.1e-08	0.0294985
tissue homeostasis	GO	17.92	10	up	1.6e-08	0.0294985
cell surface receptor signaling pathway involved in cell-cell signaling	GO	17.8865	13	up	1.7e-08	0.0383481
reproductive structure development	GO	17.5074	14	up	2.5e-08	0.0412979
reproductive system development	GO	17.3913	14	up	2.8e-08	0.0412979
regulation of angiogenesis	GO	17.3359	12	up	3e-08	0.0353982
energy derivation by oxidation of organic compounds	GO	17.294	10	up	3.1e-08	0.0294985
protein localization to membrane	GO	17.2286	13	up	3.3e-08	0.0383481
sulfur compound metabolic process	GO	17.0995	11	up	3.7e-08	0.0324484
enzyme inhibitor activity	GO	17.0392	13	up	4e-08	0.0383481
mitochondrion organization	GO	16.8227	13	up	4.9e-08	0.0383481
cellular response to extracellular stimulus	GO	16.6641	10	up	5.8e-08	0.0294985
carbohydrate derivative biosynthetic process	GO	16.3217	14	up	8.2e-08	0.0412979
heart morphogenesis	GO	16.2315	11	up	8.9e-08	0.0324484
blood vessel morphogenesis	GO	15.9448	13	up	1.2e-07	0.0383481
negative regulation of apoptotic signaling pathway	GO	15.6952	10	up	1.5e-07	0.0294985
regulation of Wnt signaling pathway	GO	15.5444	11	up	1.8e-07	0.0324484
regulation of protein catabolic process	GO	15.418	12	up	2e-07	0.0353982
leukocyte differentiation	GO	15.2697	12	up	2.3e-07	0.0353982
urogenital system development	GO	14.5901	11	up	4.6e-07	0.0324484
humoral immune response	GO	14.4052	11	up	5.5e-07	0.0324484
muscle cell differentiation	GO	14.3211	10	up	6e-07	0.0294985
response to metal ion	GO	14.2165	10	up	6.7e-07	0.0294985
phospholipid binding	GO	14.1893	12	up	6.9e-07	0.0353982
negative regulation of cell motility	GO	14.0792	10	up	7.7e-07	0.0294985
embryonic organ development	GO	14.0452	13	up	7.9e-07	0.0383481
response to nutrient levels	GO	13.8737	11	up	9.4e-07	0.0324484
apoptotic signaling pathway	GO	13.8775	10	up	9.4e-07	0.0294985
regulation of cell growth	GO	13.5354	12	up	1.3e-06	0.0353982
membrane raft	GO	13.5647	11	up	1.3e-06	0.0324484
membrane microdomain	GO	13.5647	11	up	1.3e-06	0.0324484
gland development	GO	13.3912	12	up	1.5e-06	0.0353982
interspecies interaction between organisms	GO	13.3327	10	up	1.6e-06	0.0294985
response to wounding	GO	13.2138	11	up	1.8e-06	0.0324484
leukocyte mediated immunity	GO	13.0889	10	up	2.1e-06	0.0294985
negative regulation of cellular component movement	GO	12.9995	10	up	2.3e-06	0.0294985
negative regulation of locomotion	GO	12.5114	10	up	3.7e-06	0.0294985
actin binding	GO	12.1276	11	up	5.4e-06	0.0324484
regulation of protein serine/threonine kinase activity	GO	11.1323	11	up	1.5e-05	0.0324484
regulation of binding	GO	10.9163	10	up	1.8e-05	0.0294985
divalent inorganic cation homeostasis	GO	10.6225	11	up	2.4e-05	0.0324484
regulation of cellular protein localization	GO	10.5471	11	up	2.6e-05	0.0324484
adaptive immune response	GO	10.316	10	up	3.3e-05	0.0294985
morphogenesis of an epithelium	GO	10.271	11	up	3.5e-05	0.0324484
regulation of protein secretion	GO	9.6884	10	up	6.2e-05	0.0294985
anion transport	GO	8.86192	10	up	0.0001	0.0294985
leukocyte activation	GO	8.66678	10	up	0.0002	0.0294985

## Sheet: Table S3F
Supplemental Table S3F: Non-overlapping GO categories for CO stromal specific genes
Biogroup name	source	Score	common genes	direction	p-value	Gene ratio		Selected for graph
large ribosomal subunit	GO	49.7902	19	up	2.4e-22	0.0629139		Translation
translation	GO	41.6537	21	up	8.1e-19	0.0695364
peptide biosynthetic process	GO	40.6469	21	up	2.2e-18	0.0695364
cytoplasmic translation	GO	37.1371	12	up	7.4e-17	0.0397351
response to virus	GO	30.7411	15	up	4.5e-14	0.0496689		Viral response
polysome	GO	30.685	11	up	4.7e-14	0.0364238
regulation of epithelial cell proliferation	GO	28.9798	17	up	2.6e-13	0.0562914		Epithelial cell proliferation
cell-cell adhesion	GO	28.3468	17	up	4.9e-13	0.0562914		Cell-cell adhesion
defense response to virus	GO	28.2663	13	up	5.3e-13	0.0430464
ossification	GO	28.1571	14	up	5.9e-13	0.0463576		Ossification
growth factor binding	GO	26.9964	12	up	1.9e-12	0.0397351		Growth factor binding
regulation of ossification	GO	24.7852	13	up	1.7e-11	0.0430464
wound healing	GO	22.7174	13	up	1.4e-10	0.0430464		Wound healing
angiogenesis	GO	21.1361	13	up	6.6e-10	0.0430464		Angiogenesis
cell leading edge	GO	20.8374	14	up	8.9e-10	0.0463576		Cell leading edge
chemotaxis	GO	19.8081	15	up	2.5e-09	0.0496689		Chemotaxis
muscle organ development	GO	19.2596	12	up	4.3e-09	0.0397351
calmodulin binding	GO	18.465	10	up	9.6e-09	0.0331126
ribosome biogenesis	GO	17.55	11	up	2.4e-08	0.0364238
nucleoside binding	GO	16.4309	12	up	7.3e-08	0.0397351
defense response to bacterium	GO	15.7475	12	up	1.4e-07	0.0397351
ubiquitin-like protein ligase binding	GO	15.7702	11	up	1.4e-07	0.0364238
ribonucleoprotein complex biogenesis	GO	15.6383	12	up	1.6e-07	0.0397351
positive regulation of cytokine production	GO	15.5572	12	up	1.8e-07	0.0397351
embryonic organ morphogenesis	GO	13.626	10	up	1.2e-06	0.0331126
negative regulation of neurogenesis	GO	13.3186	10	up	1.6e-06	0.0331126
apical part of cell	GO	13.2161	11	up	1.8e-06	0.0364238
regulation of membrane potential	GO	12.8945	11	up	2.5e-06	0.0364238
guanyl nucleotide binding	GO	12.2466	10	up	4.8e-06	0.0331126
forebrain development	GO	11.9434	10	up	6.5e-06	0.0331126
regulation of mitotic cell cycle	GO	11.3812	11	up	1.1e-05	0.0364238
transcription factor activity, RNA polymerase II proximal promoter sequence-specific DNA binding	GO	11.456	11	up	1.1e-05	0.0364238
pattern specification process	GO	10.6678	10	up	2.3e-05	0.0331126
cell part morphogenesis	GO	9.92364	10	up	4.9e-05	0.0331126
positive regulation of secretion	GO	9.78741	10	up	5.6e-05	0.0331126

## Sheet: Table S3G
Supplemental Table S3G: Non-overlapping GO categories for DES stromal specific genes
Biogroup name	source	source	Score	common genes	direction	p-value	Gene ratio		Selected for graph
mitochondrial respiratory chain		GO	38.4403	13	up	2e-17	0.0383481		Mitochondrial function
electron transfer activity		GO	35.9134	12	up	2.5e-16	0.0353982
lysosome		GO	31.5879	20	up	1.9e-14	0.0589971		Lysosome
ATP metabolic process		GO	30.9525	14	up	3.6e-14	0.0412979
monosaccharide binding		GO	28.6896	11	up	3.5e-13	0.0324484		Carbohydrate binding
carbohydrate binding		GO	28.6559	16	up	3.6e-13	0.0471976
antioxidant activity		GO	28.2918	11	up	5.2e-13	0.0324484		Antioxidant activity
cellular oxidant detoxification		GO	27.9087	11	up	7.6e-13	0.0324484
carbohydrate metabolic process		GO	27.5891	18	up	1e-12	0.0530973		Carbohydrate metabolism
cellular detoxification		GO	27.4191	11	up	1.2e-12	0.0324484
detoxification		GO	26.0772	11	up	4.7e-12	0.0324484
cellular response to toxic substance		GO	25.2048	13	up	1.1e-11	0.0383481
connective tissue development		GO	23.3687	13	up	7.1e-11	0.0383481		Connective tissue
monosaccharide metabolic process		GO	22.141	11	up	2.4e-10	0.0324484
multicellular organismal homeostasis		GO	22.028	14	up	2.7e-10	0.0412979		Organismal homeostasis
regulation of inflammatory response		GO	22.028	14	up	2.7e-10	0.0412979		Inflammatory response
response to toxic substance		GO	21.6111	15	up	4.1e-10	0.0442478
response to inorganic substance		GO	21.2563	16	up	5.9e-10	0.0471976
endopeptidase inhibitor activity		GO	20.2244	11	up	1.6e-09	0.0324484		Endopeptidase inhibition
isomerase activity		GO	19.5851	10	up	3.1e-09	0.0294985		Isomerase activity
response to extracellular stimulus		GO	19.3483	14	up	4e-09	0.0412979
cellular modified amino acid metabolic process		GO	19.2006	10	up	4.6e-09	0.0294985
peptidase inhibitor activity		GO	18.9776	11	up	5.7e-09	0.0324484
cartilage development		GO	18.3073	10	up	1.1e-08	0.0294985
tissue homeostasis		GO	17.92	10	up	1.6e-08	0.0294985
cell surface receptor signaling pathway involved in cell-cell signaling		GO	17.8865	13	up	1.7e-08	0.0383481
energy derivation by oxidation of organic compounds		GO	17.294	10	up	3.1e-08	0.0294985
protein localization to membrane		GO	17.2286	13	up	3.3e-08	0.0383481
sulfur compound metabolic process		GO	17.0995	11	up	3.7e-08	0.0324484
mitochondrion organization		GO	16.8227	13	up	4.9e-08	0.0383481
cellular response to extracellular stimulus		GO	16.6641	10	up	5.8e-08	0.0294985
negative regulation of apoptotic signaling pathway		GO	15.6952	10	up	1.5e-07	0.0294985
regulation of Wnt signaling pathway		GO	15.5444	11	up	1.8e-07	0.0324484
regulation of protein catabolic process		GO	15.418	12	up	2e-07	0.0353982
leukocyte differentiation		GO	15.2697	12	up	2.3e-07	0.0353982
urogenital system development		GO	14.5901	11	up	4.6e-07	0.0324484
humoral immune response		GO	14.4052	11	up	5.5e-07	0.0324484
response to metal ion		GO	14.2165	10	up	6.7e-07	0.0294985
phospholipid binding		GO	14.1893	12	up	6.9e-07	0.0353982
apoptotic signaling pathway		GO	13.8775	10	up	9.4e-07	0.0294985
response to nutrient levels		GO	13.8737	11	up	9.4e-07	0.0324484
membrane microdomain		GO	13.5647	11	up	1.3e-06	0.0324484
membrane raft		GO	13.5647	11	up	1.3e-06	0.0324484
gland development		GO	13.3912	12	up	1.5e-06	0.0353982
interspecies interaction between organisms		GO	13.3327	10	up	1.6e-06	0.0294985
leukocyte mediated immunity		GO	13.0889	10	up	2.1e-06	0.0294985
regulation of protein serine/threonine kinase activity		GO	11.1323	11	up	1.5e-05	0.0324484
regulation of binding		GO	10.9163	10	up	1.8e-05	0.0294985
adaptive immune response		GO	10.316	10	up	3.3e-05	0.0294985
anion transport		GO	8.86192	10	up	0.0001	0.0294985
leukocyte activation		GO	8.66678	10	up	0.0002	0.0294985

## Sheet: Table S3H
Supplemental Table S3H: Stromal genes in CO B cluster 6 not found in DES B cluster 5
Gene	Cluster	Percent of cells expressing gene in identified cluster	Percent of cells expressing gene in all other clusters	Average Log2 Fold Change	FoldChange	p_val	p_val_adj
2023-03-02	6	0.559	0.378	0.353687	1.42431	1.76e-08	0.000262956
AC132584.3	6	0	0.151	-0.254096	-1.2893	1.13e-08	0.000168798
Acot1	6	0.489	0.259	0.35457	1.42557	1.05e-11	1.57e-07
Acta1	6	0.064	0.535	-1.74051	-5.70024	3.51e-33	5.25e-29
Actg1	6	1	1	-0.29124	-1.33809	1.02e-07	0.0015299
Actg2	6	0.346	0.682	-3.35594	-28.6727	2.92e-34	4.37e-30
Actn1	6	0.191	0.421	-0.451232	-1.57025	4.49e-10	6.71e-06
Adamts10	6	0.399	0.2	0.312398	1.3667	2.06e-10	3.08e-06
Adamts15	6	0.356	0.14	0.326543	1.38617	1.18e-14	1.77e-10
Adamts7	6	0.33	0.111	0.332028	1.39379	2.29e-17	3.42e-13
Adgra2	6	0.362	0.211	0.268728	1.3083	5.53e-07	0.00826185
Adprh	6	0.404	0.183	0.357451	1.42968	1.8e-13	2.69e-09
Agrn	6	0.511	0.289	0.39465	1.48386	1.5e-11	2.24e-07
Aif1	6	0.266	0.114	0.265638	1.30426	2e-09	2.99e-05
Aldh1a2	6	0.473	0.233	0.339819	1.40469	3.07e-12	4.59e-08
Aldh2	6	0.803	0.704	0.361376	1.4353	2.02e-09	3.02e-05
Aldoa	6	0.883	0.962	-0.357788	-1.43016	4.73e-08	0.000706817
Amotl1	6	0.495	0.209	0.361207	1.43506	8.74e-18	1.31e-13
Angptl2	6	0.824	0.364	0.921513	2.51309	1.16e-44	1.74e-40
Aoc3	6	0.053	0.32	-0.57744	-1.78147	1.93e-14	2.89e-10
Aox3	6	0.686	0.227	0.89095	2.43745	2.46e-49	3.68e-45
Aplnr	6	0.261	0.078	0.318801	1.37548	5.74e-16	8.58e-12
Apoe	6	0.979	0.877	0.383185	1.46695	4.95e-13	7.4e-09
Aqp1	6	0.42	0.557	-0.69974	-2.01323	2.53e-09	3.78e-05
Arpc1b	6	0.856	0.757	0.30163	1.35206	3.31e-08	0.000494694
Art3	6	0.032	0.231	-0.392755	-1.48106	1.6e-10	2.39e-06
Asb2	6	0.101	0.388	-0.754938	-2.12748	3.75e-16	5.6e-12
Aspg	6	0.883	0.234	1.52933	4.61509	3.65e-89	5.45e-85
Atp5b	6	0.856	0.953	-0.474224	-1.60677	4.07e-15	6.09e-11
Axl	6	0.574	0.358	0.322805	1.381	1.24e-09	1.86e-05
Bdh1	6	0.005	0.18	-0.317426	-1.37359	8.21e-10	1.23e-05
Bmp1	6	0.665	0.465	0.375151	1.45521	1.72e-09	2.57e-05
Bzw2	6	0.138	0.312	-0.283625	-1.32793	3.24e-07	0.00484142
C1qa	6	0.713	0.513	0.31499	1.37025	5.22e-08	0.000779987
C1qb	6	0.745	0.365	0.781495	2.18474	5.67e-30	8.48e-26
C1qc	6	0.649	0.351	0.645684	1.90729	8.79e-19	1.31e-14
C1s1	6	0.484	0.289	0.370394	1.44831	2.41e-09	3.61e-05
C2	6	0.426	0.159	0.461309	1.58615	3.41e-20	5.1e-16
C4b	6	0.548	0.317	0.262372	1.30001	7.7e-09	0.000115056
Cacna1g	6	0.34	0.129	0.315976	1.3716	9.19e-15	1.37e-10
Cadm3	6	0.234	0.07	0.264857	1.30325	2.75e-14	4.11e-10
Calm2	6	0.516	0.833	-0.827405	-2.28738	3.31e-27	4.94e-23
Cav1	6	0.346	0.501	-0.492215	-1.63594	1.81e-07	0.0027076
Ccdc107	6	0.261	0.56	-0.944517	-2.57157	6.81e-19	1.02e-14
Ccdc3	6	0.048	0.33	-0.719972	-2.05437	5.19e-16	7.76e-12
Ccl5	6	0.144	0.033	0.301926	1.35246	2.61e-12	3.89e-08
Ccl8	6	0.649	0.418	0.345558	1.41278	3.71e-09	5.55e-05
Ccr2	6	0.261	0.092	0.272179	1.31282	1.44e-12	2.16e-08
Cd34	6	0.723	0.424	0.507089	1.66045	1.2e-16	1.79e-12
Cd52	6	0.441	0.16	0.502063	1.65213	3.83e-22	5.72e-18
Cd74	6	0.835	0.513	0.817035	2.26378	3.55e-27	5.31e-23
Cdh5	6	0.298	0.109	0.309742	1.36307	1.74e-13	2.6e-09
Cerk	6	0.319	0.12	0.366618	1.44285	1.58e-14	2.36e-10
Ckm	6	0.005	0.205	-0.397048	-1.48743	2.54e-11	3.8e-07
Clec11a	6	0.027	0.221	-0.380015	-1.46231	2.64e-10	3.95e-06
Cmtm3	6	0.489	0.313	0.320382	1.37765	1.04e-07	0.00156181
Cnn2	6	0.426	0.569	-0.699425	-2.0126	2.14e-10	3.19e-06
Col18a1	6	0.973	0.588	1.43432	4.19677	1.64e-76	2.45e-72
Col4a1	6	0.984	0.858	0.528083	1.69568	9.44e-20	1.41e-15
Col4a2	6	0.931	0.772	0.49784	1.64516	9.77e-17	1.46e-12
Col5a1	6	0.707	0.508	0.371654	1.45013	3.68e-10	5.5e-06
Col5a3	6	0.484	0.29	0.270966	1.31123	5.58e-08	0.00083498
Col7a1	6	0.67	0.312	0.679038	1.97198	1.5e-25	2.25e-21
Coro1a	6	0.383	0.177	0.345967	1.41336	4.73e-12	7.08e-08
Cotl1	6	0.489	0.278	0.404384	1.49838	2e-11	2.99e-07
Cox6a1	6	0.883	0.926	-0.606639	-1.83426	1.31e-09	1.96e-05
Cox8a	6	1	0.995	-0.426067	-1.53122	1.21e-11	1.81e-07
Cryab	6	0.032	0.272	-0.491515	-1.63479	3.94e-13	5.89e-09
Cst3	6	1	0.974	0.262881	1.30067	5.52e-09	8.26e-05
Ctla2a	6	1	0.917	0.570128	1.76849	5.72e-18	8.54e-14
Ctsa	6	0.904	0.831	0.26194	1.29945	1.85e-07	0.00276944
Ctsz	6	0.814	0.597	0.564239	1.75811	4.83e-19	7.21e-15
Ctxn1	6	0.197	0.417	-0.667074	-1.94853	2.37e-11	3.54e-07
Cxcl14	6	0.676	0.3	0.717899	2.05012	2.96e-26	4.43e-22
Cyp27a1	6	0.585	0.214	0.603193	1.82795	4.32e-32	6.46e-28
Cyth4	6	0.367	0.154	0.289706	1.33603	8.57e-13	1.28e-08
Dchs1	6	0.383	0.198	0.255462	1.29106	6.29e-09	9.4e-05
Dclk1	6	0.016	0.164	-0.25714	-1.29323	7.28e-08	0.00108792
Ddr2	6	0.404	0.221	0.319397	1.3763	2.75e-09	4.11e-05
Dio2	6	0.793	0.326	1.08434	2.95748	4.96e-51	7.42e-47
Dkk3	6	0.601	0.195	0.672459	1.95905	2.28e-38	3.41e-34
Dmpk	6	0.223	0.522	-1.02035	-2.77415	4.73e-19	7.07e-15
Dnm3os	6	0.33	0.09	0.327514	1.38752	2.37e-22	3.55e-18
Dpep1	6	0.59	0.396	0.333746	1.39619	2.89e-07	0.00432177
Dstn	6	0.883	0.951	-1.23729	-3.44627	5.18e-33	7.74e-29
Eef1g	6	0.989	0.957	0.319133	1.37593	8.81e-12	1.32e-07
Egfl7	6	0.66	0.31	0.53638	1.70981	7.64e-22	1.14e-17
Egflam	6	0.271	0.103	0.261166	1.29844	1.43e-11	2.14e-07
Emilin2	6	0.319	0.148	0.26456	1.30286	1.94e-09	2.89e-05
Eng	6	0.489	0.283	0.287347	1.33289	1.42e-08	0.000212276
Enpp2	6	0.452	0.131	0.472989	1.60478	1.42e-30	2.13e-26
Esam	6	0.489	0.165	0.464385	1.59104	3.57e-26	5.33e-22
Esyt2	6	0.138	0.376	-0.559919	-1.75053	4.19e-12	6.27e-08
Eva1b	6	0.734	0.47	0.548074	1.72992	1.05e-16	1.57e-12
Evl	6	0.346	0.157	0.310301	1.36384	4.37e-11	6.53e-07
Extl3	6	0.42	0.199	0.331213	1.39266	2.21e-12	3.31e-08
F2r	6	0.266	0.081	0.314776	1.36995	4.51e-16	6.75e-12
Fam189a2	6	0.84	0.429	0.835069	2.30497	2.97e-39	4.44e-35
Fam20a	6	0.314	0.122	0.281704	1.32539	5.81e-13	8.69e-09
Fau	6	1	1	0.329309	1.39001	2.69e-24	4.02e-20
Fbln2	6	0.638	0.42	0.362747	1.43727	3.77e-10	5.64e-06
Fbxo32	6	0.351	0.598	-0.690559	-1.99483	3.03e-14	4.53e-10
Fcer1g	6	0.59	0.253	0.655024	1.92519	1.04e-25	1.56e-21
Fcgr1	6	0.394	0.112	0.42741	1.53328	1.41e-26	2.1e-22
Fgfr2	6	0.021	0.19	-0.281351	-1.32492	6.16e-09	9.21e-05
Fhl1	6	0.277	0.521	-0.930181	-2.53497	2.6e-15	3.88e-11
Flnc	6	0.362	0.501	-0.625286	-1.86878	5.95e-08	0.000890059
Fmo1	6	0.25	0.078	0.258638	1.29516	2.43e-14	3.64e-10
Fscn1	6	0.33	0.135	0.331042	1.39242	9.08e-13	1.36e-08
Ftl1	6	1	1	0.580328	1.78662	3.49e-45	5.22e-41
Fxyd5	6	0.426	0.253	0.347182	1.41507	4.36e-08	0.00065113
Fyn	6	0.324	0.142	0.279896	1.32299	5.16e-11	7.72e-07
Gadd45g	6	0.59	0.337	0.481694	1.61881	2.16e-14	3.23e-10
Gas1	6	0.271	0.484	-0.756905	-2.13167	3.25e-12	4.87e-08
Gbp3	6	0.415	0.159	0.374729	1.4546	9.07e-18	1.36e-13
Gdpd3	6	0.564	0.292	0.475724	1.60918	4.36e-16	6.52e-12
Gnb2l1	6	1	1	0.329951	1.3909	4.18e-22	6.25e-18
Gng11	6	0.484	0.238	0.357899	1.43032	2.35e-13	3.51e-09
Gngt2	6	0.356	0.161	0.276907	1.31904	3.43e-11	5.13e-07
Gpc1	6	0.564	0.305	0.51021	1.66564	7.55e-16	1.13e-11
Gpihbp1	6	0.351	0.102	0.458214	1.58125	8.91e-23	1.33e-18
Gpnmb	6	0.282	0.107	0.250851	1.28512	7.29e-12	1.09e-07
Gramd1a	6	0.574	0.337	0.381746	1.46484	1.74e-11	2.6e-07
Grina	6	0.691	0.513	0.332015	1.39377	1.27e-07	0.00190614
Gstm1	6	0.702	0.511	0.302341	1.35302	1.3e-07	0.00194818
H1f0	6	0.691	0.507	0.345143	1.41219	1.49e-09	2.23e-05
H2-Aa	6	0.505	0.301	0.290744	1.33742	5.73e-09	8.56e-05
H2-Ab1	6	0.617	0.357	0.385349	1.47013	1.04e-12	1.55e-08
H2-D1	6	1	0.987	0.741441	2.09896	1.02e-39	1.53e-35
H2-Q6	6	0.213	0.058	0.262509	1.30019	1.28e-14	1.91e-10
H2-Q7	6	0.388	0.121	0.416434	1.51654	4.34e-23	6.48e-19
H2-T23	6	0.745	0.434	0.701074	2.01592	2.67e-26	4e-22
Hacd1	6	0.032	0.231	-0.379758	-1.46193	1.62e-10	2.43e-06
Heg1	6	0.452	0.21	0.373026	1.45212	1.85e-14	2.77e-10
Hhipl1	6	0.298	0.101	0.267095	1.30617	7.23e-15	1.08e-10
Hic1	6	0.335	0.158	0.280402	1.32366	4.85e-10	7.26e-06
Higd1b	6	0.298	0.08	0.345712	1.41299	6.3e-21	9.42e-17
Hmcn2	6	0.048	0.414	-0.90119	-2.46253	3.55e-22	5.31e-18
Hmgcs2	6	0.622	0.302	0.481779	1.61895	5.91e-20	8.83e-16
Hn1	6	0.5	0.325	0.28685	1.33222	3.7e-07	0.0055284
Hoxa10	6	0.495	0.267	0.316399	1.37218	6.2e-11	9.27e-07
Hoxd10	6	0.309	0.142	0.259421	1.29618	1.75e-09	2.62e-05
Hoxd9	6	0.447	0.225	0.339631	1.40443	1.06e-11	1.59e-07
Hsd11b2	6	0.665	0.388	0.508959	1.66356	3.03e-15	4.54e-11
Hspb1	6	0.378	0.666	-1.58987	-4.90312	8.92e-24	1.33e-19
Hspb2	6	0.064	0.235	-0.361052	-1.43484	3.38e-08	0.000505657
Hspb7	6	0.059	0.347	-0.657482	-1.92993	3.99e-16	5.96e-12
Htra1	6	0.894	0.741	0.462735	1.58841	2.67e-14	3.99e-10
Ifi27l2a	6	1	0.888	1.30108	3.67327	3.47e-68	5.18e-64
Ifi35	6	0.564	0.306	0.394026	1.48294	1.8e-14	2.69e-10
Ifit3	6	0.41	0.094	0.483934	1.62244	2.96e-36	4.42e-32
Ifitm1	6	0.851	0.666	0.261084	1.29834	6.38e-12	9.54e-08
Ifitm3	6	1	0.991	0.889092	2.43292	2.67e-54	3.99e-50
Igfbp2	6	0.043	0.335	-1.12236	-3.0721	8.25e-17	1.23e-12
Il10ra	6	0.207	0.064	0.261937	1.29944	3.31e-12	4.95e-08
Ilk	6	0.601	0.702	-0.728353	-2.07167	3e-10	4.48e-06
Inf2	6	0.606	0.365	0.359707	1.43291	4.21e-11	6.29e-07
Inmt	6	0.016	0.185	-0.517016	-1.67702	3.43e-09	5.13e-05
Isg15	6	0.782	0.277	1.02268	2.78062	5.47e-55	8.18e-51
Islr	6	0.654	0.372	0.622963	1.86444	1.04e-20	1.55e-16
Itgb5	6	0.691	0.528	0.307601	1.36016	1.8e-07	0.00268381
Itih5	6	0.388	0.602	-0.70815	-2.03023	6.39e-13	9.55e-09
Itm2a	6	0.41	0.171	0.390569	1.47782	1.71e-15	2.55e-11
Jph2	6	0.032	0.396	-0.945884	-2.57509	1.09e-22	1.64e-18
Jund	6	0.351	0.544	-0.39682	-1.48709	1.3e-08	0.000194769
Kcnh2	6	0.064	0.31	-0.558082	-1.74732	4.76e-13	7.12e-09
Kcnk3	6	0.032	0.183	-0.288342	-1.33421	1.37e-07	0.00205426
Kcnmb1	6	0.011	0.221	-0.404199	-1.4981	1.19e-11	1.78e-07
Kctd12	6	0.346	0.492	-0.547992	-1.72978	1.41e-07	0.00211547
Lama2	6	0.457	0.259	0.340783	1.40605	1.06e-09	1.59e-05
Lama5	6	0.42	0.645	-0.485525	-1.62503	1.2e-11	1.79e-07
Lamb1	6	0.638	0.42	0.257382	1.29354	7.53e-08	0.00112564
Lgals3bp	6	0.926	0.657	0.957919	2.60627	6.07e-48	9.08e-44
Lgals9	6	0.681	0.346	0.630791	1.8791	3.14e-26	4.7e-22
Lgmn	6	0.729	0.574	0.338325	1.4026	3.38e-08	0.000505413
Lhfp	6	0.383	0.149	0.328684	1.38914	5.27e-16	7.87e-12
Lims1	6	0.16	0.341	-0.377707	-1.45893	6.2e-08	0.000927569
Lmna	6	0.356	0.552	-0.647661	-1.91107	3.77e-11	5.64e-07
Lmod1	6	0.048	0.405	-0.964145	-2.62254	5.27e-22	7.88e-18
Lpp	6	0.133	0.472	-0.750912	-2.11893	9.06e-20	1.35e-15
Lrrc17	6	0.351	0.154	0.268471	1.30796	1.45e-11	2.17e-07
Lsamp	6	0.324	0.061	0.431353	1.53934	3.17e-34	4.74e-30
Ly6c1	6	0.654	0.31	0.786511	2.19572	8.32e-27	1.24e-22
Ly6c2	6	0.356	0.087	0.519858	1.68179	2.39e-29	3.57e-25
Lyz2	6	0.814	0.566	0.64977	1.9151	6.8e-18	1.02e-13
Maf	6	0.447	0.255	0.283048	1.32717	1.63e-08	0.000243083
Map1b	6	0.032	0.186	-0.285342	-1.33022	8.39e-08	0.00125478
Mapk3	6	0.723	0.553	0.319624	1.37661	1.09e-08	0.000162614
Marcks	6	0.771	0.602	0.344599	1.41142	2.81e-10	4.21e-06
Matn2	6	0.622	0.339	0.391108	1.47862	1.22e-14	1.83e-10
Mfap2	6	0.676	0.434	0.322314	1.38032	1.34e-09	2.01e-05
Minos1	6	0.883	0.807	0.378288	1.45978	1.23e-11	1.84e-07
Mitf	6	0.372	0.211	0.251356	1.28577	3.49e-07	0.00522345
Mmp11	6	0.941	0.488	1.40792	4.08743	2.22e-73	3.32e-69
Mmp17	6	0.064	0.345	-0.688375	-1.99048	1.38e-15	2.06e-11
Mmp2	6	0.793	0.529	0.548966	1.73146	6.13e-18	9.16e-14
Mmp23	6	0.665	0.485	0.370222	1.44806	1.14e-09	1.71e-05
Mmp3	6	0.016	0.149	-0.252413	-1.28713	3.83e-07	0.00572647
Msc	6	0.239	0.063	0.310492	1.3641	2.43e-17	3.63e-13
Msrb1	6	0.362	0.551	-0.588855	-1.80192	2.62e-10	3.91e-06
Mtch1	6	0.856	0.679	0.567438	1.76374	1.07e-20	1.6e-16
Myl4	6	0.053	0.22	-0.421186	-1.52377	3.76e-08	0.000562587
Myom1	6	0.021	0.196	-0.321738	-1.37952	2.83e-09	4.23e-05
Ndufa1	6	0.335	0.538	-0.4923	-1.63608	2.51e-10	3.76e-06
Ndufa4	6	0.936	0.984	-0.520557	-1.68297	1.3e-18	1.94e-14
Nisch	6	0.846	0.802	0.37743	1.45853	2.45e-09	3.66e-05
Nov	6	0.564	0.219	0.591367	1.80646	4.97e-27	7.43e-23
Npc2	6	0.957	0.851	0.694094	2.0019	6.14e-32	9.19e-28
Npr2	6	0.351	0.172	0.287776	1.33346	2.28e-09	3.42e-05
Nptx2	6	0.005	0.261	-0.509109	-1.66381	7.83e-15	1.17e-10
Nr2f2	6	0.612	0.412	0.266262	1.30508	8.87e-08	0.00132612
Nrbp2	6	0.101	0.304	-0.330497	-1.39166	5.74e-09	8.59e-05
Oaf	6	0.426	0.196	0.287339	1.33288	1.22e-12	1.82e-08
Oas2	6	0.495	0.27	0.398221	1.48917	8.04e-12	1.2e-07
Oasl2	6	0.505	0.255	0.458137	1.58113	1.57e-14	2.34e-10
Oat	6	0.277	0.662	-0.703696	-2.02121	5.23e-24	7.83e-20
Optc	6	0.005	0.181	-0.334121	-1.39671	6.98e-10	1.04e-05
Os9	6	0.564	0.38	0.351034	1.42054	2.02e-08	0.000302683
Osr2	6	0.505	0.271	0.44548	1.56124	1.74e-13	2.6e-09
P2rx4	6	0.34	0.164	0.282017	1.3258	8.63e-10	1.29e-05
P2rx6	6	0.059	0.213	-0.291114	-1.33792	4.49e-07	0.00671756
Pamr1	6	0.846	0.547	0.831413	2.29656	7e-34	1.05e-29
Parva	6	0.356	0.566	-0.468675	-1.59788	9e-11	1.35e-06
Pbxip1	6	0.516	0.699	-1.06632	-2.90466	2.01e-18	3e-14
Pcp4	6	0.218	0.655	-2.87542	-17.7328	9.6e-38	1.44e-33
Pcp4l1	6	0.106	0.468	-0.797997	-2.22109	5.03e-22	7.51e-18
Pdgfra	6	0.537	0.279	0.363499	1.43835	3.21e-13	4.8e-09
Pdgfrb	6	0.633	0.308	0.563448	1.75672	6.92e-22	1.03e-17
Pdlim3	6	0.277	0.53	-1.03822	-2.82419	1.7e-16	2.54e-12
Pdlim4	6	0.457	0.689	-0.563915	-1.75754	2.75e-12	4.11e-08
Pdlim7	6	0.362	0.668	-0.800978	-2.22772	3.97e-19	5.94e-15
Pear1	6	0.452	0.276	0.295583	1.34391	1.21e-07	0.00180908
Pecam1	6	0.399	0.159	0.396054	1.48595	1.24e-16	1.85e-12
Pfn1	6	0.782	0.852	-0.505227	-1.65736	9.84e-08	0.00147111
Phf11b	6	0.218	0.05	0.252083	1.2867	1.61e-18	2.41e-14
Pla1a	6	0.697	0.337	0.670442	1.9551	5.61e-27	8.39e-23
Plac8	6	0.941	0.882	0.280802	1.32419	1.15e-08	0.000172067
Pld4	6	0.415	0.18	0.333287	1.39555	1.99e-14	2.98e-10
Plin2	6	0.537	0.283	0.393194	1.48171	5.37e-14	8.02e-10
Plin4	6	0.016	0.174	-0.275405	-1.31706	1.62e-08	0.000241684
Plod1	6	0.718	0.479	0.40278	1.49598	1.42e-12	2.13e-08
Pltp	6	0.596	0.267	0.563529	1.75686	3.72e-23	5.57e-19
Plvap	6	0.372	0.17	0.302685	1.35349	4.15e-11	6.21e-07
Plxdc1	6	0.261	0.084	0.263144	1.30101	2.73e-14	4.09e-10
Pnck	6	0.021	0.267	-0.472663	-1.60426	1.65e-13	2.47e-09
Postn	6	0.372	0.625	-0.974023	-2.64858	7.83e-15	1.17e-10
Ppp1r12a	6	0.223	0.467	-0.556053	-1.74378	4.12e-12	6.16e-08
Ppp1r12b	6	0.117	0.425	-0.805613	-2.23807	3.73e-18	5.57e-14
Ppp1r14a	6	0.261	0.618	-1.41465	-4.11503	1.93e-27	2.89e-23
Prelp	6	0.096	0.317	-0.553645	-1.73958	4.13e-11	6.18e-07
Prkcdbp	6	0.585	0.747	-0.946357	-2.57631	1.19e-17	1.78e-13
Procr	6	0.255	0.074	0.333989	1.39653	1.39e-16	2.08e-12
Prune2	6	0.069	0.245	-0.343984	-1.41056	3.88e-08	0.000580092
Psap	6	1	0.996	0.321389	1.37904	7.29e-14	1.09e-09
Psmb10	6	0.574	0.307	0.410881	1.50815	6.14e-15	9.18e-11
Psmb8	6	0.633	0.358	0.473663	1.60587	9.6e-16	1.44e-11
Ptgis	6	0.037	0.405	-0.977409	-2.65756	1.17e-22	1.74e-18
Ptn	6	0.048	0.257	-0.626346	-1.87076	7.65e-11	1.14e-06
Pxdn	6	0.59	0.382	0.25551	1.29112	1.56e-07	0.00233381
Pygb	6	0.362	0.563	-0.626068	-1.87024	2.7e-11	4.03e-07
RP23-135A22.4	6	0.42	0.089	0.505008	1.657	2.47e-40	3.69e-36
RP23-189L19.6	6	0.5	0.214	0.42353	1.52734	3.67e-19	5.49e-15
RP23-387F9.3	6	0.463	0.268	0.323451	1.38189	7.72e-09	0.000115392
RP24-227L14.1	6	0.569	0.365	0.321694	1.37946	1.3e-08	0.000193932
Rab34	6	0.473	0.291	0.272179	1.31282	2.5e-07	0.00374445
Rac2	6	0.404	0.123	0.445227	1.56084	2.4e-25	3.59e-21
Ramp2	6	0.617	0.291	0.636745	1.89032	1.24e-23	1.85e-19
Ramp3	6	0.5	0.224	0.518652	1.67976	9.43e-19	1.41e-14
Rbp4	6	0.25	0.059	0.32199	1.37987	1.68e-20	2.52e-16
Rev3l	6	0.537	0.312	0.308848	1.36186	5.17e-10	7.73e-06
Rgma	6	0.106	0.281	-0.357853	-1.43026	7.41e-08	0.00110802
Rgs2	6	0.234	0.419	-0.606806	-1.83456	5.47e-09	8.18e-05
Rgs3	6	0.628	0.374	0.449705	1.56785	1.04e-13	1.56e-09
Rgs5	6	0.702	0.3	0.929788	2.53397	1e-35	1.5e-31
Rnase4	6	0.729	0.56	0.451034	1.56993	2.4e-10	3.59e-06
Rnf128	6	0.41	0.529	-0.826516	-2.28534	5.37e-08	0.000802364
Rnf213	6	0.564	0.352	0.391664	1.47944	2.6e-10	3.88e-06
Rpl10a	6	1	1	0.254976	1.29043	3.52e-13	5.26e-09
Rpl11	6	1	1	0.460565	1.58497	1.42e-32	2.12e-28
Rpl13	6	1	1	0.485582	1.62512	1.54e-47	2.31e-43
Rpl14	6	1	1	0.310886	1.36463	2.04e-14	3.05e-10
Rpl18a	6	1	1	0.27524	1.31685	4.75e-16	7.11e-12
Rpl21	6	1	0.999	0.311279	1.36517	4.07e-14	6.08e-10
Rpl24	6	1	1	0.377878	1.45919	9.05e-24	1.35e-19
Rpl28	6	1	1	0.333959	1.39649	7.66e-21	1.15e-16
Rpl32	6	1	1	0.324925	1.38393	3.81e-19	5.7e-15
Rpl35	6	0.995	0.996	0.302156	1.35277	5.4e-12	8.08e-08
Rpl37	6	1	1	0.336065	1.39943	3.02e-16	4.52e-12
Rpl38	6	1	0.999	0.448134	1.56539	7.03e-32	1.05e-27
Rpl8	6	1	1	0.499758	1.64832	1.08e-48	1.61e-44
Rpl9	6	1	1	0.312398	1.3667	9.03e-16	1.35e-11
Rprm	6	0	0.147	-0.267265	-1.30639	1.81e-08	0.000271175
Rps10	6	1	1	0.320371	1.37764	1.18e-22	1.77e-18
Rps12	6	1	1	0.289274	1.33546	6.17e-16	9.23e-12
Rps13	6	1	0.999	0.345835	1.41317	1.87e-15	2.79e-11
Rps15a	6	1	0.999	0.299079	1.34862	3.49e-17	5.22e-13
Rps16	6	1	1	0.416325	1.51638	3.59e-31	5.37e-27
Rps18	6	0.952	0.951	0.289507	1.33577	4.88e-08	0.00073022
Rps21	6	1	1	0.259437	1.2962	1.93e-11	2.89e-07
Rps26	6	1	1	0.277207	1.31944	3.06e-12	4.57e-08
Rps5	6	1	0.998	0.35603	1.42765	2.01e-16	3.01e-12
Rps7	6	1	1	0.373811	1.45326	5.89e-20	8.8e-16
Rps8	6	1	1	0.630165	1.87792	7.22e-60	1.08e-55
Rps9	6	1	1	0.287855	1.33356	2.15e-17	3.22e-13
Rras	6	0.404	0.583	-0.865442	-2.37606	2.29e-12	3.42e-08
Rspo3	6	0.027	0.268	-0.484854	-1.62394	3.16e-13	4.72e-09
Rtp4	6	0.463	0.258	0.278848	1.32161	4.09e-09	6.12e-05
S100a13	6	0.511	0.304	0.309293	1.36246	2.83e-09	4.24e-05
Scarb1	6	0.346	0.138	0.316075	1.37173	9.58e-14	1.43e-09
Scnn1b	6	0.463	0.269	0.416873	1.51721	2.35e-10	3.52e-06
Sema5a	6	0.362	0.143	0.388972	1.47546	1.97e-15	2.95e-11
Sfrp2	6	0.505	0.104	0.625882	1.86989	1.05e-50	1.57e-46
Sh3bgr	6	0.016	0.346	-0.830115	-2.29358	5.04e-20	7.53e-16
Shisa5	6	0.75	0.594	0.481821	1.61902	3.01e-14	4.5e-10
Sipa1	6	0.314	0.143	0.263911	1.30201	5.45e-10	8.14e-06
Slc16a2	6	0.367	0.167	0.308936	1.36198	1.4e-11	2.09e-07
Slc24a3	6	0.069	0.228	-0.304386	-1.35579	2.56e-07	0.00383245
Slc25a5	6	0.516	0.696	-0.401691	-1.49435	6.29e-10	9.41e-06
Slc26a7	6	0.356	0.108	0.431221	1.53913	1.18e-21	1.76e-17
Slc2a4	6	0.032	0.252	-0.403239	-1.49666	1.62e-11	2.42e-07
Slc9a3r2	6	0.426	0.207	0.352455	1.42256	4.87e-12	7.28e-08
Slfn5	6	0.324	0.142	0.315275	1.37064	2.03e-11	3.04e-07
Slmap	6	0.117	0.423	-0.65466	-1.92449	3.89e-17	5.82e-13
Smoc1	6	0.08	0.312	-0.540601	-1.71704	6.29e-12	9.41e-08
Smoc2	6	0.41	0.598	-1.05176	-2.8627	6.62e-14	9.9e-10
Sned1	6	0.335	0.097	0.368559	1.44565	6.59e-22	9.85e-18
Snhg20	6	0.612	0.435	0.303113	1.35407	4.37e-07	0.0065301
Sox4	6	0.622	0.402	0.297531	1.34653	5.48e-09	8.2e-05
Speg	6	0.117	0.299	-0.427452	-1.53335	2.67e-08	0.000399655
Spon2	6	0.963	0.673	1.18685	3.27674	5.12e-57	7.65e-53
Srgn	6	0.777	0.543	0.562352	1.75479	9.2e-17	1.38e-12
Stat1	6	0.505	0.279	0.441333	1.55478	8.01e-13	1.2e-08
Stat2	6	0.415	0.207	0.322113	1.38004	2.9e-11	4.34e-07
Steap3	6	0.479	0.198	0.487181	1.62772	2.82e-20	4.22e-16
Synm	6	0	0.254	-0.551266	-1.73545	6.78e-15	1.01e-10
Synpo2	6	0.149	0.501	-1.077	-2.93585	4.62e-23	6.9e-19
Tapbp	6	0.707	0.563	0.34926	1.41802	1.5e-07	0.00224138
Tbca	6	0.516	0.699	-0.368915	-1.44616	1.51e-07	0.00225821
Tcf23	6	0.059	0.235	-0.329921	-1.39086	2.73e-08	0.000407538
Tcf4	6	0.553	0.309	0.288957	1.33503	2.26e-10	3.37e-06
Tead2	6	0.303	0.15	0.288239	1.33408	2.12e-08	0.000316796
Tgfb1i1	6	0.324	0.491	-0.674205	-1.96247	3.58e-09	5.35e-05
Tgfbi	6	0.532	0.214	0.593171	1.80972	1.76e-24	2.63e-20
Thy1	6	0.633	0.316	0.599185	1.82063	2.08e-22	3.11e-18
Tmem106a	6	0.314	0.137	0.280651	1.32399	9.67e-11	1.45e-06
Tmem119	6	0.521	0.217	0.510764	1.66656	1.72e-22	2.57e-18
Tmem132a	6	0.452	0.262	0.268481	1.30798	4.29e-08	0.00064214
Tmem140	6	0.436	0.219	0.362187	1.43647	7.62e-12	1.14e-07
Tmem165	6	0.441	0.265	0.301886	1.35241	5.27e-08	0.000788639
Tmem50a	6	0.739	0.551	0.476529	1.61047	1.07e-12	1.6e-08
Tmsb10	6	1	1	0.378393	1.45994	1.66e-17	2.48e-13
Tnni2	6	0.021	0.31	-0.977823	-2.65866	8.79e-17	1.31e-12
Tnxb	6	0.856	0.546	0.972683	2.64503	8.99e-37	1.34e-32
Tor3a	6	0.314	0.147	0.263382	1.30132	1.71e-09	2.56e-05
Tpm4	6	0.426	0.236	0.272513	1.31326	2.12e-08	0.00031752
Tsc22d1	6	0.819	0.635	0.597064	1.81678	1.91e-18	2.86e-14
Tspan2	6	0.048	0.232	-0.357477	-1.42972	3.69e-09	5.52e-05
Twist2	6	0.431	0.141	0.50417	1.65561	2.99e-25	4.48e-21
Tyrobp	6	0.739	0.372	0.792176	2.2082	1.04e-29	1.56e-25
Uba7	6	0.564	0.281	0.406292	1.50124	1.78e-16	2.66e-12
Ube2l6	6	0.287	0.106	0.294547	1.34252	5.46e-13	8.17e-09
Unc93b1	6	0.511	0.299	0.282901	1.32697	5.39e-09	8.05e-05
Uqcr11	6	0.899	0.93	-0.408389	-1.50439	1.71e-07	0.00255458
Uqcrb	6	0.511	0.731	-0.438683	-1.55066	2.83e-11	4.24e-07
Usp18	6	0.282	0.1	0.289638	1.33594	1.44e-13	2.16e-09
Vat1	6	0.633	0.405	0.364934	1.44042	2.59e-10	3.87e-06
Vcl	6	0.165	0.505	-0.865791	-2.37689	2.82e-21	4.22e-17
Wars	6	0.346	0.185	0.282447	1.32637	4.01e-08	0.00059963
Wfdc17	6	0.463	0.24	0.313467	1.36816	7.14e-11	1.07e-06
Wnt5a	6	0.404	0.176	0.341085	1.40647	9.46e-14	1.41e-09
Xaf1	6	0.319	0.148	0.285469	1.33039	5.51e-10	8.23e-06
Ywhaq	6	0.59	0.772	-0.338561	-1.40293	4.42e-08	0.000661026
Zbp1	6	0.351	0.129	0.340839	1.40613	4.88e-16	7.3e-12
Zcchc24	6	0.537	0.306	0.399149	1.49056	1.26e-12	1.89e-08
a	6	0.633	0.171	0.785986	2.19457	1.3e-52	1.95e-48
mt-Atp6	6	0.995	0.991	-0.697564	-2.00885	1.52e-23	2.27e-19
mt-Co2	6	0.851	0.931	-0.757517	-2.13297	1.08e-13	1.62e-09
mt-Co3	6	0.995	0.998	-0.75049	-2.11804	1.99e-15	2.97e-11
mt-Cytb	6	0.809	0.865	-0.513376	-1.67092	6.91e-08	0.00103378
mt-Nd3	6	0.282	0.456	-0.518228	-1.67905	1.27e-07	0.00190397
mt-Nd4	6	0.569	0.74	-0.448608	-1.56613	6.01e-08	0.000898252

## Sheet: Table S3I
Supplemental Table S3I: Stromal genes in DES B cluster 5 not found in CO B cluster 6
Gene	Cluster	Percent of cells expressing gene in identified cluster	Percent of cells expressing gene in all other clusters	Average Log2 Fold Change	FoldChange	p_val	p_val_adj
AC110247.1	5	0	0.172	-0.270865	-1.3111	2.25e-07	0.00331691
AC114008.1	5	0.129	0.44	-0.455491	-1.57695	7.82e-11	1.15e-06
AC155158.1	5	0.848	0.905	-0.584208	-1.79357	8.09e-14	1.19e-09
AC162528.2	5	0.053	0.25	-0.306737	-1.35898	5.43e-07	0.00799194
AC164564.3	5	0.152	0.415	-0.344384	-1.41112	1.55e-07	0.00227304
Abca3	5	0.205	0.494	-0.366778	-1.44308	4.95e-08	0.000727801
Abcd3	5	0.068	0.288	-0.300036	-1.34991	2.66e-07	0.00391753
Abhd17c	5	0.053	0.36	-0.456106	-1.57792	8.63e-12	1.27e-07
Abi1	5	0.091	0.313	-0.317367	-1.37351	2.21e-07	0.00324464
Abracl	5	0.326	0.61	-0.337462	-1.40139	7.56e-08	0.00111224
Acadl	5	0.091	0.337	-0.365131	-1.4407	1.87e-08	0.000275223
Acadm	5	0.098	0.424	-0.476338	-1.61017	5.46e-12	8.04e-08
Acer3	5	0.053	0.322	-0.429281	-1.53615	3.71e-10	5.46e-06
Acp5	5	0.205	0.493	-0.30804	-1.36076	2.88e-07	0.00423979
Acsl1	5	0.045	0.243	-0.304966	-1.35658	4.58e-07	0.00673787
Acsl5	5	0.045	0.242	-0.281739	-1.32543	5.83e-07	0.00857629
Actb	5	1	0.999	0.292341	1.33956	3.72e-09	5.48e-05
Actr2	5	0.098	0.367	-0.38097	-1.4637	3.77e-09	5.54e-05
Acvr1b	5	0.03	0.224	-0.272367	-1.31307	3.04e-07	0.00446568
Adam9	5	0.03	0.245	-0.319355	-1.37624	3.17e-08	0.000465808
Add3	5	0.091	0.474	-0.617705	-1.85467	7.14e-16	1.05e-11
Adipor1	5	0.167	0.5	-0.350725	-1.4201	2.06e-09	3.03e-05
Aebp1	5	1	0.729	0.705307	2.02447	1.02e-21	1.5e-17
Ahcyl2	5	0.045	0.336	-0.50035	-1.6493	6.02e-11	8.86e-07
Akt1	5	0.205	0.52	-0.387211	-1.47287	2.44e-09	3.59e-05
Alad	5	0.152	0.527	-0.474873	-1.60781	2.32e-12	3.41e-08
Alcam	5	0.333	0.636	-0.496772	-1.64341	4.7e-11	6.91e-07
Aldh3a1	5	0.273	0.599	-0.601338	-1.82456	1.88e-12	2.77e-08
Alox15	5	0.053	0.254	-0.500638	-1.64977	4.1e-07	0.00602758
Alpl	5	0.636	0.787	-0.631836	-1.88106	2.06e-13	3.03e-09
Ank	5	0.106	0.466	-0.628645	-1.87507	3.26e-14	4.79e-10
Anpep	5	0.068	0.28	-0.393822	-1.48264	2.06e-07	0.0030235
Anxa2	5	0.962	0.977	-0.829521	-2.29222	3.85e-25	5.66e-21
Anxa3	5	0.348	0.634	-0.400538	-1.49263	1.28e-08	0.000188555
Anxa4	5	0.114	0.358	-0.342717	-1.40877	1.78e-07	0.00261619
Anxa7	5	0.205	0.528	-0.382038	-1.46527	2.47e-09	3.64e-05
Anxa8	5	0.455	0.629	-0.703721	-2.02126	1.54e-08	0.000226381
Ap1m2	5	0.045	0.348	-0.460008	-1.58409	8.02e-12	1.18e-07
Apobec2	5	0.03	0.262	-0.431789	-1.54001	3.66e-09	5.39e-05
Aqp4	5	0.076	0.43	-0.704291	-2.02241	1.92e-14	2.82e-10
Aqp5	5	0.727	0.788	-0.669618	-1.95349	1.25e-09	1.84e-05
Arf4	5	0.386	0.647	-0.342016	-1.40778	2.57e-07	0.00377512
Arf6	5	0.053	0.274	-0.277899	-1.32035	1.03e-07	0.00151972
Arfgef1	5	0.477	0.68	-0.418725	-1.52002	9.86e-08	0.00145038
Arg1	5	0.023	0.328	-0.612469	-1.84498	1.25e-12	1.83e-08
Arhgap27	5	0.114	0.344	-0.346543	-1.41417	4.99e-07	0.00734451
Arhgef16	5	0.038	0.251	-0.318323	-1.37482	6.78e-08	0.000997442
Arpc5l	5	0.083	0.466	-0.559797	-1.75032	6.16e-15	9.07e-11
Arrdc1	5	0.121	0.387	-0.393439	-1.48207	1.37e-08	0.000202044
Atp5d	5	0.977	0.98	0.455273	1.5766	1.46e-11	2.14e-07
Atp5j	5	0.939	0.962	-0.369566	-1.44711	1.58e-07	0.00231812
Atp6v1d	5	0.068	0.284	-0.298176	-1.3474	2.52e-07	0.00371372
Atp6v1g1	5	0.515	0.731	-0.314286	-1.36928	6.32e-07	0.00929111
Atpif1	5	0.97	0.953	-0.307647	-1.36022	1.58e-07	0.00233038
Bace2	5	0.477	0.66	-0.466519	-1.59443	6.82e-08	0.00100329
Bag1	5	0.205	0.508	-0.350836	-1.42025	1.7e-08	0.000250566
Bcat1	5	0.833	0.869	-0.726778	-2.06841	2.14e-12	3.15e-08
Bgn	5	0.75	0.566	0.328893	1.38943	5.59e-07	0.00822428
Bhlhe40	5	0.303	0.645	-0.586519	-1.79772	1.81e-14	2.67e-10
Bspry	5	0.03	0.216	-0.258409	-1.29487	6.61e-07	0.00972646
Btf3	5	0.955	0.966	-0.304681	-1.35619	1e-07	0.00147409
Bzw1	5	0.106	0.358	-0.326468	-1.38606	5.9e-08	0.000867956
Capn5	5	0.318	0.611	-0.462684	-1.58833	1.51e-09	2.22e-05
Car12	5	0.03	0.266	-0.369919	-1.44762	3.46e-09	5.1e-05
Car2	5	0.053	0.325	-0.556005	-1.74369	3.07e-10	4.52e-06
Cast	5	0.098	0.358	-0.373116	-1.45225	1.79e-08	0.000263436
Cblc	5	0.053	0.322	-0.422808	-1.52624	4.13e-10	6.08e-06
Cbr1	5	0.129	0.558	-0.675573	-1.96516	1.99e-18	2.93e-14
Cbr2	5	0.962	0.97	-1.07691	-2.9356	3.63e-24	5.35e-20
Cbr3	5	0.076	0.34	-0.395756	-1.48551	2e-09	2.94e-05
Ccdc12	5	0.159	0.449	-0.330149	-1.39117	1.7e-08	0.000250092
Cct2	5	0.205	0.488	-0.324733	-1.38366	1.59e-07	0.00234466
Cd14	5	0.841	0.851	-0.714546	-2.04326	5.74e-13	8.44e-09
Cd164	5	0.227	0.591	-0.446955	-1.56354	4.41e-12	6.49e-08
Cd24a	5	0.902	0.918	-0.966371	-2.62839	1.76e-23	2.58e-19
Cd2ap	5	0.25	0.598	-0.495732	-1.6417	8.31e-12	1.22e-07
Cd9	5	0.909	0.92	-0.508805	-1.6633	4.45e-12	6.55e-08
Cdc42se1	5	0.22	0.56	-0.356728	-1.42865	8.69e-10	1.28e-05
Cdca7	5	0.068	0.292	-0.304363	-1.35576	1.94e-07	0.00285802
Cdcp1	5	0.076	0.359	-0.405404	-1.49991	8.44e-10	1.24e-05
Cdh1	5	0.462	0.685	-0.507253	-1.66072	2.2e-10	3.24e-06
Cdo1	5	0.106	0.341	-0.366907	-1.44326	1.2e-07	0.00176723
Celsr1	5	0.038	0.3	-0.396801	-1.48706	5.97e-10	8.78e-06
Celsr2	5	0.038	0.282	-0.393105	-1.48157	1.81e-09	2.67e-05
Ces1d	5	0.083	0.362	-0.436686	-1.54757	2.78e-10	4.09e-06
Ces2b	5	0.083	0.47	-0.660297	-1.93537	1.21e-15	1.77e-11
Ces2g	5	0.091	0.36	-0.416422	-1.51653	3.92e-09	5.77e-05
Cfb	5	0.439	0.657	-0.571824	-1.7715	1.73e-09	2.55e-05
Cgn	5	0.023	0.229	-0.312591	-1.36696	5.23e-08	0.000768795
Chad	5	0.083	0.333	-0.506701	-1.65981	1.08e-08	0.000158989
Chic2	5	0.061	0.262	-0.295185	-1.34337	3.8e-07	0.00558704
Chmp3	5	0.121	0.397	-0.3193	-1.37616	1.32e-08	0.000194257
Chmp5	5	0.083	0.392	-0.416305	-1.51635	1.01e-10	1.48e-06
Chp1	5	0.076	0.298	-0.305995	-1.35798	2.12e-07	0.00311224
Cib1	5	0.288	0.62	-0.507143	-1.66054	4.94e-12	7.27e-08
Cirbp	5	0.189	0.544	-0.403559	-1.49714	1.91e-10	2.82e-06
Ckmt1	5	0.045	0.32	-0.470326	-1.60052	7.8e-11	1.15e-06
Clcn2	5	0.068	0.272	-0.315003	-1.37026	5.41e-07	0.00796558
Cldn10	5	0.773	0.793	-0.927019	-2.52696	2.23e-12	3.28e-08
Cldn23	5	0.038	0.233	-0.296968	-1.34577	4.5e-07	0.0066173
Cldn3	5	0.606	0.74	-0.535225	-1.70783	9.08e-10	1.34e-05
Cldn4	5	0.091	0.338	-0.429684	-1.53677	3.56e-08	0.000524115
Cldn7	5	0.841	0.873	-0.766627	-2.15249	8.23e-17	1.21e-12
Clint1	5	0.121	0.518	-0.56767	-1.76415	8.23e-15	1.21e-10
Clip4	5	0.053	0.247	-0.289822	-1.33619	5.92e-07	0.00871469
Clstn1	5	0.295	0.592	-0.332571	-1.39455	7.84e-08	0.00115302
Cmtm6	5	0.053	0.26	-0.340417	-1.40553	1.26e-07	0.00185887
Cndp2	5	0.902	0.868	-0.841174	-2.31909	8.55e-13	1.26e-08
Cobl	5	0	0.168	-0.256148	-1.29194	3.3e-07	0.00485475
Col16a1	5	0.561	0.42	0.513076	1.67042	1.68e-07	0.00246921
Col17a1	5	0.114	0.5	-0.645052	-1.90609	7.74e-15	1.14e-10
Col1a1	5	1	0.777	0.924144	2.51971	7.55e-18	1.11e-13
Col1a2	5	1	0.888	0.914886	2.49649	2.22e-25	3.27e-21
Cox20	5	0.121	0.369	-0.333256	-1.3955	1.28e-07	0.00188463
Cox4i1	5	1	0.998	0.309493	1.36273	1.45e-08	0.000212775
Cpd	5	0.114	0.387	-0.401086	-1.49345	7.41e-09	0.000109065
Cpm	5	0.045	0.244	-0.295383	-1.34364	5.62e-07	0.00826351
Cracr2b	5	0.326	0.622	-0.417865	-1.51872	5.12e-09	7.53e-05
Crb3	5	0.076	0.298	-0.329872	-1.39079	1.88e-07	0.00277201
Cryl1	5	0.061	0.264	-0.295043	-1.34318	6.16e-07	0.00905862
Csk	5	0.167	0.469	-0.329914	-1.39085	1.37e-09	2.02e-05
Ctnnb1	5	0.939	0.935	-0.401062	-1.49341	1.11e-09	1.64e-05
Ctnnd1	5	0.189	0.473	-0.29268	-1.34001	1.67e-07	0.00246115
Cul1	5	0.083	0.304	-0.282979	-1.32708	4.11e-07	0.00604561
Cxadr	5	0.03	0.229	-0.277681	-1.32007	2.12e-07	0.00311167
Cxcl17	5	0.402	0.658	-0.718977	-2.05233	1.59e-12	2.34e-08
Cxxc5	5	0.129	0.4	-0.389339	-1.47601	1.31e-08	0.000192256
Cyba	5	0.955	0.949	-0.363934	-1.43898	3.08e-07	0.00452474
Cycs	5	0.159	0.412	-0.310848	-1.36458	4.18e-07	0.00615039
Cyfip1	5	0.053	0.326	-0.38326	-1.46706	1.62e-10	2.38e-06
Dag1	5	0.265	0.572	-0.305036	-1.35667	2.4e-07	0.00353165
Dapl1	5	0.053	0.273	-0.445691	-1.56157	9.44e-08	0.00138855
Dcaf11	5	0.189	0.48	-0.302252	-1.3529	1.34e-07	0.00197022
Dcaf12	5	0.03	0.221	-0.25083	-1.28509	5.4e-07	0.00794495
Dctn3	5	0.212	0.556	-0.287475	-1.33306	1.46e-09	2.15e-05
Dgat2	5	0.144	0.454	-0.511451	-1.66771	2e-10	2.95e-06
Dhcr24	5	0.152	0.501	-0.449448	-1.56745	8.53e-12	1.26e-07
Dhrs3	5	0.962	0.953	-0.509361	-1.66423	1.54e-10	2.27e-06
Dhrs9	5	0.015	0.204	-0.305202	-1.3569	1.45e-07	0.00212788
Dlx5	5	0.045	0.353	-0.457668	-1.58038	7.63e-12	1.12e-07
Dnaja2	5	0.295	0.584	-0.277836	-1.32027	4.54e-07	0.00667707
Dnajb6	5	0.167	0.415	-0.320417	-1.3777	4.76e-07	0.00700851
Dpp3	5	0.152	0.411	-0.334775	-1.39763	8.99e-08	0.00132315
Dsc2	5	0.038	0.318	-0.544878	-1.7244	4.35e-11	6.4e-07
Dsp	5	0.682	0.823	-0.588712	-1.80167	4.05e-13	5.96e-09
Dynlt3	5	0.083	0.33	-0.387166	-1.4728	8e-09	0.000117692
Efnb2	5	0.038	0.246	-0.306273	-1.35835	1.39e-07	0.00204233
Ehf	5	0.008	0.212	-0.344335	-1.41105	1.58e-08	0.000231958
Eif1a	5	0.083	0.364	-0.440104	-1.55287	3.98e-10	5.85e-06
Eif4ebp2	5	0.114	0.354	-0.324888	-1.38388	1.77e-07	0.00260637
Elf1	5	0.038	0.229	-0.263875	-1.30197	5.57e-07	0.00818994
Elf3	5	0.902	0.914	-0.872818	-2.39365	4.72e-23	6.95e-19
Emb	5	0.083	0.407	-0.514465	-1.67274	3.2e-12	4.71e-08
Emc6	5	0.174	0.468	-0.297474	-1.34645	4.99e-08	0.000734673
Emp2	5	0.076	0.293	-0.300522	-1.35056	3.44e-07	0.00505365
Endod1	5	0.136	0.572	-0.648654	-1.91297	4.59e-18	6.75e-14
Enpp3	5	0.053	0.318	-0.492378	-1.6362	7.22e-10	1.06e-05
Enpp5	5	0.076	0.283	-0.335784	-1.39904	2.82e-07	0.00414214
Ephb2	5	0.015	0.192	-0.272209	-1.31286	4.69e-07	0.00689305
Epn3	5	0.083	0.336	-0.35737	-1.42956	2.52e-08	0.000371038
Eps8l2	5	0.083	0.322	-0.304932	-1.35653	1.39e-07	0.00203918
Erbb2	5	0.045	0.361	-0.482488	-1.6201	2.78e-12	4.09e-08
Erbb3	5	0.023	0.248	-0.330149	-1.39117	9.8e-09	0.000144177
Esrp1	5	0.061	0.364	-0.494662	-1.63994	1.22e-11	1.8e-07
Esrp2	5	0.03	0.252	-0.320992	-1.3785	2.56e-08	0.000376594
Etfb	5	0.25	0.542	-0.341669	-1.40729	2.64e-07	0.00389118
Etl4	5	0.068	0.281	-0.33469	-1.39751	2.14e-07	0.00315013
Evpl	5	0.098	0.477	-0.574687	-1.77657	4.45e-15	6.55e-11
Ezr	5	0.417	0.648	-0.359109	-1.43205	3.05e-07	0.00448154
F3	5	0.5	0.702	-0.473406	-1.60545	3.73e-08	0.000549281
Fam101b	5	0.091	0.311	-0.372414	-1.45123	1.58e-07	0.00233121
Fam102a	5	0.114	0.378	-0.385929	-1.47098	1.97e-08	0.000290012
Fam107b	5	0.061	0.303	-0.374126	-1.45372	9.25e-09	0.000136055
Fam129b	5	0.212	0.551	-0.368911	-1.44616	5.69e-10	8.38e-06
Fam20c	5	0.152	0.498	-0.503916	-1.65519	9.21e-12	1.35e-07
Fam32a	5	0.212	0.575	-0.43615	-1.54674	3.16e-11	4.64e-07
Fam84a	5	0.053	0.267	-0.323793	-1.38236	1.32e-07	0.0019395
Fam96a	5	0.053	0.255	-0.272328	-1.31302	6.15e-07	0.00904749
Farp1	5	0.189	0.503	-0.419655	-1.52144	3.27e-09	4.81e-05
Fasn	5	0.227	0.558	-0.32038	-1.37765	1.04e-08	0.000153503
Fat1	5	0.098	0.36	-0.364612	-1.43996	2e-08	0.000294164
Fcgbp	5	0.962	0.956	-1.16924	-3.21954	2.67e-21	3.94e-17
Flnb	5	0.144	0.478	-0.432366	-1.5409	9.94e-11	1.46e-06
Fn1	5	0.879	0.621	0.393167	1.48167	1.2e-14	1.77e-10
Fosl2	5	0.189	0.482	-0.328588	-1.38901	1.51e-07	0.0022196
Foxc1	5	0.068	0.309	-0.345386	-1.41254	3.11e-08	0.000458198
Foxq1	5	0.015	0.231	-0.365437	-1.44114	9.89e-09	0.000145532
Frmd4b	5	0.091	0.318	-0.320899	-1.37837	2.54e-07	0.00374411
Fuca1	5	0.189	0.53	-0.371447	-1.44983	5.67e-11	8.35e-07
Fuca2	5	0.045	0.287	-0.403667	-1.4973	4.24e-09	6.24e-05
Fuom	5	0.258	0.551	-0.311573	-1.36557	2.05e-07	0.00301472
Fxyd3	5	0.932	0.949	-0.9233	-2.51758	1.72e-24	2.54e-20
Fxyd4	5	0.652	0.769	-0.588268	-1.80087	5.29e-10	7.79e-06
G3bp1	5	0.197	0.553	-0.377275	-1.4583	2.95e-10	4.35e-06
G6pdx	5	0.212	0.587	-0.48933	-1.63122	3.17e-13	4.67e-09
Gadd45a	5	0.068	0.309	-0.317729	-1.374	2.33e-08	0.000343261
Galnt12	5	0.023	0.231	-0.311645	-1.36567	5.4e-08	0.000794104
Galnt6	5	0.091	0.327	-0.470647	-1.60103	3.35e-08	0.000492416
Gbp4	5	0.091	0.308	-0.393874	-1.48271	5.78e-07	0.00850552
Gclm	5	0.121	0.372	-0.342132	-1.40795	1.36e-07	0.00199728
Gda	5	0.106	0.329	-0.350482	-1.41975	4.42e-07	0.00650469
Gjb2	5	0.053	0.375	-0.492214	-1.63593	3.37e-12	4.96e-08
Gltp	5	0.083	0.362	-0.373101	-1.45223	2.95e-09	4.34e-05
Gmds	5	0.045	0.327	-0.439738	-1.5523	1.15e-10	1.69e-06
Gng12	5	0.962	0.941	-0.448158	-1.56543	4.26e-08	0.000626851
Gng5	5	0.977	0.98	-0.762227	-2.14304	2.57e-23	3.78e-19
Golm1	5	0.515	0.705	-0.602096	-1.82594	1.3e-10	1.92e-06
Gpd1l	5	0.076	0.292	-0.320018	-1.37715	2.65e-07	0.00389959
Gprc5a	5	0.023	0.217	-0.295126	-1.3433	1.59e-07	0.0023409
Gramd3	5	0.045	0.289	-0.394637	-1.48385	2.67e-09	3.93e-05
Grb7	5	0.061	0.5	-0.714945	-2.04407	1.06e-19	1.57e-15
Gsr	5	0.083	0.349	-0.386524	-1.47186	4.07e-09	5.98e-05
Gsta4	5	0.818	0.82	-0.588696	-1.80164	4.49e-08	0.00066076
Gsto1	5	0.932	0.942	-0.929238	-2.53258	1.15e-19	1.69e-15
H2afy	5	0.189	0.47	-0.370791	-1.44888	4.91e-08	0.000721963
H3f3b	5	0.97	0.995	-0.418261	-1.51932	2.91e-12	4.29e-08
Hectd1	5	0.083	0.318	-0.29794	-1.34708	1.3e-07	0.00191656
Hes1	5	0.409	0.655	-0.432404	-1.54096	2.19e-08	0.0003219
Hes6	5	0.136	0.445	-0.423104	-1.52669	4.57e-10	6.72e-06
Higd2a	5	0.22	0.556	-0.358654	-1.4314	1.09e-09	1.61e-05
Hjurp	5	0.023	0.228	-0.305263	-1.35698	5.73e-08	0.000843155
Hmgb1	5	0.235	0.615	-0.446165	-1.56231	1.01e-12	1.49e-08
Hnrnpc	5	0.227	0.594	-0.434587	-1.54433	3.86e-12	5.67e-08
Hnrnpul2	5	0.106	0.363	-0.303182	-1.35416	3.45e-08	0.000507736
Hopx	5	0.03	0.226	-0.274931	-1.31644	2.67e-07	0.0039299
Hoxb2	5	0.053	0.305	-0.421185	-1.52377	2.23e-09	3.28e-05
Hoxb6	5	0.091	0.349	-0.434644	-1.54441	5.57e-09	8.2e-05
Hoxb7	5	0.03	0.331	-0.48227	-1.61975	3.3e-12	4.86e-08
Hspa4	5	0.182	0.469	-0.325767	-1.38509	7.85e-08	0.00115461
Ifitm2	5	0.97	0.856	0.53148	1.70145	5.25e-11	7.73e-07
Iglc2	5	0.242	0.099	0.51912	1.68055	1.97e-07	0.00289131
Iglv1	5	0.189	0.066	0.488923	1.63056	1.69e-07	0.00248244
Il33	5	0.508	0.673	-0.5114	-1.66762	1.93e-07	0.00284249
Ildr1	5	0.038	0.234	-0.304418	-1.35584	2.59e-07	0.00381277
Inhbb	5	0.591	0.375	0.54821	1.73015	3.28e-10	4.82e-06
Iqgap2	5	0.045	0.271	-0.369084	-1.44641	2.19e-08	0.000322318
Irf1	5	0.152	0.4	-0.354137	-1.42495	1.75e-07	0.00258095
Itfg1	5	0.053	0.256	-0.301807	-1.3523	2.44e-07	0.00359652
Itgam	5	0.076	0.424	-0.577188	-1.78102	8.76e-14	1.29e-09
Itgb4	5	0.258	0.607	-0.541284	-1.71821	1.96e-12	2.88e-08
Itpr3	5	0.061	0.351	-0.477824	-1.61256	4.25e-11	6.26e-07
Jdp2	5	0.076	0.356	-0.420867	-1.52328	5.72e-10	8.41e-06
Jtb	5	0.098	0.352	-0.346233	-1.41373	5.12e-08	0.000753877
Junb	5	0.091	0.363	-0.405724	-1.50039	2.31e-09	3.4e-05
Jup	5	0.697	0.791	-0.465073	-1.59213	3.21e-07	0.00472231
Kcnk1	5	0.053	0.264	-0.339343	-1.40403	1.55e-07	0.00228602
Kctd1	5	0.076	0.419	-0.554895	-1.74176	3.49e-13	5.13e-09
Klf4	5	0.697	0.79	-0.554257	-1.74065	5.46e-09	8.03e-05
Krt14	5	0.962	0.928	-0.887715	-2.42957	1.04e-09	1.53e-05
Krt15	5	0.932	0.887	-0.632532	-1.88237	1.44e-09	2.12e-05
Krt18	5	0.879	0.89	-0.658336	-1.93157	2.95e-14	4.34e-10
Krt19	5	0.917	0.933	-0.934247	-2.5453	8.56e-24	1.26e-19
Krt5	5	0.985	0.961	-1.1098	-3.03376	6.44e-22	9.47e-18
Krt7	5	0.917	0.944	-0.798234	-2.22161	2.66e-18	3.92e-14
Krt8	5	0.917	0.936	-0.819199	-2.26868	2.2e-22	3.24e-18
Krtcap3	5	0.068	0.336	-0.451409	-1.57052	5.46e-10	8.04e-06
Lad1	5	0.295	0.633	-0.512771	-1.66991	1.14e-12	1.67e-08
Lamb3	5	0.106	0.329	-0.356073	-1.42771	5.74e-07	0.00844427
Lamc2	5	0.098	0.378	-0.468019	-1.59683	7.76e-10	1.14e-05
Lap3	5	0.091	0.349	-0.378783	-1.46051	7.43e-09	0.000109246
Lasp1	5	0.129	0.394	-0.35737	-1.42956	3.2e-08	0.000471136
Lcn2	5	0.902	0.902	-1.23465	-3.43717	4.64e-17	6.82e-13
Ldha	5	0.879	0.921	-0.322213	-1.38018	3.69e-07	0.00543141
Ldhd	5	0.045	0.265	-0.311131	-1.36497	6.46e-08	0.000950118
Leprot	5	0.106	0.477	-0.4639	-1.59026	3.35e-13	4.93e-09
Lgals1	5	1	0.848	0.828505	2.28989	2.35e-28	3.46e-24
Lgals3	5	0.917	0.9	-0.662624	-1.93988	5.25e-15	7.73e-11
Limk2	5	0.106	0.464	-0.583784	-1.79281	2.93e-14	4.32e-10
Llph	5	0.182	0.455	-0.330617	-1.39183	9.62e-08	0.00141521
Lmo4	5	0.167	0.616	-0.697924	-2.00958	4.37e-20	6.43e-16
Lrmp	5	0.091	0.432	-0.622329	-1.86326	6.47e-13	9.52e-09
Lrrc26	5	0.22	0.603	-0.63507	-1.88715	2.09e-15	3.08e-11
Lsr	5	0.098	0.474	-0.53733	-1.71143	2.03e-14	2.98e-10
Ltbp2	5	0.182	0.464	-0.380775	-1.46342	7.35e-08	0.00108201
Lum	5	0.727	0.529	0.490326	1.63285	3.4e-10	5.01e-06
Ly6d	5	0.962	0.922	-0.9233	-2.51759	2.7e-11	3.97e-07
Ly6g6e	5	0.03	0.227	-0.333111	-1.3953	2.1e-07	0.00309197
Lypd2	5	0.03	0.213	-0.30939	-1.36259	6.58e-07	0.00967545
M6pr	5	0.273	0.588	-0.362221	-1.43652	1.77e-08	0.00026106
Mal2	5	0.083	0.319	-0.330416	-1.39155	1.12e-07	0.00164778
Mall	5	0.045	0.301	-0.400538	-1.49263	1.41e-09	2.07e-05
Man2b1	5	0.167	0.424	-0.325262	-1.38439	2.05e-07	0.00301394
Map7	5	0	0.211	-0.332021	-1.39378	4.92e-09	7.24e-05
Mapk13	5	0.106	0.473	-0.565702	-1.76068	1.9e-13	2.79e-09
Mcl1	5	0.356	0.621	-0.315619	-1.37111	2.59e-07	0.00381288
Mdp1	5	0.098	0.325	-0.286695	-1.33202	4.83e-07	0.00711126
Me2	5	0.053	0.343	-0.44984	-1.56806	4.2e-11	6.18e-07
Mea1	5	0.242	0.576	-0.259066	-1.29572	2.44e-08	0.000358294
Med24	5	0.402	0.65	-0.437905	-1.54946	3.07e-08	0.000451471
Med28	5	0.212	0.476	-0.327641	-1.38769	3.95e-07	0.00581469
Meis1	5	0.061	0.307	-0.353513	-1.42406	9.79e-09	0.000143981
Met	5	0.038	0.281	-0.363855	-1.43886	2.31e-09	3.4e-05
Mettl9	5	0.106	0.356	-0.340805	-1.40608	5.77e-08	0.00084833
Mfsd1	5	0.083	0.344	-0.408224	-1.50414	3.88e-09	5.71e-05
Mfsd4	5	0.03	0.237	-0.36725	-1.44376	4.01e-08	0.000590635
Mgat4b	5	0.167	0.517	-0.478504	-1.61366	1.07e-11	1.57e-07
Mgp	5	0.977	0.731	0.429774	1.53691	5.39e-14	7.93e-10
Mgst1	5	0.848	0.881	-0.556456	-1.74448	1.75e-10	2.58e-06
Misp	5	0.098	0.327	-0.357995	-1.43046	1.22e-07	0.00179292
Mmp15	5	0.068	0.311	-0.36336	-1.43815	1.17e-08	0.000172467
Mob1a	5	0.114	0.349	-0.31855	-1.37513	1.93e-07	0.00284364
Mpc2	5	0.227	0.537	-0.320076	-1.37723	4.82e-08	0.000709639
Mpzl2	5	0.091	0.328	-0.332571	-1.39455	1.1e-07	0.0016242
Mrpl41	5	0.045	0.257	-0.324877	-1.38386	9.81e-08	0.00144396
Mrps7	5	0.098	0.34	-0.333071	-1.39525	6.07e-08	0.000892637
Mrvi1	5	0.727	0.545	0.507849	1.66171	6.12e-09	9e-05
Msx2	5	0.03	0.241	-0.304003	-1.35527	7.79e-08	0.00114637
Mt2	5	0.083	0.325	-0.389774	-1.47665	2.73e-08	0.000402239
Mtch2	5	0.152	0.4	-0.300507	-1.35054	6.22e-07	0.0091455
Mtus1	5	0.106	0.588	-0.715243	-2.04468	3.99e-21	5.87e-17
Muc1	5	0.826	0.854	-0.55123	-1.73539	5.19e-10	7.64e-06
Muc13	5	0.03	0.296	-0.474242	-1.6068	1.33e-10	1.96e-06
Muc20	5	0.023	0.198	-0.276969	-1.31912	6.74e-07	0.00990888
Muc4	5	0.083	0.504	-0.758095	-2.13421	2.93e-18	4.31e-14
Myb	5	0.008	0.192	-0.281027	-1.32449	1.46e-07	0.00215234
Mycl	5	0.008	0.217	-0.327667	-1.38773	9.51e-09	0.000139846
Myl12b	5	0.902	0.912	-0.402675	-1.49582	3.82e-08	0.000562006
Myo5c	5	0.015	0.226	-0.310783	-1.36449	1.65e-08	0.000242907
Naip1	5	0.045	0.306	-0.40922	-1.50564	7.7e-10	1.13e-05
Ncstn	5	0.114	0.341	-0.360471	-1.43401	1.47e-07	0.00216103
Ndufa8	5	0.242	0.547	-0.36493	-1.44041	8.95e-09	0.000131694
Ndufab1	5	0.318	0.611	-0.293623	-1.34128	1.95e-07	0.00286701
Ndufc2	5	0.242	0.564	-0.291492	-1.33842	7.95e-08	0.00116896
Nectin1	5	0.038	0.235	-0.301417	-1.35177	2.43e-07	0.00357179
Nedd4l	5	0.023	0.22	-0.287107	-1.33257	1.33e-07	0.0019555
Nenf	5	0.97	0.833	0.446134	1.56226	1.15e-09	1.69e-05
Nfe2l3	5	0.068	0.303	-0.32221	-1.38018	8e-08	0.0011765
Nfkb1	5	0.106	0.331	-0.31855	-1.37513	5.91e-07	0.00869835
Nfkbia	5	0.583	0.766	-0.504571	-1.65627	8.57e-10	1.26e-05
Nipsnap3b	5	0.03	0.266	-0.350613	-1.41994	3.56e-09	5.24e-05
Nptn	5	0.182	0.499	-0.349136	-1.41784	5.27e-09	7.76e-05
Nrip1	5	0.114	0.353	-0.292181	-1.33935	6.62e-07	0.00973857
Nudt4	5	0.235	0.542	-0.355133	-1.42637	3.83e-08	0.000563171
Odc1	5	0.106	0.353	-0.37474	-1.45461	2.9e-08	0.000426857
Oit1	5	0.667	0.808	-0.542334	-1.72002	3.59e-10	5.28e-06
Olfm4	5	0.894	0.905	-1.15363	-3.16967	1.7e-17	2.5e-13
Ormdl2	5	0.083	0.296	-0.297633	-1.34667	6.44e-07	0.00947739
Ostf1	5	0.189	0.504	-0.34614	-1.4136	8.83e-09	0.00012984
Ovol2	5	0.045	0.256	-0.301528	-1.35192	1.98e-07	0.00290995
Padi1	5	0.955	0.948	-0.973372	-2.64685	3.71e-21	5.46e-17
Padi2	5	0.644	0.758	-0.625569	-1.86931	6.48e-09	9.53e-05
Padi4	5	0.061	0.269	-0.303832	-1.35504	4.57e-07	0.00672029
Pax8	5	0.045	0.294	-0.366581	-1.44279	4.08e-09	6.01e-05
Pdcd4	5	0.098	0.364	-0.419464	-1.52115	5.03e-09	7.4e-05
Pdcd6	5	0.189	0.496	-0.391695	-1.47949	5.85e-09	8.61e-05
Pdcd6ip	5	0.189	0.564	-0.520731	-1.68326	3.31e-13	4.86e-09
Pdlim1	5	0.167	0.518	-0.362885	-1.43747	1.98e-10	2.91e-06
Pdpn	5	0.114	0.341	-0.325968	-1.38537	5.45e-07	0.00802124
Pdzk1ip1	5	0.682	0.78	-0.554588	-1.74122	1.11e-07	0.00163424
Perp	5	0.818	0.849	-0.823678	-2.27887	4.78e-13	7.03e-09
Pgap2	5	0.091	0.304	-0.333765	-1.39621	3.9e-07	0.00574424
Pgls	5	0.864	0.76	0.432696	1.54141	4.66e-08	0.000685858
Pglyrp1	5	0.826	0.842	-0.62842	-1.87465	1.89e-09	2.78e-05
Pigr	5	0.47	0.664	-0.569678	-1.7677	1.6e-08	0.000235441
Pigyl	5	0.174	0.485	-0.355854	-1.4274	5.82e-09	8.57e-05
Pitpnb	5	0.061	0.264	-0.302404	-1.35311	4.68e-07	0.00689201
Pkp1	5	0.03	0.225	-0.352243	-1.42225	1.59e-07	0.00233243
Plch2	5	0.091	0.331	-0.369218	-1.4466	5.81e-08	0.000855161
Plekhb2	5	0.402	0.659	-0.376372	-1.45699	8.07e-08	0.00118703
Plet1	5	0.856	0.864	-0.895194	-2.44781	1.98e-14	2.91e-10
Pllp	5	0.076	0.287	-0.314076	-1.36899	3.41e-07	0.00501162
Plp2	5	0.258	0.568	-0.341347	-1.40684	8.93e-08	0.00131426
Plpp2	5	0.121	0.557	-0.568584	-1.76577	2.05e-16	3.01e-12
Polr2l	5	0.045	0.252	-0.302204	-1.35284	1.33e-07	0.00195159
Porcn	5	0.114	0.42	-0.469039	-1.59846	1.84e-10	2.71e-06
Ppia	5	1	1	-0.336782	-1.40043	2.64e-11	3.88e-07
Ppp1r13l	5	0.098	0.353	-0.381679	-1.46474	1.98e-08	0.000290762
Ppp2ca	5	0.227	0.584	-0.417973	-1.51888	1.56e-10	2.3e-06
Prap1	5	0.962	0.889	-1.24449	-3.47115	3.75e-09	5.52e-05
Prdx1	5	0.962	0.985	-0.451605	-1.57083	1.17e-13	1.71e-09
Prdx5	5	0.939	0.942	-0.321148	-1.37871	5.75e-07	0.00846112
Prkab1	5	0.091	0.544	-0.704386	-2.0226	7.49e-20	1.1e-15
Prkcd	5	0.205	0.527	-0.3388	-1.40326	1.85e-08	0.000272859
Prom1	5	0.091	0.464	-0.60385	-1.82915	7.77e-15	1.14e-10
Prr13	5	0.598	0.753	-0.423047	-1.52661	4.74e-08	0.000697431
Prss23	5	0.689	0.553	0.494345	1.63942	7.57e-08	0.00111381
Prss8	5	0.053	0.283	-0.364934	-1.44042	2.64e-08	0.000387677
Psenen	5	0.402	0.671	-0.400119	-1.492	4.5e-09	6.63e-05
Psma1	5	0.25	0.56	-0.358146	-1.43068	2.3e-08	0.000339022
Psma4	5	0.167	0.442	-0.354529	-1.42551	1.98e-08	0.000290744
Psmd2	5	0.205	0.511	-0.315682	-1.37119	1.96e-08	0.000287656
Ptma	5	0.992	0.999	-0.35993	-1.43323	1.42e-10	2.08e-06
Ptov1	5	0.864	0.745	0.360919	1.43465	8.49e-08	0.00124895
Ptprf	5	0.144	0.461	-0.459957	-1.58401	1.7e-10	2.5e-06
Ptpru	5	0.371	0.658	-0.591589	-1.80686	9.34e-13	1.37e-08
Pts	5	0.03	0.26	-0.333111	-1.3953	6.87e-09	0.000101028
Pvrl4	5	0.015	0.28	-0.436558	-1.54737	3.87e-11	5.69e-07
Pxn	5	0.129	0.408	-0.370048	-1.4478	1.4e-08	0.000206048
Pycr2	5	0.212	0.566	-0.396013	-1.48589	4.02e-11	5.91e-07
Qsox1	5	0.833	0.885	-0.414012	-1.51287	2.79e-08	0.000410623
RP23-173N16.6	5	0.038	0.241	-0.287722	-1.33339	1.82e-07	0.00267834
RP23-192C21.1	5	0.053	0.331	-0.44118	-1.55454	1.77e-10	2.6e-06
RP23-249P4.1	5	0.235	0.632	-0.648019	-1.91175	5.42e-17	7.98e-13
RP23-284L6.7	5	0.068	0.316	-0.365093	-1.44065	1.52e-08	0.000223863
RP23-310J6.1	5	0.061	0.285	-0.340629	-1.40583	7.67e-08	0.00112813
RP23-345D6.8-1	5	0.068	0.283	-0.33099	-1.39235	2.92e-07	0.00428864
RP23-37G19.2	5	0.045	0.269	-0.369084	-1.44641	2.76e-08	0.000406144
RP23-429P18.4	5	0.318	0.621	-0.659056	-1.93297	3.73e-13	5.49e-09
RP23-433F5.1	5	0	0.18	-0.308439	-1.3613	1.07e-07	0.0015686
RP24-16C11.2	5	0.023	0.232	-0.317153	-1.37321	3.8e-08	0.000559735
RP24-482A24.5	5	0.136	0.428	-0.340778	-1.40604	7.13e-09	0.000104884
RP24-87I22.6	5	0.008	0.196	-0.300401	-1.3504	7.89e-08	0.00116083
RP24-93H15.3	5	0.045	0.332	-0.461835	-1.58698	4.06e-11	5.97e-07
Rab10	5	0.197	0.608	-0.437379	-1.54864	7.14e-14	1.05e-09
Rab11fip1	5	0.038	0.231	-0.307132	-1.35952	3.48e-07	0.00512474
Rab20	5	0.03	0.293	-0.397357	-1.48789	2.64e-10	3.89e-06
Rab25	5	0.5	0.682	-0.417785	-1.51859	3.14e-07	0.00462178
Ralbp1	5	0.083	0.403	-0.487747	-1.62864	6.1e-12	8.98e-08
Raly	5	0.977	0.813	0.532642	1.70343	1.35e-13	1.99e-09
Rapgefl1	5	0.068	0.3	-0.370791	-1.44888	4.07e-08	0.000598044
Rarg	5	0.114	0.375	-0.332437	-1.39436	3.28e-08	0.000482083
Rarres2	5	0.705	0.492	0.587747	1.79993	2.31e-12	3.4e-08
Rassf3	5	0.053	0.284	-0.354728	-1.42579	2.36e-08	0.000346535
Rassf7	5	0.053	0.35	-0.42536	-1.53014	4.54e-11	6.68e-07
Rbm47	5	0.045	0.248	-0.315649	-1.37115	1.87e-07	0.00275158
Rcn3	5	0.538	0.397	0.596488	1.81573	2.87e-07	0.00422035
Rdh10	5	0.523	0.678	-0.585376	-1.79567	6.54e-08	0.000961975
Reep3	5	0.167	0.465	-0.323145	-1.38147	3.01e-08	0.000443536
Rfk	5	0.098	0.334	-0.334662	-1.39747	2.27e-07	0.00334388
Rheb	5	0.22	0.563	-0.37336	-1.45261	4.69e-10	6.91e-06
Rhov	5	0.038	0.232	-0.262581	-1.30028	5.54e-07	0.0081523
Rhpn2	5	0.045	0.305	-0.463095	-1.58898	3.94e-10	5.8e-06
Rnf11	5	0.114	0.349	-0.295207	-1.3434	5.82e-07	0.00856027
Rnf186	5	0.083	0.357	-0.463148	-1.58907	6.73e-10	9.9e-06
Rnf7	5	0.189	0.48	-0.347376	-1.41535	2.43e-08	0.000357854
Rnpep	5	0.136	0.556	-0.628776	-1.87531	3.96e-17	5.83e-13
Rpl18	5	1	1	0.374087	1.45366	8.03e-14	1.18e-09
Rpl36	5	1	1	0.261695	1.29913	3.4e-07	0.00499689
Rps11	5	1	1	-0.260748	-1.2979	6.76e-07	0.00993876
Rps14	5	1	1	0.321456	1.37913	3.07e-11	4.51e-07
Rps15	5	1	1	0.290607	1.33724	4.86e-10	7.15e-06
Rps20	5	1	1	0.315427	1.37084	2.23e-12	3.28e-08
Rps24	5	1	1	-0.250123	-1.28418	1.02e-07	0.00150512
Rps6ka3	5	0.098	0.324	-0.326102	-1.38556	3.8e-07	0.00558446
Rps6ka4	5	0.083	0.31	-0.312688	-1.36709	1.82e-07	0.00268468
Rpsa	5	1	1	0.396478	1.48658	2.62e-16	3.85e-12
Rtn3	5	0.242	0.606	-0.47909	-1.6146	2.07e-12	3.05e-08
Runx1	5	0.098	0.371	-0.40811	-1.50397	7.12e-09	0.000104735
S100a11	5	0.97	0.976	-0.741337	-2.09874	2.48e-20	3.65e-16
S100a14	5	0.697	0.788	-0.526752	-1.69342	3.09e-08	0.000454184
Saraf	5	0.129	0.435	-0.350852	-1.42028	1.43e-09	2.11e-05
Sat1	5	0.894	0.924	-0.718092	-2.05052	7.08e-16	1.04e-11
Sbds	5	0.038	0.238	-0.276544	-1.31856	2.96e-07	0.00434797
Scamp2	5	0.205	0.536	-0.306186	-1.35824	3.51e-09	5.17e-05
Scand1	5	1	0.93	0.492662	1.63667	1.82e-11	2.67e-07
Scarf2	5	0.538	0.379	0.602427	1.82655	4.11e-08	0.000604671
Scd2	5	0.917	0.914	-0.400851	-1.49309	1.66e-07	0.00243722
Sdcbp	5	0.242	0.571	-0.385819	-1.47082	1.97e-09	2.9e-05
Sdf2	5	0.129	0.397	-0.315497	-1.37094	5.13e-08	0.000755377
Sec11c	5	0.326	0.608	-0.344415	-1.41116	2.96e-08	0.000435283
Sel1l3	5	0.098	0.41	-0.475626	-1.60902	6.92e-11	1.02e-06
Sema3c	5	0.091	0.308	-0.301843	-1.35235	5.22e-07	0.00767544
Serp1	5	0.326	0.602	-0.345824	-1.41315	2.5e-07	0.00367617
Serpina1c	5	0.773	0.778	-0.781075	-2.18382	1.56e-08	0.000229285
Serpina9	5	0.439	0.658	-0.476381	-1.61024	1.25e-08	0.000183891
Serpinb11	5	0.667	0.786	-0.724921	-2.06457	2.9e-11	4.26e-07
Serpinf1	5	0.636	0.447	0.502081	1.65216	1.53e-09	2.25e-05
Serpinh1	5	0.879	0.697	0.591015	1.80582	1.3e-13	1.91e-09
Sf3b6	5	0.258	0.608	-0.345191	-1.41226	1.2e-09	1.77e-05
Sfn	5	0.788	0.832	-0.605841	-1.83279	4.88e-10	7.17e-06
Sfrp4	5	0.288	0.127	0.351415	1.42108	1.44e-07	0.00212258
Sgk1	5	0.5	0.674	-0.424005	-1.52807	5.55e-07	0.00816269
Sgms2	5	0.038	0.298	-0.411943	-1.50975	9.66e-10	1.42e-05
Sh3bgrl2	5	0.068	0.313	-0.354452	-1.4254	2.01e-08	0.00029612
Six1	5	0.098	0.429	-0.461876	-1.58705	7.39e-12	1.09e-07
Slc12a2	5	0.144	0.496	-0.504118	-1.65553	7.44e-12	1.09e-07
Slc16a11	5	0.205	0.506	-0.379763	-1.46194	1.71e-08	0.000252007
Slc34a2	5	0.03	0.393	-0.613647	-1.84716	1.75e-15	2.58e-11
Slc37a1	5	0.038	0.252	-0.324331	-1.38311	7.44e-08	0.00109477
Slc39a4	5	0.417	0.642	-0.457445	-1.58003	1.84e-08	0.000271141
Slc40a1	5	0.098	0.393	-0.49725	-1.64419	7.65e-11	1.13e-06
Slc44a1	5	0.144	0.402	-0.31875	-1.37541	1.82e-07	0.00268437
Slc44a2	5	0.447	0.699	-0.470035	-1.60005	1.12e-10	1.65e-06
Slc44a4	5	0.091	0.481	-0.569876	-1.76805	3.23e-15	4.76e-11
Slc9a3r1	5	0.174	0.485	-0.391813	-1.47966	5.47e-09	8.05e-05
Smpdl3a	5	0.076	0.312	-0.340623	-1.40582	5.14e-08	0.000755773
Snrpd1	5	0.212	0.589	-0.422031	-1.52506	7.35e-12	1.08e-07
Snrpd3	5	0.295	0.614	-0.352824	-1.42308	5.06e-09	7.45e-05
Snu13	5	0.197	0.58	-0.413013	-1.51136	8.81e-12	1.3e-07
Snx3	5	0.242	0.602	-0.394882	-1.48421	8.76e-11	1.29e-06
Snx5	5	0.659	0.789	-0.44212	-1.556	1.78e-07	0.00262214
Sorbs2	5	0.076	0.329	-0.31471	-1.36986	2.19e-08	0.000322754
Sort1	5	0.083	0.304	-0.330702	-1.39194	2.68e-07	0.00393702
Sparc	5	0.985	0.806	0.782477	2.18688	2.16e-17	3.18e-13
Sparcl1	5	0.985	0.738	0.730012	2.07511	1.36e-20	2e-16
Spink12	5	0.909	0.895	-1.57156	-4.81416	3.36e-14	4.94e-10
Spint1	5	0.167	0.597	-0.679992	-1.97386	6.47e-19	9.53e-15
Spint2	5	0.909	0.974	-0.816054	-2.26156	5.75e-25	8.45e-21
Sprr2f	5	0.932	0.926	-1.61394	-5.02258	3.41e-23	5.02e-19
Srd5a1	5	0.189	0.563	-0.76855	-2.15664	2.37e-15	3.49e-11
Srp9	5	0.197	0.57	-0.455107	-1.57634	1.75e-12	2.58e-08
Srsf6	5	0.417	0.675	-0.345547	-1.41276	5.18e-08	0.00076164
Srsf7	5	0.144	0.456	-0.419748	-1.52158	7.01e-10	1.03e-05
St14	5	0.091	0.348	-0.417017	-1.51743	7.45e-09	0.000109625
St6galnac2	5	0.629	0.766	-0.615767	-1.85108	4.9e-09	7.21e-05
Stap2	5	0.053	0.28	-0.350326	-1.41953	2.73e-08	0.000401959
Stat3	5	0.167	0.426	-0.303213	-1.3542	1.04e-07	0.00152396
Sumo1	5	0.167	0.497	-0.392486	-1.48066	2.41e-10	3.54e-06
Syt8	5	0.144	0.391	-0.298106	-1.3473	4.15e-07	0.00610697
Tacstd2	5	0.803	0.877	-0.888094	-2.43049	2.32e-21	3.41e-17
Ten1	5	0.121	0.363	-0.282918	-1.327	3.03e-07	0.0044586
Tgm2	5	0.977	0.997	-0.587549	-1.79957	9.05e-18	1.33e-13
Timm8b	5	0.235	0.556	-0.335027	-1.39798	1.35e-08	0.000198574
Tjp3	5	0.098	0.482	-0.537688	-1.71204	8.39e-15	1.23e-10
Tm9sf2	5	0.174	0.544	-0.406672	-1.50181	2.05e-11	3.01e-07
Tmbim6	5	0.894	0.91	-0.475377	-1.60862	3.34e-11	4.91e-07
Tmc4	5	0.303	0.647	-0.59041	-1.80473	1.53e-14	2.25e-10
Tmc6	5	0.076	0.314	-0.376504	-1.45718	2.06e-08	0.000303456
Tmed7	5	0.121	0.349	-0.330941	-1.39228	3.71e-07	0.00545614
Tmem147	5	0.197	0.494	-0.320377	-1.37765	1.28e-08	0.000189041
Tmem14c	5	0.121	0.478	-0.466509	-1.59442	1.14e-12	1.68e-08
Tmem173	5	0.182	0.582	-0.549096	-1.73169	1.89e-14	2.77e-10
Tmem213	5	0.864	0.904	-0.747073	-2.11081	4.23e-16	6.22e-12
Tmem248	5	0.053	0.309	-0.379882	-1.46211	2.45e-09	3.61e-05
Tmem30b	5	0.038	0.392	-0.588822	-1.80186	6.69e-15	9.84e-11
Tmem45b	5	0.682	0.789	-0.776227	-2.17326	1.71e-14	2.51e-10
Tmem50b	5	0.364	0.616	-0.415396	-1.51497	7.26e-08	0.0010676
Tmem64	5	0.023	0.203	-0.2586	-1.29512	6.13e-07	0.00901681
Tmem87a	5	0.03	0.25	-0.334622	-1.39741	1.9e-08	0.000279728
Tmem87b	5	0.076	0.326	-0.34606	-1.41349	2.42e-08	0.000355863
Tmem9b	5	0.068	0.333	-0.364364	-1.4396	3.07e-09	4.52e-05
Tmod3	5	0.439	0.699	-0.53585	-1.7089	7.57e-12	1.11e-07
Tmprss2	5	0.045	0.254	-0.297859	-1.34697	1.8e-07	0.00265335
Tmprss4	5	0.47	0.692	-0.565339	-1.76004	2.67e-10	3.93e-06
Tnk1	5	0	0.198	-0.318863	-1.37556	1.82e-08	0.000268407
Tpd52	5	0.136	0.394	-0.346104	-1.41355	1.23e-07	0.00180484
Tpm3	5	0.167	0.429	-0.309748	-1.36308	2.95e-07	0.00434533
Trex2	5	0.061	0.304	-0.426896	-1.53249	8.82e-09	0.000129714
Trim2	5	0.25	0.616	-0.60408	-1.82957	9.63e-15	1.42e-10
Trim28	5	0.258	0.577	-0.313441	-1.36813	2.91e-08	0.000427462
Trp53bp2	5	0.068	0.291	-0.322382	-1.38041	1.43e-07	0.00211076
Trp53inp2	5	0.106	0.38	-0.423753	-1.52768	2.69e-09	3.96e-05
Trp63	5	0.038	0.237	-0.311181	-1.36504	2.1e-07	0.0030963
Trpv6	5	0.061	0.327	-0.49242	-1.63627	4.52e-10	6.65e-06
Tspan1	5	0.773	0.819	-0.659952	-1.9347	1.43e-10	2.1e-06
Tspan4	5	0.508	0.331	0.409059	1.5054	5.11e-07	0.00751292
Tspan8	5	0.886	0.901	-0.823862	-2.27929	4.26e-16	6.27e-12
Tst	5	0.136	0.482	-0.514076	-1.67209	3.75e-12	5.51e-08
Ttc9	5	0.03	0.347	-0.511413	-1.66765	5.8e-13	8.53e-09
Tuba1c	5	0.205	0.505	-0.308069	-1.36079	2.12e-07	0.00311699
Tuba4a	5	0.061	0.374	-0.512992	-1.67028	2.51e-12	3.69e-08
Tubb4b	5	0.773	0.872	-0.373951	-1.45347	2.05e-07	0.00301642
Twsg1	5	0.227	0.554	-0.37328	-1.45249	2.04e-08	0.000299835
Uap1	5	0.061	0.267	-0.301147	-1.35141	4.59e-07	0.00674741
Ube2d2a	5	0.227	0.576	-0.32761	-1.38765	3.34e-09	4.92e-05
Ube2i	5	0.144	0.484	-0.372172	-1.45088	1.88e-10	2.76e-06
Ube2n	5	0.061	0.318	-0.335431	-1.39854	7.85e-09	0.000115529
Ubl3	5	0.121	0.355	-0.289899	-1.33629	6.28e-07	0.00924624
Uchl3	5	0.023	0.23	-0.302506	-1.35325	4.51e-08	0.000663677
Upk1a	5	0.129	0.556	-0.719858	-2.05414	1.66e-17	2.44e-13
Upk3bl	5	0.068	0.349	-0.420421	-1.5226	2.89e-10	4.25e-06
Urah	5	0.379	0.64	-0.447311	-1.5641	3.51e-09	5.16e-05
Vill	5	0.136	0.414	-0.403727	-1.4974	7.51e-09	0.000110427
Vim	5	0.508	0.336	0.468666	1.59786	2.09e-07	0.00307746
Vmp1	5	0.492	0.681	-0.447274	-1.56404	1.56e-07	0.00229944
Vpreb3	5	0.03	0.254	-0.39688	-1.48718	8.71e-09	0.000128111
Vps4b	5	0.326	0.614	-0.383761	-1.4678	1.45e-08	0.000213541
Wdr1	5	0.303	0.608	-0.362475	-1.43688	1.26e-08	0.00018466
Wfdc18	5	0.061	0.269	-0.542159	-1.71972	2.54e-07	0.0037295
Wfdc2	5	0.97	0.946	-0.614918	-1.84951	8.24e-11	1.21e-06
Wipi1	5	0.068	0.295	-0.383174	-1.46693	4.97e-08	0.000731209
Wnt7b	5	0.098	0.34	-0.286756	-1.3321	3.25e-07	0.00478294
Wwc1	5	0.083	0.379	-0.52255	-1.68632	3.61e-11	5.31e-07
Xpnpep1	5	0.152	0.536	-0.488213	-1.6294	1.43e-13	2.1e-09
Zdhhc5	5	0.114	0.369	-0.398447	-1.48951	1.53e-08	0.000224663
Zfand5	5	0.22	0.554	-0.319391	-1.37629	2.68e-09	3.94e-05
Zfp7	5	0.023	0.242	-0.320791	-1.37822	1.32e-08	0.000194678
Zfp750	5	0.008	0.19	-0.275287	-1.31691	1.7e-07	0.00250634
Zyx	5	0.75	0.577	0.413431	1.512	8.52e-08	0.00125316

## Sheet: Table S3J
Supplemental Table S3J: Stromal genes in common between CO B cluster 6 and DES B cluster 5
Gene	Cluster	Percent of cells expressing gene in identified cluster	Percent of cells expressing gene in all other clusters	Average Log2 Fold Change	FoldChange	p_val	p_val_adj		Cluster	Percent of cells expressing gene in identified cluster	Percent of cells expressing gene in all other clusters	Average Log2 Fold Change	FoldChange	p_val	p_val_adj
A2m	6	0.452	0.225	0.332894	1.395	3.02e-11	4.52e-07		5	0.97	0.774	0.766317	2.15183	6.74e-12	9.92e-08
Acta2	6	0.521	0.72	-3.78913	-44.218	5.02e-30	7.51e-26		5	0.977	0.753	0.670328	1.95488	1.84e-18	2.71e-14
Adgrg1	6	0.234	0.399	-0.352775	-1.42301	5.27e-07	0.00787942		5	0.144	0.442	-0.376437	-1.45708	2.9e-09	4.27e-05
B2m	6	0.984	0.934	0.54706	1.72816	3.46e-22	5.17e-18		5	1	0.995	-0.411775	-1.50949	3.38e-09	4.98e-05
Bst2	6	0.979	0.861	0.820443	2.27151	2.63e-38	3.94e-34		5	0.924	0.696	0.448362	1.56575	1.74e-12	2.56e-08
Cald1	6	0.426	0.654	-1.07409	-2.92734	4.82e-19	7.21e-15		5	0.591	0.342	0.500324	1.64925	1.39e-10	2.04e-06
Ccl6	6	0.463	0.132	0.63553	1.88802	5.18e-33	7.75e-29		5	0.121	0.464	-0.890371	-2.43603	6.9e-13	1.02e-08
Cd63	6	0.931	0.826	0.736923	2.0895	7.9e-33	1.18e-28		5	0.977	0.855	0.410871	1.50813	1.09e-07	0.00159658
Ckb	6	0.622	0.74	-2.51659	-12.3862	2.84e-25	4.25e-21		5	0.992	0.73	0.802037	2.23008	2.55e-25	3.76e-21
Cnn1	6	0.372	0.685	-3.26487	-26.1766	3.23e-33	4.83e-29		5	0.879	0.621	0.533858	1.7055	1.9e-15	2.79e-11
Col3a1	6	1	0.937	0.310279	1.36381	5.03e-11	7.52e-07		5	0.992	0.804	0.955843	2.60086	3.81e-20	5.61e-16
Col6a1	6	0.957	0.848	0.557551	1.74639	1.14e-19	1.7e-15		5	1	0.781	0.744818	2.10606	5.33e-16	7.85e-12
Col6a2	6	0.979	0.911	0.769287	2.15823	1.01e-34	1.52e-30		5	1	0.84	0.789267	2.20178	2.45e-16	3.61e-12
Col6a3	6	0.846	0.871	-0.580542	-1.78701	1.04e-10	1.56e-06		5	0.955	0.702	0.708065	2.03006	1.87e-18	2.74e-14
Col6a4	6	0.984	0.789	1.08199	2.95054	3.45e-53	5.16e-49		5	0.985	0.78	1.11731	3.05662	7.49e-23	1.1e-18
Csrp1	6	0.622	0.736	-2.59026	-13.3332	1.25e-23	1.87e-19		5	0.977	0.778	0.700796	2.01536	9.82e-23	1.44e-18
Dcn	6	1	0.906	0.738935	2.09371	6.93e-33	1.04e-28		5	0.97	0.694	0.39437	1.48345	4.05e-14	5.95e-10
Des	6	0.798	0.767	-2.89132	-18.017	9.88e-20	1.48e-15		5	0.947	0.712	0.72149	2.0575	1.12e-17	1.65e-13
Eef2	6	1	1	0.273365	1.31438	1.7e-11	2.54e-07		5	1	0.999	0.265764	1.30443	2.25e-08	0.000331738
Epcam	6	0.271	0.428	-0.549374	-1.73217	2.77e-07	0.00414041		5	0.78	0.853	-0.714429	-2.04302	5.28e-16	7.76e-12
Fbxl22	6	0.096	0.567	-1.60009	-4.95349	3.12e-34	4.67e-30		5	0.523	0.326	0.43162	1.53975	1.33e-07	0.00195407
Flna	6	0.888	0.785	-2.19754	-9.00281	4.07e-16	6.08e-12		5	1	0.85	0.754897	2.12739	1.74e-22	2.56e-18
Gpx1	6	1	1	-0.506038	-1.65871	2.78e-18	4.15e-14		5	1	1	-0.75713	-2.13215	1.09e-23	1.6e-19
H2-K1	6	0.984	0.86	0.848799	2.33684	3.34e-38	4.99e-34		5	1	0.993	-0.41252	-1.51062	8.56e-09	0.000125906
H3f3a	6	0.973	0.985	-0.352883	-1.42316	2.15e-10	3.21e-06		5	0.977	0.995	-0.613337	-1.84658	2.96e-19	4.35e-15
Hspa1b	6	0.17	0.434	-0.503027	-1.65372	5.22e-13	7.8e-09		5	0.432	0.658	-0.411205	-1.50863	2.53e-07	0.00372528
Hspg2	6	0.745	0.755	-0.555009	-1.74196	1.64e-07	0.00244617		5	0.614	0.427	0.541828	1.71915	9.71e-10	1.43e-05
Igfbp4	6	0.872	0.679	0.611017	1.8423	3.02e-19	4.52e-15		5	0.591	0.382	0.609154	1.83888	1.07e-10	1.58e-06
Igfbp7	6	1	0.936	1.30026	3.67024	2.83e-75	4.23e-71		5	0.992	0.891	0.784433	2.19116	3.25e-18	4.79e-14
Igha	6	0.633	0.464	2.04708	7.74523	1.6e-14	2.39e-10		5	0.977	0.771	1.72129	5.59175	2.71e-15	3.99e-11
Igkc	6	0.447	0.244	1.70231	5.48658	6.82e-12	1.02e-07		5	0.985	0.715	1.87321	6.50915	1.93e-15	2.83e-11
Irf7	6	0.83	0.543	0.685516	1.9848	1.08e-23	1.61e-19		5	0.114	0.34	-0.380839	-1.46351	2.83e-07	0.00416911
Jchain	6	0.356	0.163	0.976629	2.65549	1.46e-12	2.18e-08		5	0.78	0.482	1.61816	5.04381	4.98e-14	7.33e-10
Lrp1	6	0.931	0.688	0.581723	1.78912	1.65e-22	2.47e-18		5	0.818	0.63	0.603446	1.82841	8.83e-12	1.3e-07
Lsp1	6	0.84	0.667	0.426361	1.53167	1.67e-11	2.5e-07		5	0.644	0.366	0.66503	1.94455	4.48e-15	6.6e-11
Ly6a	6	0.947	0.791	0.299075	1.34861	4.37e-11	6.53e-07		5	0.97	0.952	-0.478676	-1.61394	3.13e-09	4.61e-05
Ly6e	6	0.995	0.892	0.57135	1.77066	4.85e-24	7.26e-20		5	0.985	0.979	-0.407151	-1.50253	1.09e-09	1.61e-05
Mdk	6	0.66	0.379	0.461485	1.58643	2.51e-14	3.75e-10		5	0.515	0.358	0.761473	2.14143	2.51e-09	3.7e-05
Mfap4	6	0.58	0.343	0.36607	1.44206	1.25e-10	1.87e-06		5	0.583	0.478	0.668228	1.95078	7.23e-08	0.00106302
Mfap5	6	0.894	0.398	1.21089	3.35646	2.07e-65	3.1e-61		5	0.379	0.198	0.429199	1.53603	4.28e-08	0.000629266
Myh11	6	0.367	0.685	-3.06554	-21.446	6.77e-34	1.01e-29		5	0.811	0.579	0.531679	1.70179	2.48e-13	3.65e-09
Myl6	6	1	0.988	-1.54592	-4.69227	3.26e-14	4.87e-10		5	1	0.999	0.558723	1.74844	8.97e-23	1.32e-18
Myl9	6	0.809	0.743	-3.31166	-27.4308	1.45e-18	2.16e-14		5	1	0.805	0.838224	2.31226	2.27e-29	3.35e-25
Mylk	6	0.495	0.69	-1.65815	-5.2496	3.9e-23	5.82e-19		5	0.902	0.579	0.580457	1.78686	1.69e-18	2.49e-14
Nbl1	6	0.984	0.814	0.784689	2.19173	4.88e-34	7.3e-30		5	0.97	0.81	0.622797	1.86413	9.46e-14	1.39e-09
Ppp1cb	6	0.41	0.698	-0.601391	-1.82466	7.82e-17	1.17e-12		5	0.333	0.633	-0.310265	-1.36379	1.81e-08	0.000266288
Psd	6	0.293	0.531	-0.900881	-2.46177	7.33e-15	1.1e-10		5	0.492	0.229	0.758541	2.13516	6.59e-15	9.7e-11
Pth1r	6	0.718	0.238	0.894237	2.44547	4.21e-51	6.29e-47		5	0.25	0.113	0.453589	1.57395	3.73e-07	0.00549329
Ptms	6	0.654	0.725	-0.650642	-1.91677	1.91e-09	2.85e-05		5	0.977	0.856	0.351675	1.42145	6.63e-07	0.00974753
RP23-52N2.1	6	0.436	0.229	0.292417	1.33966	3.75e-10	5.6e-06		5	0.341	0.606	-0.529053	-1.69732	8.38e-09	0.000123314
RP23-81C12.3	6	0.989	0.989	-0.386992	-1.47254	1.82e-08	0.000272656		5	1	0.936	0.810049	2.24802	6.81e-24	1e-19
Rad51b	6	0.473	0.196	0.463021	1.58887	7.53e-20	1.13e-15		5	0.341	0.546	-0.657535	-1.93003	4.45e-07	0.00654395
Rxfp1	6	0.606	0.416	0.405295	1.49974	1.51e-08	0.000226429		5	0.553	0.371	0.684209	1.9822	1.25e-09	1.84e-05
Sdc1	6	0.463	0.279	0.287809	1.3335	7.11e-08	0.00106336		5	0.841	0.838	-0.513566	-1.67124	2.67e-08	0.000392239
Selm	6	0.436	0.599	-0.688129	-1.98999	6.69e-10	1e-05		5	0.886	0.602	0.477908	1.6127	1.06e-14	1.56e-10
Smtn	6	0.404	0.691	-1.93275	-6.90848	1.43e-27	2.14e-23		5	0.818	0.631	0.357254	1.4294	4.58e-10	6.73e-06
Tagln	6	0.324	0.681	-3.13432	-22.9729	2.16e-35	3.23e-31		5	0.902	0.64	0.370994	1.44917	3.29e-14	4.83e-10
Tmsb4x	6	1	1	-0.565075	-1.75958	8.62e-34	1.29e-29		5	1	1	-0.926225	-2.52496	9.56e-38	1.41e-33
Tpm1	6	0.511	0.74	-2.3023	-9.99713	5.92e-29	8.86e-25		5	0.924	0.775	0.476294	1.6101	2.4e-10	3.54e-06
Tpm2	6	0.612	0.705	-3.22872	-25.2473	8.37e-25	1.25e-20		5	0.939	0.667	0.593299	1.80995	2.37e-19	3.49e-15
mt-Co1	6	1	0.998	-0.683863	-1.98152	3.28e-34	4.9e-30		5	1	0.999	-0.486499	-1.62661	2.33e-11	3.43e-07

[truncated: 4 more sheets: Table S3K, Table S3L, Table S3M, Table S3N]
