# Supplementary material for: Developmental estrogen exposure in mice disrupts uterine epithelial cell differentiation and causes adenocarcinoma via Wnt/β-catenin and PI3K/AKT signaling
Source: PLoS Biol. 2023 Oct 19;21(10):e3002334. doi: 10.1371/journal.pbio.3002334 (PMC10586657; doi:10.1371/journal.pbio.3002334)
Supplement: S4 Table — (XLSX) [file pbio.3002334.s012.xlsx]

## Sheet: Table S4
Supplemental Table S4: Integrated CO and DES epithelial cell clusters
Gene	Cluster	Percent of cells expressing in identified cluster	Percent of cell expressing in all other clusters	Average Log2 Fold Change	FoldChange	p_val	p_val_adj
Sprr2a3	0	0.981	0.55	1.55337	2.41297	0	0
Ctsl	0	1	0.776	1.35187	1.82756	0	0
Sprr2f	0	1	0.986	1.32786	1.7632	0	0
Mfsd4	0	0.999	0.638	1.23302	1.52035	0	0
Plac8	0	1	0.811	1.23226	1.51847	0	0
Fam213a	0	1	0.97	1.18831	1.41208	0	0
Alpl	0	0.962	0.443	1.18821	1.41184	0	0
Unc5cl	0	0.981	0.491	1.16484	1.35686	0	0
Padi2	0	0.999	0.681	1.15552	1.33522	0	0
Car2	0	1	0.968	1.05586	1.11483	0	0
Qsox1	0	1	0.71	1.00745	1.01496	0	0
Lcn2	0	1	0.999	0.993009	0.986067	0	0
Tgm2	0	0.999	0.914	0.978995	0.958432	0	0
Krt7	0	1	0.99	0.867081	0.75183	0	0
Mgst3	0	0.991	0.821	0.795474	0.632779	0	0
Ldha	0	1	1	0.669371	0.448058	0	0
Cox5a	0	1	1	0.636604	0.405264	0	0
Gapdh	0	1	1	0.611751	0.374239	0	0
Arg1	0	0.932	0.416	1.11993	1.25425	1.03052240966562e-313	0
Pgk1	0	0.999	0.933	0.763729	0.583282	4.23469456122424e-313	0
Padi1	0	1	0.977	0.824897	0.680455	0	2.15e-305
Sat1	0	1	0.999	0.805436	0.648727	1.92e-304	3.53e-300
Pkm	0	0.994	0.917	0.75229	0.56594	1.74e-302	3.19e-298
RP23-410L16.4	0	0.968	0.712	0.805485	0.648805	2.17e-301	3.98e-297
Snx5	0	1	0.984	0.655945	0.430263	4.64e-301	8.51e-297
Dbi	0	1	0.995	0.679311	0.461463	3.21e-300	5.89e-296
Eno1	0	0.995	0.931	0.705039	0.49708	3.18e-296	5.83e-292
Tmprss11d	0	0.792	0.191	0.863979	0.74646	3.81e-294	6.99e-290
Gpx1	0	1	1	0.683373	0.466998	8.11e-289	1.49e-284
Calr	0	1	1	0.680607	0.463226	2.51e-287	4.6e-283
Scml4	0	0.9	0.416	0.757137	0.573257	1.18e-283	2.17e-279
Hgfac	0	0.873	0.306	0.784895	0.616061	2.76e-281	5.07e-277
Slc16a14	0	0.708	0.133	0.836509	0.699747	1.29e-280	2.36e-276
Ahcyl2	0	1	0.941	0.655596	0.429807	4.31e-279	7.92e-275
Bace2	0	0.997	0.892	0.725391	0.526193	7.12e-274	1.31e-269
Aldoa	0	1	0.993	0.617334	0.381101	1.34e-273	2.47e-269
Lrmp	0	0.866	0.257	0.698171	0.487443	1.42e-273	2.6e-269
Serp1	0	0.998	0.951	0.654181	0.427953	2.07e-271	3.8e-267
Egln3	0	0.817	0.225	0.84464	0.713417	2.25e-268	4.13e-264
Ckmt1	0	0.989	0.897	0.666828	0.444659	6.82e-263	1.25e-258
Psmb5	0	1	0.999	0.507751	0.257811	5.85e-261	1.07e-256
Arpc5	0	1	0.989	0.540455	0.292092	4.14e-256	7.6e-252
Tspo	0	1	0.983	0.602754	0.363312	4.27e-256	7.84e-252
Sec23b	0	0.966	0.673	0.754967	0.569976	6.13e-255	1.13e-250
Cp	0	0.948	0.484	0.920013	0.846424	1.34e-254	2.46e-250
Gsr	0	0.997	0.963	0.598464	0.358159	3.5e-254	6.42e-250
Prkcdbp	0	0.909	0.575	0.944509	0.892097	1.32e-252	2.43e-248
Dhcr24	0	0.975	0.743	0.78642	0.618456	2.92e-250	5.37e-246
Serinc2	0	0.986	0.849	0.599718	0.359662	3.07e-249	5.63e-245
Pgd	0	0.952	0.757	0.64075	0.410561	3.7e-244	6.8e-240
Krt87	0	0.711	0.17	0.731751	0.535459	3.72e-243	6.83e-239
Ass1	0	0.963	0.68	0.682873	0.466315	1.78e-241	3.27e-237
Sh3bgrl2	0	0.933	0.626	0.6491	0.421331	1.99e-237	3.66e-233
Cd164	0	0.998	0.951	0.549842	0.302326	2.19e-234	4.01e-230
Trpv6	0	0.952	0.589	0.724469	0.524855	6.96e-227	1.28e-222
Prom1	0	0.992	0.842	0.648777	0.420912	3.67e-226	6.74e-222
Me1	0	0.894	0.432	0.676182	0.457223	8.65e-226	1.59e-221
Ncoa7	0	0.972	0.555	0.7325	0.536556	6.78e-225	1.24e-220
Ptp4a1	0	0.997	0.925	0.611331	0.373725	1.86e-221	3.41e-217
Hspa5	0	1	0.991	0.636167	0.404709	9.07e-219	1.66e-214
Add2	0	0.729	0.21	0.615271	0.378559	8.29e-217	1.52e-212
Tmprss4	0	0.995	0.854	0.618514	0.382559	3.71e-216	6.82e-212
Adgrg7	0	0.79	0.315	0.653752	0.427391	1.38e-214	2.54e-210
Tspan1	0	1	0.974	0.58518	0.342435	1.4e-214	2.56e-210
Cyp21a1	0	0.872	0.367	0.663455	0.440173	8.42e-214	1.55e-209
Krt12	0	0.602	0.118	0.703329	0.494672	1.34e-212	2.45e-208
Reep5	0	1	0.99	0.499096	0.249097	6.88e-211	1.26e-206
Atp1b3	0	1	0.943	0.551698	0.304371	1.16e-210	2.13e-206
Golm1	0	0.944	0.528	0.655166	0.429242	1.84e-207	3.38e-203
Ostc	0	1	0.966	0.513657	0.263844	1.15e-205	2.12e-201
Mal2	0	0.99	0.861	0.5802	0.336632	1.3e-203	2.38e-199
Tpi1	0	1	0.991	0.511409	0.26154	5.65e-203	1.04e-198
Ssr2	0	0.993	0.951	0.534587	0.285784	2.7e-202	4.95e-198
Serpinf1	0	0.839	0.324	0.661699	0.437846	2.65e-201	4.87e-197
Copz1	0	0.962	0.826	0.525811	0.276477	1.3e-199	2.38e-195
Samd9l	0	0.968	0.729	0.615837	0.379255	1.37e-199	2.51e-195
Mall	0	0.907	0.545	0.612666	0.375359	2.69e-199	4.93e-195
Fxyd4	0	1	0.958	0.685895	0.470452	7.09e-199	1.3e-194
Lgals3bp	0	0.947	0.698	0.611568	0.374016	3.29e-195	6.05e-191
Cd24a	0	1	0.999	0.509357	0.259445	7.78e-195	1.43e-190
Pls1	0	0.701	0.208	0.550319	0.302851	3.4e-193	6.24e-189
Pgam1	0	0.993	0.951	0.538129	0.289583	1.93e-191	3.54e-187
Spp1	0	0.659	0.171	0.672488	0.45224	3.02e-190	5.54e-186
Gch1	0	0.701	0.21	0.540267	0.291889	1.21e-188	2.23e-184
Lrg1	0	0.567	0.116	0.677087	0.458446	6e-186	1.1e-181
Purb	0	0.999	0.984	0.49193	0.241996	1.12e-185	2.05e-181
Tc2n	0	0.828	0.386	0.582752	0.3396	9.93e-184	1.82e-179
Lamc2	0	0.917	0.523	0.635096	0.403347	4.3e-183	7.89e-179
RP23-161B9.10	0	0.998	0.952	0.510791	0.260908	6.47e-181	1.19e-176
P4hb	0	0.997	0.981	0.538506	0.289989	1.97e-177	3.62e-173
Manf	0	0.999	0.959	0.550369	0.302907	1.81e-175	3.32e-171
Xpnpep1	0	0.962	0.788	0.511414	0.261544	2e-175	3.67e-171
Uap1	0	0.903	0.529	0.573751	0.32919	3.58e-174	6.58e-170
RP23-181J14.2	0	0.718	0.261	0.558196	0.311583	8.48e-174	1.56e-169
Prr13	0	1	0.98	0.49195	0.242015	8.63e-174	1.58e-169
Krt8	0	1	0.998	0.466467	0.217592	7.79e-173	1.43e-168
Ap3s1	0	0.982	0.826	0.484182	0.234432	3.29e-172	6.03e-168
Ugdh	0	0.837	0.439	0.583237	0.340165	5.55e-172	1.02e-167
Krt19	0	1	0.988	0.563959	0.318049	1.64e-171	3.02e-167
Fdps	0	0.878	0.502	0.702931	0.494112	7.66e-171	1.41e-166
Slc39a8	0	0.919	0.531	0.59638	0.35567	2.97e-170	5.45e-166
RP23-296D10.4	0	0.58	0.14	0.484318	0.234564	6.12e-170	1.12e-165
Cdc42	0	1	1	0.36598	0.133941	8.78e-168	1.61e-163
Fut2	0	0.872	0.481	0.574757	0.330346	6.38e-167	1.17e-162
Kap	0	0.728	0.32	1.50522	2.26569	1.3e-165	2.39e-161
Pdia6	0	0.999	0.961	0.510657	0.260771	2.18e-165	4e-161
Atp2c2	0	0.698	0.238	0.508467	0.258539	2.22e-165	4.07e-161
Bzw1	0	0.994	0.958	0.451858	0.204176	3.21e-165	5.89e-161
Atp6v1a	0	0.998	0.973	0.482074	0.232395	4.03e-164	7.4e-160
Fcgbp	0	1	0.961	0.534654	0.285855	1.72e-163	3.17e-159
Rasa4	0	0.619	0.189	0.60171	0.362055	1.76e-163	3.23e-159
Fam132a	0	0.671	0.223	0.632719	0.400333	7.78e-163	1.43e-158
Uox	0	0.827	0.605	0.793778	0.630083	7.13e-162	1.31e-157
Rnpep	0	1	0.968	0.429977	0.18488	8.99e-162	1.65e-157
Serpinb5	0	0.804	0.365	0.556503	0.309695	1.94e-161	3.56e-157
Actr3	0	0.991	0.963	0.439278	0.192965	2.82e-160	5.17e-156
Tmed10	0	1	0.998	0.387041	0.149801	4.05e-160	7.43e-156
Dusp6	0	0.882	0.466	0.602223	0.362672	1.45e-158	2.67e-154
Gfpt1	0	0.952	0.733	0.502178	0.252183	1.5e-158	2.76e-154
Rab11a	0	1	0.985	0.432529	0.187081	1.72e-158	3.16e-154
Muc1	0	1	0.955	0.486617	0.236796	2.44e-158	4.48e-154
Samd12	0	0.865	0.565	0.553128	0.305951	2.73e-157	5.01e-153
Slc12a2	0	0.964	0.739	0.561121	0.314857	3.45e-156	6.33e-152
Sprr2b	0	0.667	0.227	1.02886	1.05854	4.39e-156	8.06e-152
Chac2	0	0.95	0.771	0.528173	0.278966	4.6e-156	8.45e-152
Hspa4	0	0.978	0.906	0.480994	0.231355	7.29e-155	1.34e-150
Tpm3	0	0.995	0.914	0.483804	0.234067	3.32e-154	6.1e-150
Hsd17b2	0	0.477	0.096	0.444008	0.197143	3.42e-154	6.27e-150
Gale	0	0.787	0.38	0.529039	0.279883	4.9e-154	9e-150
Ifi44	0	0.654	0.227	0.60331	0.363983	9.57e-154	1.76e-149
Tex2	0	0.956	0.784	0.535829	0.287113	9.97e-154	1.83e-149
Galnt3	0	0.847	0.443	0.524193	0.274778	1.33e-153	2.45e-149
Gng5	0	1	1	0.362478	0.13139	1.6e-153	2.94e-149
Endod1	0	0.873	0.516	0.555179	0.308224	1.14e-152	2.09e-148
Ceacam2	0	0.513	0.121	0.349647	0.122253	4.97e-152	9.13e-148
Mkrn2os	0	0.714	0.278	0.509107	0.25919	1.07e-151	1.97e-147
Muc4	0	0.938	0.623	0.55709	0.31035	7.72e-151	1.42e-146
Cfh	0	1	0.975	0.46305	0.214415	1.32e-150	2.42e-146
Dap	0	0.987	0.91	0.464744	0.215987	1.47e-150	2.71e-146
Krt20	0	0.417	0.067	0.505078	0.255104	5.21e-150	9.57e-146
Gnb1	0	1	0.997	0.369604	0.136607	8.19e-149	1.5e-144
RP23-369M17.1	0	0.991	0.754	0.509415	0.259503	2.78e-147	5.1e-143
Ndufa4	0	1	1	0.352513	0.124265	8.12e-147	1.49e-142
Hsp90b1	0	1	0.997	0.487545	0.2377	5.02e-146	9.21e-142
Tpd52	0	0.993	0.961	0.408312	0.166719	1.09e-144	2e-140
Pdia3	0	0.998	0.994	0.428508	0.183619	1.42e-144	2.61e-140
Itgb1	0	0.977	0.825	0.478092	0.228572	2.59e-144	4.75e-140
Ifi203	0	0.767	0.322	0.536246	0.28756	2.6e-144	4.77e-140
Lin7c	0	0.923	0.691	0.470094	0.220988	1.09e-143	1.99e-139
Mrps6	0	0.954	0.817	0.505525	0.255555	2.74e-143	5.02e-139
Vdac2	0	1	0.997	0.384332	0.147711	3.98e-143	7.31e-139
Cdc42ep2	0	0.807	0.446	0.544898	0.296914	7.3e-143	1.34e-138
Cyp3a13	0	0.451	0.089	0.379681	0.144157	1.92e-142	3.53e-138
Dsc2	0	0.791	0.435	0.580342	0.336797	7.29e-142	1.34e-137
Pigr	0	0.997	0.907	0.544136	0.296084	1.09e-141	2e-137
Acsl3	0	0.788	0.376	0.546109	0.298235	1.25e-140	2.29e-136
Ssr4	0	1	1	0.350563	0.122895	4.88e-140	8.95e-136
Dynll1	0	1	1	0.369776	0.136734	9.03e-140	1.66e-135
Slc5a3	0	0.836	0.416	0.569233	0.324026	2.05e-139	3.76e-135
Idi1	0	0.807	0.375	0.541716	0.293457	7.44e-139	1.37e-134
Uba52	0	1	0.996	0.366753	0.134508	5.67e-138	1.04e-133
AC167121.2	0	0.989	0.762	0.555886	0.309009	1.98e-137	3.64e-133
Mien1	0	0.994	0.962	0.439313	0.192996	3e-137	5.5e-133
Sh3glb1	0	0.997	0.948	0.403416	0.162744	5.56e-136	1.02e-131
Wdr1	0	0.994	0.947	0.409938	0.168049	3.27e-134	6.01e-130
Lgals9	0	0.72	0.356	0.558184	0.311569	2.21e-132	4.06e-128
Fam46a	0	0.954	0.697	0.517821	0.268138	5.06e-132	9.3e-128
Sec11c	0	0.994	0.934	0.434062	0.18841	8.64e-132	1.59e-127
Slc44a4	0	0.945	0.756	0.452536	0.204789	1.15e-131	2.11e-127
Ero1l	0	0.733	0.326	0.482751	0.233048	1.34e-131	2.47e-127
B4galnt1	0	0.642	0.232	0.450783	0.203205	1.16e-130	2.12e-126
Ssr3	0	0.987	0.917	0.410732	0.168701	9.3e-130	1.71e-125
Atp5a1	0	1	1	0.303819	0.092306	1.08e-129	1.99e-125
Aktip	0	0.932	0.754	0.478574	0.229033	1.72e-128	3.16e-124
Slc39a2	0	0.948	0.759	0.489538	0.239648	4.49e-128	8.25e-124
AC155158.1	0	1	0.999	0.408322	0.166727	5.97e-128	1.1e-123
Capg	0	0.987	0.928	0.428754	0.18383	2.28e-127	4.19e-123
Naip1	0	0.847	0.5	0.493435	0.243478	1.5e-126	2.76e-122
Canx	0	1	0.987	0.379185	0.143782	3.24e-126	5.94e-122
Atp5b	0	1	1	0.309486	0.0957814	4.65e-126	8.54e-122
Ywhah	0	0.994	0.936	0.40329	0.162643	1.7e-125	3.12e-121
Prdx4	0	0.947	0.77	0.467079	0.218162	3.62e-124	6.65e-120
Aoc1	0	0.589	0.202	0.919278	0.845073	3.22e-123	5.91e-119
Mgat4a	0	0.673	0.262	0.375829	0.141247	6.75e-123	1.24e-118
Gmppb	0	0.74	0.355	0.466576	0.217694	7.82e-123	1.44e-118
Pglyrp1	0	1	0.973	0.43563	0.189774	2.06e-122	3.79e-118
Il13ra1	0	0.834	0.487	0.465554	0.216741	2.67e-122	4.89e-118
Xbp1	0	0.972	0.851	0.423494	0.179347	5.76e-122	1.06e-117
Sdcbp	0	0.998	0.992	0.3501	0.12257	3.72e-121	6.82e-117
Higd1a	0	0.964	0.825	0.458006	0.20977	1.98e-120	3.64e-116
Cib1	0	0.955	0.86	0.411828	0.169603	2.34e-120	4.29e-116
Serpinb1a	0	0.938	0.758	0.465957	0.217116	4.67e-120	8.58e-116
Tmsb10	0	1	0.998	0.383573	0.147128	1.18e-119	2.16e-115
Psmb2	0	1	0.995	0.350529	0.122871	1.29e-119	2.37e-115
Igkc	0	0.454	0.111	0.825114	0.680813	1.78e-119	3.28e-115
Ralbp1	0	0.999	0.994	0.366627	0.134415	3.8e-119	6.99e-115
Fam3c	0	0.953	0.806	0.458381	0.210113	4.73e-118	8.68e-114
Ceacam1	0	0.945	0.667	0.458026	0.209788	1.02e-117	1.87e-113
Arhgdib	0	0.869	0.576	0.500379	0.250379	2.7e-117	4.96e-113
Pwwp2a	0	0.864	0.603	0.454442	0.206517	7.88e-117	1.45e-112
RP23-431F3.1	0	0.64	0.266	0.423946	0.17973	1.82e-116	3.34e-112
Cftr	0	0.885	0.598	0.461177	0.212684	2.98e-116	5.46e-112
Ttc9	0	0.701	0.319	0.456541	0.20843	3.51e-116	6.44e-112
Snx7	0	0.851	0.528	0.458149	0.2099	1.23e-115	2.25e-111
Ndufs2	0	0.99	0.934	0.367015	0.1347	2.3e-115	4.21e-111
Map2k1	0	0.802	0.488	0.450251	0.202726	2.47e-115	4.54e-111
Rrbp1	0	0.999	0.983	0.386732	0.149562	8.13e-115	1.49e-110
Bsg	0	1	1	0.301526	0.0909181	1.25e-114	2.3e-110
Tmbim6	0	1	1	0.292352	0.0854699	4.08e-114	7.49e-110
Mlph	0	0.829	0.521	0.468665	0.219647	1.7e-113	3.12e-109
Psme2	0	0.999	0.976	0.378984	0.143629	6.38e-113	1.17e-108
Fndc3a	0	0.928	0.745	0.415639	0.172756	3.97e-112	7.29e-108
Spcs2	0	1	0.996	0.347492	0.120751	6.04e-112	1.11e-107
Mvd	0	0.609	0.243	0.44728	0.20006	1.18e-111	2.17e-107
Arpc3	0	1	0.997	0.314665	0.099014	1.41e-111	2.59e-107
Adgre5	0	0.592	0.227	0.400798	0.160639	6.31e-111	1.16e-106
Sec61b	0	1	1	0.347177	0.120532	9.49e-111	1.74e-106
Aqp4	0	0.494	0.146	0.59434	0.35324	1.75e-110	3.21e-106
Pea15a	0	0.894	0.669	0.476832	0.227369	1.93e-110	3.53e-106
Sephs2	0	0.767	0.467	0.427882	0.183083	3.35e-110	6.15e-106
Ap1s1	0	0.952	0.804	0.400333	0.160267	8.13e-110	1.49e-105
Capzb	0	0.993	0.981	0.331507	0.109897	1e-109	1.84e-105
Dad1	0	1	0.999	0.325677	0.106066	1.17e-109	2.15e-105
Sec61g	0	1	1	0.302068	0.0912448	5.68e-109	1.04e-104
Stk32a	0	0.305	0.046	0.257347	0.0662276	1.19e-108	2.18e-104
Asah1	0	0.954	0.829	0.4113	0.169167	2.58e-108	4.73e-104
Slc31a1	0	0.872	0.584	0.420995	0.177236	3.96e-108	7.27e-104
Skp1a	0	1	0.998	0.328066	0.107627	2.16e-107	3.97e-103
Cltc	0	0.995	0.943	0.351534	0.123576	4.79e-107	8.8e-103
Nus1	0	0.892	0.631	0.406434	0.165189	7.04e-107	1.29e-102
Greb1	0	0.71	0.324	0.412172	0.169886	1.73e-106	3.18e-102
Ccni	0	0.952	0.844	0.376591	0.141821	3.76e-106	6.91e-102
Trp53inp2	0	0.683	0.309	0.432788	0.187305	5.21e-106	9.57e-102
Trp53inp1	0	0.8	0.544	0.504142	0.254159	3.9e-104	7.16e-100
Ctsa	0	0.964	0.818	0.367978	0.135408	4.6e-104	8.44e-100
Plcxd3	0	0.328	0.061	0.318223	0.101266	1.32e-102	2.42e-98
Akr1c19	0	0.899	0.733	0.474711	0.225351	1.33e-102	2.45e-98
Ctsh	0	0.994	0.961	0.366812	0.134551	1.37e-102	2.51e-98
Gmds	0	0.963	0.901	0.384569	0.147893	3.01e-102	5.53e-98
Cox7a2	0	1	1	0.296726	0.0880461	7.85e-102	1.44e-97
Mndal	0	0.651	0.285	0.461913	0.213364	1.75e-101	3.21e-97
Clint1	0	0.998	0.978	0.335218	0.112371	2.56e-101	4.71e-97
Eif4g2	0	1	0.999	0.303149	0.0918995	3.78e-101	6.94e-97
Cxadr	0	0.935	0.757	0.390805	0.152729	7.24e-101	1.33e-96
Ctsc	0	0.913	0.625	0.401259	0.161009	8.45e-101	1.55e-96
Fut9	0	0.994	0.952	0.38579	0.148834	8.46e-101	1.55e-96
Pdlim7	0	0.929	0.745	0.414112	0.171489	1.33e-99	2.44e-95
Paox	0	0.929	0.709	0.408755	0.167081	3.81e-99	7e-95
Atp5c1	0	1	1	0.279328	0.0780244	5.9e-99	1.08e-94
Mgat2	0	0.93	0.755	0.395842	0.156691	1.71e-98	3.14e-94
Urah	0	0.981	0.884	0.392082	0.153728	8.26e-98	1.52e-93
Ank	0	0.939	0.798	0.419711	0.176157	5.22e-97	9.59e-93
Edem1	0	0.7	0.352	0.396185	0.156962	1.39e-96	2.56e-92
C3	0	1	0.987	0.370884	0.137555	1.64e-96	3e-92
Stx7	0	0.873	0.618	0.384745	0.148028	5.05e-96	9.27e-92
Agmo	0	0.607	0.269	0.373053	0.139168	5.8e-96	1.06e-91
Bmyc	0	0.826	0.59	0.47202	0.222803	9.11e-96	1.67e-91
Ybx1	0	1	1	0.266985	0.071281	1.01e-95	1.86e-91
Car9	0	0.509	0.186	0.422387	0.178411	5.12e-95	9.4e-91
Atp6v1g1	0	0.999	0.977	0.310484	0.0964006	8.9e-95	1.63e-90
Lamp1	0	0.997	0.992	0.295541	0.0873444	1.16e-94	2.14e-90
Arpc4	0	0.953	0.83	0.358664	0.12864	2.43e-94	4.46e-90
Dazap2	0	0.998	0.987	0.318328	0.101333	5.77e-94	1.06e-89
Arfgef3	0	0.525	0.188	0.330034	0.108922	6.77e-94	1.24e-89
Cux1	0	0.96	0.844	0.373239	0.139307	1.4e-93	2.56e-89
Rdh10	0	0.981	0.832	0.433618	0.188025	7.17e-93	1.32e-88
Tmem45b	0	0.974	0.914	0.398235	0.158591	5.46e-92	1e-87
St13	0	0.999	0.989	0.329259	0.108412	6.8e-92	1.25e-87
Ap2s1	0	0.984	0.933	0.342193	0.117096	7.55e-92	1.39e-87
Nckap1	0	0.956	0.821	0.361527	0.130701	7.92e-92	1.45e-87
Rtn3	0	0.979	0.93	0.328659	0.108017	1.96e-91	3.61e-87
Fgl2	0	0.71	0.35	0.269223	0.0724808	4.19e-91	7.7e-87
Pip4k2a	0	0.416	0.12	0.299531	0.0897189	9.5e-91	1.74e-86
Ccng1	0	0.808	0.595	0.443804	0.196962	1.24e-90	2.27e-86
Mtmr2	0	0.83	0.56	0.402543	0.162041	1.39e-90	2.56e-86
Aqp5	0	0.989	0.885	0.414823	0.172078	1.42e-90	2.61e-86
Galnt12	0	0.797	0.492	0.390737	0.152675	6.32e-90	1.16e-85
Arl1	0	0.967	0.903	0.339789	0.115456	7.91e-90	1.45e-85
Pcdh17	0	0.464	0.153	0.412186	0.169898	1.09e-89	2e-85
Cd14	0	0.995	0.947	0.367352	0.134947	3.46e-89	6.36e-85
Hspa8	0	1	1	0.266533	0.0710398	1.94e-88	3.57e-84
Pmepa1	0	0.998	0.969	0.339732	0.115418	2.57e-88	4.72e-84
Oas1a	0	0.545	0.224	0.342647	0.117407	7.79e-88	1.43e-83
Flnb	0	0.807	0.523	0.412316	0.170004	1.16e-87	2.12e-83
RP24-227O16.1	0	0.76	0.463	0.451449	0.203806	2.54e-87	4.66e-83
Mx1	0	0.435	0.141	0.339635	0.115352	2.89e-87	5.31e-83
RP24-181G14.2	0	0.435	0.146	0.361465	0.130657	4.41e-87	8.11e-83
Tram1	0	0.966	0.88	0.35394	0.125274	5.4e-87	9.92e-83
Fuca1	0	0.991	0.958	0.32726	0.107099	1.26e-86	2.31e-82
Sprr1a	0	0.776	0.442	0.607306	0.36882	1.41e-86	2.58e-82
Rbm47	0	0.954	0.841	0.35197	0.123883	1.47e-86	2.7e-82
Rpn2	0	0.986	0.96	0.325018	0.105637	2.67e-86	4.9e-82
Mdh1	0	0.995	0.993	0.303251	0.0919612	3.45e-86	6.34e-82
Ncam1	0	0.711	0.36	0.355779	0.126579	4.25e-86	7.8e-82
Sh3bgrl3	0	0.998	0.988	0.322432	0.103962	5.37e-86	9.86e-82
Tmem213	0	1	0.99	0.325104	0.105692	1.15e-85	2.11e-81
Msmo1	0	0.823	0.494	0.402796	0.162245	3.54e-85	6.5e-81
Surf4	0	0.923	0.794	0.369734	0.136703	5.11e-85	9.38e-81
Atp10b	0	0.893	0.63	0.363601	0.132206	6.53e-85	1.2e-80
Ctla2a	0	0.411	0.122	0.453496	0.205659	7.8e-85	1.43e-80
AC115293.2	0	0.339	0.082	0.273219	0.0746487	1.19e-84	2.18e-80
Hmgcr	0	0.726	0.379	0.355913	0.126674	3.03e-84	5.56e-80
Rhoa	0	1	0.997	0.269279	0.072511	5.81e-84	1.07e-79
Capza1	0	0.954	0.844	0.331555	0.109929	6.3e-84	1.16e-79
Tmem14c	0	0.984	0.897	0.340239	0.115763	7.85e-84	1.44e-79
Chn2	0	0.491	0.181	0.319951	0.102369	8.56e-84	1.57e-79
Txnrd1	0	0.961	0.85	0.358318	0.128392	1.03e-83	1.9e-79
Ehd4	0	0.791	0.465	0.371282	0.13785	6.39e-83	1.17e-78
Cbx5	0	0.945	0.822	0.345913	0.119656	1.07e-82	1.96e-78
Nucb1	0	0.922	0.743	0.361365	0.130584	2.53e-82	4.65e-78
Fuom	0	0.986	0.934	0.378792	0.143483	4.7e-82	8.62e-78
Cbr2	0	1	0.99	0.325099	0.10569	7.27e-82	1.34e-77
Car5b	0	0.764	0.453	0.361852	0.130937	7.31e-82	1.34e-77
Pak1ip1	0	0.932	0.829	0.332047	0.110255	9.5e-82	1.74e-77
Hbb-bs	0	1	0.978	0.327833	0.107474	4.53e-81	8.32e-77
Cmpk1	0	0.959	0.842	0.332493	0.110552	7.2e-81	1.32e-76
Adam9	0	0.731	0.429	0.366866	0.134591	1.41e-80	2.59e-76
Gnai2	0	0.999	0.996	0.279503	0.0781219	1.42e-80	2.62e-76
Il1f8	0	0.485	0.184	0.31495	0.0991935	1.56e-80	2.86e-76
Adam10	0	0.93	0.776	0.333876	0.111473	2e-80	3.67e-76
Cmas	0	0.808	0.542	0.362846	0.131657	6.52e-80	1.2e-75
Arf4	0	0.999	0.99	0.30893	0.0954379	8.42e-80	1.55e-75
Fam184b	0	0.388	0.117	0.28425	0.0807981	2.03e-79	3.72e-75
Cyp51	0	0.742	0.411	0.395094	0.156099	2.96e-79	5.43e-75
Ndufv3	0	0.99	0.977	0.302619	0.0915782	3.87e-79	7.11e-75
Twf1	0	0.905	0.731	0.349243	0.121971	4.73e-79	8.69e-75
Tnfrsf21	0	0.693	0.364	0.347112	0.120487	5.93e-79	1.09e-74
RP23-123N23.5	0	1	1	0.255401	0.0652298	1.71e-78	3.14e-74
Oasl2	0	0.688	0.45	0.47347	0.224174	2.99e-78	5.49e-74
Ccl28	0	0.626	0.32	0.420934	0.177185	3.09e-78	5.67e-74
Rac1	0	0.994	0.984	0.28147	0.0792254	3.78e-78	6.94e-74
Fdft1	0	0.736	0.426	0.393766	0.155052	4.16e-78	7.63e-74
Shisa5	0	0.913	0.751	0.354285	0.125518	4.55e-78	8.36e-74
Slc40a1	0	0.995	0.962	0.329181	0.10836	4.59e-78	8.42e-74
Stt3b	0	0.938	0.797	0.324944	0.105588	1.15e-77	2.11e-73
Tmco1	0	0.986	0.965	0.301311	0.0907886	1.94e-77	3.55e-73
Rpn1	0	0.992	0.967	0.311498	0.0970311	2.63e-77	4.84e-73
Rab21	0	0.958	0.908	0.304972	0.0930081	2.73e-77	5.01e-73
Slc39a4	0	0.993	0.966	0.360995	0.130318	2.88e-77	5.28e-73
Slc16a1	0	0.751	0.461	0.378806	0.143494	5.92e-77	1.09e-72
Rtp4	0	0.773	0.526	0.468709	0.219688	1.77e-76	3.26e-72
Mydgf	0	0.956	0.855	0.326283	0.106461	2.13e-76	3.92e-72
Polk	0	0.581	0.264	0.313771	0.0984525	5.32e-76	9.77e-72
Capn5	0	0.876	0.662	0.371293	0.137859	6.08e-76	1.12e-71
Pank3	0	0.788	0.527	0.354835	0.125908	7.26e-76	1.33e-71
Nqo1	0	0.47	0.182	0.297748	0.0886541	8.75e-76	1.61e-71
Chp1	0	0.844	0.554	0.33029	0.109092	1.23e-75	2.26e-71
Bend4	0	0.427	0.149	0.30046	0.090276	3.99e-75	7.32e-71
Iqgap2	0	0.862	0.625	0.371958	0.138353	7.63e-75	1.4e-70
Chmp5	0	0.992	0.962	0.283843	0.080567	1.91e-74	3.5e-70
Myo1g	0	0.329	0.087	0.258161	0.0666471	2.02e-74	3.7e-70
Pde3b	0	0.467	0.176	0.300121	0.0900726	2.21e-74	4.06e-70
Lap3	0	0.989	0.962	0.317259	0.100653	2.64e-74	4.84e-70
Car12	0	0.847	0.707	0.478652	0.229108	4.07e-74	7.48e-70
Rab1a	0	0.978	0.948	0.285989	0.0817895	6.04e-74	1.11e-69
Ttc39a	0	0.643	0.331	0.313107	0.0980357	8.14e-74	1.49e-69
Tm9sf3	0	0.997	0.993	0.258935	0.0670472	1.21e-73	2.22e-69
Snx3	0	0.979	0.923	0.290768	0.0845459	1.28e-73	2.34e-69
Ctsd	0	0.993	0.943	0.295795	0.0874947	2.18e-73	4e-69
Ctsb	0	0.999	0.997	0.271878	0.0739176	2.74e-73	5.03e-69
Prdx5	0	1	0.995	0.280997	0.0789595	3.95e-73	7.26e-69
Crk	0	0.899	0.743	0.329773	0.10875	6.31e-73	1.16e-68
Rnf213	0	0.772	0.531	0.40237	0.161902	1.15e-72	2.12e-68
Peg10	0	0.313	0.081	0.560109	0.313722	1.35e-72	2.47e-68
Abracl	0	0.997	0.987	0.268371	0.0720231	1.85e-72	3.4e-68
Alcam	0	1	0.991	0.274229	0.0752014	2.04e-72	3.75e-68
Perp	0	0.994	0.942	0.277571	0.0770456	3.22e-72	5.9e-68
Tmem167	0	0.976	0.919	0.283928	0.0806151	6.44e-72	1.18e-67
Plpp2	0	0.976	0.929	0.29744	0.0884704	7.42e-72	1.36e-67
Tmprss11g	0	0.572	0.263	0.346114	0.119795	1.04e-71	1.92e-67
Slc28a3	0	0.931	0.751	0.334391	0.111817	1.36e-71	2.5e-67
Ostf1	0	0.97	0.9	0.297638	0.0885883	2.75e-71	5.05e-67
Vasp	0	0.911	0.789	0.325019	0.105637	3.07e-71	5.64e-67
AC102506.1	0	0.552	0.257	0.303619	0.0921846	4.84e-71	8.89e-67
Calm1	0	1	0.998	0.283369	0.0802978	7.03e-71	1.29e-66
Card10	0	0.545	0.267	0.344325	0.11856	7.34e-71	1.35e-66
Tmsb4x	0	1	1	0.251593	0.063299	8.96e-71	1.65e-66
Atp6v0a1	0	0.632	0.326	0.304063	0.092454	2.63e-70	4.83e-66
Crip1	0	1	0.999	0.271215	0.0735575	1.26e-69	2.31e-65
Lpar1	0	0.833	0.582	0.353025	0.124626	5.16e-69	9.47e-65
Sdf2l1	0	0.763	0.49	0.377252	0.142319	8.25e-69	1.51e-64
B3gnt3	0	0.595	0.301	0.310993	0.0967169	8.46e-69	1.55e-64
Tbc1d10b	0	0.648	0.363	0.326263	0.106447	1.64e-68	3.01e-64
S100a6	0	0.979	0.867	0.285007	0.0812291	1.88e-68	3.44e-64
Cda	0	0.878	0.685	0.339837	0.115489	4.88e-68	8.96e-64
Krt84	0	0.561	0.268	0.708285	0.501667	6.21e-68	1.14e-63
Abi1	0	0.925	0.775	0.307	0.0942488	1.2e-67	2.2e-63
Gng12	0	1	1	0.314043	0.0986229	1.34e-67	2.46e-63
Oas3	0	0.33	0.096	0.25242	0.0637156	1.72e-67	3.15e-63
Naaa	0	0.844	0.623	0.340503	0.115943	1.89e-67	3.47e-63
Tor2a	0	0.761	0.494	0.323222	0.104473	2.28e-67	4.18e-63
Alg14	0	0.68	0.403	0.329623	0.108651	1.65e-66	3.02e-62
Psap	0	0.994	0.986	0.278032	0.0773019	1.65e-66	3.03e-62
Ssr1	0	0.945	0.853	0.29911	0.0894668	1.86e-66	3.41e-62
Slc35g1	0	0.83	0.584	0.342512	0.117314	2.59e-66	4.75e-62
Rnf180	0	0.737	0.476	0.343464	0.117968	4.84e-66	8.89e-62
Mlx	0	0.653	0.382	0.313403	0.0982212	5.47e-66	1e-61
Rap1b	0	0.975	0.917	0.289189	0.0836303	1.01e-65	1.86e-61
Lum	0	0.689	0.382	0.301245	0.0907483	1.02e-65	1.87e-61
Selt	0	0.911	0.768	0.309932	0.096058	1.37e-65	2.52e-61
Epsti1	0	0.946	0.82	0.310776	0.096582	1.4e-65	2.58e-61
Dctn4	0	0.909	0.79	0.300589	0.0903539	1.79e-65	3.28e-61
Pla2g2e	0	0.822	0.641	0.43642	0.190462	2.06e-65	3.79e-61
Ddost	0	0.993	0.973	0.269631	0.072701	5.2e-65	9.56e-61
Magt1	0	0.937	0.807	0.315272	0.0993967	8.84e-65	1.62e-60
Clptm1l	0	0.917	0.793	0.302551	0.0915369	9.11e-65	1.67e-60
Oasl1	0	0.494	0.216	0.337143	0.113666	1.4e-64	2.58e-60
Il4ra	0	0.648	0.351	0.327426	0.107208	1.41e-64	2.59e-60
Pitpna	0	0.931	0.822	0.296916	0.0881593	2.64e-64	4.85e-60
Atp6v0b	0	0.97	0.938	0.267871	0.0717546	4.86e-64	8.93e-60
Cyp2j6	0	0.752	0.485	0.310658	0.0965085	5.61e-64	1.03e-59
Nme1	0	0.995	0.985	0.289933	0.0840611	6.03e-64	1.11e-59
Srp72	0	0.956	0.873	0.287532	0.0826746	6.7e-64	1.23e-59
Atp6v1e1	0	0.982	0.938	0.267675	0.0716497	6.76e-64	1.24e-59
Sqle	0	0.568	0.274	0.276519	0.076463	7.19e-64	1.32e-59
RP23-355G2.4	0	0.351	0.116	0.268868	0.07229	9.63e-64	1.77e-59
Col3a1	0	0.61	0.311	0.271285	0.0735953	2e-63	3.67e-59
Nudt19	0	0.638	0.354	0.325804	0.106148	2.77e-63	5.09e-59
Uba1	0	0.913	0.808	0.3087	0.0952955	3.23e-63	5.93e-59
Igha	0	0.304	0.087	0.50783	0.257891	3.06e-62	5.61e-58
Ift172	0	0.819	0.597	0.324797	0.105493	3.42e-62	6.28e-58
Plekhb2	0	0.946	0.844	0.287068	0.0824082	5.35e-62	9.82e-58
Casp7	0	0.724	0.463	0.305376	0.0932548	1.62e-61	2.97e-57
Irgm1	0	0.638	0.36	0.339323	0.11514	1.7e-61	3.12e-57
Sft2d2	0	0.86	0.665	0.309835	0.0959978	1.72e-61	3.16e-57
Tmcc3	0	0.83	0.575	0.310837	0.0966194	2.51e-61	4.61e-57
Tusc3	0	0.872	0.721	0.316758	0.100336	3.15e-61	5.78e-57
Capza2	0	0.991	0.977	0.255683	0.065374	5.9e-61	1.08e-56
Las1l	0	0.913	0.706	0.273621	0.0748683	6.3e-61	1.16e-56
Ak3	0	0.899	0.752	0.293873	0.0863611	2.07e-60	3.8e-56
Gss	0	0.657	0.387	0.306705	0.0940682	3.07e-60	5.63e-56
Hsd17b11	0	0.947	0.865	0.303935	0.0923764	7.26e-60	1.33e-55
Tfrc	0	0.772	0.505	0.316301	0.100047	7.51e-60	1.38e-55
C1galt1	0	0.811	0.585	0.310468	0.0963904	1.62e-59	2.97e-55
Wasl	0	0.917	0.774	0.302524	0.0915209	2.52e-59	4.63e-55
Itgb8	0	0.482	0.212	0.258359	0.0667492	2.7e-59	4.95e-55
Sppl2a	0	0.944	0.834	0.291129	0.0847562	3.05e-59	5.6e-55
Lrrc59	0	0.83	0.617	0.325207	0.105759	3.79e-59	6.96e-55
Iigp1	0	0.553	0.275	0.286749	0.0822249	4.33e-59	7.96e-55
Coro2a	0	0.731	0.486	0.331851	0.110125	4.95e-59	9.08e-55
Htatip2	0	0.548	0.28	0.274159	0.0751632	2.74e-58	5.04e-54
Ccdc88b	0	0.487	0.224	0.250184	0.0625919	2.89e-58	5.31e-54
Plch1	0	0.606	0.328	0.269247	0.072494	4.33e-58	7.95e-54
Acat2	0	0.622	0.363	0.340251	0.11577	7.36e-58	1.35e-53
Skap2	0	0.833	0.626	0.298079	0.0888513	8.61e-58	1.58e-53
Ifngr2	0	0.901	0.774	0.290147	0.0841855	1.23e-57	2.26e-53
Anxa3	0	0.909	0.734	0.31388	0.0985208	1.74e-57	3.19e-53
Tmed7	0	0.938	0.84	0.28146	0.0792199	1.78e-57	3.27e-53
Cgnl1	0	0.827	0.606	0.330586	0.109287	2.46e-57	4.51e-53
Sec63	0	0.88	0.704	0.296537	0.0879343	2.46e-57	4.51e-53
Uso1	0	0.758	0.515	0.307316	0.0944433	2.51e-57	4.62e-53
Ugp2	0	0.899	0.769	0.291671	0.0850722	4.45e-57	8.18e-53
Acer3	0	0.943	0.846	0.297172	0.0883112	6.19e-57	1.14e-52
Ubxn4	0	0.916	0.781	0.29677	0.0880727	9.72e-57	1.78e-52
RP23-429P18.4	0	1	0.978	0.288026	0.0829591	1.12e-56	2.06e-52
Cotl1	0	0.697	0.43	0.307247	0.0944009	1.22e-56	2.24e-52
Gdpd1	0	0.724	0.479	0.30887	0.0954009	1.28e-56	2.36e-52
Stt3a	0	0.95	0.857	0.280376	0.0786104	1.3e-56	2.38e-52
Ankrd46	0	0.718	0.467	0.30492	0.0929761	1.49e-56	2.74e-52
Rab32	0	0.798	0.584	0.296071	0.0876578	2.09e-56	3.84e-52
Dnajc3	0	0.954	0.894	0.29711	0.0882741	2.86e-56	5.25e-52
Morf4l2	0	0.989	0.964	0.250948	0.0629748	3.27e-56	6.01e-52
Rhoq	0	0.781	0.551	0.308719	0.0953073	4.99e-56	9.15e-52
Slc37a1	0	0.68	0.432	0.301974	0.0911884	8.87e-56	1.63e-51
Pgp	0	0.687	0.423	0.290674	0.0844915	1.04e-55	1.91e-51
Ufm1	0	0.884	0.756	0.285732	0.0816427	1.08e-55	1.99e-51
Ddx39	0	0.815	0.602	0.313848	0.0985005	1.3e-55	2.38e-51
Rabgap1l	0	0.853	0.698	0.306531	0.0939611	1.54e-55	2.83e-51
RP23-452K4.2	0	0.783	0.573	0.299924	0.0899546	1.71e-55	3.14e-51
Prelid2	0	0.514	0.251	0.274152	0.0751593	2.26e-55	4.14e-51
Pxdn	0	0.521	0.257	0.266588	0.071069	8.08e-55	1.48e-50
Gda	0	0.818	0.552	0.260904	0.0680708	1.03e-54	1.9e-50
Nars	0	0.896	0.758	0.288148	0.0830295	1.11e-54	2.04e-50
RP24-567O8.3	0	0.575	0.309	0.270111	0.0729602	2.09e-54	3.83e-50
Tmem173	0	0.868	0.707	0.32527	0.105801	2.35e-54	4.31e-50
Vdac1	0	0.972	0.936	0.264163	0.0697819	2.41e-54	4.43e-50
Atp2c1	0	0.854	0.699	0.307281	0.0944215	3e-54	5.51e-50
Myef2	0	0.607	0.346	0.296084	0.0876655	6.25e-54	1.15e-49
AC164564.3	0	0.875	0.645	0.272651	0.0743388	8.85e-54	1.63e-49
Egln1	0	0.938	0.872	0.313178	0.0980803	9.63e-54	1.77e-49
Rps6ka4	0	0.577	0.317	0.27722	0.0768508	1.11e-53	2.03e-49
Trip12	0	0.915	0.8	0.278926	0.0777996	1.16e-53	2.12e-49
Fbxo28	0	0.766	0.562	0.292673	0.0856573	1.18e-53	2.16e-49
Oas2	0	0.448	0.212	0.287872	0.0828703	1.38e-53	2.53e-49
Hsd17b12	0	0.864	0.748	0.290419	0.0843434	1.97e-53	3.63e-49
Copb1	0	0.904	0.764	0.298233	0.0889428	2.22e-53	4.07e-49
Tmem9b	0	0.756	0.548	0.286681	0.0821861	2.5e-53	4.58e-49
Trim12c	0	0.573	0.303	0.256543	0.0658141	3.47e-53	6.38e-49
Ctnna1	0	0.968	0.911	0.266575	0.071062	3.78e-53	6.94e-49
Plekha2	0	0.705	0.448	0.272967	0.0745107	1.21e-52	2.22e-48
G6pdx	0	0.865	0.695	0.28867	0.0833302	1.29e-52	2.37e-48
Cyc1	0	0.982	0.952	0.255094	0.0650731	2.1e-52	3.85e-48
Snap23	0	0.764	0.542	0.281171	0.0790569	2.79e-52	5.12e-48
Sptbn1	0	0.975	0.933	0.263993	0.0696923	6.91e-52	1.27e-47
Cacfd1	0	0.758	0.525	0.281552	0.0792715	7.77e-52	1.43e-47
Dpp9	0	0.537	0.286	0.26311	0.069227	7.8e-52	1.43e-47
Lad1	0	0.875	0.727	0.286022	0.0818086	1.1e-51	2.02e-47
RP23-35L3.1	0	0.627	0.361	0.315275	0.0993986	1.84e-51	3.38e-47
Dhrs9	0	0.882	0.743	0.293064	0.0858867	1.85e-51	3.4e-47
Apobr	0	0.454	0.211	0.266683	0.0711199	2.32e-51	4.25e-47
Ly6a	0	0.982	0.929	0.357707	0.127954	4.67e-51	8.57e-47
Mgat4c	0	0.294	0.102	0.401858	0.16149	2.12e-50	3.89e-46
Hdlbp	0	0.948	0.871	0.277989	0.0772779	2.94e-50	5.39e-46
Baz1a	0	0.761	0.524	0.289455	0.0837842	4.28e-50	7.85e-46
Padi4	0	0.851	0.635	0.278257	0.0774267	5.71e-50	1.05e-45
Gstp1	0	0.788	0.605	0.293183	0.0859563	6.33e-50	1.16e-45
Mboat2	0	0.812	0.626	0.2879	0.0828862	9.89e-50	1.82e-45
Rgs3	0	0.495	0.249	0.252879	0.0639476	2.86e-49	5.26e-45
Sgsm1	0	0.549	0.297	0.262687	0.0690047	3.42e-49	6.27e-45
Itgam	0	0.82	0.594	0.304499	0.0927198	3.87e-49	7.11e-45
Ovol2	0	0.694	0.475	0.294878	0.0869531	4.56e-49	8.38e-45
Ncstn	0	0.837	0.676	0.27433	0.0752569	6.18e-49	1.13e-44
Tmbim1	0	0.857	0.678	0.288458	0.0832079	7.66e-49	1.41e-44
Mettl9	0	0.937	0.844	0.26821	0.0719364	3.12e-48	5.73e-44
Ralb	0	0.625	0.371	0.257357	0.0662329	3.51e-48	6.45e-44
Dtx3l	0	0.647	0.411	0.284358	0.0808594	7.34e-48	1.35e-43
Ssx2ip	0	0.61	0.368	0.300102	0.090061	8.99e-48	1.65e-43
Pdia4	0	0.956	0.886	0.269903	0.0728478	1.3e-47	2.39e-43
Abca3	0	0.856	0.694	0.267842	0.0717391	1.36e-47	2.5e-43
Erp44	0	0.896	0.773	0.259853	0.0675238	2.81e-47	5.15e-43
Cdk14	0	0.766	0.555	0.272837	0.0744402	1.07e-46	1.96e-42
Slc35b1	0	0.708	0.506	0.286604	0.0821421	1.12e-46	2.05e-42
Lama5	0	0.727	0.502	0.28647	0.0820651	1.14e-46	2.1e-42
Deptor	0	0.579	0.328	0.25234	0.0636756	1.4e-46	2.58e-42
Gusb	0	0.818	0.655	0.270207	0.0730119	2.11e-46	3.88e-42
Herpud1	0	0.655	0.433	0.301479	0.0908894	3.5e-46	6.42e-42
Bak1	0	0.79	0.593	0.274965	0.0756059	5.38e-46	9.87e-42
Derl2	0	0.817	0.653	0.258705	0.0669284	5.95e-45	1.09e-40
Psmd2	0	0.92	0.824	0.252687	0.0638508	6.88e-45	1.26e-40
Isg15	0	0.444	0.22	0.33425	0.111723	1.84e-44	3.38e-40
Vimp	0	0.931	0.859	0.254908	0.0649783	4.64e-44	8.53e-40
Vps35	0	0.865	0.724	0.256844	0.065969	4.82e-44	8.85e-40
Tulp4	0	0.764	0.584	0.271062	0.0734746	1.81e-43	3.33e-39
Dnajb11	0	0.814	0.63	0.267067	0.0713249	6.27e-43	1.15e-38
Pik3r3	0	0.614	0.397	0.267566	0.0715916	6.54e-43	1.2e-38
Akirin1	0	0.772	0.596	0.263925	0.0696563	1.23e-42	2.27e-38
Lman1	0	0.911	0.813	0.253374	0.0641985	5.37e-42	9.86e-38
Stat1	0	0.554	0.335	0.284609	0.0810021	6.26e-42	1.15e-37
Casp8	0	0.789	0.603	0.258487	0.0668153	1.13e-41	2.08e-37
Gorasp2	0	0.838	0.703	0.255351	0.0652044	1.59e-41	2.91e-37
Spink12	0	0.985	0.942	0.367867	0.135326	1.66e-41	3.05e-37
Shisa2	0	0.724	0.53	0.306744	0.0940917	2e-41	3.66e-37
Acp5	0	0.882	0.77	0.253869	0.0644493	2.29e-41	4.21e-37
Aff4	0	0.917	0.823	0.252841	0.0639287	2.85e-41	5.23e-37
Ddit4	0	0.672	0.459	0.291402	0.084915	4.43e-41	8.13e-37
Nsdhl	0	0.546	0.341	0.264982	0.0702154	1.12e-40	2.06e-36
Cttn	0	0.896	0.798	0.251697	0.0633515	1.45e-40	2.66e-36
Sprr2d	0	0.195	0.053	0.296299	0.0877928	4.17e-40	7.65e-36
Tmem56	0	0.423	0.221	0.257111	0.0661059	5.54e-40	1.02e-35
Bnip3	0	0.414	0.231	0.301557	0.0909366	7.39e-40	1.36e-35
Tns1	0	0.618	0.382	0.256855	0.0659746	8.93e-40	1.64e-35
Derl1	0	0.814	0.631	0.254525	0.0647827	1.7e-39	3.12e-35
Oxct1	0	0.89	0.76	0.255818	0.0654427	3.71e-39	6.82e-35
Ada	0	0.476	0.272	0.275132	0.0756979	1.82e-38	3.35e-34
Creld2	0	0.615	0.399	0.270143	0.0729774	2.89e-38	5.3e-34
Dgat2	0	0.947	0.863	0.250866	0.0629339	3.93e-37	7.21e-33
Eea1	0	0.745	0.568	0.267691	0.0716584	2.83e-35	5.2e-31
Ifi27l2a	0	0.476	0.28	0.312326	0.0975474	1.89e-31	3.48e-27
Apobec2	0	0.647	0.477	0.335554	0.112597	9.01e-29	1.65e-24
Ifit1	0	0.49	0.338	0.460401	0.211969	4.88e-27	8.96e-23
Ccnd1	0	0.843	0.716	0.25682	0.0659566	2.5e-26	4.6e-22
Jchain	0	0.116	0.033	0.294491	0.0867247	7.6e-22	1.4e-17
Klf6	1	0.998	0.5	1.96002	3.84168	0	0
Phlda1	1	0.983	0.435	1.95615	3.82654	0	0
Hbegf	1	0.946	0.304	1.85923	3.45675	0	0
Tnfaip3	1	0.86	0.125	1.81542	3.29576	0	0
Fosb	1	0.981	0.275	1.73736	3.01842	0	0
Ifrd1	1	0.967	0.542	1.68314	2.83295	0	0
Egr1	1	0.989	0.332	1.64349	2.70105	0	0
Ier3	1	1	0.709	1.6206	2.62635	0	0
Fos	1	0.998	0.644	1.56601	2.45238	0	0
Tnip3	1	0.589	0.051	1.50707	2.27126	0	0
Zfp36	1	0.991	0.456	1.49781	2.24344	0	0
Neat1	1	0.999	0.858	1.43222	2.05124	0	0
Ncoa7	1	0.987	0.557	1.43146	2.04908	0	0
RP23-310J6.1	1	0.993	0.812	1.36136	1.85329	0	0
Nfkbiz	1	0.981	0.654	1.34506	1.80917	0	0
Hmgcs1	1	0.956	0.495	1.32769	1.76276	0	0
Dnajb1	1	0.97	0.55	1.32499	1.75561	0	0
Cyr61	1	0.982	0.371	1.3219	1.74743	0	0
RP23-148L8.3	1	0.921	0.615	1.30563	1.70466	0	0
Insig1	1	0.912	0.358	1.2984	1.68585	0	0
Btg2	1	0.998	0.856	1.28081	1.64047	0	0
Trib1	1	0.864	0.219	1.25904	1.58517	0	0
Cldn4	1	0.94	0.55	1.25054	1.56385	0	0
Ldlr	1	0.912	0.327	1.24361	1.54656	0	0
Pim1	1	0.929	0.5	1.22102	1.49088	0	0
Mfsd4	1	0.993	0.642	1.20546	1.45313	0	0
Maff	1	0.821	0.148	1.20135	1.44323	0	0
Padi2	1	1	0.684	1.19975	1.4394	0	0
Errfi1	1	0.961	0.656	1.19439	1.42656	0	0
Msmo1	1	0.94	0.483	1.16097	1.34786	0	0
Ppp1r15a	1	0.968	0.339	1.13524	1.28878	0	0
Idi1	1	0.901	0.367	1.12998	1.27686	0	0
Dusp6	1	0.944	0.461	1.12369	1.26268	0	0
Las1l	1	0.973	0.7	1.12219	1.25931	0	0
Hmgcr	1	0.915	0.36	1.10572	1.22262	0	0
Fam213a	1	1	0.97	1.0545	1.11198	0	0
Sat1	1	1	0.999	1.05334	1.10953	0	0
Tiparp	1	0.875	0.298	1.03669	1.07473	0	0
Il1a	1	0.569	0.037	1.03383	1.0688	0	0
Qsox1	1	0.994	0.713	1.02999	1.06088	0	0
Cyp51	1	0.91	0.394	0.994899	0.989824	0	0
Tgm2	1	0.999	0.915	0.97979	0.959989	0	0
Gprc5a	1	0.742	0.271	0.968154	0.937322	0	0
Junb	1	0.996	0.862	0.955576	0.913125	0	0
Hspa5	1	1	0.991	0.948081	0.898858	0	0
Lamc2	1	0.932	0.524	0.944762	0.892575	0	0
Ceacam1	1	0.977	0.665	0.917021	0.840927	0	0
Golm1	1	0.976	0.527	0.912043	0.831822	0	0
Ptp4a1	1	0.999	0.926	0.886438	0.785772	0	0
Tmcc3	1	0.926	0.566	0.875989	0.767357	0	0
Atp6v1b2	1	0.957	0.719	0.857689	0.73563	0	0
Skil	1	0.962	0.657	0.846869	0.717187	0	0
Calr	1	1	1	0.792097	0.627417	0	0
Dstn	1	1	1	0.69445	0.482261	0	0
Actg1	1	1	1	0.652458	0.425701	0	0
Dusp5	1	0.787	0.159	1.07681	1.15951	4.94065645841247e-324	9.07153932329113e-320
Mxd1	1	0.726	0.203	0.99501	0.990045	4.94065645841247e-324	9.07153932329113e-320
Jun	1	0.99	0.776	0.986288	0.972763	4.94065645841247e-324	9.07153932329113e-320
Mcl1	1	0.999	0.929	0.738973	0.546082	2.21094376513958e-320	4.05951384717278e-316
Atp10b	1	0.945	0.625	0.769946	0.592817	2.01260605227307e-318	3.69534597257858e-314
Ccdc71l	1	0.811	0.34	0.889614	0.791412	2.20939516963297e-313	0
Padi1	1	1	0.977	0.850511	0.723369	1.16202698528211e-312	0
Vmp1	1	0.999	0.959	0.80211	0.643381	0	2.45e-305
Itpkc	1	0.698	0.12	1.08567	1.17867	1.2e-304	2.21e-300
Nfkbia	1	0.999	0.991	0.85774	0.735719	1.91e-304	3.51e-300
Alpl	1	0.953	0.448	1.07251	1.15028	6.4e-302	1.17e-297
Zfand5	1	1	0.992	0.707141	0.500048	3.46e-298	6.35e-294
Ier5	1	0.82	0.3	0.896248	0.803261	3.1e-297	5.69e-293
Actb	1	1	1	0.561921	0.315755	1.01e-295	1.85e-291
Cxcl1	1	0.696	0.112	1.32946	1.76747	1.88e-294	3.45e-290
Trpv6	1	0.964	0.59	0.866112	0.75015	4.83e-293	8.87e-289
Ubc	1	1	0.998	0.718479	0.516213	5.71e-293	1.05e-288
Dhcr24	1	0.971	0.745	0.898742	0.807737	5.12e-290	9.39e-286
Iqgap1	1	0.993	0.946	0.674046	0.454338	1.61e-289	2.96e-285
Ier2	1	0.988	0.77	0.898969	0.808145	6.94e-287	1.27e-282
Wdr1	1	0.994	0.947	0.630516	0.39755	6.13e-286	1.13e-281
Unc5cl	1	0.955	0.497	0.919581	0.845629	8.66e-286	1.59e-281
Midn	1	0.939	0.644	0.771918	0.595858	9.79e-281	1.8e-276
Hk2	1	0.808	0.282	0.9465	0.895863	1.13e-280	2.07e-276
Sprr2f	1	1	0.986	1.12785	1.27204	5.68e-280	1.04e-275
Itgav	1	0.903	0.597	0.83724	0.700971	8.3e-279	1.52e-274
Cd14	1	0.999	0.947	0.785094	0.616373	1.11e-277	2.04e-273
Arl5b	1	0.788	0.298	0.801534	0.642457	3.95e-277	7.25e-273
Slc12a2	1	0.987	0.738	0.805936	0.649534	1.55e-272	2.84e-268
Pmaip1	1	0.731	0.178	0.845858	0.715475	1.79e-272	3.28e-268
Gpcpd1	1	0.911	0.635	0.813124	0.661171	2.04e-272	3.75e-268
Cp	1	0.948	0.488	1.09601	1.20123	3.37e-269	6.18e-265
Ctsc	1	0.94	0.624	0.862801	0.744426	1.59e-266	2.92e-262
Pik3c2a	1	0.909	0.557	0.736553	0.542511	2.66e-265	4.89e-261
Tex2	1	0.984	0.782	0.730875	0.534178	4.92e-265	9.03e-261
Lrmp	1	0.872	0.26	0.74997	0.562456	5.38e-265	9.88e-261
Lcn2	1	1	0.999	0.90568	0.820256	1.42e-264	2.61e-260
Ceacam2	1	0.641	0.109	0.664938	0.442143	2.42e-261	4.44e-257
Rab11fip1	1	0.908	0.605	0.686441	0.471201	2.94e-257	5.4e-253
Sbno2	1	0.898	0.499	1.03581	1.07291	6.16e-257	1.13e-252
Purb	1	0.999	0.984	0.606645	0.368018	8.96e-257	1.64e-252
Casp4	1	0.886	0.507	0.791594	0.626621	6.21e-255	1.14e-250
Fam110c	1	0.726	0.213	0.845493	0.714859	2.08e-253	3.81e-249
Krt8	1	1	0.998	0.614253	0.377306	3.43e-253	6.3e-249
Nabp1	1	0.684	0.174	0.764618	0.584641	1.81e-252	3.32e-248
Ifi203	1	0.825	0.319	1.06208	1.12801	5.1e-252	9.36e-248
Trim25	1	0.915	0.683	0.740895	0.548925	2.2e-251	4.04e-247
Txnrd1	1	0.985	0.848	0.633208	0.400952	2.46e-249	4.52e-245
Endod1	1	0.91	0.514	0.734152	0.538979	1.17e-247	2.15e-243
Ctsl	1	0.996	0.778	0.971823	0.94444	3.15e-247	5.79e-243
Lif	1	0.519	0.069	0.791948	0.627182	5.1e-247	9.37e-243
Ythdc1	1	0.993	0.933	0.651247	0.424122	8.46e-247	1.55e-242
Tgoln1	1	0.96	0.696	0.657778	0.432672	2.17e-246	3.99e-242
Nr4a1	1	0.766	0.177	0.842811	0.71033	1.02e-245	1.88e-241
Sqstm1	1	0.932	0.714	0.68415	0.468062	2.14e-245	3.93e-241
Epha2	1	0.669	0.188	0.730141	0.533106	2.04e-242	3.74e-238
Hgfac	1	0.856	0.312	0.736483	0.542408	7.34e-242	1.35e-237
Samd9l	1	0.983	0.729	0.699336	0.48907	1.69e-241	3.11e-237
Sptbn1	1	0.995	0.931	0.602831	0.363405	1.72e-241	3.16e-237
Sc5d	1	0.802	0.36	0.712664	0.507891	2.86e-241	5.25e-237
Plac8	1	0.99	0.813	0.980056	0.96051	1.36e-239	2.5e-235
Tmprss4	1	0.994	0.855	0.667324	0.445322	2.49e-239	4.58e-235
Muc4	1	0.943	0.624	0.750384	0.563076	1.09e-238	2.01e-234
Slc5a3	1	0.888	0.413	0.920136	0.84665	1.88e-238	3.45e-234
Btg1	1	1	0.967	0.622372	0.387346	1.29e-235	2.37e-231
Herc4	1	0.838	0.47	0.698745	0.488244	2.08e-235	3.81e-231
Tes	1	0.939	0.657	0.649539	0.421901	5.54e-232	1.02e-227
Pgk1	1	0.995	0.934	0.705995	0.498429	1.38e-231	2.53e-227
Egln3	1	0.785	0.233	0.863315	0.745313	5.34e-231	9.8e-227
Plk2	1	0.686	0.149	0.823627	0.678361	1.91e-230	3.51e-226
RP24-234D9.2	1	0.506	0.048	0.649842	0.422294	2.04e-230	3.75e-226
Uap1	1	0.928	0.528	0.693005	0.480256	1.52e-229	2.79e-225
Piga	1	0.736	0.247	0.678349	0.460157	5.66e-229	1.04e-224
Prom1	1	0.993	0.843	0.674849	0.455421	6.28e-229	1.15e-224
Csrnp1	1	0.665	0.13	0.687721	0.47296	7.79e-229	1.43e-224
Sprr2a3	1	0.959	0.556	1.17021	1.36939	8.02e-229	1.47e-224
Hs3st1	1	0.623	0.14	0.756543	0.572358	1.16e-228	2.13e-224
Arg1	1	0.905	0.423	0.992315	0.98469	4.66e-227	8.55e-223
Rel	1	0.692	0.217	0.662996	0.439564	7.06e-227	1.3e-222
Mapk6	1	0.836	0.417	0.653775	0.427422	1.65e-226	3.03e-222
Tmbim1	1	0.944	0.669	0.630049	0.396962	8.21e-226	1.51e-221
Cltc	1	0.994	0.944	0.544269	0.296229	1.88e-223	3.45e-219
Sec23b	1	0.973	0.674	0.729761	0.532552	5.95e-223	1.09e-218
Fcgbp	1	1	0.961	0.715926	0.512549	1.32e-222	2.42e-218
Noct	1	0.607	0.134	0.794083	0.630568	2.28e-221	4.19e-217
Car2	1	0.999	0.969	0.74514	0.555234	2.69e-220	4.93e-216
Itgb1	1	0.985	0.825	0.620468	0.384981	1.08e-219	1.99e-215
Fgl2	1	0.793	0.343	0.880289	0.774909	4.12e-219	7.57e-215
Edn1	1	0.76	0.356	1.11381	1.24058	1.07e-217	1.96e-213
Tpm3	1	1	0.914	0.590519	0.348712	6.65e-216	1.22e-211
Slc39a8	1	0.937	0.532	0.708075	0.50137	2.25e-215	4.12e-211
Me1	1	0.894	0.435	0.688348	0.473823	1.58e-214	2.9e-210
Mafk	1	0.696	0.205	0.635844	0.404297	2.31e-214	4.24e-210
Dusp1	1	0.702	0.171	1.04778	1.09785	1.92e-210	3.52e-206
Jund	1	1	0.999	0.593326	0.352035	2.67e-210	4.9e-206
C3	1	1	0.987	0.688147	0.473547	2.3e-207	4.23e-203
Slc38a2	1	0.995	0.938	0.663007	0.439578	2.74e-207	5.03e-203
Cited2	1	0.768	0.399	0.867961	0.753357	4.62e-207	8.48e-203
Acsl3	1	0.833	0.374	0.706526	0.499179	1.62e-204	2.97e-200
Vps37b	1	0.624	0.198	0.630488	0.397515	1.64e-204	3e-200
Tmprss11d	1	0.72	0.204	0.704392	0.496168	1.69e-204	3.1e-200
Pnrc1	1	0.995	0.95	0.64253	0.412845	4.4e-204	8.07e-200
Slc16a14	1	0.647	0.145	0.67334	0.453386	2.25e-203	4.14e-199
Mgat4a	1	0.769	0.254	0.652547	0.425817	3.68e-203	6.75e-199
Atf3	1	0.794	0.242	0.471772	0.222569	3.94e-202	7.23e-198
Sprr1a	1	0.842	0.437	1.26759	1.60679	1.02e-200	1.87e-196
Muc1	1	1	0.956	0.562785	0.316727	2.64e-200	4.84e-196
Cgnl1	1	0.928	0.596	0.639491	0.408949	1.89e-199	3.48e-195
Sox9	1	0.895	0.561	0.836621	0.699935	7.23e-199	1.33e-194
Birc3	1	0.641	0.233	0.699659	0.489522	1.32e-197	2.43e-193
Snx5	1	1	0.984	0.545142	0.29718	1.7e-197	3.13e-193
Slc25a25	1	0.625	0.129	0.593516	0.352261	1.86e-196	3.42e-192
Cldn7	1	1	0.996	0.527721	0.278489	3.13e-195	5.74e-191
Flnb	1	0.847	0.52	0.614373	0.377455	1.02e-194	1.87e-190
Mal2	1	0.981	0.863	0.58504	0.342272	1.08e-194	1.98e-190
Egr2	1	0.515	0.07	0.570738	0.325742	4.13e-194	7.59e-190
Vcl	1	0.869	0.545	0.725608	0.526507	1.33e-193	2.45e-189
Gcnt2	1	0.934	0.671	0.616852	0.380507	3.65e-193	6.7e-189
Cxcl2	1	0.443	0.062	1.36106	1.85249	1.25e-192	2.3e-188
Atf4	1	0.956	0.739	0.626845	0.392935	3.86e-192	7.08e-188
Hdlbp	1	0.985	0.867	0.53537	0.286621	8.16e-191	1.5e-186
Rnd3	1	0.813	0.362	0.856614	0.733787	2.35e-190	4.31e-186
Prss22	1	0.709	0.315	0.703095	0.494342	3.31e-188	6.08e-184
Krt7	1	1	0.991	0.648836	0.420988	1.02e-187	1.87e-183
Zfand2a	1	0.517	0.105	0.547359	0.299601	2.53e-187	4.64e-183
Sqle	1	0.715	0.259	0.670037	0.448949	1.29e-186	2.36e-182
Fdft1	1	0.822	0.418	0.671797	0.451312	1.81e-186	3.33e-182
Serinc2	1	0.994	0.85	0.518558	0.268902	3.1e-186	5.69e-182
Gch1	1	0.701	0.214	0.583852	0.340883	9.67e-186	1.78e-181
Rapgef2	1	0.612	0.216	0.603954	0.36476	5.26e-184	9.66e-180
Bace2	1	0.994	0.893	0.580792	0.337319	7.34e-184	1.35e-179
Fdps	1	0.893	0.503	0.771463	0.595155	3.9e-183	7.16e-179
Specc1	1	0.743	0.324	0.566068	0.320433	4.25e-182	7.81e-178
Atp1b3	1	0.995	0.944	0.518506	0.268849	8.83e-182	1.62e-177
Galnt3	1	0.837	0.447	0.606306	0.367607	1.37e-181	2.52e-177
Actr3	1	0.995	0.963	0.478974	0.229416	6e-179	1.1e-174
Lgals3bp	1	0.931	0.702	0.619367	0.383615	1.59e-177	2.92e-173
Zc3h12a	1	0.655	0.218	0.582629	0.339456	6.61e-177	1.21e-172
Rrbp1	1	1	0.983	0.519796	0.270188	1.68e-176	3.08e-172
Fut9	1	0.999	0.952	0.56066	0.314339	1.38e-175	2.54e-171
P4hb	1	0.999	0.981	0.540978	0.292657	1.71e-175	3.14e-171
Hspa8	1	1	1	0.420942	0.177192	1.9e-175	3.49e-171
Lrg1	1	0.566	0.12	0.959223	0.920109	8.65e-175	1.59e-170
Sfn	1	0.987	0.846	0.668777	0.447262	9.08e-175	1.67e-170
Cftr	1	0.918	0.596	0.558632	0.312069	1.85e-174	3.4e-170
Fam132a	1	0.698	0.223	0.72378	0.523857	2.49e-174	4.58e-170
Cyp21a1	1	0.831	0.375	0.628404	0.394892	4.54e-174	8.33e-170
Stat3	1	0.957	0.828	0.546156	0.298287	6.12e-174	1.12e-169
Arhgef5	1	0.898	0.616	0.531452	0.282442	1.05e-173	1.92e-169
Add2	1	0.693	0.218	0.564702	0.318888	1.49e-173	2.74e-169
Atp2c2	1	0.697	0.241	0.561413	0.315185	1.8e-173	3.31e-169
Scml4	1	0.863	0.424	0.568511	0.323204	1.2e-172	2.2e-168
Trim15	1	0.394	0.044	0.59728	0.356744	4.55e-171	8.36e-167
Mpzl3	1	0.689	0.291	0.537687	0.289107	1.12e-170	2.05e-166
Nedd9	1	0.944	0.625	0.595249	0.354321	3.79e-170	6.95e-166
Glg1	1	0.889	0.581	0.535055	0.286284	1.43e-169	2.62e-165
Chka	1	0.835	0.709	0.789822	0.623819	2.06e-168	3.77e-164
Arfgef3	1	0.627	0.178	0.509994	0.260094	4.04e-168	7.42e-164
Xpnpep1	1	0.967	0.789	0.514127	0.264326	4.43e-168	8.14e-164
Slc26a1	1	0.37	0.042	0.585918	0.3433	1.01e-167	1.86e-163
Ndel1	1	0.796	0.41	0.596515	0.35583	2.06e-167	3.78e-163
Trp53inp2	1	0.759	0.303	0.567306	0.321836	2.18e-167	4.01e-163
Pigr	1	0.988	0.909	0.655046	0.429085	8.05e-167	1.48e-162
Manf	1	0.999	0.96	0.561564	0.315354	4.21e-166	7.73e-162
Rlim	1	0.915	0.676	0.546165	0.298296	4.44e-166	8.15e-162
Krt19	1	1	0.988	0.580382	0.336843	4.97e-166	9.13e-162
Cd164	1	0.996	0.951	0.492284	0.242344	5.14e-166	9.44e-162
Pdia6	1	1	0.961	0.552411	0.305158	5.2e-164	9.56e-160
Gfpt1	1	0.959	0.734	0.524797	0.275412	6.2e-164	1.14e-159
Arid5a	1	0.584	0.131	0.535058	0.286287	2.29e-163	4.21e-159
Spp1	1	0.642	0.176	0.764653	0.584694	2.25e-162	4.13e-158
Krt12	1	0.563	0.126	0.62369	0.388989	6.78e-162	1.25e-157
Myh9	1	0.964	0.76	0.54482	0.296829	5.38e-161	9.88e-157
Serpinf1	1	0.81	0.331	0.587762	0.345464	7.06e-161	1.3e-156
Slc31a1	1	0.897	0.583	0.512816	0.26298	1.29e-160	2.37e-156
Pkm	1	0.989	0.918	0.580471	0.336946	3.51e-160	6.45e-156
Pls1	1	0.672	0.214	0.527313	0.278059	4.4e-160	8.08e-156
Pgd	1	0.972	0.756	0.511199	0.261325	6.32e-159	1.16e-154
Lpar1	1	0.893	0.577	0.546978	0.299185	6.66e-159	1.22e-154
Hsp90b1	1	1	0.997	0.550311	0.302842	3.01e-158	5.53e-154
Pvr	1	0.577	0.152	0.523103	0.273637	3.74e-157	6.87e-153
Aoc1	1	0.624	0.201	1.31726	1.73517	1.01e-156	1.86e-152
Serp1	1	0.998	0.951	0.523214	0.273753	2.12e-156	3.89e-152
Net1	1	0.955	0.757	0.533079	0.284174	4.51e-156	8.28e-152
Ass1	1	0.955	0.683	0.560321	0.313959	9.07e-155	1.67e-150
Sprr2b	1	0.662	0.231	1.10688	1.22519	3.63e-154	6.67e-150
Coq10b	1	0.837	0.418	0.574917	0.33053	3.99e-154	7.33e-150
Pea15a	1	0.899	0.67	0.604654	0.365607	9.26e-153	1.7e-148
Ehd4	1	0.841	0.461	0.59322	0.35191	2.18e-151	4.01e-147
AC167121.2	1	0.987	0.764	0.695852	0.484211	2.93e-151	5.37e-147
Cd24a	1	1	0.999	0.443923	0.197068	4.77e-151	8.75e-147
Hspa4	1	0.989	0.905	0.490832	0.240916	7.73e-151	1.42e-146
Cux1	1	0.976	0.843	0.486679	0.236856	1.04e-150	1.91e-146
Ctsh	1	0.999	0.961	0.463863	0.215169	1.54e-150	2.82e-146
Gpx1	1	1	1	0.486015	0.236211	1.98e-150	3.64e-146
Ttc9	1	0.72	0.319	0.552626	0.305395	9.97e-150	1.83e-145
Ssr3	1	0.994	0.917	0.458763	0.210463	2e-149	3.68e-145
Slc44a4	1	0.962	0.756	0.473043	0.22377	2.39e-149	4.38e-145
Tc2n	1	0.799	0.392	0.541505	0.293228	7.19e-149	1.32e-144
Snx7	1	0.87	0.528	0.553398	0.306249	1.1e-148	2.02e-144
Etv3	1	0.662	0.295	0.512359	0.262512	2.83e-148	5.2e-144
Rdh10	1	0.988	0.833	0.598849	0.358621	3.75e-148	6.88e-144
Dsc2	1	0.803	0.436	0.623823	0.389155	1.22e-147	2.24e-143
Ahcyl2	1	0.998	0.941	0.453569	0.205725	2.83e-145	5.19e-141
RP24-227O16.1	1	0.805	0.46	0.587794	0.345502	7.16e-145	1.31e-140
Cxcl16	1	0.773	0.398	0.577179	0.333136	2.58e-144	4.73e-140
Ube2d3	1	1	0.999	0.361582	0.130742	4.33e-144	7.94e-140
Morf4l2	1	0.999	0.963	0.423177	0.179079	7.65e-144	1.41e-139
Ank	1	0.972	0.795	0.516946	0.267234	1.13e-143	2.08e-139
Ldha	1	1	1	0.41221	0.169917	2.88e-143	5.28e-139
Krt20	1	0.42	0.07	0.57123	0.326304	1.73e-142	3.18e-138
Ell2	1	0.725	0.344	0.563938	0.318026	2.24e-142	4.1e-138
Plaur	1	0.446	0.079	0.547245	0.299477	8.6e-142	1.58e-137
Eif4a2	1	1	0.998	0.406376	0.165142	3.47e-141	6.38e-137
RP23-410L16.4	1	0.938	0.718	0.563871	0.31795	5.17e-141	9.49e-137
Dnajb9	1	0.894	0.569	0.562846	0.316795	1.44e-140	2.64e-136
Ero1l	1	0.727	0.33	0.533865	0.285012	4.41e-140	8.1e-136
Gapdh	1	1	1	0.425541	0.181085	1.3e-139	2.39e-135
Stk40	1	0.554	0.174	0.446922	0.199739	1.74e-139	3.19e-135
Ccnl1	1	0.964	0.843	0.514389	0.264596	3.96e-139	7.27e-135
Ahnak	1	0.985	0.918	0.540625	0.292275	7.45e-139	1.37e-134
Hivep2	1	0.726	0.346	0.498563	0.248565	9.06e-139	1.66e-134
Spry4	1	0.355	0.046	0.347231	0.120569	2.25e-138	4.14e-134
Krt87	1	0.611	0.185	0.567382	0.321922	3.47e-138	6.37e-134
Blnk	1	0.82	0.469	0.539823	0.291409	2.11e-137	3.87e-133
Polk	1	0.636	0.26	0.48633	0.236517	2.89e-137	5.31e-133
Aldoa	1	1	0.993	0.456031	0.207964	6.19e-137	1.14e-132
Bcar3	1	0.501	0.143	0.47541	0.226014	9.48e-137	1.74e-132
Adgrg7	1	0.746	0.324	0.499922	0.249922	2.78e-136	5.1e-132
Sh3bgrl2	1	0.923	0.63	0.479506	0.229926	1.14e-135	2.09e-131
Srebf2	1	0.758	0.421	0.496893	0.246903	2.78e-135	5.1e-131
Pdlim7	1	0.951	0.744	0.488696	0.238824	1.09e-133	2e-129
Fosl2	1	0.946	0.751	0.496418	0.246431	1.37e-133	2.51e-129
Atp2a2	1	0.967	0.889	0.446317	0.199199	2.09e-133	3.83e-129
Fut2	1	0.832	0.488	0.534911	0.28613	4.19e-133	7.7e-129
Fndc3a	1	0.946	0.744	0.459894	0.211502	4.35e-133	7.98e-129
Eif4g2	1	1	0.999	0.354431	0.125621	9.23e-133	1.7e-128
Clcf1	1	0.515	0.161	0.524306	0.274897	1.29e-132	2.37e-128
Plec	1	0.974	0.868	0.48386	0.23412	4.94e-132	9.08e-128
Tln1	1	0.839	0.493	0.48737	0.23753	1.31e-131	2.4e-127
Naip1	1	0.843	0.503	0.501127	0.251128	1.52e-131	2.78e-127
Glipr1	1	0.519	0.144	0.489242	0.239358	4.18e-131	7.67e-127
Tns1	1	0.755	0.368	0.574757	0.330346	4.63e-131	8.5e-127
Edem1	1	0.731	0.351	0.485225	0.235443	1.3e-130	2.4e-126
Rpn1	1	0.99	0.967	0.443346	0.196555	1.45e-130	2.67e-126
Lama5	1	0.805	0.494	0.486973	0.237142	1.76e-130	3.23e-126
Gsr	1	0.993	0.963	0.445144	0.198153	1.12e-129	2.05e-125
Trip12	1	0.939	0.798	0.431236	0.185965	4.03e-129	7.4e-125
Hsd17b11	1	0.971	0.862	0.439232	0.192925	2.67e-128	4.91e-124
Srf	1	0.692	0.294	0.488425	0.238558	4.98e-128	9.15e-124
Cxadr	1	0.945	0.757	0.457943	0.209712	9.44e-128	1.73e-123
Rbm47	1	0.966	0.841	0.440743	0.194254	7.97e-127	1.46e-122
Litaf	1	0.878	0.578	0.502234	0.252239	2.25e-126	4.14e-122
Rab1a	1	0.994	0.946	0.384299	0.147686	5.56e-126	1.02e-121
Aqp4	1	0.515	0.146	0.760767	0.578766	7.92e-126	1.46e-121
Tnfrsf21	1	0.757	0.359	0.463253	0.214604	1.11e-125	2.04e-121
Actn4	1	0.988	0.951	0.406037	0.164866	3.16e-125	5.8e-121
Wasl	1	0.948	0.771	0.451616	0.203957	4.18e-125	7.68e-121
Atp6v1a	1	0.999	0.973	0.431039	0.185795	5.83e-125	1.07e-120
F2rl1	1	0.775	0.392	0.531386	0.282372	9.13e-125	1.68e-120
Mvd	1	0.646	0.241	0.467855	0.218888	1.17e-124	2.15e-120
Tspan1	1	0.999	0.975	0.41864	0.175259	1.47e-124	2.7e-120
RP23-296D10.4	1	0.53	0.149	0.461893	0.213345	2.46e-124	4.52e-120
Cstf3	1	0.876	0.619	0.577713	0.333752	2.46e-124	4.52e-120
Golga4	1	0.968	0.823	0.443061	0.196303	4.56e-124	8.38e-120
Plk3	1	0.35	0.05	0.336557	0.113271	4.72e-124	8.67e-120
Samd12	1	0.876	0.566	0.486254	0.236443	1.93e-123	3.55e-119
Canx	1	0.998	0.987	0.401724	0.161382	9.11e-123	1.67e-118
Pmepa1	1	0.999	0.969	0.433282	0.187733	1.73e-122	3.17e-118
Nus1	1	0.911	0.63	0.44205	0.195408	3.08e-122	5.65e-118
Aff4	1	0.945	0.82	0.438727	0.192482	6.18e-122	1.13e-117
Stard4	1	0.712	0.348	0.524522	0.275123	8.53e-121	1.57e-116
Itga6	1	0.951	0.832	0.587721	0.345416	2.7e-120	4.95e-116
Tsc22d2	1	0.734	0.402	0.552388	0.305132	3.13e-120	5.75e-116
Rab6a	1	0.961	0.8	0.414121	0.171496	3.84e-120	7.05e-116
Pde3b	1	0.536	0.17	0.427275	0.182564	4.17e-120	7.65e-116
Ap3s1	1	0.967	0.829	0.417774	0.174536	6.4e-120	1.18e-115
Mkrn2os	1	0.678	0.285	0.488143	0.238283	1.71e-119	3.14e-115
Bhlhe40	1	0.962	0.84	0.495919	0.245936	4.69e-119	8.6e-115
Tmed5	1	0.897	0.645	0.467912	0.218941	5.64e-119	1.04e-114
Cdc42ep2	1	0.81	0.449	0.51036	0.260468	7.22e-119	1.32e-114
Surf4	1	0.953	0.792	0.453437	0.205605	8.74e-119	1.6e-114
Cdh1	1	0.991	0.967	0.393441	0.154795	9.85e-119	1.81e-114
Il13ra1	1	0.814	0.492	0.487715	0.237866	1.1e-118	2.02e-114
Mtmr2	1	0.858	0.558	0.466483	0.217606	2.09e-118	3.83e-114
Greb1	1	0.73	0.325	0.487863	0.23801	2.66e-118	4.88e-114
Il4ra	1	0.727	0.344	0.48332	0.233598	3.85e-118	7.07e-114
Spty2d1	1	0.783	0.435	0.452747	0.20498	1.74e-117	3.19e-113
Tnfrsf10b	1	0.421	0.102	0.371089	0.137707	2.3e-117	4.22e-113
Cyp3a13	1	0.428	0.095	0.351839	0.123791	1.68e-116	3.09e-112
RP23-181J14.2	1	0.639	0.273	0.47832	0.22879	3.53e-116	6.48e-112
Atp6v0a1	1	0.67	0.323	0.431159	0.185898	4.67e-116	8.58e-112
Jup	1	0.97	0.852	0.420167	0.17654	9.96e-116	1.83e-111
Sec61a1	1	0.976	0.878	0.40532	0.164285	1.81e-115	3.32e-111
Bsg	1	1	1	0.318793	0.101629	1.82e-115	3.34e-111
Ccng2	1	0.586	0.266	0.496595	0.246606	6.71e-115	1.23e-110
Hspa1b	1	0.953	0.781	0.582325	0.339103	7.13e-115	1.31e-110
Frk	1	0.929	0.726	0.415594	0.172718	4.89e-114	8.98e-110
Mlph	1	0.822	0.524	0.473798	0.224485	1.57e-113	2.88e-109
Kap	1	0.704	0.326	1.08028	1.167	1.75e-113	3.22e-109
Ypel2	1	0.755	0.464	0.482886	0.233179	1.82e-113	3.35e-109
Tmem173	1	0.914	0.703	0.462267	0.213691	3.25e-113	5.97e-109
Arpc1b	1	1	0.999	0.340861	0.116186	3.28e-113	6.02e-109
Capn5	1	0.901	0.661	0.445952	0.198873	3.83e-113	7.03e-109
Abca3	1	0.899	0.69	0.411874	0.16964	1.51e-112	2.76e-108
Nucb1	1	0.948	0.741	0.433031	0.187516	1.95e-112	3.58e-108
Vcp	1	0.995	0.974	0.377284	0.142343	5.93e-112	1.09e-107
Frat2	1	0.577	0.223	0.551183	0.303803	7.68e-112	1.41e-107
Rheb	1	0.996	0.986	0.395795	0.156654	8.79e-112	1.61e-107
Ctnna1	1	0.982	0.909	0.384106	0.147538	1.16e-111	2.12e-107
Cdkn1a	1	0.738	0.458	0.63775	0.406725	5e-111	9.19e-107
Spag9	1	0.807	0.529	0.473376	0.224085	8.77e-111	1.61e-106
Rpn2	1	0.989	0.96	0.3959	0.156737	1.07e-110	1.97e-106
Lrrc59	1	0.892	0.611	0.459031	0.210709	2.02e-110	3.71e-106
Rnf122	1	0.547	0.239	0.602219	0.362668	2.54e-110	4.66e-106
Tmprss11g	1	0.602	0.261	0.563761	0.317826	9.27e-110	1.7e-105
Chp1	1	0.872	0.553	0.46664	0.217753	1.86e-109	3.42e-105
Prkcdbp	1	0.847	0.585	0.666396	0.444084	3.25e-109	5.97e-105
Utp14b	1	0.455	0.125	0.407062	0.1657	4.98e-109	9.14e-105
Dsp	1	0.987	0.907	0.433331	0.187775	5.04e-109	9.25e-105
Akap13	1	0.981	0.902	0.401798	0.161442	5.59e-109	1.03e-104
Bmyc	1	0.85	0.589	0.565406	0.319684	1.09e-108	2e-104
Picalm	1	0.91	0.683	0.446278	0.199164	6.57e-108	1.21e-103
Adm	1	0.488	0.124	0.606932	0.368366	7.05e-108	1.29e-103
Plekhg3	1	0.766	0.474	0.432744	0.187268	8.36e-108	1.53e-103
Adam9	1	0.749	0.429	0.452013	0.204316	1.12e-107	2.06e-103
RP23-35L3.1	1	0.697	0.355	0.543859	0.295783	2.33e-107	4.28e-103
Mndal	1	0.661	0.287	0.492222	0.242283	5.71e-107	1.05e-102
Rnf213	1	0.8	0.53	0.476197	0.226764	1.32e-106	2.43e-102
B4galnt1	1	0.618	0.238	0.435652	0.189793	2.11e-106	3.87e-102
Adgrg6	1	0.662	0.322	0.430872	0.18565	2.2e-105	4.04e-101
Plekhm1	1	0.602	0.268	0.416112	0.173149	4.93e-105	9.06e-101
Elovl5	1	0.878	0.704	0.439044	0.19276	7.08e-105	1.3e-100
Ctnnb1	1	1	1	0.275222	0.0757474	1.49e-104	2.73e-100
Dnajb11	1	0.871	0.624	0.428878	0.183937	3.47e-104	6.37e-100
Rap1b	1	0.987	0.916	0.378173	0.143015	4.78e-104	8.78e-100
Arc	1	0.304	0.04	0.45656	0.208447	6.49e-104	1.19e-99
Dap	1	0.988	0.911	0.389369	0.151609	8.12e-104	1.49e-99
Rnf19b	1	0.63	0.305	0.408835	0.167146	1.26e-103	2.31e-99
Arpc5	1	0.999	0.989	0.337211	0.113711	2.11e-103	3.87e-99
Clint1	1	0.996	0.978	0.342066	0.117009	3.59e-103	6.59e-99
Prr13	1	0.998	0.98	0.394809	0.155874	5.66e-103	1.04e-98
Sowahc	1	0.571	0.251	0.435992	0.190089	8.11e-103	1.49e-98
Mrps6	1	0.956	0.818	0.446108	0.199013	2.24e-102	4.11e-98
Slc16a1	1	0.782	0.459	0.443443	0.196641	2.28e-102	4.18e-98
Crk	1	0.915	0.742	0.387791	0.150382	5.74e-102	1.05e-97
Ets2	1	0.972	0.847	0.415375	0.172537	5.9e-102	1.08e-97
Tmed10	1	1	0.998	0.326552	0.106636	7.38e-102	1.35e-97
Sh3glb1	1	0.994	0.949	0.357873	0.128073	8.48e-102	1.56e-97
Ptger4	1	0.841	0.636	0.45365	0.205798	1.13e-101	2.08e-97
Gale	1	0.751	0.387	0.427937	0.18313	4.47e-101	8.21e-97
Slc37a1	1	0.753	0.425	0.399568	0.159654	1.25e-100	2.3e-96
Gdf15	1	0.401	0.096	0.727039	0.528585	1.47e-100	2.7e-96
Ctla2a	1	0.448	0.12	0.302736	0.0916492	2.1e-100	3.85e-96
Oasl1	1	0.55	0.211	0.447999	0.200703	3.05e-100	5.61e-96
Lmo7	1	0.753	0.447	0.448783	0.201406	3.29e-100	6.05e-96
Ptgs2	1	0.373	0.082	0.607377	0.368907	3.34e-100	6.14e-96
Omp	1	0.383	0.097	0.332228	0.110375	5.52e-100	1.01e-95
Car9	1	0.518	0.187	0.457548	0.20935	1.51e-99	2.77e-95
Pdlim5	1	0.894	0.674	0.427728	0.182951	2.42e-99	4.44e-95
Vasp	1	0.931	0.788	0.386658	0.149504	2.58e-99	4.73e-95
Baz1a	1	0.8	0.521	0.446019	0.198933	3.15e-99	5.78e-95
RP23-431F3.1	1	0.631	0.269	0.381556	0.145585	3.28e-99	6.01e-95
Tram1	1	0.972	0.88	0.371428	0.137958	3.49e-99	6.4e-95
Rtn4	1	0.989	0.938	0.410859	0.168806	1.92e-98	3.53e-94
Irf1	1	0.783	0.487	0.524984	0.275609	1.94e-98	3.57e-94
Emp1	1	0.674	0.354	0.555504	0.308584	5.05e-98	9.27e-94
Coro2a	1	0.775	0.483	0.432383	0.186955	5.54e-98	1.02e-93
Klf5	1	0.934	0.776	0.442348	0.195671	5.57e-98	1.02e-93
Klf4	1	0.995	0.978	0.426604	0.181991	1.11e-97	2.04e-93
Rtn3	1	0.988	0.929	0.342991	0.117643	1.55e-97	2.84e-93
Itsn2	1	0.764	0.455	0.414987	0.172214	1.89e-97	3.47e-93
Glrx	1	0.54	0.222	0.482414	0.232723	2.14e-97	3.92e-93
Ezr	1	0.995	0.982	0.369229	0.13633	2.95e-97	5.42e-93
Ugdh	1	0.771	0.449	0.459073	0.210748	3.25e-97	5.96e-93
Bcl9	1	0.955	0.832	0.366246	0.134136	7.48e-97	1.37e-92
Ascc3	1	0.827	0.561	0.419429	0.17592	1.27e-96	2.34e-92
Capza1	1	0.972	0.843	0.352118	0.123987	1.35e-96	2.47e-92
Hyou1	1	0.69	0.365	0.43749	0.191397	1.39e-96	2.55e-92
Eno1	1	0.991	0.931	0.430693	0.185496	1.78e-96	3.26e-92
Mall	1	0.842	0.556	0.433308	0.187756	2.56e-96	4.69e-92
Shisa5	1	0.925	0.751	0.406082	0.164902	2.92e-96	5.36e-92
Arcn1	1	0.917	0.728	0.395959	0.156784	4.82e-96	8.84e-92
Cox5a	1	1	1	0.304478	0.0927066	5.04e-96	9.26e-92
Sf3b1	1	0.995	0.993	0.370735	0.137445	5.96e-96	1.09e-91
Map2k3	1	0.836	0.608	0.405993	0.16483	1.9e-95	3.49e-91
Myo1d	1	0.818	0.519	0.390919	0.152818	2.51e-95	4.61e-91
Tnfrsf12a	1	0.68	0.301	0.436157	0.190233	2.91e-95	5.34e-91
Lsmem1	1	0.198	0.014	0.274497	0.0753488	3.04e-95	5.59e-91
Rasa4	1	0.536	0.202	0.452639	0.204882	6.63e-95	1.22e-90
Iqgap2	1	0.889	0.624	0.41612	0.173156	1.6e-94	2.94e-90
Adam10	1	0.931	0.777	0.378307	0.143116	1.96e-94	3.59e-90
Dusp4	1	0.293	0.045	0.258511	0.066828	3.89e-94	7.14e-90
Fxyd4	1	0.995	0.958	0.405569	0.164486	5.16e-94	9.47e-90
Ndrg1	1	0.606	0.27	0.638681	0.407913	2.42e-93	4.44e-89
Ccl28	1	0.622	0.322	0.545577	0.297654	2.72e-93	5e-89
RP23-161B9.10	1	0.991	0.953	0.374067	0.139926	2.77e-93	5.09e-89
Gmppb	1	0.706	0.361	0.425	0.180625	5.44e-93	1e-88
Sft2d2	1	0.889	0.663	0.378542	0.143294	1.34e-92	2.46e-88
RP24-64D24.4	1	0.53	0.224	0.479847	0.230253	1.5e-92	2.75e-88
Sec11c	1	0.991	0.935	0.392097	0.15374	1.74e-92	3.19e-88
Stt3b	1	0.94	0.798	0.367623	0.135147	2.24e-92	4.11e-88
Cpeb4	1	0.702	0.39	0.386753	0.149578	2.4e-92	4.4e-88
Anxa1	1	0.998	0.989	0.391195	0.153034	4.98e-92	9.15e-88
Peg10	1	0.349	0.078	0.639114	0.408467	9.09e-92	1.67e-87
Mfsd2a	1	0.37	0.086	0.289653	0.0838988	1.49e-91	2.74e-87
Copz1	1	0.954	0.828	0.384061	0.147503	1.65e-91	3.02e-87
Rnpep	1	0.999	0.968	0.317714	0.100942	2.13e-91	3.91e-87
Fosl1	1	0.258	0.03	0.280781	0.0788382	2.85e-91	5.23e-87
Slc7a1	1	0.845	0.63	0.423805	0.179611	3.49e-91	6.4e-87
Copa	1	0.939	0.814	0.360327	0.129835	3.95e-91	7.26e-87
Rreb1	1	0.858	0.612	0.390045	0.152135	4.84e-91	8.88e-87
Hsd17b2	1	0.404	0.107	0.327064	0.106971	6.05e-91	1.11e-86
Hmox1	1	0.404	0.131	0.340398	0.115871	2.38e-90	4.37e-86
Ncstn	1	0.875	0.673	0.377015	0.14214	2.7e-90	4.96e-86
Pip4k2a	1	0.423	0.121	0.314782	0.0990875	3.28e-90	6.02e-86
Adamts9	1	0.616	0.26	0.345338	0.119259	4.42e-90	8.12e-86
Tmsb10	1	1	0.998	0.346895	0.120336	5.14e-90	9.45e-86
Pxdn	1	0.574	0.253	0.372656	0.138873	5.69e-90	1.05e-85
Plekhb2	1	0.968	0.842	0.35724	0.12762	6e-90	1.1e-85
Tcf25	1	0.993	0.954	0.325253	0.10579	9.83e-90	1.81e-85
Fgd3	1	0.467	0.163	0.342372	0.117218	1.34e-89	2.46e-85
Clcn3	1	0.891	0.706	0.392514	0.154067	2.09e-89	3.84e-85
Dusp8	1	0.358	0.075	0.358885	0.128798	2.54e-89	4.67e-85
Tuft1	1	0.622	0.361	0.437046	0.19101	3.36e-89	6.18e-85
Twf1	1	0.91	0.731	0.376649	0.141864	3.63e-89	6.66e-85
Ccdc88b	1	0.54	0.22	0.345835	0.119602	4.75e-89	8.73e-85
Cfh	1	0.999	0.975	0.329144	0.108335	1.13e-88	2.08e-84
Dbi	1	1	0.995	0.345262	0.119206	2.26e-87	4.16e-83
Arf4	1	1	0.99	0.323927	0.104929	3.64e-87	6.68e-83
Tpd52	1	0.995	0.961	0.321729	0.10351	4.84e-87	8.89e-83
Tjp2	1	0.9	0.687	0.36827	0.135623	5.38e-87	9.88e-83
Pcdh17	1	0.461	0.156	0.522124	0.272614	9.67e-87	1.78e-82
Trim6	1	0.425	0.138	0.321135	0.103128	1.15e-86	2.11e-82
Malt1	1	0.535	0.244	0.353629	0.125054	1.16e-86	2.12e-82
Calu	1	0.831	0.571	0.390707	0.152652	1.51e-86	2.77e-82
Hbb-bs	1	1	0.978	0.357648	0.127912	1.05e-85	1.92e-81
Usp53	1	0.752	0.479	0.428788	0.183859	1.19e-85	2.18e-81
Ubxn2a	1	0.743	0.439	0.391185	0.153026	1.26e-85	2.31e-81
Ifi202b	1	0.512	0.184	0.419693	0.176142	1.39e-85	2.55e-81
Nckap1	1	0.936	0.824	0.352109	0.123981	1.87e-85	3.44e-81
Srpr	1	0.915	0.729	0.373987	0.139866	2.35e-85	4.32e-81
Zcchc6	1	0.891	0.698	0.378426	0.143206	2.51e-85	4.61e-81
Chn2	1	0.5	0.182	0.332718	0.110701	2.78e-85	5.11e-81
Sdcbp	1	1	0.992	0.290505	0.0843933	5.78e-85	1.06e-80
RP23-369M17.1	1	0.973	0.758	0.369708	0.136684	8.67e-85	1.59e-80
Adgre5	1	0.551	0.234	0.359161	0.128997	9.84e-85	1.81e-80
Col6a1	1	0.551	0.212	0.375328	0.140871	1.36e-84	2.5e-80
Bzw1	1	0.991	0.959	0.33531	0.112433	3.63e-84	6.67e-80
B3galt5	1	0.302	0.059	0.251576	0.0632907	3.79e-84	6.96e-80
Capzb	1	0.991	0.982	0.31999	0.102394	5.37e-84	9.85e-80
Chst8	1	0.627	0.309	0.366752	0.134507	6.05e-84	1.11e-79
Furin	1	0.792	0.535	0.387939	0.150496	8.37e-84	1.54e-79
Ssr2	1	0.99	0.951	0.360866	0.130224	1e-83	1.84e-79
Csnk1e	1	0.884	0.719	0.378779	0.143473	1.33e-83	2.44e-79
Hes1	1	0.965	0.889	0.37629	0.141594	2.36e-83	4.33e-79
Apaf1	1	0.534	0.236	0.333848	0.111455	5.17e-83	9.48e-79
Plpp2	1	0.987	0.929	0.318891	0.101692	6.28e-83	1.15e-78
Sec63	1	0.905	0.702	0.37239	0.138674	8.49e-83	1.56e-78
Slc28a3	1	0.934	0.752	0.364811	0.133087	3.1e-82	5.7e-78
Tor1aip2	1	0.892	0.677	0.354983	0.126013	3.37e-82	6.19e-78
Setbp1	1	0.729	0.414	0.387767	0.150363	3.94e-82	7.23e-78
Eif4g1	1	0.977	0.879	0.335412	0.112501	4.17e-82	7.66e-78
Mast4	1	0.837	0.635	0.431917	0.186552	7.25e-82	1.33e-77
Ccni	1	0.962	0.843	0.353573	0.125014	1.14e-81	2.1e-77
Fuca1	1	0.993	0.958	0.31946	0.102055	1.9e-81	3.49e-77
Fam3c	1	0.95	0.807	0.404394	0.163534	2e-81	3.67e-77
Actn1	1	0.97	0.858	0.392504	0.154059	2.86e-81	5.25e-77
Esyt2	1	0.672	0.442	0.369797	0.13675	2.88e-81	5.28e-77
Tfrc	1	0.798	0.504	0.401699	0.161362	5.92e-81	1.09e-76
Ptp4a2	1	0.998	0.993	0.285466	0.081491	6.53e-81	1.2e-76
Tspo	1	0.998	0.984	0.346418	0.120005	7.63e-81	1.4e-76
Sec31a	1	0.899	0.726	0.355008	0.126031	9.57e-81	1.76e-76
Ifi44	1	0.556	0.242	0.436056	0.190145	1.18e-80	2.17e-76
Rnasel	1	0.702	0.44	0.379898	0.144323	1.42e-80	2.6e-76
Rhpn2	1	0.848	0.605	0.372313	0.138617	2.24e-80	4.12e-76
Oxct1	1	0.928	0.757	0.380092	0.14447	3.52e-80	6.47e-76
Fam84b	1	0.692	0.424	0.368821	0.136029	4.47e-80	8.2e-76
Ostf1	1	0.976	0.9	0.329259	0.108412	6.2e-80	1.14e-75
Aco2	1	0.94	0.806	0.344436	0.118636	7.56e-80	1.39e-75
Atp2c1	1	0.871	0.699	0.375005	0.140628	7.86e-80	1.44e-75
Uox	1	0.808	0.609	0.55591	0.309036	1.01e-79	1.86e-75
Creld2	1	0.7	0.39	0.405971	0.164812	1.37e-79	2.51e-75
Gnai2	1	1	0.995	0.287772	0.0828125	2.45e-79	4.49e-75
Ywhag	1	0.866	0.667	0.366613	0.134405	4.1e-79	7.53e-75
Pdia3	1	1	0.994	0.336168	0.113009	5.59e-79	1.03e-74
Sppl2a	1	0.956	0.834	0.344553	0.118717	7.72e-79	1.42e-74
Clk1	1	0.973	0.883	0.352374	0.124167	9.94e-79	1.82e-74
Bcl10	1	0.788	0.528	0.377038	0.142158	1.16e-78	2.14e-74
Raph1	1	0.749	0.569	0.393028	0.154471	1.53e-78	2.81e-74
Golgb1	1	0.989	0.921	0.332585	0.110613	2.82e-78	5.18e-74
RP23-99G21.3	1	0.338	0.08	0.254495	0.0647676	2.98e-78	5.46e-74
Rgs3	1	0.556	0.243	0.354112	0.125395	5.14e-78	9.44e-74
Ccdc88c	1	0.583	0.289	0.350994	0.123196	1.53e-77	2.82e-73
Il6	1	0.206	0.023	0.288395	0.0831716	1.94e-77	3.57e-73
St14	1	0.944	0.83	0.334683	0.112012	2.15e-77	3.94e-73
Pard6b	1	0.47	0.233	0.37147	0.13799	2.81e-77	5.16e-73
Wsb2	1	0.774	0.53	0.369458	0.136499	5.65e-77	1.04e-72
Ctgf	1	0.434	0.147	0.590818	0.349066	7.26e-77	1.33e-72
Cmas	1	0.82	0.543	0.355021	0.12604	9.14e-77	1.68e-72
Agmo	1	0.58	0.275	0.335854	0.112798	1.04e-76	1.91e-72
Ap2b1	1	0.943	0.816	0.335901	0.11283	1.59e-76	2.91e-72
Ddx3x	1	0.988	0.968	0.317834	0.101019	2.14e-76	3.92e-72
Rela	1	0.707	0.439	0.376859	0.142022	2.42e-76	4.45e-72
Copb1	1	0.926	0.763	0.351684	0.123682	5.08e-76	9.33e-72
Egr3	1	0.282	0.051	0.308897	0.0954173	7.72e-76	1.42e-71
Dusp16	1	0.523	0.24	0.338729	0.114737	1.04e-75	1.91e-71
Anxa7	1	0.945	0.819	0.344512	0.118689	1.26e-75	2.31e-71
Clptm1l	1	0.932	0.792	0.330831	0.109449	2.95e-75	5.41e-71
Prrc2c	1	0.999	0.95	0.325566	0.105993	5.81e-75	1.07e-70
Map2k1	1	0.779	0.493	0.362414	0.131344	8.79e-75	1.61e-70
Selk	1	0.99	0.978	0.318112	0.101195	9.39e-75	1.72e-70
Slc4a4	1	0.432	0.163	0.353122	0.124695	4.29e-74	7.88e-70
Gnb1	1	0.999	0.997	0.263798	0.0695892	5.46e-74	1e-69
Sprr2d	1	0.247	0.048	0.761924	0.580528	5.69e-74	1.05e-69
Pdia4	1	0.962	0.885	0.357456	0.127775	7.05e-74	1.29e-69
Ifngr2	1	0.929	0.772	0.332386	0.11048	8.81e-74	1.62e-69
Ltf	1	1	0.974	0.296646	0.0879987	9.15e-74	1.68e-69
Col6a2	1	0.425	0.139	0.305675	0.0934372	1.51e-73	2.78e-69
Lin7c	1	0.908	0.694	0.331258	0.109732	4.81e-73	8.83e-69
Taok3	1	0.894	0.734	0.340961	0.116254	5.33e-73	9.79e-69
Kdm5c	1	0.708	0.441	0.354152	0.125423	5.92e-73	1.09e-68
Rab21	1	0.982	0.905	0.298085	0.0888547	6.26e-73	1.15e-68
Trp53inp1	1	0.783	0.548	0.40563	0.164536	6.67e-73	1.22e-68
Ctnnd1	1	0.968	0.883	0.31425	0.0987529	7.21e-73	1.32e-68
Ttc39a	1	0.635	0.334	0.330074	0.108949	1.9e-72	3.48e-68
Dctn4	1	0.929	0.788	0.316505	0.100175	1.91e-72	3.51e-68
Eea1	1	0.805	0.563	0.400237	0.16019	3.08e-72	5.65e-68
Otud3	1	0.421	0.15	0.280492	0.0786757	3.51e-72	6.45e-68
RP23-92G13.4	1	0.972	0.925	0.298299	0.0889825	4.29e-72	7.87e-68
Card10	1	0.572	0.265	0.335035	0.112248	4.49e-72	8.24e-68
Ssx2ip	1	0.645	0.366	0.392562	0.154105	4.54e-72	8.33e-68
Arhgdib	1	0.847	0.581	0.394117	0.155328	1.67e-71	3.07e-67
Ckmt1	1	0.988	0.898	0.331818	0.110103	1.73e-71	3.18e-67
Nt5dc3	1	0.524	0.256	0.324859	0.105533	5.14e-71	9.43e-67
Ppfibp1	1	0.824	0.577	0.368239	0.1356	1.58e-70	2.9e-66
Reep5	1	0.991	0.991	0.298398	0.0890415	2.24e-70	4.12e-66
Ranbp2	1	0.886	0.666	0.351021	0.123216	4.89e-70	8.97e-66
Xbp1	1	0.97	0.852	0.350667	0.122968	5.32e-70	9.76e-66
Dsg2	1	0.828	0.654	0.343546	0.118024	6.26e-70	1.15e-65
Fam188a	1	0.668	0.425	0.339242	0.115085	9.63e-70	1.77e-65
Samd8	1	0.479	0.212	0.29671	0.0880369	1.14e-69	2.09e-65
Klf2	1	0.342	0.129	0.453843	0.205973	1.71e-69	3.13e-65
Itpk1	1	0.507	0.221	0.300184	0.0901103	1.76e-69	3.24e-65
Abi1	1	0.929	0.775	0.300873	0.0905243	5.33e-69	9.78e-65
Slc6a14	1	0.354	0.111	0.300988	0.0905938	5.8e-69	1.07e-64
Fam129a	1	0.422	0.154	0.287131	0.0824443	6.9e-69	1.27e-64
B4galt3	1	0.67	0.406	0.355347	0.126271	8.71e-69	1.6e-64
Lpin1	1	0.32	0.095	0.268769	0.0722368	1.03e-68	1.89e-64
Lamb1	1	0.55	0.247	0.307734	0.0947004	2.12e-68	3.89e-64
Uba1	1	0.945	0.805	0.316079	0.0999061	3.27e-68	6e-64
Uso1	1	0.746	0.519	0.349591	0.122214	3.69e-68	6.77e-64
Cd2ap	1	0.999	0.991	0.26021	0.0677093	4.07e-68	7.48e-64
Mia3	1	0.836	0.653	0.343814	0.118208	4.78e-68	8.78e-64
Col1a2	1	0.521	0.218	0.33988	0.115518	5.51e-68	1.01e-63
Chd9	1	0.809	0.584	0.339714	0.115406	5.55e-68	1.02e-63
Clu	1	0.819	0.537	0.559704	0.313268	5.81e-68	1.07e-63
Mid1	1	0.663	0.359	0.312236	0.0974912	6.26e-68	1.15e-63
Itgb8	1	0.517	0.21	0.302002	0.0912052	6.6e-68	1.21e-63
Pmvk	1	0.678	0.389	0.397327	0.157869	1.3e-67	2.39e-63
Ap2s1	1	0.974	0.935	0.322166	0.103791	1.38e-67	2.53e-63
Lss	1	0.331	0.102	0.27108	0.0734841	2.32e-67	4.26e-63
Col3a1	1	0.619	0.312	0.38315	0.146804	2.35e-67	4.31e-63
Snd1	1	0.824	0.611	0.329562	0.108611	3.05e-67	5.6e-63
AC155158.1	1	1	0.999	0.309203	0.0956067	3.27e-67	6.01e-63
Azin1	1	0.769	0.508	0.353305	0.124824	5.53e-67	1.02e-62
Nars	1	0.909	0.758	0.326948	0.106895	5.61e-67	1.03e-62
Efhd2	1	0.797	0.607	0.358382	0.128438	8.67e-67	1.59e-62
B3gnt3	1	0.591	0.304	0.312818	0.097855	1.13e-66	2.08e-62
Macc1	1	0.796	0.573	0.380812	0.145018	2.08e-66	3.82e-62
Arhgap27	1	0.651	0.373	0.314341	0.0988101	4.02e-66	7.39e-62
Galnt12	1	0.753	0.5	0.344188	0.118465	4.19e-66	7.7e-62
Zmiz1	1	0.831	0.576	0.328729	0.108062	4.24e-66	7.79e-62
Lgals9	1	0.644	0.368	0.424231	0.179972	4.24e-66	7.79e-62
Stx7	1	0.864	0.621	0.331261	0.109734	4.41e-66	8.1e-62
Ncam1	1	0.673	0.367	0.392008	0.15367	4.63e-66	8.5e-62
Sftpd	1	0.99	0.926	0.312565	0.0976969	6.95e-66	1.28e-61
Smox	1	0.695	0.424	0.343503	0.117994	9.67e-66	1.78e-61
Gspt1	1	0.927	0.815	0.322489	0.103999	1.16e-65	2.13e-61
Ppp2ca	1	0.993	0.979	0.298329	0.089	1.19e-65	2.19e-61
Grpel2	1	0.645	0.379	0.325851	0.106179	1.9e-65	3.48e-61
Anxa3	1	0.926	0.734	0.369951	0.136864	2.39e-65	4.38e-61
Supt6	1	0.773	0.537	0.335112	0.1123	4.65e-65	8.53e-61
Rac1	1	0.998	0.984	0.26148	0.0683716	4.91e-65	9.01e-61
Lum	1	0.692	0.384	0.342949	0.117614	5.63e-65	1.03e-60
Vdac2	1	0.998	0.997	0.264792	0.0701147	7.73e-65	1.42e-60
Mospd2	1	0.538	0.271	0.30664	0.0940282	1.3e-64	2.38e-60
Eps8	1	0.938	0.792	0.315821	0.0997431	1.55e-64	2.85e-60
Rab11a	1	0.999	0.985	0.266803	0.0711838	3.51e-64	6.45e-60
Mgst3	1	0.951	0.827	0.339209	0.115063	4.15e-64	7.63e-60
Nktr	1	0.987	0.932	0.293505	0.0861449	6.72e-64	1.23e-59
Csf3	1	0.522	0.49	0.538224	0.289685	7.15e-64	1.31e-59
Mgat2	1	0.92	0.757	0.324146	0.105071	8.64e-64	1.59e-59
Dnajc5	1	0.877	0.71	0.314481	0.0988983	8.83e-64	1.62e-59
Hist1h2bc	1	0.71	0.454	0.403267	0.162624	1.06e-63	1.95e-59
Erlin2	1	0.719	0.46	0.315402	0.0994782	1.12e-63	2.06e-59
Map3k2	1	0.653	0.401	0.327066	0.106972	1.69e-63	3.1e-59
Col1a1	1	0.361	0.114	0.286965	0.0823487	2.73e-63	5.02e-59
Deptor	1	0.597	0.328	0.33434	0.111783	3.11e-63	5.7e-59
Lap3	1	0.993	0.962	0.295825	0.0875126	9.23e-63	1.7e-58
Slc4a7	1	0.736	0.498	0.340892	0.116208	1.04e-62	1.9e-58
Asap2	1	0.502	0.224	0.294992	0.0870205	1.19e-62	2.19e-58
Arl14	1	0.676	0.495	0.499252	0.249253	1.29e-62	2.37e-58
Gars	1	0.822	0.604	0.320728	0.102867	1.61e-62	2.96e-58
Lama3	1	0.55	0.27	0.342566	0.117351	1.67e-62	3.06e-58
Selt	1	0.918	0.768	0.300086	0.0900514	2.23e-62	4.09e-58
Fam184b	1	0.363	0.121	0.261695	0.068484	2.73e-62	5.02e-58
Oas2	1	0.473	0.21	0.300937	0.0905633	2.74e-62	5.04e-58
Slc1a5	1	0.854	0.715	0.355206	0.126171	6.97e-62	1.28e-57
RP23-429P18.4	1	0.999	0.978	0.306118	0.0937081	9.8e-62	1.8e-57
Serpinb1a	1	0.925	0.761	0.334189	0.111682	1.96e-61	3.59e-57
Ndfip2	1	0.88	0.697	0.310199	0.0962234	2.15e-61	3.95e-57
Cttnbp2nl	1	0.686	0.432	0.308355	0.0950825	2.45e-61	4.49e-57
Ptprg	1	0.682	0.443	0.323552	0.104686	2.59e-61	4.76e-57
Car5b	1	0.738	0.458	0.286313	0.081975	4.79e-61	8.8e-57
RP23-185A18.9	1	0.888	0.753	0.307903	0.0948041	5.19e-61	9.52e-57
Ssr1	1	0.96	0.852	0.298078	0.0888506	7.64e-61	1.4e-56
Nab1	1	0.762	0.512	0.319027	0.101778	1.08e-60	1.98e-56
Hist1h1c	1	0.74	0.499	0.412447	0.170113	1.21e-60	2.21e-56
Lrp10	1	0.861	0.661	0.304315	0.0926079	2.62e-60	4.81e-56
G6pdx	1	0.893	0.693	0.299295	0.0895774	4.08e-60	7.49e-56
Fasn	1	0.811	0.606	0.321895	0.103616	4.63e-60	8.49e-56
Pank3	1	0.763	0.532	0.324181	0.105093	1.45e-59	2.66e-55
Slk	1	0.88	0.705	0.317743	0.100961	1.71e-59	3.14e-55
Inhbb	1	0.339	0.106	0.253203	0.0641117	1.85e-59	3.39e-55
Dmbt1	1	0.215	0.041	0.318315	0.101325	2.62e-59	4.81e-55
Sparc	1	0.734	0.421	0.279728	0.0782477	2.64e-59	4.84e-55
Perp	1	0.996	0.942	0.268191	0.0719263	3.09e-59	5.68e-55
Gmds	1	0.982	0.899	0.265381	0.0704273	4.59e-59	8.42e-55
Sprr2e	1	0.161	0.023	0.420665	0.176959	9.48e-59	1.74e-54
Pdcd6ip	1	0.968	0.918	0.271926	0.0739436	1e-58	1.84e-54
Synrg	1	0.798	0.584	0.30738	0.0944827	1.04e-58	1.9e-54
Cdkn2b	1	0.511	0.234	0.304985	0.0930158	1.56e-58	2.86e-54
Smpd3	1	0.541	0.301	0.313167	0.0980733	1.84e-58	3.38e-54
Sec24d	1	0.547	0.275	0.295412	0.0872682	2.32e-58	4.27e-54
Hsd17b12	1	0.912	0.743	0.303144	0.0918962	2.63e-58	4.84e-54
Ammecr1	1	0.687	0.427	0.312955	0.0979406	3.1e-58	5.7e-54
Ralb	1	0.658	0.369	0.290155	0.0841898	3.4e-58	6.24e-54
Higd1a	1	0.943	0.829	0.34857	0.121501	4.32e-58	7.94e-54
Tm9sf3	1	0.999	0.993	0.250409	0.0627045	4.53e-58	8.31e-54
Piezo1	1	0.67	0.412	0.291952	0.085236	4.98e-58	9.15e-54
Sphk1	1	0.442	0.183	0.277147	0.0768106	6.74e-58	1.24e-53
Pik3cg	1	0.569	0.303	0.290905	0.0846257	6.82e-58	1.25e-53
Kcnk1	1	0.99	0.946	0.269581	0.0726737	6.86e-58	1.26e-53
Gapvd1	1	0.92	0.797	0.288246	0.0830855	9.66e-58	1.77e-53
Ctsa	1	0.956	0.82	0.274524	0.0753633	9.67e-58	1.77e-53
Med13l	1	0.799	0.585	0.313299	0.0981563	1.08e-57	1.99e-53
Uggt1	1	0.658	0.392	0.310862	0.0966353	1.09e-57	1.99e-53
Vimp	1	0.959	0.856	0.310773	0.0965796	1.23e-57	2.25e-53
Gak	1	0.82	0.617	0.298279	0.0889702	1.37e-57	2.52e-53
Cttn	1	0.929	0.794	0.281364	0.0791656	1.66e-57	3.05e-53
Stom	1	0.399	0.141	0.27811	0.0773452	1.79e-57	3.28e-53
Prkcsh	1	0.837	0.642	0.314804	0.0991013	2.17e-57	3.99e-53
Lysmd3	1	0.549	0.287	0.291129	0.0847561	2.32e-57	4.26e-53
Tmem234	1	0.994	0.985	0.265811	0.0706555	3.22e-57	5.91e-53
Eif4g3	1	0.836	0.618	0.30082	0.0904924	3.84e-57	7.05e-53
Arl8b	1	0.872	0.673	0.288672	0.0833318	4.45e-57	8.18e-53
Brwd3	1	0.582	0.313	0.284379	0.0808713	4.99e-57	9.17e-53
Myo18a	1	0.669	0.439	0.315038	0.0992489	6.18e-57	1.13e-52
Fndc3b	1	0.783	0.528	0.325321	0.105834	1.16e-56	2.13e-52
Bnip3l	1	0.99	0.971	0.284962	0.0812033	1.32e-56	2.43e-52
Icam1	1	0.44	0.164	0.388334	0.150803	1.54e-56	2.83e-52
Ubxn4	1	0.936	0.78	0.298431	0.089061	2.58e-56	4.74e-52
Rasal2	1	0.455	0.215	0.2736	0.0748572	3.38e-56	6.2e-52
Wsb1	1	0.631	0.386	0.317452	0.100776	4.49e-56	8.24e-52
Npepps	1	0.899	0.731	0.294851	0.0869369	7.67e-56	1.41e-51
Plcb3	1	0.588	0.318	0.275358	0.0758219	1.14e-55	2.1e-51
Car12	1	0.858	0.707	0.38666	0.149506	1.23e-55	2.26e-51
Dhrs9	1	0.903	0.742	0.310252	0.0962566	1.85e-55	3.39e-51
Uba52	1	1	0.996	0.252572	0.0637925	3.38e-55	6.21e-51
Ephb2	1	0.708	0.497	0.308065	0.0949041	1.02e-54	1.88e-50
Tpm1	1	0.9	0.67	0.294877	0.0869526	1.38e-54	2.53e-50
C1galt1	1	0.821	0.585	0.28644	0.0820482	2.23e-54	4.09e-50
Vegfa	1	0.359	0.127	0.277535	0.0770257	2.59e-54	4.75e-50
Cebpd	1	0.732	0.455	0.399948	0.159958	2.95e-54	5.43e-50
Aqp5	1	0.981	0.886	0.290022	0.0841126	4.7e-54	8.62e-50
Coro1c	1	0.532	0.274	0.281463	0.0792215	6.52e-54	1.2e-49
Eif1a	1	0.994	0.967	0.260967	0.0681039	1.07e-53	1.97e-49
Apc	1	0.809	0.598	0.29506	0.0870604	1.11e-53	2.03e-49
Isg20	1	0.473	0.204	0.279331	0.0780257	1.26e-53	2.32e-49
Ndufs2	1	0.987	0.934	0.256162	0.0656191	1.41e-53	2.58e-49
Ap1s1	1	0.921	0.809	0.296967	0.0881895	1.46e-53	2.68e-49
Dcn	1	0.971	0.824	0.328908	0.108181	1.51e-53	2.77e-49
Ganab	1	0.886	0.724	0.289468	0.0837919	1.58e-53	2.91e-49
Krt84	1	0.532	0.273	0.550189	0.302708	1.87e-53	3.43e-49
Hbb-bt	1	0.895	0.656	0.265356	0.0704136	2.01e-53	3.69e-49
Cog6	1	0.546	0.283	0.278499	0.0775616	2.55e-53	4.68e-49
Hba-a1	1	0.999	0.914	0.26015	0.0676782	2.79e-53	5.12e-49
Nufip2	1	0.876	0.713	0.286517	0.0820922	2.99e-53	5.49e-49
Dtx3l	1	0.668	0.41	0.297235	0.0883486	3.57e-53	6.56e-49
Nr4a2	1	0.361	0.141	0.334832	0.112112	4.38e-53	8.05e-49
Fam83e	1	0.391	0.161	0.262034	0.0686617	5.05e-53	9.26e-49
Gpd2	1	0.727	0.485	0.287781	0.0828181	5.12e-53	9.41e-49
Trim16	1	0.527	0.296	0.294667	0.0868288	5.13e-53	9.42e-49
RP23-180L12.1	1	0.609	0.342	0.2985	0.0891022	5.62e-53	1.03e-48
St13	1	0.996	0.989	0.273798	0.0749653	5.71e-53	1.05e-48
Cebpg	1	0.738	0.491	0.308465	0.0951504	6.39e-53	1.17e-48
Dhx38	1	0.466	0.224	0.260496	0.0678583	7.89e-53	1.45e-48
Pik3r3	1	0.634	0.396	0.28882	0.0834172	8.77e-53	1.61e-48
Elk3	1	0.76	0.524	0.294698	0.086847	1.6e-52	2.93e-48
Slc40a1	1	0.99	0.963	0.252944	0.0639805	1.97e-52	3.61e-48
Ddit4	1	0.678	0.459	0.368418	0.135732	2.79e-52	5.12e-48
Pak2	1	0.957	0.919	0.251508	0.0632564	3.65e-52	6.7e-48
Zdhhc5	1	0.713	0.493	0.291326	0.084871	4.16e-52	7.63e-48
Erp44	1	0.916	0.771	0.283315	0.0802672	4.43e-52	8.14e-48
Nup50	1	0.679	0.422	0.290362	0.08431	5.21e-52	9.56e-48
Rhbdl2	1	0.672	0.436	0.319265	0.10193	5.74e-52	1.05e-47
Etf1	1	0.917	0.77	0.27447	0.0753337	1.01e-51	1.85e-47
Cdv3	1	0.931	0.816	0.288737	0.0833691	1.26e-51	2.32e-47
Atp2b1	1	0.995	0.987	0.27087	0.0733705	1.32e-51	2.43e-47
Ssh2	1	0.472	0.219	0.255349	0.0652029	1.61e-51	2.96e-47
Gls	1	0.83	0.635	0.314257	0.0987576	1.75e-51	3.21e-47
Slc39a4	1	0.995	0.966	0.278611	0.077624	1.84e-51	3.38e-47
Atp6v0a2	1	0.698	0.462	0.269371	0.0725608	1.89e-51	3.46e-47
Chd4	1	0.954	0.848	0.291223	0.0848109	1.93e-51	3.55e-47
Slc39a2	1	0.91	0.765	0.279457	0.0780961	2.02e-51	3.72e-47
Hadha	1	0.894	0.736	0.277543	0.07703	3e-51	5.51e-47
Rnf180	1	0.707	0.481	0.295486	0.0873119	3.09e-51	5.67e-47
Bak1	1	0.815	0.592	0.286441	0.0820487	4.26e-51	7.83e-47
Cfb	1	0.667	0.404	0.254298	0.0646673	5.46e-51	1e-46
Rcor1	1	0.721	0.504	0.285354	0.081427	5.88e-51	1.08e-46
Ywhah	1	0.984	0.938	0.259121	0.0671435	6.44e-51	1.18e-46
Atxn2l	1	0.646	0.452	0.294847	0.0869349	7.83e-51	1.44e-46
Pvrl2	1	0.838	0.641	0.282213	0.0796443	7.88e-51	1.45e-46
Cdk14	1	0.765	0.557	0.294798	0.0869059	1e-50	1.84e-46
Sdf2l1	1	0.741	0.494	0.35704	0.127478	1.11e-50	2.03e-46
Kdm6b	1	0.678	0.48	0.335827	0.11278	1.16e-50	2.14e-46
Fer1l4	1	0.474	0.239	0.257699	0.0664089	1.34e-50	2.46e-46
RP24-390G17.1	1	0.488	0.249	0.279062	0.0778756	3.09e-50	5.67e-46
Tmem2	1	0.481	0.25	0.264796	0.0701171	3.28e-50	6.03e-46
Secisbp2l	1	0.645	0.399	0.277302	0.0768963	4.96e-50	9.11e-46
RP23-249P4.1	1	0.878	0.712	0.281353	0.0791596	5.23e-50	9.61e-46
Eya2	1	0.859	0.651	0.303307	0.0919954	8.9e-50	1.63e-45
Ostc	1	0.996	0.966	0.260402	0.0678091	9.53e-50	1.75e-45
Os9	1	0.798	0.557	0.298988	0.0893937	1.07e-49	1.97e-45
Ubr4	1	0.74	0.55	0.288546	0.0832585	1.33e-49	2.44e-45
Pkp2	1	0.582	0.341	0.267239	0.0714165	1.4e-49	2.57e-45
Jmjd1c	1	0.894	0.779	0.297578	0.0885526	2.03e-49	3.73e-45
Tra2a	1	0.984	0.96	0.282265	0.0796737	2.46e-49	4.52e-45
Tbc1d10b	1	0.605	0.37	0.285972	0.0817799	2.72e-49	4.99e-45
Zdhhc13	1	0.602	0.367	0.269466	0.072612	3.95e-49	7.26e-45
Arhgef4	1	0.504	0.273	0.2607	0.0679646	4.21e-49	7.74e-45
Mef2d	1	0.645	0.433	0.277567	0.0770432	4.93e-49	9.05e-45
Muc20	1	0.655	0.405	0.258562	0.0668542	6.62e-49	1.21e-44
Wipi1	1	0.709	0.466	0.279748	0.078259	7.36e-49	1.35e-44
Zcchc2	1	0.496	0.264	0.256714	0.0659019	8.9e-49	1.63e-44
Desi2	1	0.675	0.448	0.304805	0.0929061	9.06e-49	1.66e-44
Parp9	1	0.606	0.371	0.286025	0.0818104	1.33e-48	2.44e-44
Rhoq	1	0.774	0.553	0.273245	0.0746628	1.66e-48	3.04e-44
Amotl2	1	0.613	0.353	0.32386	0.104885	6.52e-48	1.2e-43
Dnajc3	1	0.951	0.895	0.286238	0.0819323	6.92e-48	1.27e-43
Pvrl3	1	0.627	0.383	0.289542	0.0838348	7.28e-48	1.34e-43
Cystm1	1	0.956	0.907	0.272794	0.0744167	8.17e-48	1.5e-43
Serpinb5	1	0.662	0.384	0.256516	0.0658007	1.65e-47	3.03e-43
Cotl1	1	0.684	0.434	0.305172	0.09313	1.79e-47	3.29e-43
Egln1	1	0.956	0.87	0.291673	0.0850728	1.91e-47	3.51e-43
Tbl1xr1	1	0.742	0.549	0.27502	0.0756358	2.31e-47	4.24e-43
RP23-273D6.2	1	0.535	0.301	0.255831	0.0654496	2.51e-47	4.61e-43
Gng12	1	1	1	0.280861	0.078883	3.37e-47	6.18e-43
Vps4b	1	0.938	0.835	0.252891	0.063954	5.43e-47	9.96e-43
AC102506.1	1	0.502	0.265	0.259703	0.0674457	6.68e-47	1.23e-42
Eif3b	1	0.931	0.827	0.264819	0.0701292	7.1e-47	1.3e-42
Casp8	1	0.798	0.603	0.267718	0.0716727	1.01e-46	1.85e-42
Tusc3	1	0.86	0.723	0.283518	0.0803824	1.33e-46	2.45e-42
Mydgf	1	0.959	0.855	0.271731	0.0738375	1.75e-46	3.21e-42
Ppp1r15b	1	0.63	0.409	0.258146	0.0666394	2.22e-46	4.08e-42
Psme4	1	0.837	0.67	0.257254	0.0661794	2.33e-46	4.27e-42
Plekha2	1	0.69	0.452	0.262413	0.0688605	2.57e-46	4.72e-42
Avpi1	1	0.938	0.833	0.310815	0.0966062	3.08e-46	5.65e-42
Zc3h7a	1	0.816	0.649	0.276365	0.0763778	4.13e-46	7.59e-42
Tor2a	1	0.731	0.5	0.282499	0.0798055	4.49e-46	8.24e-42
Il1f6	1	0.305	0.115	0.436101	0.190184	7.03e-46	1.29e-41
Mboat2	1	0.808	0.627	0.263563	0.0694657	1.11e-45	2.04e-41
Cacfd1	1	0.748	0.528	0.272088	0.0740317	1.33e-45	2.44e-41
Shroom3	1	0.676	0.447	0.287969	0.0829262	1.74e-45	3.2e-41
Osmr	1	0.534	0.28	0.297416	0.0884563	2.05e-45	3.77e-41
Tuba1c	1	0.877	0.732	0.316248	0.100013	2.31e-45	4.23e-41
Psmd2	1	0.944	0.822	0.256765	0.0659284	2.34e-45	4.3e-41
Slc7a6os	1	0.422	0.25	0.267203	0.0713972	4.37e-45	8.03e-41
Gadd45a	1	0.873	0.711	0.331117	0.109638	5.95e-45	1.09e-40
Glis3	1	0.703	0.471	0.267177	0.0713836	6.49e-45	1.19e-40
Ddx39	1	0.798	0.605	0.287106	0.0824297	1.49e-44	2.73e-40
Asah1	1	0.927	0.833	0.277943	0.0772521	2.64e-44	4.85e-40
Sgsm1	1	0.541	0.3	0.26169	0.0684814	3.71e-44	6.82e-40
Lsm12	1	0.946	0.868	0.256301	0.0656901	6.85e-44	1.26e-39
B4galt1	1	0.79	0.609	0.269535	0.0726491	7.12e-44	1.31e-39
Paox	1	0.886	0.716	0.282868	0.080014	1.12e-43	2.05e-39
Lims1	1	0.855	0.684	0.266691	0.071124	1.15e-43	2.11e-39
Tgif1	1	0.91	0.796	0.29695	0.0881792	2.23e-43	4.1e-39
Dnm2	1	0.754	0.545	0.256158	0.0656168	2.26e-43	4.15e-39
Itgam	1	0.788	0.6	0.307772	0.0947234	2.57e-43	4.72e-39
9130008F23Rik	1	0.404	0.2	0.258647	0.0668984	3.61e-43	6.63e-39
Lmna	1	0.934	0.797	0.257323	0.0662151	5.21e-43	9.56e-39
Bag3	1	0.555	0.318	0.265978	0.0707441	1.31e-42	2.41e-38
Sulf2	1	0.522	0.302	0.269679	0.0727269	1.7e-42	3.12e-38
Setd8	1	0.911	0.795	0.266168	0.0708454	1.81e-42	3.32e-38
Adipor2	1	0.746	0.56	0.264234	0.0698195	1.98e-42	3.64e-38
Herpud1	1	0.647	0.435	0.318816	0.101644	2.47e-42	4.54e-38
Slc39a1	1	0.892	0.718	0.265127	0.0702924	2.62e-42	4.82e-38
Slc35g1	1	0.779	0.592	0.299007	0.0894051	2.98e-42	5.47e-38
Gss	1	0.636	0.391	0.250882	0.0629416	3.15e-42	5.78e-38
Trp53bp2	1	0.686	0.494	0.266399	0.0709682	4.71e-42	8.64e-38
Cyp2j6	1	0.682	0.495	0.257524	0.0663184	4.84e-42	8.89e-38
Derl1	1	0.826	0.631	0.263383	0.0693704	5.82e-42	1.07e-37
N4bp1	1	0.708	0.523	0.272472	0.0742411	6.92e-42	1.27e-37
Ssfa2	1	0.568	0.328	0.26331	0.069332	1.3e-41	2.39e-37
Filip1l	1	0.502	0.283	0.264263	0.0698348	1.35e-41	2.48e-37
Tmf1	1	0.777	0.561	0.263393	0.069376	4.84e-41	8.88e-37
Mvp	1	0.729	0.545	0.261617	0.0684434	5.48e-41	1.01e-36
Uck2	1	0.516	0.299	0.260278	0.0677446	1.19e-40	2.19e-36
Nfe2l1	1	0.766	0.584	0.255184	0.0651188	2.41e-40	4.42e-36
RP23-48M16.13	1	0.471	0.264	0.296393	0.0878491	2.82e-40	5.18e-36
Rhob	1	0.67	0.551	0.364328	0.132735	5.52e-40	1.01e-35
Mtss1	1	0.717	0.535	0.269622	0.0726963	5.84e-40	1.07e-35
Sh2d4a	1	0.673	0.438	0.256708	0.0658991	6.74e-40	1.24e-35
Diaph1	1	0.792	0.62	0.250372	0.0626859	6.81e-40	1.25e-35
Akr1c19	1	0.899	0.734	0.255186	0.0651201	7.39e-40	1.36e-35
Ada	1	0.473	0.274	0.307423	0.0945087	7.53e-40	1.38e-35
Mfsd6	1	0.735	0.529	0.251107	0.0630549	7.87e-40	1.44e-35
Gadd45g	1	0.791	0.62	0.371724	0.138179	8.98e-40	1.65e-35
RP24-535N4.2	1	0.708	0.5	0.260354	0.0677843	1.12e-39	2.05e-35
Rbms1	1	0.884	0.755	0.260693	0.0679609	7.11e-39	1.31e-34
Gda	1	0.79	0.557	0.25039	0.0626951	8.71e-39	1.6e-34
Tbc1d1	1	0.58	0.358	0.260714	0.0679717	1.55e-38	2.85e-34
Ptgfrn	1	0.69	0.504	0.253619	0.0643228	2.51e-38	4.6e-34
Myef2	1	0.573	0.352	0.255736	0.065401	2.98e-38	5.48e-34
Lrrfip1	1	0.839	0.649	0.257733	0.0664262	3.38e-38	6.21e-34
Cldn2	1	0.159	0.051	0.32489	0.105554	5.35e-38	9.83e-34
Gbp2	1	0.5	0.313	0.310112	0.0961695	8.4e-38	1.54e-33
Arhgap32	1	0.85	0.715	0.252409	0.0637104	1.21e-37	2.23e-33
Nudt19	1	0.582	0.363	0.283509	0.0803775	1.67e-37	3.07e-33
Hsph1	1	0.517	0.298	0.290399	0.0843316	1.72e-37	3.16e-33
Rap2b	1	0.437	0.243	0.265677	0.0705845	2.4e-37	4.41e-33
Nav1	1	0.633	0.406	0.284713	0.0810617	2.48e-36	4.56e-32
Klf10	1	0.536	0.342	0.278753	0.0777032	2.9e-36	5.33e-32
Ikzf2	1	0.847	0.728	0.261361	0.0683097	3.01e-36	5.53e-32
Plscr1	1	0.873	0.75	0.267784	0.0717081	5.18e-36	9.51e-32
Klf7	1	0.566	0.351	0.309256	0.0956396	5.21e-36	9.56e-32
Mgat4b	1	0.882	0.755	0.255756	0.0654111	5.57e-36	1.02e-31
Pgpep1	1	0.544	0.351	0.263752	0.0695651	4.56e-35	8.37e-31
Pnp	1	0.76	0.566	0.250471	0.0627358	1.17e-34	2.14e-30
Srgn	1	0.522	0.31	0.292809	0.085737	1.74e-34	3.2e-30
Osbpl3	1	0.693	0.495	0.253782	0.0644051	5.82e-34	1.07e-29
Slc35b1	1	0.692	0.509	0.260012	0.0676062	6.24e-34	1.15e-29
Malat1	1	1	0.999	0.258136	0.0666342	2.75e-33	5.05e-29
Arl4a	1	0.482	0.295	0.252763	0.0638891	3.12e-33	5.72e-29
Irf7	1	0.536	0.341	0.287103	0.082428	1.28e-31	2.35e-27
Ccng1	1	0.763	0.602	0.267228	0.0714109	1.33e-30	2.45e-26
Ppp1r1b	1	0.42	0.257	0.273063	0.0745635	1.78e-30	3.26e-26
Ifi27l2a	1	0.472	0.281	0.376048	0.141412	3.75e-30	6.89e-26
Cdc42ep3	1	0.443	0.245	0.257927	0.0665261	1.4e-29	2.58e-25
Nupr1	1	0.856	0.775	0.3671	0.134762	2.71e-29	4.98e-25
Plin2	1	0.62	0.454	0.266833	0.0711998	7.86e-29	1.44e-24
Aspa	1	0.667	0.54	0.271757	0.0738519	9.02e-28	1.66e-23
Pla2g2e	1	0.773	0.648	0.258749	0.0669512	6.17e-26	1.13e-21
Fabp5	1	0.214	0.141	0.531476	0.282467	1.52e-25	2.79e-21
Slpi	1	0.417	0.311	0.316917	0.100436	4.48e-22	8.23e-18
Ccnd1	1	0.815	0.72	0.273224	0.0746511	4.53e-19	8.31e-15
Acaa2	2	0.729	0.431	0.969597	0.940118	2.01e-252	3.7e-248
Serpina1c	2	0.928	0.627	1.01269	1.02553	1.46e-208	2.68e-204
Cyb5r3	2	0.995	0.898	0.727286	0.528944	1.09e-200	1.99e-196
Crh	2	0.687	0.212	1.34664	1.81344	9.49e-191	1.74e-186
Meis2	2	0.914	0.488	0.700253	0.490355	5.21e-161	9.57e-157
Gcnt3	2	0.909	0.592	0.570131	0.32505	2.78e-149	5.11e-145
Antxr1	2	0.955	0.793	0.567504	0.32206	2.21e-146	4.05e-142
Msx2	2	0.975	0.664	0.49731	0.247317	3.93e-137	7.21e-133
Upk1a	2	0.581	0.174	0.559293	0.312809	1.25e-129	2.29e-125
Slc27a2	2	0.921	0.709	0.526549	0.277254	5.25e-124	9.64e-120
Lypd2	2	0.858	0.464	0.622243	0.387187	4.06e-121	7.46e-117
Lgi2	2	0.544	0.184	0.508435	0.258506	2.21e-120	4.05e-116
Psmd3	2	0.999	0.985	0.45249	0.204747	4.17e-119	7.65e-115
Trim2	2	1	0.978	0.419101	0.175646	1.33e-115	2.45e-111
Med24	2	0.989	0.863	0.481719	0.232053	6.62e-109	1.21e-104
Cmah	2	0.624	0.237	0.468994	0.219955	1.57e-104	2.88e-100
Wfdc2	2	1	1	0.357713	0.127959	1.03e-103	1.89e-99
Serpinb11	2	0.984	0.722	0.407561	0.166106	4.83e-102	8.88e-98
Ppp2r2b	2	0.971	0.705	0.401826	0.161464	2.94e-98	5.4e-94
Cd9	2	1	1	0.287076	0.0824127	5.7e-95	1.05e-90
Psca	2	0.277	0.041	0.383727	0.147247	8.22e-95	1.51e-90
Serpina1a	2	0.559	0.207	0.416015	0.173069	2.23e-94	4.1e-90
Cbr2	2	1	0.99	0.392515	0.154068	6.79e-94	1.25e-89
Cdkl1	2	0.956	0.794	0.422872	0.178821	1.28e-92	2.35e-88
Pgrmc1	2	0.971	0.873	0.392098	0.153741	9.06e-92	1.66e-87
RP23-214L4.1	2	1	0.984	0.402032	0.16163	2.88e-89	5.28e-85
Reep3	2	1	0.993	0.326096	0.106338	3.6e-87	6.61e-83
RP23-151C6.3	2	0.603	0.269	0.466601	0.217717	1.31e-86	2.41e-82
Gjb2	2	0.979	0.845	0.3893	0.151554	1.41e-85	2.6e-81
Hebp2	2	0.844	0.585	0.391395	0.15319	1.99e-82	3.65e-78
Cdc42ep5	2	0.984	0.927	0.335274	0.112409	2.77e-82	5.09e-78
Plb1	2	0.842	0.508	0.394407	0.155557	5.06e-82	9.28e-78
Snhg20	2	0.913	0.663	0.371288	0.137854	1.7e-79	3.13e-75
Lrrc26	2	0.929	0.764	0.401304	0.161045	5.72e-79	1.05e-74
Porcn	2	0.894	0.618	0.392779	0.154275	9.68e-78	1.78e-73
Alox15	2	0.98	0.848	0.372315	0.138618	2.73e-77	5e-73
Pla2g4a	2	0.953	0.882	0.388525	0.150952	2.01e-76	3.69e-72
RP24-93H15.3	2	0.943	0.797	0.364193	0.132636	3.05e-76	5.6e-72
Il17re	2	0.939	0.799	0.360454	0.129927	4.31e-76	7.92e-72
Vps28	2	1	0.969	0.298015	0.0888129	1.6e-75	2.94e-71
RP23-219K12.1	2	0.624	0.342	0.424939	0.180573	2.94e-75	5.39e-71
RP24-87I20.1	2	0.793	0.469	0.371803	0.138238	1.01e-74	1.86e-70
Barx2	2	0.812	0.491	0.362553	0.131445	3.1e-74	5.7e-70
Pik3r1	2	0.972	0.903	0.378015	0.142895	4.69e-74	8.6e-70
Akr1c13	2	0.671	0.358	0.38316	0.146812	6.29e-74	1.15e-69
Cyba	2	1	0.995	0.276027	0.0761907	9.19e-73	1.69e-68
Ptn	2	0.989	0.827	0.327209	0.107066	1.16e-70	2.12e-66
Camk1d	2	0.467	0.183	0.316562	0.100211	2.49e-70	4.57e-66
Tmod3	2	0.991	0.962	0.338045	0.114275	5.38e-69	9.88e-65
Pdlim1	2	0.976	0.882	0.325066	0.105668	3.76e-68	6.9e-64
RP23-52A21.1	2	0.502	0.224	0.31683	0.100382	2.92e-67	5.36e-63
Cldn10	2	1	0.893	0.259408	0.0672926	2.26e-65	4.15e-61
Crip2	2	0.994	0.919	0.302289	0.0913785	1.19e-62	2.19e-58
Hacd4	2	0.905	0.754	0.345051	0.11906	5.59e-62	1.03e-57
Plekhs1	2	0.977	0.808	0.273006	0.0745324	1.51e-61	2.78e-57
Cbr3	2	0.946	0.798	0.316967	0.100468	3.79e-60	6.95e-56
Yam1	2	0.884	0.698	0.437913	0.191768	3.95e-59	7.25e-55
Osbpl6	2	0.383	0.147	0.272798	0.0744188	8.53e-59	1.57e-54
Mphosph8	2	0.965	0.819	0.304703	0.0928439	2.15e-58	3.95e-54
Pcolce2	2	0.782	0.517	0.341681	0.116746	9.84e-58	1.81e-53
Rhoj	2	0.426	0.18	0.297852	0.0887158	4.75e-57	8.72e-53
Slc23a1	2	0.772	0.508	0.338074	0.114294	6.79e-57	1.25e-52
Lrrc71	2	0.484	0.218	0.279025	0.0778548	7.38e-57	1.36e-52
Ar	2	0.907	0.697	0.328582	0.107966	9.54e-57	1.75e-52
Rps6ka3	2	0.966	0.901	0.306011	0.0936426	6.11e-56	1.12e-51
Meis1	2	0.936	0.779	0.301528	0.0909192	4.64e-55	8.52e-51
Dach2	2	0.369	0.135	0.276187	0.0762794	2.39e-54	4.38e-50
Bcl11a	2	0.565	0.292	0.306039	0.0936602	1.2e-53	2.2e-49
Fndc1	2	0.525	0.265	0.308352	0.0950809	3.82e-53	7.02e-49
RP23-421B5.3	2	0.576	0.313	0.300069	0.0900414	5.41e-53	9.94e-49
Pla2g16	2	0.96	0.827	0.263893	0.0696394	8.88e-53	1.63e-48
Rnf128	2	1	0.996	0.251605	0.0633049	4.36e-52	8e-48
Mogat1	2	0.488	0.231	0.305832	0.0935334	1.07e-51	1.96e-47
Ptprs	2	0.987	0.942	0.267278	0.0714376	1.4e-51	2.57e-47
Fuom	2	0.995	0.934	0.291028	0.0846973	3.18e-51	5.83e-47
Ckb	2	0.671	0.426	0.426723	0.182092	8.18e-51	1.5e-46
Oit1	2	0.991	0.955	0.256184	0.0656304	9.88e-51	1.81e-46
Fam84a	2	0.749	0.531	0.319555	0.102115	1.16e-50	2.12e-46
Ogt	2	0.992	0.975	0.258775	0.0669646	1.18e-50	2.17e-46
Nt5e	2	0.723	0.451	0.284486	0.0809321	8.52e-50	1.56e-45
Cryl1	2	0.821	0.611	0.304438	0.0926827	9.21e-50	1.69e-45
Ptpn22	2	0.699	0.432	0.31483	0.0991182	1.08e-49	1.98e-45
Tacc1	2	0.716	0.501	0.363122	0.131857	1.09e-49	2e-45
Ctss	2	0.734	0.471	0.27378	0.0749556	1.16e-48	2.13e-44
Sgk1	2	0.753	0.525	0.366948	0.134651	1.65e-48	3.03e-44
Slc25a13	2	0.868	0.762	0.295877	0.0875431	5.3e-48	9.72e-44
Pdcd5	2	0.974	0.914	0.251045	0.0630237	9.29e-48	1.71e-43
Itga2b	2	0.647	0.403	0.292673	0.0856577	2.43e-47	4.47e-43
Capsl	2	0.759	0.517	0.289868	0.0840237	1.12e-46	2.05e-42
Tsc22d4	2	0.956	0.901	0.257316	0.0662118	1.17e-46	2.14e-42
RP24-255G23.1	2	0.591	0.338	0.289942	0.0840662	1.55e-46	2.85e-42
Atp11a	2	0.918	0.746	0.297274	0.088372	2.27e-46	4.16e-42
Fam171a1	2	0.699	0.484	0.2901	0.0841579	1.15e-45	2.11e-41
Pdcd4	2	0.98	0.905	0.259469	0.0673244	1.78e-45	3.27e-41
Fabp6	2	0.54	0.298	0.285174	0.0813243	4.81e-45	8.83e-41
Calml4	2	0.799	0.568	0.300228	0.0901368	1.52e-44	2.78e-40
RP23-357J7.6	2	0.91	0.787	0.2794	0.0780645	1.52e-44	2.79e-40
Sema3a	2	0.774	0.579	0.32336	0.104562	2.87e-44	5.26e-40
Sox17	2	0.972	0.892	0.260227	0.0677183	6.89e-44	1.27e-39
Rnf152	2	0.573	0.371	0.300002	0.0900013	2.4e-43	4.41e-39
Ces1d	2	0.762	0.525	0.277861	0.0772067	4e-43	7.35e-39
Parva	2	0.918	0.807	0.256086	0.0655798	4.17e-42	7.65e-38
Scx	2	0.794	0.556	0.275646	0.0759806	6.23e-42	1.14e-37
Ncald	2	0.485	0.253	0.265059	0.0702564	4.92e-41	9.03e-37
Cldn23	2	0.846	0.667	0.276422	0.0764091	5.27e-41	9.67e-37
Adgrl3	2	0.522	0.29	0.256433	0.065758	2.68e-40	4.92e-36
Serpina9	2	0.914	0.771	0.261858	0.0685694	3.49e-40	6.41e-36
Cpm	2	0.631	0.395	0.277737	0.0771379	1.02e-39	1.88e-35
Sox7	2	0.707	0.498	0.308319	0.0950607	2.16e-39	3.97e-35
Pla2r1	2	0.515	0.299	0.294361	0.0866486	5.46e-39	1e-34
Fam102a	2	0.797	0.608	0.277218	0.0768498	7e-38	1.29e-33
Syt8	2	0.681	0.474	0.279173	0.0779376	3.83e-37	7.03e-33
Apobec2	2	0.699	0.473	0.345249	0.119197	4.23e-37	7.77e-33
Ankrd37	2	0.425	0.238	0.33695	0.113535	7.04e-36	1.29e-31
Palld	2	0.682	0.466	0.278945	0.0778103	1.04e-34	1.91e-30
Agfg2	2	0.557	0.355	0.253596	0.064311	7e-34	1.28e-29
Rbp1	2	0.825	0.672	0.399358	0.159487	8.65e-34	1.59e-29
Spink12	2	0.985	0.942	0.291315	0.0848646	3.99e-32	7.33e-28
Cd68	2	0.683	0.508	0.255636	0.06535	1.84e-29	3.38e-25
Serpinb7	2	0.647	0.455	0.273998	0.0750749	9.37e-24	1.72e-19
Lypd2	3	0.936	0.46	1.11497	1.24316	8e-267	1.47e-262
Ptn	3	1	0.828	0.923836	0.853474	1.34e-254	2.46e-250
Dlgap1	3	0.596	0.119	0.671631	0.451088	7.39e-182	1.36e-177
Id2	3	0.921	0.633	0.706998	0.499846	1.62e-150	2.98e-146
Tst	3	0.99	0.798	0.535995	0.287291	1.21e-148	2.22e-144
RP23-214L4.1	3	1	0.984	0.535623	0.286892	2.29e-137	4.2e-133
Rpl22l1	3	1	1	0.336607	0.113304	5.03e-136	9.24e-132
Serpinb7	3	0.814	0.44	1.00751	1.01508	1.46e-134	2.68e-130
Rps4x	3	1	1	0.295822	0.0875109	1.2e-128	2.21e-124
Cirbp	3	0.99	0.8	0.489518	0.239628	3.83e-128	7.03e-124
Ppp2r2b	3	0.975	0.707	0.50919	0.259275	2.02e-126	3.7e-122
Msx2	3	0.953	0.67	0.496196	0.246211	1.2e-119	2.21e-115
Rps24	3	1	1	0.263582	0.0694752	2.97e-118	5.46e-114
Ranbp1	3	0.999	0.969	0.44285	0.196116	1.2e-115	2.2e-111
Smim6	3	0.551	0.167	0.454587	0.206649	6.09e-115	1.12e-110
Pcolce2	3	0.85	0.513	0.499999	0.249999	1.79e-113	3.28e-109
Ifitm2	3	1	0.999	0.390803	0.152727	5.04e-113	9.26e-109
Ifitm1	3	0.999	0.955	0.512623	0.262782	1.16e-112	2.12e-108
Tmem158	3	0.958	0.703	0.597621	0.357151	1.58e-111	2.9e-107
Impdh2	3	0.99	0.919	0.415218	0.172406	1.94e-109	3.56e-105
Eid1	3	0.9	0.655	0.466993	0.218083	4.39e-106	8.05e-102
Ptma	3	1	1	0.284927	0.0811831	6.87e-106	1.26e-101
RP24-87I20.1	3	0.838	0.468	0.465351	0.216551	4.46e-104	8.18e-100
Gas2l3	3	0.654	0.269	0.518166	0.268496	7.37e-103	1.35e-98
Hmga2	3	0.87	0.633	0.466455	0.21758	1.2e-102	2.21e-98
Calml4	3	0.861	0.564	0.461927	0.213376	2.06e-99	3.78e-95
Kctd4	3	0.647	0.276	0.496642	0.246654	2.1e-99	3.86e-95
Meis1	3	0.953	0.779	0.426645	0.182026	1.63e-97	2.99e-93
Fkbp3	3	0.957	0.811	0.398695	0.158958	2.46e-95	4.52e-91
Cyb5r3	3	0.996	0.899	0.438038	0.191877	2.87e-95	5.27e-91
Cdk4	3	1	0.956	0.369495	0.136527	4.5e-95	8.27e-91
Alad	3	1	0.903	0.38309	0.146758	4.48e-94	8.22e-90
Ppia	3	1	1	0.260686	0.0679569	8.78e-93	1.61e-88
Crip2	3	0.999	0.919	0.380652	0.144896	1.06e-92	1.95e-88
Snrpf	3	0.997	0.955	0.363838	0.132378	1.16e-92	2.13e-88
Snhg20	3	0.928	0.664	0.364575	0.132915	5.95e-90	1.09e-85
Scd2	3	1	0.984	0.347744	0.120926	1.21e-89	2.22e-85
Gng11	3	0.51	0.172	0.361462	0.130655	1.7e-88	3.12e-84
Fzd10	3	0.716	0.386	0.439354	0.193032	6.08e-87	1.12e-82
Plekhs1	3	0.976	0.809	0.381575	0.145599	7.19e-87	1.32e-82
RP23-282N17.7	3	0.472	0.158	0.317058	0.100526	1.87e-83	3.44e-79
Plscr2	3	0.555	0.211	0.37035	0.137159	4.47e-83	8.21e-79
Kctd14	3	0.687	0.353	0.448542	0.20119	8.05e-83	1.48e-78
Plat	3	0.794	0.435	0.314742	0.0990626	1.54e-82	2.84e-78
Tmem14c	3	0.982	0.899	0.371602	0.138088	2.6e-82	4.77e-78
Adi1	3	0.972	0.905	0.384328	0.147708	3.32e-82	6.09e-78
Mettl1	3	0.845	0.602	0.391404	0.153197	8.17e-82	1.5e-77
Sox17	3	0.988	0.891	0.365914	0.133893	1e-81	1.84e-77
Vps28	3	1	0.969	0.317538	0.10083	5.62e-81	1.03e-76
Lsm7	3	0.986	0.913	0.33783	0.114129	7.65e-77	1.4e-72
Scx	3	0.848	0.553	0.422158	0.178217	9.74e-76	1.79e-71
Dut	3	0.787	0.5	0.472789	0.22353	1.94e-75	3.56e-71
RP23-357J7.6	3	0.918	0.787	0.364072	0.132548	1.3e-74	2.38e-70
Cdkl1	3	0.968	0.795	0.354106	0.125391	1.66e-74	3.06e-70
Sema3a	3	0.813	0.577	0.407481	0.166041	3.41e-74	6.26e-70
Gstm7	3	0.615	0.282	0.451132	0.20352	1.45e-73	2.67e-69
Dtymk	3	0.88	0.726	0.371837	0.138263	1.7e-73	3.13e-69
Cyb5b	3	0.986	0.917	0.346418	0.120005	1.03e-72	1.89e-68
Apex1	3	0.904	0.735	0.361237	0.130492	4.75e-72	8.72e-68
Snrpd1	3	0.996	0.967	0.330303	0.1091	9.62e-72	1.77e-67
Mcm6	3	0.633	0.362	0.455895	0.20784	9.78e-71	1.8e-66
Pa2g4	3	0.986	0.932	0.329954	0.10887	2.21e-70	4.05e-66
Ndufc2	3	1	0.993	0.295659	0.0874142	2.25e-70	4.13e-66
RP23-381I16.6	3	0.544	0.245	0.398592	0.158875	3.1e-70	5.7e-66
Nop58	3	0.989	0.89	0.336689	0.113359	7.06e-70	1.3e-65
Ung	3	0.539	0.236	0.380459	0.144749	1.87e-69	3.43e-65
Serpina1c	3	0.884	0.634	0.341107	0.116354	2.52e-69	4.63e-65
Mogat1	3	0.529	0.229	0.353102	0.124681	3.01e-69	5.52e-65
Tceal8	3	0.698	0.379	0.401286	0.16103	8.31e-69	1.53e-64
RP23-155A10.1	3	0.94	0.793	0.322969	0.104309	9.15e-69	1.68e-64
Hnrnpr	3	0.985	0.893	0.305007	0.093029	6.48e-67	1.19e-62
Cryl1	3	0.848	0.61	0.341279	0.116471	9.52e-67	1.75e-62
U2af1	3	0.994	0.951	0.287957	0.0829195	1.43e-66	2.62e-62
Cldn10	3	1	0.894	0.264641	0.0700348	1.55e-66	2.85e-62
Snrpd3	3	0.986	0.932	0.30709	0.0943045	1.97e-66	3.63e-62
Snrpd2	3	1	0.995	0.261567	0.0684174	7.29e-66	1.34e-61
Rpa3	3	0.825	0.657	0.346985	0.120398	1.16e-65	2.13e-61
Zfp704	3	0.982	0.938	0.300876	0.0905262	1.06e-64	1.94e-60
Serpinb11	3	0.953	0.728	0.352791	0.124462	1.79e-64	3.28e-60
Ndufa12	3	1	0.989	0.255138	0.0650954	2.21e-64	4.06e-60
Ifitm3	3	1	0.998	0.344795	0.118884	3.9e-64	7.15e-60
Evl	3	0.569	0.265	0.337469	0.113885	1.85e-63	3.39e-59
Tipin	3	0.561	0.258	0.368159	0.135541	2.85e-63	5.24e-59
Marcksl1	3	0.917	0.662	0.331533	0.109914	1.49e-62	2.73e-58
Mrpl42	3	0.95	0.848	0.312232	0.0974888	1.75e-62	3.22e-58
Wfdc15b	3	0.622	0.306	0.407987	0.166453	3.85e-62	7.08e-58
Mt2	3	0.913	0.639	0.293335	0.0860455	6.82e-62	1.25e-57
Il20rb	3	0.583	0.293	0.330235	0.109055	1.42e-61	2.62e-57
Ndufa5	3	0.996	0.931	0.269084	0.072406	3.92e-61	7.2e-57
RP23-123N23.3	3	0.392	0.134	0.281503	0.0792437	1.05e-60	1.93e-56
Fus	3	0.997	0.971	0.273021	0.0745405	1.1e-60	2.02e-56
Aprt	3	0.993	0.957	0.296362	0.0878306	3.58e-60	6.58e-56
Trmt112	3	0.979	0.907	0.290262	0.0842523	7.09e-60	1.3e-55
Polr2h	3	0.939	0.809	0.287158	0.0824597	1.56e-59	2.87e-55
Tsc22d4	3	0.979	0.899	0.293915	0.0863862	1.68e-59	3.08e-55
Cnbp	3	0.999	0.991	0.272416	0.0742107	7.85e-59	1.44e-54
Nradd	3	0.788	0.502	0.329967	0.108878	4.19e-58	7.7e-54
Alyref	3	0.996	0.961	0.285783	0.0816717	3.87e-57	7.1e-53
Prmt1	3	0.963	0.847	0.303965	0.0923948	7.35e-57	1.35e-52
RP24-168F5.3	3	0.553	0.274	0.340853	0.11618	7.71e-57	1.42e-52
Mamld1	3	0.449	0.191	0.261383	0.0683212	1.23e-56	2.25e-52
Tuba1b	3	0.934	0.762	0.328524	0.107928	2.31e-56	4.24e-52
Polr2e	3	0.989	0.945	0.276686	0.0765552	2.96e-56	5.43e-52
Cd63	3	0.993	0.893	0.292612	0.085622	3.96e-56	7.28e-52
Fndc1	3	0.539	0.266	0.28709	0.0824209	9.57e-56	1.76e-51
RP24-73K7.1	3	0.399	0.154	0.2663	0.0709155	1.99e-55	3.65e-51
Ldlrad3	3	0.463	0.202	0.26377	0.0695748	4.83e-55	8.88e-51
Ar	3	0.924	0.698	0.287426	0.0826139	5.86e-55	1.08e-50
Pck1	3	0.373	0.13	0.263025	0.0691821	2.2e-54	4.04e-50
Cyp2f2	3	0.341	0.106	0.359161	0.128997	2.59e-54	4.76e-50
Mphosph8	3	0.965	0.82	0.262854	0.0690924	5.06e-54	9.29e-50
Hnrnpd	3	0.963	0.866	0.290549	0.084419	1.19e-53	2.19e-49
Plp2	3	0.985	0.933	0.28676	0.0822312	2.97e-53	5.46e-49
Cetn3	3	0.954	0.866	0.288637	0.0833111	9.49e-53	1.74e-48
Lsm3	3	0.864	0.657	0.30125	0.0907517	2.41e-52	4.43e-48
Tesc	3	0.374	0.136	0.31217	0.0974501	3.37e-52	6.18e-48
Pik3r1	3	0.986	0.902	0.279692	0.0782277	3.44e-52	6.32e-48
Mcm7	3	0.637	0.391	0.343386	0.117914	1.08e-51	1.98e-47
Soat1	3	0.67	0.4	0.356653	0.127201	1.7e-51	3.11e-47
Chchd1	3	0.974	0.892	0.274892	0.0755656	3.96e-51	7.27e-47
Gcnt3	3	0.827	0.603	0.289457	0.0837854	9.03e-51	1.66e-46
Nop10	3	1	0.997	0.250673	0.062837	9.36e-51	1.72e-46
Prodh	3	0.42	0.17	0.27457	0.0753885	1.76e-50	3.23e-46
Pdlim4	3	0.968	0.843	0.310698	0.0965332	2.35e-50	4.31e-46
AC114008.1	3	0.784	0.542	0.314798	0.0990977	2.89e-50	5.32e-46
AC122789.1	3	0.623	0.348	0.292058	0.085298	3.8e-50	6.98e-46
Tcf7	3	0.566	0.299	0.267138	0.0713626	9.3e-50	1.71e-45
Mrpl23	3	0.993	0.952	0.259752	0.0674709	1.43e-49	2.63e-45
Fbl	3	0.956	0.866	0.276193	0.0762825	1.57e-49	2.89e-45
Rnf24	3	0.453	0.216	0.275853	0.0760951	2.19e-49	4.03e-45
RP23-3M10.10	3	0.67	0.482	0.305847	0.0935424	2.24e-49	4.11e-45
Prdx6	3	1	0.986	0.292754	0.085705	8.08e-49	1.48e-44
Tfap4	3	0.483	0.231	0.266044	0.0707792	2.18e-48	4e-44
Hddc2	3	0.99	0.932	0.268987	0.0723542	2.84e-48	5.21e-44
Thrsp	3	0.619	0.368	0.384299	0.147685	3.41e-48	6.26e-44
Dpm3	3	0.982	0.915	0.263791	0.0695855	1.02e-47	1.86e-43
Tsen34	3	0.914	0.812	0.272805	0.0744227	1.11e-47	2.04e-43
Nav2	3	0.94	0.807	0.265781	0.0706393	1.4e-47	2.58e-43
Dctpp1	3	0.821	0.65	0.303553	0.0921444	1.44e-47	2.64e-43
Jakmip1	3	0.543	0.309	0.271789	0.0738691	1.8e-47	3.3e-43
Timm8a1	3	0.792	0.599	0.30779	0.0947344	4.08e-47	7.5e-43
Erh	3	0.988	0.942	0.253732	0.0643799	4.65e-47	8.53e-43
Ran	3	1	0.999	0.251849	0.0634278	5.03e-47	9.23e-43
Pdcd4	3	0.975	0.906	0.273067	0.0745657	5.24e-47	9.62e-43
Tssc1	3	0.741	0.535	0.301764	0.0910616	9.45e-47	1.73e-42
RP24-255G23.1	3	0.593	0.34	0.264518	0.0699698	1.32e-46	2.42e-42
Paics	3	0.877	0.768	0.282945	0.0800581	2.87e-46	5.26e-42
Barx2	3	0.749	0.501	0.29157	0.0850132	5.09e-46	9.35e-42
RP24-93H15.3	3	0.934	0.799	0.255759	0.0654129	7.4e-46	1.36e-41
Lage3	3	0.888	0.765	0.260733	0.0679814	2.23e-45	4.09e-41
Tubb5	3	1	0.965	0.257252	0.0661786	3.26e-45	5.99e-41
Ppp2r2c	3	0.428	0.182	0.272635	0.0743296	4.61e-45	8.47e-41
Mcm5	3	0.395	0.163	0.310796	0.0965942	5.11e-45	9.39e-41
Rmst	3	0.465	0.227	0.26954	0.072652	6.54e-45	1.2e-40
Hells	3	0.47	0.222	0.301096	0.0906587	1.87e-44	3.44e-40
Stra13	3	0.837	0.718	0.289095	0.0835757	1.76e-43	3.24e-39
Akr1c13	3	0.619	0.366	0.265544	0.0705138	2.7e-43	4.96e-39
Kitl	3	0.673	0.433	0.299653	0.0897917	3.95e-43	7.26e-39
Sssca1	3	0.759	0.568	0.287763	0.0828077	5.96e-43	1.09e-38
Naa10	3	0.909	0.808	0.26667	0.0711131	1.14e-42	2.09e-38
Nipsnap1	3	0.697	0.48	0.282288	0.0796863	1.72e-42	3.15e-38
Ccbl2	3	0.512	0.284	0.27855	0.0775902	2.68e-42	4.92e-38
RP23-387F9.3	3	0.92	0.795	0.276829	0.0766343	3.15e-42	5.78e-38
Eef1akmt1	3	0.801	0.643	0.270098	0.072953	6.72e-42	1.23e-37
Exosc7	3	0.86	0.689	0.258777	0.0669657	2.41e-41	4.42e-37
Apopt1	3	0.69	0.501	0.275314	0.0757977	3.06e-41	5.62e-37
Ncl	3	1	0.993	0.261539	0.0684027	1.08e-40	1.98e-36
Mcm3	3	0.422	0.194	0.276336	0.0763618	1.69e-40	3.1e-36
Mcm2	3	0.478	0.247	0.258398	0.0667697	4.93e-40	9.05e-36
Nasp	3	0.687	0.509	0.314393	0.0988432	1.09e-39	2e-35
Aspa	3	0.749	0.534	0.287987	0.0829364	1.32e-39	2.43e-35
Fbp2	3	0.542	0.305	0.254615	0.064829	2.51e-39	4.61e-35
Yam1	3	0.85	0.703	0.328152	0.107684	4.62e-39	8.48e-35
RP23-3M10.7	3	0.524	0.302	0.25795	0.066538	3.04e-38	5.58e-34
Hebp2	3	0.791	0.593	0.261385	0.0683223	3.73e-38	6.85e-34
Fancl	3	0.557	0.335	0.257756	0.0664381	4.48e-38	8.23e-34
Arl4c	3	0.9	0.738	0.269501	0.0726308	2.85e-37	5.23e-33
2310039H08Rik	3	0.76	0.578	0.257963	0.066545	3.98e-37	7.31e-33
Ilf2	3	0.803	0.623	0.261743	0.0685093	7.57e-37	1.39e-32
Bcat2	3	0.673	0.483	0.253715	0.064371	1.13e-36	2.08e-32
Rnaseh2b	3	0.562	0.345	0.255715	0.0653903	1.79e-36	3.29e-32
Exosc8	3	0.614	0.379	0.25111	0.0630561	2.02e-36	3.7e-32
Lig1	3	0.532	0.301	0.295255	0.0871754	2.92e-36	5.35e-32
Palld	3	0.702	0.466	0.251547	0.0632758	2.31e-35	4.24e-31
Akr1c19	3	0.88	0.738	0.26676	0.0711607	4.65e-35	8.54e-31
Timm9	3	0.705	0.506	0.255285	0.0651705	5.03e-35	9.24e-31
Dnajc9	3	0.615	0.4	0.282386	0.079742	1.04e-34	1.92e-30
Rangrf	3	0.627	0.416	0.265696	0.0705942	3e-34	5.51e-30
Rfc4	3	0.458	0.244	0.253866	0.064448	4.45e-34	8.17e-30
Cmtm8	3	0.773	0.589	0.256051	0.0655621	4.19e-33	7.7e-29
Dek	3	0.892	0.772	0.259326	0.0672499	4.64e-33	8.52e-29
Crabp2	3	0.521	0.296	0.268894	0.0723041	1.98e-32	3.63e-28
Gstm5	3	0.878	0.711	0.258592	0.0668696	1.44e-31	2.64e-27
Rfc3	3	0.555	0.351	0.250845	0.062923	8.7e-31	1.6e-26
Gstm1	3	0.85	0.691	0.301081	0.09065	4.04e-30	7.42e-26
Gsto1	4	1	0.999	1.1959	1.43017	0	0
Gbp4	4	0.808	0.16	1.44046	2.07491	6.15e-295	1.13e-290
Lypd8	4	0.729	0.12	2.42572	5.88411	1.12e-285	2.05e-281
Upk3bl	4	0.883	0.493	1.18985	1.41573	8.37e-263	1.54e-258
Pepd	4	0.965	0.742	0.735755	0.541335	5.96e-208	1.09e-203
Prap1	4	0.998	0.919	0.718309	0.515967	6.91e-174	1.27e-169
Egfl6	4	0.918	0.55	0.756781	0.572717	8.9e-172	1.63e-167
Wnt4	4	0.96	0.666	0.660353	0.436067	4.66e-167	8.56e-163
Slc23a1	4	0.9	0.502	0.767278	0.588716	9.76e-162	1.79e-157
B2m	4	1	0.983	0.719726	0.518005	1.81e-161	3.33e-157
Fcgbp	4	1	0.962	0.947685	0.898106	6.71e-157	1.23e-152
Cndp1	4	0.924	0.631	0.689985	0.476079	9.49e-146	1.74e-141
Apobec2	4	0.908	0.46	0.836948	0.700482	1.05e-143	1.94e-139
Cxcl17	4	0.998	0.964	0.667231	0.445197	1.24e-143	2.28e-139
RP23-151C6.3	4	0.765	0.263	0.733569	0.538123	4.82e-142	8.85e-138
Tmem176a	4	1	0.997	0.551306	0.303938	7e-141	1.29e-136
Lmo4	4	0.995	0.955	0.549646	0.302111	3.12e-140	5.73e-136
Ctss	4	0.878	0.464	0.616223	0.379731	1.44e-139	2.64e-135
RP23-89C10.1	4	0.976	0.824	0.840928	0.707161	2.55e-138	4.68e-134
Alox15	4	0.997	0.849	0.726256	0.527447	6.47e-136	1.19e-131
Pcp4l1	4	0.653	0.241	0.844072	0.712457	1.88e-135	3.46e-131
Alox12e	4	0.924	0.549	0.654518	0.428393	6.93e-133	1.27e-128
Gjb2	4	0.986	0.847	0.655084	0.429135	1.16e-131	2.13e-127
Oit1	4	0.994	0.956	0.510667	0.260781	3.79e-127	6.96e-123
Ly6e	4	0.998	0.992	0.474644	0.225287	9.88e-124	1.81e-119
Clca1	4	1	0.953	0.967031	0.935148	4.56e-121	8.37e-117
Smpdl3a	4	0.986	0.923	0.535508	0.286769	7.76e-119	1.43e-114
Ltf	4	0.998	0.975	0.962834	0.927049	1.79e-116	3.29e-112
Upk1a	4	0.621	0.179	0.984827	0.969883	9.46e-115	1.74e-110
Postn	4	0.578	0.179	1.11086	1.23401	2e-114	3.68e-110
Itgam	4	0.94	0.591	0.605109	0.366157	4.18e-112	7.67e-108
Rhpn2	4	0.906	0.607	0.589616	0.347647	2.03e-111	3.72e-107
Cbr2	4	1	0.99	0.642966	0.413405	2.12e-109	3.89e-105
H2-K1	4	1	0.997	0.495193	0.245216	3.5e-107	6.43e-103
Psmb8	4	0.983	0.876	0.488265	0.238402	3.83e-104	7.04e-100
Reep3	4	1	0.993	0.464902	0.216134	2.19e-103	4.02e-99
C3	4	1	0.988	0.728991	0.531428	1.07e-101	1.97e-97
AC164564.3	4	0.914	0.65	0.526299	0.276991	2.01e-100	3.69e-96
Dhrs3	4	0.956	0.638	0.367879	0.135335	5.63e-99	1.03e-94
Dcxr	4	0.998	0.964	0.487285	0.237446	1.67e-98	3.06e-94
Alcam	4	1	0.992	0.551663	0.304332	1.91e-96	3.51e-92
Cd74	4	0.872	0.55	0.829877	0.688696	7.81e-93	1.43e-88
Cmah	4	0.664	0.242	0.58922	0.34718	4.46e-92	8.19e-88
Galnt6	4	0.645	0.25	0.466228	0.217368	8.42e-92	1.55e-87
Zfp750	4	0.48	0.118	0.407233	0.165839	2.07e-90	3.81e-86
Pdzk1ip1	4	0.97	0.79	0.48303	0.233318	1.48e-88	2.73e-84
Krt84	4	0.672	0.268	0.726943	0.528446	2.83e-88	5.19e-84
Acadm	4	0.913	0.721	0.441388	0.194823	4.69e-88	8.62e-84
Tmem176b	4	1	0.998	0.395458	0.156387	6.88e-88	1.26e-83
Cfi	4	0.843	0.532	0.662406	0.438782	4.02e-87	7.38e-83
Enpp3	4	0.992	0.936	0.496155	0.24617	9e-87	1.65e-82
Gng4	4	0.49	0.138	0.53676	0.288111	2.97e-86	5.45e-82
Ly6a	4	0.995	0.929	0.477667	0.228166	1.29e-85	2.37e-81
Pla2g16	4	0.97	0.829	0.422555	0.178553	1.37e-85	2.51e-81
Spink12	4	0.995	0.942	0.874554	0.764844	1.31e-83	2.4e-79
Muc20	4	0.761	0.402	0.481661	0.231997	4.09e-83	7.51e-79
Mmp23	4	0.74	0.428	0.611499	0.373931	4.3e-82	7.9e-78
Porcn	4	0.91	0.623	0.611397	0.373806	1.79e-81	3.29e-77
Farp1	4	0.848	0.558	0.442478	0.195787	1.77e-78	3.26e-74
Wfdc2	4	1	1	0.374438	0.140204	4.4e-78	8.07e-74
Spint2	4	1	1	0.271303	0.0736052	2.81e-77	5.16e-73
Cpm	4	0.77	0.388	0.501865	0.251869	5.85e-76	1.07e-71
Lrrc26	4	0.959	0.765	0.487535	0.23769	7.62e-76	1.4e-71
Slc27a2	4	0.93	0.713	0.509827	0.259923	1.71e-75	3.13e-71
Tmem158	4	0.941	0.708	0.750935	0.563904	4.74e-75	8.71e-71
Muc1	4	1	0.957	0.427311	0.182595	1.74e-74	3.2e-70
Cldn3	4	0.998	0.977	0.403301	0.162652	4.82e-74	8.86e-70
Nt5e	4	0.818	0.449	0.492012	0.242075	2.71e-72	4.98e-68
Antxr1	4	0.959	0.796	0.524721	0.275332	2.77e-72	5.09e-68
Srgn	4	0.653	0.304	0.619278	0.383505	3.04e-71	5.59e-67
Mmp7	4	0.712	0.334	0.287646	0.0827401	4.29e-71	7.88e-67
Psmd3	4	0.997	0.985	0.430699	0.185502	8.99e-71	1.65e-66
Cldn23	4	0.906	0.666	0.47406	0.224733	1.22e-70	2.25e-66
Tmsb4x	4	1	1	0.41195	0.169703	6.64e-70	1.22e-65
Tacstd2	4	1	0.983	0.317294	0.100676	1.01e-69	1.85e-65
Rhoj	4	0.523	0.177	0.408535	0.166901	1.08e-68	1.98e-64
Tenm1	4	0.532	0.195	0.490158	0.240255	1.9e-68	3.49e-64
Meis2	4	0.835	0.505	0.379648	0.144133	1.47e-67	2.7e-63
Fam20c	4	0.984	0.913	0.372123	0.138476	1.94e-67	3.55e-63
Slc16a11	4	0.628	0.309	0.441252	0.194703	2.05e-67	3.77e-63
Hipk1	4	0.978	0.879	0.400128	0.160103	3.4e-67	6.25e-63
Blvrb	4	0.93	0.739	0.365771	0.133789	4.41e-67	8.1e-63
Eps8	4	0.945	0.795	0.420114	0.176496	1.72e-66	3.16e-62
Pdxk	4	0.868	0.635	0.474208	0.224873	3.95e-66	7.25e-62
Capn5	4	0.913	0.666	0.454475	0.206548	5.35e-66	9.83e-62
Olfm4	4	0.387	0.112	0.512576	0.262735	6.65e-66	1.22e-61
Cyba	4	1	0.996	0.377187	0.14227	3.34e-65	6.13e-61
Nr2f2	4	0.943	0.808	0.387761	0.150359	2.98e-62	5.47e-58
Muc13	4	0.38	0.112	0.521525	0.271989	8.73e-62	1.6e-57
Gbp8	4	0.268	0.043	0.259606	0.0673951	9.76e-62	1.79e-57
Tmem50b	4	0.93	0.762	0.400558	0.160447	4.1e-61	7.53e-57
Lsp1	4	0.314	0.068	0.295121	0.0870967	5.76e-61	1.06e-56
Med24	4	0.99	0.865	0.402895	0.162324	1.4e-60	2.57e-56
Npr1	4	0.523	0.192	0.347668	0.120873	1.05e-58	1.94e-54
RP23-52N2.1	4	0.764	0.444	0.436477	0.190513	1.22e-58	2.24e-54
RP23-153M14.8	4	0.748	0.463	0.376174	0.141507	4.56e-58	8.37e-54
Elf3	4	1	0.994	0.329741	0.108729	3.53e-57	6.49e-53
Cd55	4	0.949	0.79	0.397717	0.158179	1.05e-56	1.93e-52
Serinc3	4	0.998	0.982	0.344707	0.118823	3.84e-56	7.04e-52
Sema6d	4	0.539	0.229	0.362699	0.13155	4.55e-56	8.35e-52
Pllp	4	0.626	0.313	0.375754	0.141191	8.15e-56	1.5e-51
Tmod3	4	0.994	0.962	0.374057	0.139919	1.14e-55	2.09e-51
Parva	4	0.943	0.808	0.340053	0.115636	5.75e-55	1.06e-50
Sftpd	4	0.992	0.927	0.391833	0.153533	6.44e-55	1.18e-50
Pigr	4	0.992	0.911	0.423503	0.179355	9.32e-55	1.71e-50
Syt8	4	0.775	0.47	0.435211	0.189408	1.23e-54	2.25e-50
Mal	4	0.878	0.699	0.407427	0.165997	2.1e-54	3.86e-50
RP23-52A21.1	4	0.552	0.226	0.329215	0.108382	2.82e-54	5.17e-50
Rnaset2a	4	0.854	0.681	0.338376	0.114498	1.8e-53	3.3e-49
Iqgap2	4	0.892	0.631	0.377246	0.142314	3.81e-53	7e-49
Plet1	4	1	0.992	0.478441	0.228906	8.67e-53	1.59e-48
Ypel3	4	0.922	0.752	0.334306	0.111761	2.19e-52	4.01e-48
Tpm3-rs7	4	0.979	0.897	0.281319	0.0791406	2.64e-52	4.86e-48
Il18r1	4	0.821	0.553	0.413491	0.170975	3.05e-52	5.59e-48
Psme1	4	1	0.986	0.263101	0.0692223	1.69e-51	3.1e-47
RP23-421B5.3	4	0.624	0.315	0.366858	0.134585	2.22e-51	4.08e-47
Sgk1	4	0.799	0.527	0.322998	0.104327	1.53e-50	2.8e-46
Irf7	4	0.632	0.338	0.43893	0.192659	1.95e-50	3.59e-46
Mgat4c	4	0.353	0.103	0.520182	0.270589	9.47e-50	1.74e-45
Myb	4	0.935	0.732	0.397094	0.157684	2.55e-49	4.68e-45
Slc44a2	4	0.913	0.724	0.350408	0.122786	3.72e-49	6.83e-45
Gda	4	0.818	0.561	0.302824	0.0917026	1.02e-48	1.87e-44
Atp2b1	4	0.998	0.987	0.338288	0.114439	1.83e-48	3.37e-44
Msx2	4	0.941	0.674	0.29878	0.0892694	2.82e-48	5.18e-44
Ddrgk1	4	0.97	0.918	0.300452	0.0902715	3.39e-48	6.22e-44
Plac8	4	0.979	0.819	0.379538	0.144049	3.49e-48	6.4e-44
Hopx	4	0.601	0.307	0.393348	0.154722	1.33e-47	2.44e-43
Psmb10	4	0.905	0.733	0.333754	0.111392	1.38e-47	2.54e-43
Muc4	4	0.911	0.635	0.327688	0.107379	2.19e-47	4.03e-43
Psmb9	4	0.743	0.501	0.331253	0.109729	2.8e-47	5.15e-43
Mettl20	4	0.905	0.717	0.374654	0.140366	5.15e-47	9.45e-43
Lpcat4	4	0.616	0.335	0.330606	0.109301	2.97e-46	5.45e-42
Prdx5	4	0.998	0.996	0.259137	0.0671521	7.92e-46	1.45e-41
Txnip	4	0.984	0.905	0.292751	0.0857033	1.58e-45	2.9e-41
RP23-345D6.8-1	4	0.694	0.425	0.340782	0.116133	1.61e-45	2.95e-41
Rad51b	4	0.799	0.498	0.311896	0.0972793	2.29e-45	4.2e-41
Jdp2	4	0.748	0.508	0.311048	0.0967507	6.1e-45	1.12e-40
Kcnk12	4	0.304	0.083	0.263837	0.0696098	2.61e-44	4.79e-40
Wnt16	4	0.29	0.086	0.254695	0.0648695	4.07e-44	7.48e-40
Capsl	4	0.807	0.518	0.36073	0.130126	5.28e-44	9.7e-40
Eps8l1	4	0.62	0.39	0.335339	0.112452	8.19e-44	1.5e-39
Camk1d	4	0.468	0.189	0.285769	0.0816637	8.35e-44	1.53e-39
Ppl	4	0.691	0.431	0.35268	0.124383	9.68e-44	1.78e-39
Cldn10	4	0.998	0.896	0.313095	0.0980286	1.68e-43	3.08e-39
Ptpro	4	0.242	0.049	0.271356	0.0736338	4.17e-43	7.66e-39
Gtf2f2	4	0.971	0.889	0.320667	0.102827	4.22e-42	7.74e-38
Slc39a4	4	0.992	0.967	0.2946	0.086789	5.69e-42	1.05e-37
Fam84a	4	0.788	0.533	0.35029	0.122703	1.32e-41	2.42e-37
Serpina9	4	0.941	0.772	0.34761	0.120833	1.41e-41	2.59e-37
RP23-183D11.6	4	0.693	0.438	0.356328	0.126969	2.04e-41	3.75e-37
H2-Aa	4	0.45	0.213	0.450167	0.20265	3.87e-41	7.11e-37
Ank	4	0.952	0.802	0.308101	0.0949261	5.28e-41	9.69e-37
Cd68	4	0.758	0.506	0.362914	0.131706	5.95e-41	1.09e-36
Apoa1bp	4	0.965	0.894	0.270454	0.0731455	9.46e-41	1.74e-36
RP23-219K12.1	4	0.607	0.35	0.429317	0.184313	1.77e-39	3.25e-35
Cntnap2	4	0.526	0.25	0.32552	0.105963	6.11e-39	1.12e-34
Laptm5	4	0.945	0.798	0.393039	0.15448	7.23e-39	1.33e-34
Mras	4	0.425	0.21	0.251144	0.0630734	1.05e-38	1.93e-34
Osbpl3	4	0.731	0.497	0.345145	0.119125	1.17e-38	2.15e-34
Wwc1	4	0.962	0.902	0.312314	0.0975401	1.81e-38	3.32e-34
Rnf186	4	0.815	0.566	0.315765	0.0997074	2e-38	3.67e-34
Sult1c2	4	0.334	0.122	0.255981	0.0655264	2.84e-38	5.22e-34
Slc5a1	4	0.418	0.178	0.270699	0.073278	4.56e-38	8.37e-34
Barx2	4	0.786	0.5	0.360388	0.129879	6.95e-38	1.28e-33
Pnpla2	4	0.808	0.584	0.299537	0.0897226	9.68e-38	1.78e-33
Naip1	4	0.811	0.515	0.302872	0.0917317	1.53e-37	2.82e-33
Gcnt3	4	0.876	0.602	0.378724	0.143432	5.41e-37	9.93e-33
Tmprss6	4	0.572	0.29	0.269686	0.0727304	5.83e-37	1.07e-32
Pla2r1	4	0.583	0.298	0.332203	0.110359	6.06e-37	1.11e-32
Cfb	4	0.664	0.411	0.432165	0.186767	7.34e-37	1.35e-32
Ptpru	4	0.772	0.531	0.338809	0.114792	9.75e-37	1.79e-32
Dnah12	4	0.391	0.14	0.259509	0.0673452	1.99e-36	3.66e-32
Rnf128	4	1	0.996	0.393687	0.154989	3.22e-36	5.91e-32
H2-Eb1	4	0.401	0.193	0.282793	0.079972	4.48e-36	8.22e-32
Gbp9	4	0.377	0.142	0.303268	0.0919717	6.37e-36	1.17e-31
Acer3	4	0.951	0.848	0.335894	0.112825	8.31e-36	1.53e-31
Wfs1	4	0.651	0.413	0.301434	0.0908622	3.92e-35	7.21e-31
Steap4	4	0.355	0.13	0.312291	0.0975254	4.35e-35	7.98e-31
Dgkh	4	0.607	0.337	0.364017	0.132509	5.6e-35	1.03e-30
Pglyrp1	4	1	0.974	0.311989	0.0973371	5.82e-35	1.07e-30
Mesdc1	4	0.838	0.663	0.303993	0.0924115	1.06e-34	1.95e-30
Stc2	4	0.651	0.444	0.400058	0.160046	1.44e-34	2.64e-30
Lcn2	4	1	0.999	0.253656	0.0643414	4.09e-34	7.51e-30
Fpgt	4	0.463	0.23	0.262241	0.0687701	4.37e-34	8.03e-30
Cacnb3	4	0.677	0.415	0.295024	0.087039	4.48e-34	8.23e-30
Trim2	4	0.994	0.979	0.328992	0.108236	1.15e-33	2.11e-29
Fchsd2	4	0.823	0.582	0.354451	0.125636	1.37e-33	2.52e-29
Plekhs1	4	0.978	0.811	0.289729	0.083943	1.98e-33	3.64e-29
Smpd3	4	0.582	0.304	0.304056	0.0924499	2.63e-33	4.83e-29
Cd24a	4	1	0.999	0.253801	0.0644147	4.58e-33	8.42e-29
Pik3c3	4	0.656	0.425	0.416521	0.173489	4.88e-33	8.96e-29
Cyb5r1	4	0.762	0.53	0.313476	0.0982671	8.72e-33	1.6e-28
Gramd3	4	0.864	0.736	0.297662	0.0886024	1.5e-32	2.76e-28
Add3	4	0.929	0.829	0.278042	0.0773074	1.86e-32	3.42e-28
2021-09-01	4	0.647	0.38	0.319375	0.102	2.22e-32	4.08e-28
Rnf152	4	0.648	0.369	0.335625	0.112644	3.7e-32	6.79e-28
RP24-93H15.3	4	0.945	0.8	0.30784	0.0947657	8.24e-32	1.51e-27
H2-Ab1	4	0.48	0.271	0.328391	0.10784	3.07e-31	5.64e-27
Prr15l	4	0.699	0.468	0.277076	0.0767713	6.48e-31	1.19e-26
Tnfsf10	4	0.786	0.568	0.304286	0.0925897	1.15e-30	2.11e-26
Car5b	4	0.715	0.467	0.297641	0.0885901	2.5e-30	4.59e-26
Serpina1c	4	0.756	0.649	0.63005	0.396963	2.61e-30	4.79e-26
mt-Nd5	4	1	1	0.336009	0.112902	2.65e-30	4.87e-26
Vsig10	4	0.712	0.482	0.286779	0.0822421	2.82e-30	5.18e-26
Robo2	4	0.429	0.18	0.274065	0.0751115	8.82e-30	1.62e-25
Bcl11a	4	0.561	0.299	0.258563	0.0668549	9.8e-30	1.8e-25
Mphosph8	4	0.96	0.823	0.29622	0.087746	1.59e-29	2.92e-25
Sorbs2	4	0.921	0.833	0.274452	0.0753237	2.01e-29	3.7e-25
[truncated: 6,594 more rows]
