# Supplementary material for: Developmental estrogen exposure in mice disrupts uterine epithelial cell differentiation and causes adenocarcinoma via Wnt/β-catenin and PI3K/AKT signaling
Source: PLoS Biol. 2023 Oct 19;21(10):e3002334. doi: 10.1371/journal.pbio.3002334 (PMC10586657; doi:10.1371/journal.pbio.3002334)
Supplement: S5 Table — (XLSX) [file pbio.3002334.s013.xlsx]

## Sheet: Table S5A
Supplemental Table S5A: DEGs of CO non-integrated epithelial cell clusters
Gene	Cluster	Percent of cells expressing in identified cluster	Percent of cell expressing in all other clusters	Average Log2 Fold Change	FoldChange	p_val	p_val_adj
RP23-310J6.1	0	0.992	0.907	1.12431	2.17997	8.66509e-139	2.10362e-134
Phlda1	0	0.982	0.764	1.46348	2.75772	1.26794e-136	3.07818e-132
Tnfaip3	0	0.86	0.381	1.14433	2.21044	1.25041e-125	3.03562e-121
Egr1	0	0.998	0.697	1.22143	2.33178	1.61971e-125	3.93217e-121
Nfkbia	0	1	0.972	1.09255	2.13251	6.75845e-124	1.64075e-119
Fos	0	1	0.933	1.21716	2.32489	1.25652e-118	3.05046e-114
Zfp36	0	0.996	0.742	1.11042	2.15909	5.15798e-115	1.2522e-110
Nfkbiz	0	0.969	0.803	0.893408	1.85756	5.33775e-109	1.29584e-104
RP23-148L8.3	0	0.91	0.611	1.19945	2.29653	1.23368e-107	2.99501e-103
Klf6	0	0.994	0.832	1.09697	2.13904	2.78245e-106	6.75496e-102
Btg2	0	1	0.908	0.914941	1.88549	1.81246e-98	4.40012e-94
Dnajb1	0	0.975	0.719	1.05605	2.07923	8.86195e-97	2.15141e-92
Fosb	0	0.979	0.613	0.976075	1.96711	1.16839e-95	2.83649e-91
Ifrd1	0	0.963	0.69	0.967059	1.95485	7.22401e-89	1.75377e-84
Pim1	0	0.934	0.676	0.853799	1.80725	1.34859e-88	3.27397e-84
Neat1	0	0.996	0.936	0.773866	1.70985	3.92758e-86	9.53498e-82
Ier2	0	0.992	0.808	0.895982	1.86088	1.68391e-85	4.08802e-81
Hbegf	0	0.955	0.592	1.0543	2.07671	5.02109e-85	1.21897e-80
Jun	0	0.99	0.751	0.956705	1.94087	5.9934e-84	1.45502e-79
Cyr61	0	0.979	0.686	0.857853	1.81234	3.01735e-83	7.32521e-79
Junb	0	0.992	0.91	0.889136	1.85207	1.88184e-82	4.56855e-78
Ier3	0	1	0.981	0.883373	1.84468	1.78691e-79	4.33807e-75
Cldn4	0	0.94	0.59	0.841612	1.79205	4.51921e-78	1.09713e-73
Insig1	0	0.908	0.669	0.685048	1.60776	3.88783e-76	9.43849e-72
Gprc5a	0	0.789	0.423	0.634912	1.55284	2.31878e-75	5.62929e-71
Trib1	0	0.869	0.419	0.594616	1.51007	2.28292e-71	5.54226e-67
Klf4	0	0.992	0.923	0.621631	1.53861	6.65034e-71	1.6145e-66
Sat1	0	1	0.992	0.575684	1.49038	2.25004e-70	5.46242e-66
Ier5	0	0.846	0.503	0.609049	1.52525	5.82585e-70	1.41434e-65
Errfi1	0	0.953	0.722	0.776008	1.71239	7.20384e-70	1.74888e-65
RP23-81C12.3	0	1	1	-1.44242	-2.71776	1.05193e-68	2.55376e-64
Hes1	0	0.949	0.825	0.764244	1.69848	7.47291e-68	1.8142e-63
Hmgcs1	0	0.93	0.764	0.709958	1.63576	1.59897e-66	3.88182e-62
Ncoa7	0	0.984	0.894	0.667901	1.58876	1.18007e-65	2.86485e-61
Ldlr	0	0.903	0.649	0.562694	1.47703	5.01854e-65	1.21835e-60
Btg1	0	0.986	0.943	0.544056	1.45807	9.14484e-65	2.22009e-60
Sfn	0	0.986	0.911	0.767112	1.70186	3.96043e-63	9.61473e-59
Il1a	0	0.587	0.204	0.662249	1.58255	5.85026e-63	1.42027e-58
Ccdc71l	0	0.83	0.522	0.552047	1.46616	7.35231e-63	1.78492e-58
Ppp1r15a	0	0.961	0.623	0.634232	1.55211	1.05261e-62	2.55541e-58
Dusp5	0	0.805	0.378	0.512	1.42603	1.70431e-62	4.13756e-58
Fam110c	0	0.793	0.416	0.540734	1.45471	2.4991e-62	6.06706e-58
Dusp6	0	0.949	0.774	0.554631	1.46879	9.10098e-60	2.20945e-55
Skil	0	0.953	0.763	0.491283	1.40569	2.13787e-59	5.1901e-55
Actg1	0	1	0.999	0.527213	1.44114	1.25794e-58	3.05389e-54
Actb	0	1	1	0.544618	1.45863	1.30317e-58	3.1637e-54
Atp10b	0	0.949	0.733	0.390934	1.31124	1.46706e-58	3.56159e-54
Maff	0	0.836	0.421	0.47108	1.38615	6.52176e-58	1.58329e-53
Tiparp	0	0.883	0.617	0.506363	1.42046	1.21074e-57	2.93932e-53
Itpkc	0	0.723	0.311	0.572747	1.48735	4.00639e-57	9.72632e-53
Ceacam1	0	0.969	0.784	0.513812	1.42782	7.23055e-57	1.75536e-52
Zfand5	0	0.994	0.965	0.564819	1.4792	1.59635e-56	3.87546e-52
Sprr1a	0	0.887	0.645	1.00838	2.01166	1.62375e-56	3.94199e-52
Ahnak	0	0.973	0.859	0.44254	1.35899	7.38423e-56	1.79267e-51
Sqstm1	0	0.936	0.755	0.526989	1.44092	1.7611e-55	4.27542e-51
Mxd1	0	0.766	0.456	0.548981	1.46305	1.92624e-55	4.67632e-51
Cxcl1	0	0.688	0.333	0.833736	1.7823	5.51781e-54	1.33956e-49
Dstn	0	0.996	0.99	0.463157	1.37855	3.18802e-53	7.73955e-49
Tnip3	0	0.579	0.248	0.705765	1.63101	8.53777e-52	2.07271e-47
Pnrc1	0	0.982	0.905	0.58598	1.50106	1.70119e-50	4.12998e-46
Emb	0	0.637	0.771	-0.964175	-1.95095	3.36809e-50	8.17672e-46
Midn	0	0.926	0.755	0.492332	1.40672	5.63765e-50	1.36865e-45
Iqgap1	0	0.979	0.919	0.385352	1.30618	1.15065e-48	2.79343e-44
Vps37b	0	0.678	0.333	0.338929	1.26482	1.63562e-48	3.9708e-44
Ctsb	0	0.992	0.988	-0.722199	-1.64969	2.18789e-48	5.31153e-44
Muc4	0	0.955	0.757	0.372396	1.2945	6.8135e-48	1.65411e-43
Cldn10	0	0.721	0.791	-1.02363	-2.03303	7.84284e-48	1.90401e-43
Csrnp1	0	0.692	0.303	0.320647	1.24889	3.23021e-47	7.84197e-43
Tmcc3	0	0.934	0.751	0.445808	1.36208	3.46772e-47	8.41859e-43
Arpc1b	0	0.994	0.971	0.427207	1.34463	3.90595e-47	9.48246e-43
Fcgbp	0	0.998	0.935	0.272834	1.20818	5.43667e-47	1.31986e-42
Bhlhe40	0	0.971	0.859	0.439825	1.35644	1.74606e-46	4.23892e-42
Mcl1	0	0.986	0.923	0.452467	1.36838	4.42647e-46	1.07461e-41
Vmp1	0	0.992	0.964	0.351964	1.2763	4.80975e-46	1.16766e-41
Padi2	0	0.996	0.917	0.34598	1.27101	1.16438e-45	2.82676e-41
Trim25	0	0.916	0.778	0.44439	1.36074	2.11134e-45	5.1257e-41
Clca1	0	0.996	0.917	0.306723	1.2369	3.56061e-45	8.6441e-41
Tmbim1	0	0.92	0.76	0.353883	1.278	5.34515e-45	1.29764e-40
Sbno2	0	0.895	0.703	0.593318	1.50871	3.99026e-44	9.68715e-40
Cldn7	0	0.996	0.99	0.418489	1.33653	1.30566e-43	3.16974e-39
Tgm2	0	0.998	0.965	0.419004	1.337	1.92719e-43	4.67863e-39
Las1l	0	0.961	0.891	0.533852	1.44779	2.41623e-43	5.86587e-39
Msmo1	0	0.918	0.775	0.505765	1.41988	5.8144e-43	1.41156e-38
Krt19	0	0.998	0.985	0.423802	1.34146	6.36693e-43	1.5457e-38
Casp4	0	0.875	0.648	0.411698	1.33025	6.96553e-43	1.69102e-38
Pmaip1	0	0.719	0.384	0.411916	1.33045	6.97682e-43	1.69376e-38
Sprr2f	0	1	1	0.494688	1.40902	1.66583e-42	4.04414e-38
Ubc	0	0.996	0.986	0.475178	1.39009	4.61048e-42	1.11929e-37
Ldhb	0	0.205	0.355	-0.798611	-1.73943	1.04088e-41	2.52694e-37
Ank	0	0.963	0.775	0.294706	1.22663	1.7999e-41	4.36962e-37
RP23-37G19.2	0	0.207	0.366	-1.28087	-2.42985	1.80924e-41	4.3923e-37
Lrmp	0	0.912	0.665	0.302497	1.23328	1.87788e-41	4.55894e-37
Tpm3-rs7	0	0.967	0.752	0.288816	1.22164	2.53677e-41	6.15852e-37
Wdr1	0	0.988	0.925	0.325085	1.25274	4.78131e-41	1.16076e-36
Cxcl2	0	0.446	0.197	0.943311	1.92294	4.8143e-41	1.16877e-36
Golm1	0	0.957	0.789	0.359838	1.28328	8.05536e-41	1.9556e-36
Plk2	0	0.674	0.325	0.421638	1.33945	8.17591e-41	1.98487e-36
Ifi203	0	0.854	0.615	0.476913	1.39176	1.17794e-40	2.85967e-36
Plec	0	0.955	0.856	0.35353	1.27768	4.71689e-40	1.14512e-35
Cd63	0	0.838	0.876	-0.657948	-1.57784	5.77819e-40	1.40277e-35
Rnd3	0	0.813	0.513	0.480557	1.39528	7.57463e-40	1.83889e-35
Napsa	0	0.39	0.526	-2.17644	-4.52036	4.03466e-39	9.79493e-35
Sult1d1	0	0.478	0.569	-1.15	-2.21914	4.56552e-39	1.10837e-34
Gpx3	0	0.331	0.431	-1.47968	-2.78887	4.81702e-39	1.16943e-34
RP24-234D9.2	0	0.489	0.174	0.250715	1.1898	5.01849e-39	1.21834e-34
Samd9l	0	0.967	0.81	0.299462	1.23069	6.83449e-39	1.65921e-34
Specc1	0	0.784	0.517	0.290782	1.2233	8.50945e-39	2.06584e-34
Padi1	0	1	0.964	0.258948	1.19661	1.11813e-38	2.7145e-34
Ythdc1	0	0.979	0.919	0.381333	1.30254	1.37319e-38	3.33369e-34
Sc5d	0	0.828	0.59	0.341161	1.26678	2.28992e-38	5.55925e-34
Lamc2	0	0.928	0.795	0.338717	1.26463	2.76608e-38	6.7152e-34
Cd14	0	0.992	0.918	0.408621	1.32742	3.29028e-38	7.98781e-34
Elf3	0	1	0.95	0.315274	1.24425	3.80948e-38	9.24827e-34
Yam1	0	0.359	0.625	-0.646345	-1.5652	4.19136e-38	1.01754e-33
Atp6v1b2	0	0.949	0.843	0.412443	1.33094	4.55561e-38	1.10597e-33
Muc1	0	0.992	0.889	0.257597	1.19549	5.19058e-38	1.26012e-33
Irf1	0	0.83	0.607	0.448001	1.36415	1.05759e-37	2.56751e-33
Jund	0	0.996	0.98	0.490655	1.40508	1.32484e-37	3.21633e-33
Qsox1	0	0.992	0.914	0.304788	1.23524	1.62542e-37	3.94603e-33
Hk2	0	0.811	0.606	0.456355	1.37207	2.97493e-37	7.22224e-33
Nupr1	0	0.883	0.736	0.628647	1.54611	4.9005e-37	1.18969e-32
Jup	0	0.951	0.828	0.333624	1.26017	9.38532e-37	2.27847e-32
Atp6v0d2	0	0.01	0.166	-0.444792	-1.36112	1.04287e-36	2.53176e-32
Piga	0	0.733	0.475	0.288959	1.22176	1.24055e-36	3.01169e-32
Tmsb10	0	0.998	0.985	0.383637	1.30463	1.2631e-36	3.06644e-32
Epha2	0	0.688	0.377	0.298317	1.22971	1.62032e-36	3.93365e-32
Dsp	0	0.975	0.863	0.315282	1.24425	1.73798e-36	4.2193e-32
Fxyd4	0	0.996	0.93	0.335866	1.26214	3.36789e-36	8.17622e-32
Dusp1	0	0.708	0.38	0.462356	1.37779	5.334e-36	1.29494e-31
Ptp4a1	0	0.992	0.955	0.334525	1.26096	5.75032e-36	1.39601e-31
Arl5b	0	0.782	0.504	0.309243	1.23906	2.72583e-35	6.61751e-31
Hspa1b	0	0.94	0.841	0.490397	1.40483	2.77561e-35	6.73835e-31
Hs3st1	0	0.694	0.428	0.37748	1.29907	2.88419e-35	7.00195e-31
Pam	0	0.992	0.932	0.366424	1.28915	3.24831e-35	7.88591e-31
Rapgef2	0	0.647	0.366	0.285906	1.21918	4.02702e-35	9.77639e-31
Hmgcr	0	0.895	0.708	0.389441	1.30989	6.63968e-35	1.61192e-30
Krt8	0	0.998	0.994	0.34305	1.26844	9.776e-35	2.37332e-30
Coq10b	0	0.84	0.619	0.337733	1.26377	1.53049e-34	3.71557e-30
Rel	0	0.735	0.459	0.281961	1.21585	2.05938e-34	4.99956e-30
Rhbdl2	0	0.731	0.489	0.256739	1.19478	2.35332e-34	5.71315e-30
Actn4	0	0.969	0.907	0.310984	1.24055	4.56154e-34	1.1074e-29
Tspan1	0	0.992	0.921	0.251006	1.19004	5.86311e-34	1.42339e-29
Rab11fip1	0	0.91	0.719	0.331679	1.25848	8.89512e-34	2.15947e-29
Endod1	0	0.922	0.725	0.287395	1.22043	9.96746e-34	2.4198e-29
Mapk6	0	0.858	0.655	0.301744	1.23263	1.0197e-33	2.47552e-29
Hpgds	0	0.043	0.195	-0.585083	-1.50013	1.43334e-33	3.47972e-29
Lbp	0	0.86	0.885	-0.550453	-1.46455	2.12896e-33	5.16847e-29
Ftl1	0	1	0.998	0.354368	1.27843	3.07303e-33	7.4604e-29
Idi1	0	0.891	0.723	0.436597	1.35341	3.51049e-33	8.52242e-29
S100g	0	0.731	0.761	-3.24235	-9.46332	3.78678e-33	9.19317e-29
Lif	0	0.513	0.243	0.299463	1.23069	4.37505e-33	1.06213e-28
Anxa1	0	0.986	0.936	0.403955	1.32313	4.52457e-33	1.09843e-28
Zfand2a	0	0.54	0.241	0.255491	1.19374	7.42571e-33	1.80274e-28
Tacstd2	0	0.988	0.902	0.32663	1.25408	8.70759e-33	2.11394e-28
Prss22	0	0.754	0.513	0.295171	1.22703	1.26924e-32	3.08135e-28
Mpzl3	0	0.739	0.487	0.266955	1.20327	1.68384e-32	4.08787e-28
Nabp1	0	0.696	0.395	0.349818	1.2744	1.72212e-32	4.18079e-28
Txnrd1	0	0.984	0.875	0.322438	1.25044	1.79038e-32	4.3465e-28
Anxa2	0	0.99	0.945	0.329061	1.2562	2.73605e-32	6.64232e-28
Hsd11b1	0	0.066	0.211	-0.955056	-1.93865	4.74613e-32	1.15222e-27
Fkbp11	0	0.639	0.726	-0.526447	-1.44038	9.42906e-32	2.28909e-27
Cxcl16	0	0.77	0.507	0.304597	1.23507	1.22115e-31	2.96459e-27
Arl14	0	0.715	0.475	0.452264	1.36819	1.23711e-31	3.00333e-27
Mpc2	0	0.928	0.905	-0.366594	-1.28931	1.47453e-31	3.57972e-27
Mafk	0	0.702	0.406	0.272312	1.20774	3.15944e-31	7.67017e-27
Tmed3	0	0.897	0.891	-0.478769	-1.39355	5.96925e-31	1.44916e-26
Cnbp	0	0.943	0.954	-0.301648	-1.23255	6.35304e-31	1.54233e-26
Nop58	0	0.793	0.839	-0.36708	-1.28974	7.62947e-31	1.85221e-26
Hdc	0	0.172	0.319	-0.495875	-1.41018	8.82207e-31	2.14173e-26
Slc38a2	0	0.988	0.938	0.303006	1.23371	2.01638e-30	4.89516e-26
Abcb1b	0	0.111	0.221	-1.327	-2.50881	3.36378e-30	8.16626e-26
Pinlyp	0	0.072	0.199	-0.682682	-1.60512	4.16609e-30	1.0114e-25
Sprr2a3	0	0.977	0.853	0.480921	1.39563	4.20477e-30	1.02079e-25
Zfp36l1	0	0.984	0.941	0.421736	1.33954	4.69626e-30	1.14011e-25
Mmp7	0	0.384	0.532	-1.05757	-2.08142	7.75954e-30	1.88378e-25
Efhd1	0	0.051	0.177	-0.502791	-1.41695	2.97196e-29	7.21503e-25
Tmem173	0	0.914	0.737	0.276848	1.21154	3.39784e-29	8.24892e-25
Birc3	0	0.667	0.426	0.295986	1.22772	4.27611e-29	1.03811e-24
Fkbp1a	0	0.94	0.924	-0.304878	-1.23531	5.39318e-29	1.3093e-24
Clk1	0	0.959	0.862	0.270037	1.20584	5.4264e-29	1.31737e-24
Tmed6	0	0.099	0.246	-0.318794	-1.24729	7.91993e-29	1.92272e-24
Gda	0	0.848	0.645	0.292338	1.22462	9.75642e-29	2.36857e-24
Zc3h12a	0	0.657	0.393	0.284982	1.2184	1.47971e-28	3.59229e-24
Gpcpd1	0	0.901	0.754	0.323119	1.25103	1.52878e-28	3.71142e-24
Cdkn1a	0	0.776	0.582	0.444016	1.36039	1.6088e-28	3.90569e-24
Mme	0	0.203	0.36	-0.472977	-1.38797	2.81855e-28	6.84259e-24
Slc26a1	0	0.421	0.189	0.271411	1.20699	2.92176e-28	7.09317e-24
Noct	0	0.62	0.346	0.343424	1.26876	4.56176e-28	1.10746e-23
Tgfbi	0	0.045	0.188	-0.490334	-1.40477	4.67721e-28	1.13549e-23
RP24-64D24.4	0	0.554	0.314	0.253109	1.19177	6.9446e-28	1.68594e-23
Egln3	0	0.854	0.634	0.303998	1.23456	7.0342e-28	1.70769e-23
Pgk1	0	0.986	0.935	0.355139	1.27911	1.1336e-27	2.75205e-23
Cst3	0	0.967	0.972	-0.404359	-1.3235	2.38892e-27	5.79958e-23
Slc5a11	0	0.018	0.154	-0.27309	-1.20839	2.99152e-27	7.26252e-23
Xbp1	0	0.959	0.935	-0.31612	-1.24498	2.99221e-27	7.26419e-23
Spag9	0	0.846	0.64	0.271142	1.20676	4.51518e-27	1.09615e-22
Krt12	0	0.706	0.443	0.295429	1.22725	7.02131e-27	1.70456e-22
Tes	0	0.912	0.782	0.282452	1.21626	1.46947e-26	3.56743e-22
Stat3	0	0.953	0.837	0.326522	1.25399	1.9501e-26	4.73425e-22
Ggh	0	0.446	0.549	-0.435639	-1.35251	2.46566e-26	5.98587e-22
Arpc2	0	0.994	0.973	0.307079	1.2372	3.92712e-26	9.53386e-22
Olfm1	0	0.287	0.328	-0.985319	-1.97975	4.79999e-26	1.16529e-21
Arhgef5	0	0.895	0.734	0.268993	1.20497	1.12804e-25	2.73854e-21
Galnt11	0	0.439	0.491	-0.574423	-1.48908	1.35787e-25	3.2965e-21
Ndel1	0	0.809	0.572	0.270197	1.20597	1.4477e-25	3.51459e-21
RP23-71J17.1	0	0.776	0.57	0.316521	1.24532	1.87191e-25	4.54444e-21
Fam101b	0	0.817	0.583	0.255431	1.19369	2.02363e-25	4.91276e-21
Pmepa1	0	0.982	0.893	0.253943	1.19246	4.46108e-25	1.08302e-20
Gsn	0	0.302	0.401	-0.495407	-1.40972	6.06868e-25	1.47329e-20
Cnn3	0	0.232	0.376	-0.352855	-1.27709	6.09942e-25	1.48076e-20
Gpx1	0	1	0.996	0.270054	1.20585	1.08477e-24	2.6335e-20
Cyp26a1	0	0.029	0.147	-0.468169	-1.38335	1.48843e-24	3.61346e-20
Prdx6	0	0.951	0.934	-0.285002	-1.21841	1.51917e-24	3.68809e-20
Cwh43	0	0.053	0.174	-0.269883	-1.20571	2.169e-24	5.26569e-20
Ifitm2	0	0.977	0.982	-0.306711	-1.23688	1.92604e-23	4.67586e-19
Cited2	0	0.774	0.586	0.416863	1.33502	2.42878e-23	5.89636e-19
Ces2b	0	0.32	0.43	-0.545231	-1.45925	4.02169e-23	9.76346e-19
Mgst1	0	0.957	0.951	-0.313843	-1.24301	4.83478e-23	1.17374e-18
Aqp4	0	0.604	0.37	0.256145	1.19428	5.26327e-23	1.27776e-18
Abca1	0	0.131	0.261	-0.287026	-1.22012	6.86311e-23	1.66616e-18
Gstm5	0	0.591	0.634	-0.599859	-1.51557	6.98937e-23	1.69681e-18
Tceal9	0	0.809	0.832	-0.296116	-1.22783	8.04789e-23	1.95379e-18
Ifitm1	0	0.947	0.914	-0.687266	-1.61023	9.59493e-23	2.32936e-18
Ncl	0	0.977	0.973	-0.262016	-1.19915	9.82286e-23	2.3847e-18
Sem1	0	0.996	0.992	0.25337	1.19199	1.61772e-22	3.92734e-18
Nmb	0	0.082	0.201	-0.673789	-1.59526	1.88231e-22	4.56968e-18
Emp1	0	0.741	0.528	0.30258	1.23335	2.84308e-22	6.90215e-18
Aqp8	0	0.086	0.199	-0.856363	-1.81047	3.57583e-22	8.68104e-18
Ranbp1	0	0.91	0.906	-0.289397	-1.22213	4.35145e-22	1.0564e-17
Dhcr24	0	0.971	0.901	0.265277	1.20187	6.09515e-22	1.47972e-17
Itga1	0	0.103	0.224	-0.263371	-1.20028	1.13199e-21	2.74813e-17
Akr1b3	0	0.885	0.746	0.330814	1.25772	2.3217e-21	5.6364e-17
Klk1	0	0.092	0.191	-0.879426	-1.83964	2.34956e-21	5.70402e-17
Igfbp3	0	0.057	0.169	-0.642689	-1.56124	2.53835e-21	6.16234e-17
C2cd4a	0	0.495	0.585	-0.397549	-1.31727	2.71454e-21	6.59009e-17
Ddost	0	0.965	0.954	-0.254457	-1.19289	4.60769e-21	1.11861e-16
Cyb5r3	0	0.846	0.845	-0.347397	-1.27226	5.53869e-21	1.34463e-16
Arl6ip1	0	0.932	0.908	-0.31238	-1.24175	5.81903e-21	1.41269e-16
AC155158.1	0	0.982	0.977	0.276421	1.21119	1.02493e-20	2.48823e-16
Car4	0	0.023	0.12	-0.467944	-1.38314	1.15797e-20	2.8112e-16
Fam46a	0	0.893	0.883	-0.381914	-1.30307	3.66672e-20	8.9017e-16
Csf3	0	0.587	0.385	0.297926	1.22938	6.06542e-20	1.4725e-15
Ctsd	0	0.984	0.971	-0.352339	-1.27663	1.23489e-19	2.99795e-15
Mgll	0	0.201	0.294	-0.254106	-1.1926	1.45551e-19	3.53354e-15
Nucb2	0	0.528	0.584	-0.33495	-1.26133	2.23787e-19	5.43288e-15
Sec62	0	0.879	0.904	-0.290641	-1.22318	2.2898e-19	5.55895e-15
Srd5a1	0	0.191	0.24	-0.322356	-1.25037	2.52083e-19	6.11982e-15
Itgav	0	0.893	0.789	0.277895	1.21242	3.57197e-19	8.67168e-15
mt-Nd2	0	0.998	0.993	-0.447475	-1.36365	6.96773e-19	1.69156e-14
Scg5	0	0.053	0.147	-0.299353	-1.23059	7.55516e-19	1.83417e-14
hexb	0	0.676	0.706	-0.257749	-1.19561	8.69044e-19	2.10978e-14
Mt2	0	0.324	0.411	-0.374599	-1.29648	1.10605e-18	2.68516e-14
Ifitm3	0	0.99	0.991	-0.463526	-1.37891	1.30569e-18	3.16981e-14
Mt1	0	0.91	0.903	-0.569671	-1.48418	1.72719e-18	4.19309e-14
Fbln1	0	0.961	0.936	-0.328099	-1.25536	2.522e-18	6.12265e-14
Msx1	0	0.618	0.633	-0.414187	-1.33255	3.15573e-18	7.66118e-14
Tubb4b	0	0.893	0.861	-0.324762	-1.25246	3.34793e-18	8.12778e-14
Efhd2	0	0.846	0.675	0.259153	1.19678	4.12201e-18	1.0007e-13
Bcam	0	0.622	0.65	-0.281465	-1.21543	2.25238e-17	5.46809e-13
Gng5	0	1	0.996	0.258107	1.19591	2.37938e-17	5.77643e-13
Rbbp7	0	0.971	0.973	-0.288187	-1.2211	2.52636e-17	6.13324e-13
Id3	0	0.598	0.388	0.252786	1.19151	3.68984e-17	8.95781e-13
Fam13a	0	0.17	0.28	-0.478906	-1.39369	4.24859e-17	1.03143e-12
Cyp51	0	0.879	0.755	0.270094	1.20589	4.26015e-17	1.03424e-12
Lifr	0	0.632	0.656	-0.281857	-1.21576	4.30644e-17	1.04547e-12
Snhg20	0	0.357	0.519	-0.254536	-1.19295	4.42296e-17	1.07376e-12
Ergic2	0	0.869	0.869	-0.336027	-1.26228	4.47848e-17	1.08724e-12
Hmgb2	0	0.852	0.803	-0.481986	-1.39666	5.92451e-17	1.43829e-12
Agps	0	0.614	0.65	-0.296363	-1.22805	7.35267e-17	1.78501e-12
Hspa1a	0	0.567	0.368	0.40153	1.32091	1.07288e-16	2.60463e-12
Trnt1	0	0.698	0.677	-0.262859	-1.19985	1.33123e-16	3.23183e-12
Edn1	0	0.715	0.523	0.31059	1.24021	1.37849e-16	3.34656e-12
F3	0	0.871	0.844	-0.639479	-1.55777	1.60303e-16	3.89168e-12
Gadd45b	0	0.795	0.59	0.258012	1.19583	2.05732e-16	4.99455e-12
Ube2c	0	0.497	0.385	-0.263003	-1.19997	2.51644e-16	6.10915e-12
Gstm1	0	0.534	0.58	-0.338893	-1.26479	3.17599e-16	7.71034e-12
Mfge8	0	0.713	0.738	-0.374076	-1.29601	4.60672e-16	1.11837e-11
Tuba1b	0	0.602	0.568	-0.273616	-1.20883	5.22504e-16	1.26848e-11
Ctgf	0	0.454	0.264	0.288405	1.22129	1.70983e-15	4.15096e-11
Mphosph8	0	0.602	0.697	-0.271002	-1.20665	2.36017e-15	5.72978e-11
Chka	0	0.797	0.74	0.327326	1.25469	5.51502e-15	1.33888e-10
Clu	0	0.83	0.829	-0.99605	-1.99453	8.81641e-15	2.14036e-10
Sema3c	0	0.871	0.869	-0.375504	-1.29729	1.04349e-14	2.53327e-10
Pclaf	0	0.392	0.32	-0.264488	-1.20121	1.22861e-14	2.9827e-10
Cks2	0	0.651	0.617	-0.269638	-1.20551	1.37876e-14	3.34722e-10
Glul	0	0.801	0.819	-0.283395	-1.21706	1.44101e-14	3.49835e-10
mt-Nd1	0	1	0.997	-0.398757	-1.31837	2.79602e-14	6.78789e-10
Ly6a	0	0.982	0.929	-0.285157	-1.21854	1.12777e-13	2.73789e-09
Sprr2b	0	0.698	0.547	0.411187	1.32978	1.86166e-13	4.51956e-09
Sox9	0	0.879	0.768	0.310111	1.2398	2.21672e-13	5.38153e-09
Igfbp7	0	0.501	0.538	-0.282238	-1.21608	4.84066e-13	1.17517e-08
Fgl2	0	0.801	0.689	0.282988	1.21671	5.53421e-13	1.34354e-08
Wfdc10	0	0.189	0.197	-0.481828	-1.39651	1.49968e-11	3.64077e-07
Kap	0	0.803	0.686	0.277185	1.21183	1.52184e-11	3.69458e-07
Sprr2d	0	0.292	0.164	0.331048	1.25793	5.3562e-11	1.30032e-06
Gm47283	0	0.885	0.908	-0.321125	-1.2493	1.29292e-10	3.13882e-06
Top2a	0	0.148	0.211	-0.359844	-1.28329	1.58391e-10	3.84525e-06
Krt84	0	0.624	0.479	0.253543	1.19213	2.37376e-10	5.76277e-06
RP24-171J16.5	0	0.175	0.196	-0.402815	-1.32208	1.53136e-09	3.71767e-05
Guca2b	0	0.244	0.274	-0.368755	-1.29124	1.8663e-09	4.53082e-05
Sgms2	0	0.879	0.834	-0.322904	-1.25085	2.08496e-09	5.06166e-05
Lars2	0	0.409	0.545	-0.257235	-1.19519	2.31375e-09	5.61709e-05
Calb1	0	0.066	0.16	-0.250186	-1.18936	2.39656e-09	5.81812e-05
Hspb1	0	0.643	0.642	-0.34283	-1.26824	6.01195e-09	0.000145952
mt-Nd4l	0	0.99	0.975	-0.337127	-1.26324	6.02721e-09	0.000146323
Prss29	0	0.285	0.258	-3.77377	-13.6778	1.02372e-08	0.000248529
Txnip	0	0.799	0.814	-0.256767	-1.1948	1.70748e-08	0.000414525
Gstm7	0	0.205	0.251	-0.548933	-1.463	3.2027e-08	0.000777519
Prss28	0	0.051	0.1	-2.44861	-5.45891	3.5451e-08	0.000860643
mt-Nd4	0	1	0.998	-0.392957	-1.31308	8.66327e-08	0.00210318
Spink1	0	0.125	0.158	-2.61394	-6.12175	1.40133e-07	0.00340201
Wfdc2	0	0.998	0.999	-0.369141	-1.29158	2.40641e-07	0.00584205
Spp1	0	0.641	0.605	-0.304963	-1.23539	2.72339e-07	0.00661157
Xist	0	0.996	0.973	-0.268845	-1.20484	2.78055e-07	0.00675035
Egr1	1	0.532	0.792	-2.02622	-4.07337	4.67299e-88	1.13446e-83
Zfp36	1	0.618	0.82	-1.78515	-3.44654	1.15179e-87	2.79619e-83
Jun	1	0.6	0.83	-2.21129	-4.63089	1.03554e-86	2.51397e-82
Fos	1	0.915	0.951	-2.28945	-4.88869	3.63894e-86	8.83425e-82
Cyr61	1	0.53	0.778	-1.95732	-3.88341	1.30828e-82	3.1761e-78
Klf6	1	0.795	0.874	-2.23076	-4.69381	4.85155e-80	1.17781e-75
Fosb	1	0.382	0.734	-1.74686	-3.35628	7.09653e-80	1.72282e-75
Ppp1r15a	1	0.398	0.738	-1.24597	-2.37177	8.06088e-70	1.95694e-65
Junb	1	0.927	0.925	-1.44045	-2.71405	4.8471e-69	1.17673e-64
Ier2	1	0.765	0.856	-1.28059	-2.42939	1.49533e-64	3.63021e-60
Ctsl	1	1	0.963	0.770299	1.70562	9.67088e-60	2.3478e-55
Mgst3	1	0.995	0.821	0.559618	1.47388	1.59916e-54	3.88228e-50
Cldn4	1	0.428	0.696	-1.38144	-2.60529	1.77184e-54	4.3015e-50
Ifrd1	1	0.547	0.776	-1.26794	-2.40817	1.24226e-53	3.01583e-49
Dnajb1	1	0.63	0.791	-1.37329	-2.5906	5.61088e-51	1.36215e-46
Trib1	1	0.195	0.557	-0.741069	-1.67141	3.62536e-50	8.80129e-46
Hbegf	1	0.44	0.698	-1.38674	-2.61488	3.98482e-50	9.67395e-46
Itpkc	1	0.088	0.441	-0.658655	-1.57861	4.868e-50	1.1818e-45
Ubc	1	0.998	0.987	-0.746227	-1.6774	9.91543e-50	2.40717e-45
Phlda1	1	0.718	0.82	-1.6611	-3.16257	4.09899e-48	9.95111e-44
Ppia	1	1	0.999	0.395357	1.31527	7.15889e-48	1.73796e-43
Errfi1	1	0.647	0.786	-0.978481	-1.97039	9.75794e-48	2.36894e-43
Atf3	1	0.25	0.57	-1.41465	-2.66595	1.63409e-47	3.96709e-43
Plac8	1	1	0.967	0.693095	1.61675	5.83836e-47	1.41738e-42
Btg2	1	0.912	0.928	-1.05781	-2.08178	1.00062e-46	2.42921e-42
Nr4a1	1	0.208	0.533	-0.868812	-1.82616	3.43122e-46	8.32998e-42
Tnfaip3	1	0.208	0.517	-0.955976	-1.93989	1.80207e-45	4.37488e-41
Ldha	1	1	0.984	0.472627	1.38763	3.4592e-45	8.3979e-41
Eno1	1	0.99	0.929	0.488148	1.40264	5.40313e-45	1.31172e-40
Dusp1	1	0.165	0.49	-0.879249	-1.83942	1.22465e-43	2.97308e-39
Maff	1	0.225	0.546	-0.763396	-1.69748	1.33481e-43	3.24051e-39
Hes1	1	0.782	0.86	-0.888907	-1.85177	1.96163e-42	4.76225e-38
Sdc4	1	0.902	0.914	-1.05836	-2.08256	3.60698e-42	8.75666e-38
Dusp5	1	0.198	0.504	-0.667951	-1.58882	6.16562e-42	1.49683e-37
mt-Cytb	1	1	0.999	0.253141	1.1918	2.74972e-41	6.67549e-37
Aldoa	1	1	0.974	0.403805	1.32299	3.99341e-41	9.69481e-37
Nfkbia	1	0.993	0.974	-0.942288	-1.92157	4.23531e-41	1.02821e-36
Nfkbiz	1	0.777	0.844	-0.78873	-1.72755	2.12426e-40	5.15707e-36
Cbr2	1	1	0.975	0.615918	1.53253	1.2944e-39	3.14241e-35
Arpc5	1	1	0.951	0.384169	1.30511	8.01486e-39	1.94577e-34
Cox5a	1	1	0.987	0.361436	1.2847	1.28524e-38	3.12017e-34
Fxyd4	1	1	0.932	0.536389	1.45034	4.12855e-38	1.00229e-33
Csrnp1	1	0.112	0.422	-0.391215	-1.3115	2.31948e-37	5.631e-33
Pnrc1	1	0.915	0.92	-0.652728	-1.57214	6.02729e-37	1.46325e-32
Gapdh	1	1	0.99	0.333891	1.26041	1.48514e-36	3.60547e-32
Tpi1	1	0.998	0.966	0.37692	1.29857	1.91019e-36	4.63736e-32
Cdc42	1	1	0.971	0.338273	1.26424	3.38556e-36	8.21913e-32
Pgk1	1	0.998	0.934	0.402456	1.32176	1.35575e-35	3.29136e-31
Tmem45b	1	0.98	0.828	0.46141	1.37689	1.55313e-35	3.77055e-31
Rnd3	1	0.362	0.606	-0.642273	-1.56079	1.8793e-35	4.56237e-31
S100a11	1	1	0.985	0.389684	1.31011	2.07326e-35	5.03324e-31
Cxcl1	1	0.152	0.443	-0.781237	-1.7186	5.14937e-35	1.25011e-30
Uqcrb	1	0.998	0.976	0.353191	1.27738	6.21728e-35	1.50937e-30
Plk2	1	0.145	0.433	-0.457288	-1.37296	1.37317e-34	3.33365e-30
Ckmt1	1	0.985	0.903	0.44437	1.36072	1.46703e-34	3.56152e-30
RP23-148L8.3	1	0.6	0.678	-1.15477	-2.22649	5.13758e-34	1.24725e-29
Prdx1	1	1	0.994	0.337122	1.26323	5.93217e-33	1.44015e-28
Psmb5	1	0.998	0.981	0.307231	1.23733	9.05226e-33	2.19762e-28
Mcl1	1	0.948	0.932	-0.48575	-1.40031	9.6233e-33	2.33625e-28
Tspan1	1	0.998	0.923	0.443563	1.35996	1.36148e-32	3.30527e-28
Amotl2	1	0.198	0.488	-0.413331	-1.33176	1.4978e-32	3.63621e-28
Ybx1	1	1	0.99	0.301976	1.23283	2.67877e-32	6.50326e-28
Tmsb4x	1	1	1	0.429892	1.34713	5.01511e-32	1.21752e-27
Sbno2	1	0.645	0.755	-0.763928	-1.69811	7.74898e-32	1.88122e-27
Arid5a	1	0.152	0.434	-0.379349	-1.30075	9.7198e-32	2.35968e-27
Psma6	1	0.995	0.932	0.362789	1.28591	1.14324e-31	2.77545e-27
H3f3a	1	1	0.996	0.275637	1.21053	2.14032e-31	5.19604e-27
Arl5b	1	0.352	0.592	-0.420379	-1.33828	3.30138e-31	8.01475e-27
Tsc22d1	1	0.767	0.852	-0.688627	-1.61175	5.90054e-31	1.43247e-26
Mme	1	0.108	0.371	-0.51465	-1.42865	9.14708e-31	2.22064e-26
Pgam1	1	0.988	0.936	0.356548	1.28036	1.29302e-30	3.13907e-26
Ndufa11	1	0.998	0.96	0.376435	1.29813	1.48086e-30	3.59508e-26
Slc25a25	1	0.14	0.419	-0.332915	-1.25956	3.274e-30	7.94829e-26
Ralbp1	1	0.995	0.961	0.383203	1.30423	1.38762e-29	3.36874e-25
Mif	1	1	0.977	0.332788	1.25944	1.48596e-29	3.60746e-25
Car2	1	1	0.989	0.421629	1.33944	1.65787e-29	4.02481e-25
RP23-310J6.1	1	0.935	0.92	-0.769617	-1.70482	2.13912e-29	5.19314e-25
Pkm	1	0.985	0.944	0.379846	1.3012	4.32931e-29	1.05103e-24
Scml4	1	0.912	0.706	0.351904	1.27624	6.55621e-29	1.59165e-24
RP23-410L16.4	1	0.975	0.79	0.383287	1.30431	1.09595e-28	2.66065e-24
Egr2	1	0.065	0.315	-0.266719	-1.20307	3.55238e-28	8.6241e-24
Anxa2	1	1	0.945	0.403982	1.32315	3.9845e-28	9.67316e-24
Dbi	1	0.998	0.973	0.335766	1.26205	4.83912e-28	1.17479e-23
Krt19	1	1	0.985	0.409395	1.32813	5.48668e-28	1.332e-23
Fam213a	1	1	0.998	0.356064	1.27993	7.32536e-28	1.77838e-23
Atp5c1	1	0.998	0.964	0.281797	1.21571	7.85266e-28	1.90639e-23
Jund	1	0.998	0.981	-0.605408	-1.52141	8.08015e-28	1.96162e-23
Klf5	1	0.78	0.85	-0.458874	-1.37447	9.76235e-28	2.37001e-23
Atf4	1	0.835	0.884	-0.460035	-1.37558	1.05396e-27	2.55871e-23
Arg1	1	0.955	0.747	0.389186	1.30965	1.20087e-27	2.91536e-23
Ier3	1	0.985	0.985	-0.814989	-1.75929	1.22544e-27	2.975e-23
Rnf128	1	1	0.986	0.408601	1.3274	1.35111e-27	3.28009e-23
Sprr2a3	1	0.975	0.859	0.75075	1.68267	3.14734e-27	7.64079e-23
Crip1	1	1	0.992	0.366316	1.28906	5.06679e-27	1.23007e-22
Serpinb5	1	0.83	0.599	0.332157	1.25889	7.58761e-27	1.84204e-22
Ccnl1	1	0.855	0.892	-0.469784	-1.3849	1.12727e-26	2.73667e-22
Gsr	1	0.993	0.939	0.342131	1.26763	2.10176e-26	5.10243e-22
Tuft1	1	0.29	0.516	-0.363677	-1.2867	2.20925e-26	5.36341e-22
Fam110c	1	0.27	0.524	-0.395132	-1.31506	2.31527e-26	5.62079e-22
Pim1	1	0.68	0.732	-0.624745	-1.54194	2.57585e-26	6.25339e-22
Slc16a14	1	0.772	0.523	0.395662	1.31555	4.87429e-26	1.18333e-21
Sprr2f	1	1	1	0.506982	1.42107	6.73303e-26	1.63458e-21
Lrrc26	1	0.887	0.66	0.31722	1.24593	1.71185e-25	4.15586e-21
Urah	1	0.985	0.832	0.290872	1.22338	1.88113e-25	4.56681e-21
Krt7	1	1	0.983	0.371384	1.29359	3.69218e-25	8.9635e-21
Chac2	1	0.948	0.84	0.355433	1.27937	3.71902e-25	9.02865e-21
Snx5	1	0.998	0.964	0.332124	1.25887	4.14931e-25	1.00733e-20
Stat3	1	0.795	0.869	-0.406222	-1.32521	4.39959e-25	1.06809e-20
Yam1	1	0.785	0.538	0.389602	1.31003	4.43997e-25	1.07789e-20
Cebpd	1	0.55	0.7	-1.03017	-2.04227	4.71923e-25	1.14569e-20
Prkcdbp	1	0.927	0.733	0.441469	1.35799	4.9962e-25	1.21293e-20
Socs3	1	0.16	0.414	-0.72791	-1.65624	1.10768e-24	2.6891e-20
Mafk	1	0.252	0.498	-0.286714	-1.21986	1.21085e-24	2.93957e-20
Frat2	1	0.182	0.442	-0.315	-1.24401	2.58062e-24	6.26498e-20
Casp4	1	0.603	0.706	-0.423852	-1.3415	2.65077e-24	6.43527e-20
Cd24a	1	0.998	0.994	0.321418	1.24956	3.57312e-24	8.67446e-20
RP23-37G19.2	1	0.152	0.37	-1.26796	-2.4082	5.75162e-24	1.39632e-19
Mfsd4	1	1	0.859	0.265254	1.20185	1.06015e-23	2.57373e-19
Ndel1	1	0.452	0.646	-0.353917	-1.27803	1.20952e-23	2.93634e-19
Cfh	1	1	0.958	0.342337	1.26781	1.22844e-23	2.98228e-19
Cldn10	1	0.672	0.797	-0.983476	-1.97722	1.69336e-23	4.11096e-19
Adgrg7	1	0.82	0.619	0.315206	1.24419	1.81699e-23	4.41111e-19
Aktip	1	0.943	0.818	0.332258	1.25898	1.99776e-23	4.84997e-19
Skp1a	1	1	0.961	0.292466	1.22473	3.19353e-23	7.75294e-19
Pafah1b3	1	0.965	0.855	0.288308	1.22121	4.27012e-23	1.03666e-18
Noct	1	0.215	0.429	-0.368511	-1.29102	5.23742e-23	1.27149e-18
Ube2n	1	0.973	0.89	0.303877	1.23446	6.49057e-23	1.57571e-18
Neat1	1	0.968	0.943	-0.689191	-1.61238	6.6575e-23	1.61624e-18
Pvr	1	0.2	0.424	-0.25897	-1.19662	8.92622e-23	2.16702e-18
Cstf3	1	0.652	0.765	-0.633006	-1.55079	9.556e-23	2.31991e-18
Slc40a1	1	0.993	0.869	0.344216	1.26946	1.19869e-22	2.91006e-18
Mast4	1	0.637	0.765	-0.428423	-1.34576	1.37984e-22	3.34984e-18
Capza2	1	0.985	0.923	0.278129	1.21262	1.66719e-22	4.04744e-18
Clk1	1	0.848	0.886	-0.360813	-1.28415	1.94107e-22	4.71234e-18
Frg1	1	0.917	0.823	0.310844	1.24043	1.97047e-22	4.7837e-18
Tmprss11d	1	0.828	0.576	0.350906	1.27536	2.0906e-22	5.07536e-18
Reep5	1	0.995	0.948	0.296539	1.22819	4.33161e-22	1.05159e-17
Ldlr	1	0.613	0.711	-0.460477	-1.376	4.50652e-22	1.09405e-17
Capg	1	0.983	0.912	0.317906	1.24652	4.92284e-22	1.19512e-17
Ndufa4	1	1	0.994	0.268589	1.20463	5.93776e-22	1.44151e-17
Psme2	1	0.98	0.896	0.31196	1.24139	1.02331e-21	2.48429e-17
Pglyrp1	1	0.998	0.918	0.309025	1.23887	1.19429e-21	2.89938e-17
Ldhb	1	0.15	0.359	-0.787744	-1.72637	1.52487e-21	3.70193e-17
Ier5	1	0.42	0.593	-0.40674	-1.32569	1.53973e-21	3.73801e-17
RP23-81C12.3	1	1	1	0.344656	1.26985	1.79156e-21	4.34938e-17
Il1a	1	0.098	0.307	-0.368113	-1.29066	2.40287e-21	5.83344e-17
Psma7	1	0.995	0.967	0.282537	1.21633	2.45332e-21	5.95593e-17
Adm	1	0.115	0.337	-0.526918	-1.44085	2.66609e-21	6.47247e-17
Ass1	1	0.953	0.775	0.28757	1.22058	2.7054e-21	6.56791e-17
Psma2	1	0.998	0.941	0.25749	1.1954	2.82328e-21	6.85407e-17
Pmaip1	1	0.262	0.479	-0.333733	-1.26027	3.61306e-21	8.77142e-17
Unc5cl	1	0.965	0.811	0.348933	1.27362	4.7249e-21	1.14706e-16
Vcl	1	0.667	0.753	-0.462048	-1.3775	5.24536e-21	1.27342e-16
Abcb1b	1	0.05	0.227	-1.32034	-2.49724	5.45996e-21	1.32551e-16
Ptgs2	1	0.108	0.307	-0.401747	-1.32111	1.00152e-20	2.43139e-16
Arpc3	1	0.998	0.966	0.262497	1.19955	1.26959e-20	3.08218e-16
Herc4	1	0.605	0.697	-0.325408	-1.25302	1.41639e-20	3.43857e-16
Efhd1	1	0.018	0.178	-0.504555	-1.41869	1.46389e-20	3.55388e-16
Klf9	1	0.225	0.468	-0.287156	-1.22023	1.7469e-20	4.24095e-16
Serpina9	1	0.922	0.712	0.277992	1.21251	1.84623e-20	4.48209e-16
Fuom	1	0.983	0.913	0.295548	1.22735	2.11613e-20	5.13732e-16
Rnpep	1	0.998	0.89	0.270269	1.20603	2.25805e-20	5.48188e-16
Egln3	1	0.835	0.646	0.359991	1.28342	2.45249e-20	5.95391e-16
Cnn3	1	0.165	0.383	-0.38368	-1.30467	2.55517e-20	6.20319e-16
Lcn2	1	1	0.999	0.292031	1.22436	2.59183e-20	6.2922e-16
Atp6v0d2	1	0.01	0.16	-0.431166	-1.34832	3.05759e-20	7.42292e-16
Serpinb1a	1	0.938	0.764	0.313732	1.24292	3.21196e-20	7.79767e-16
Myo6	1	0.772	0.843	-0.439436	-1.35607	3.5763e-20	8.68219e-16
Tmsb10	1	1	0.985	0.283112	1.21682	4.03759e-20	9.80207e-16
Icam1	1	0.142	0.345	-0.408018	-1.32686	4.04226e-20	9.81338e-16
Slc39a2	1	0.938	0.75	0.322163	1.2502	4.40511e-20	1.06943e-15
Ahcyl2	1	0.995	0.937	0.31797	1.24657	5.57659e-20	1.35383e-15
Tgfbi	1	0.022	0.187	-0.490516	-1.40495	5.66858e-20	1.37616e-15
Slc38a2	1	0.945	0.948	-0.395359	-1.31527	6.48973e-20	1.57551e-15
Cldn3	1	0.983	0.969	-0.358485	-1.28208	7.29946e-20	1.77209e-15
Gadd45b	1	0.498	0.651	-0.651308	-1.57059	1.05125e-19	2.55211e-15
Tsc22d2	1	0.45	0.607	-0.37003	-1.29238	1.10452e-19	2.68145e-15
Srf	1	0.35	0.577	-0.290271	-1.22287	1.57305e-19	3.81889e-15
Myh9	1	0.843	0.873	-0.312846	-1.24216	1.65054e-19	4.00701e-15
Skil	1	0.797	0.799	-0.35909	-1.28262	1.8365e-19	4.45846e-15
Maged1	1	0.478	0.666	-0.332516	-1.25921	2.15204e-19	5.22452e-15
Irf1	1	0.565	0.663	-0.373424	-1.29542	2.2255e-19	5.40284e-15
Tnip3	1	0.158	0.337	-0.639276	-1.55755	2.25572e-19	5.4762e-15
Gstt2	1	0.915	0.767	0.283939	1.21751	2.26238e-19	5.49238e-15
Gadd45g	1	0.63	0.733	-0.688652	-1.61178	3.18635e-19	7.73549e-15
Cib1	1	0.935	0.822	0.270929	1.20658	5.4477e-19	1.32254e-14
Rnf122	1	0.198	0.391	-0.302619	-1.23338	5.79149e-19	1.406e-14
Epha2	1	0.275	0.463	-0.297169	-1.22873	5.83804e-19	1.4173e-14
Pycard	1	0.98	0.866	0.260488	1.19788	6.54792e-19	1.58964e-14
Uox	1	0.84	0.691	0.476835	1.39169	6.81825e-19	1.65527e-14
Hpgds	1	0.032	0.191	-0.561731	-1.47604	8.52587e-19	2.06983e-14
RP23-71J17.1	1	0.49	0.629	-0.324254	-1.25202	1.34641e-18	3.26868e-14
H2-Q4	1	0.272	0.483	-0.271555	-1.20711	1.80241e-18	4.3757e-14
Edn1	1	0.46	0.576	-0.711222	-1.63719	1.80692e-18	4.38667e-14
Fnta	1	0.895	0.777	0.260633	1.198	1.9664e-18	4.77382e-14
RP23-429P18.4	1	0.993	0.889	0.30594	1.23622	2.07446e-18	5.03618e-14
Gprc5a	1	0.348	0.516	-0.401234	-1.32064	2.15493e-18	5.23151e-14
Spink12	1	0.993	0.926	0.454651	1.37045	3.59584e-18	8.72962e-14
Gdf15	1	0.168	0.346	-0.67672	-1.5985	3.90937e-18	9.49078e-14
Kdm6b	1	0.382	0.58	-0.289167	-1.22193	4.00452e-18	9.72178e-14
Psma4	1	0.98	0.921	0.255038	1.19337	4.08339e-18	9.91324e-14
Itgav	1	0.787	0.812	-0.36834	-1.29087	4.35277e-18	1.05672e-13
Cxcl2	1	0.1	0.269	-0.636613	-1.55468	4.83609e-18	1.17406e-13
Gpx3	1	0.25	0.441	-1.42945	-2.69344	7.21084e-18	1.75057e-13
Usp53	1	0.465	0.621	-0.290952	-1.22345	8.86839e-18	2.15298e-13
Wfdc15b	1	0.052	0.232	-0.260762	-1.19811	9.09169e-18	2.20719e-13
Btg1	1	0.96	0.949	-0.370855	-1.29312	9.30653e-18	2.25935e-13
Dcxr	1	0.99	0.895	0.26577	1.20228	1.01728e-17	2.46965e-13
Krcc1	1	0.95	0.861	0.255006	1.19334	1.03503e-17	2.51274e-13
Nabp1	1	0.275	0.483	-0.299242	-1.2305	1.29752e-17	3.14998e-13
Fosl2	1	0.838	0.858	-0.348579	-1.27331	1.54245e-17	3.74461e-13
Fxyd3	1	1	0.987	0.250852	1.18991	1.54255e-17	3.74486e-13
RP24-171J16.5	1	0.048	0.218	-0.57981	-1.49465	2.18669e-17	5.30864e-13
Piga	1	0.38	0.548	-0.252286	-1.19109	2.43033e-17	5.90012e-13
S100a10	1	0.995	0.969	0.256451	1.19454	2.71177e-17	6.58337e-13
Sqstm1	1	0.738	0.798	-0.348812	-1.27351	4.52752e-17	1.09915e-12
Tgif1	1	0.74	0.81	-0.34186	-1.26739	6.19582e-17	1.50416e-12
Pinlyp	1	0.038	0.201	-0.652295	-1.57167	6.24368e-17	1.51578e-12
Rab11fip1	1	0.693	0.765	-0.323982	-1.25178	7.99991e-17	1.94214e-12
Hsp90aa1	1	0.998	0.97	-0.3198	-1.24816	8.04907e-17	1.95407e-12
Fut2	1	0.897	0.718	0.258323	1.19609	8.16441e-17	1.98207e-12
Slc5a11	1	0.018	0.148	-0.267246	-1.20351	8.8969e-17	2.1599e-12
Birc3	1	0.315	0.498	-0.277996	-1.21251	1.12843e-16	2.73948e-12
Epsti1	1	0.932	0.793	0.260048	1.19752	1.1547e-16	2.80327e-12
Krt12	1	0.655	0.463	0.294063	1.22609	1.23152e-16	2.98976e-12
Insig1	1	0.662	0.722	-0.428377	-1.34572	1.62481e-16	3.94454e-12
Sgms2	1	0.807	0.849	-0.582546	-1.49749	2.02398e-16	4.91361e-12
Coq10b	1	0.555	0.678	-0.27483	-1.20985	2.26563e-16	5.50028e-12
Gabarapl1	1	0.51	0.699	-0.35422	-1.27829	2.30195e-16	5.58845e-12
Csrp1	1	0.318	0.503	-0.335427	-1.26175	2.55808e-16	6.21026e-12
Chd4	1	0.812	0.869	-0.309009	-1.23886	2.75371e-16	6.68519e-12
Birc5	1	0.052	0.212	-0.323778	-1.2516	3.48917e-16	8.47065e-12
Gpcpd1	1	0.772	0.782	-0.348957	-1.27364	3.96531e-16	9.62659e-12
Sprr2b	1	0.738	0.546	0.633208	1.55101	5.1094e-16	1.24041e-11
Mmp7	1	0.362	0.53	-0.980906	-1.9737	6.90514e-16	1.67636e-11
Hdc	1	0.148	0.318	-0.444216	-1.36057	6.95444e-16	1.68833e-11
Napsa	1	0.392	0.52	-2.05141	-4.14511	7.20089e-16	1.74816e-11
Cited2	1	0.517	0.64	-0.423805	-1.34146	1.30991e-15	3.18008e-11
Foxo1	1	0.537	0.681	-0.325797	-1.25336	1.76806e-15	4.29231e-11
Akr1c19	1	0.927	0.789	0.283303	1.21698	2.24076e-15	5.43989e-11
Frmd4b	1	0.78	0.837	-0.294979	-1.22687	2.85282e-15	6.9258e-11
Klk1	1	0.045	0.196	-0.873433	-1.83202	4.62444e-15	1.12268e-10
Prrc2c	1	0.96	0.948	-0.274539	-1.20961	4.92098e-15	1.19467e-10
Tgoln1	1	0.865	0.873	-0.282256	-1.2161	5.60749e-15	1.36133e-10
Nfix	1	0.885	0.915	-0.307988	-1.23798	5.75888e-15	1.39808e-10
Sema3c	1	0.838	0.875	-0.469547	-1.38467	6.97335e-15	1.69292e-10
Chka	1	0.752	0.751	-0.488341	-1.40283	7.33082e-15	1.7797e-10
Acer3	1	0.945	0.819	0.262721	1.19974	7.55331e-15	1.83372e-10
Mgll	1	0.13	0.303	-0.292142	-1.22446	7.92259e-15	1.92337e-10
Plaur	1	0.158	0.332	-0.271455	-1.20702	7.99285e-15	1.94042e-10
Cyp26a1	1	0.02	0.144	-0.461263	-1.37675	1.1115e-14	2.69839e-10
S100g	1	0.72	0.762	-3.13264	-8.7704	1.15037e-14	2.79276e-10
Abca1	1	0.102	0.261	-0.280524	-1.21464	1.2866e-14	3.12348e-10
Ces2b	1	0.258	0.437	-0.554858	-1.46902	1.68701e-14	4.09556e-10
Rtp4	1	0.777	0.633	0.305288	1.23567	1.92742e-14	4.67919e-10
Gsn	1	0.245	0.407	-0.47901	-1.39379	2.72749e-14	6.62152e-10
Cenpa	1	0.1	0.263	-0.318131	-1.24671	2.83459e-14	6.88154e-10
Zfp36l1	1	0.938	0.951	-0.395398	-1.31531	2.93478e-14	7.12477e-10
Cd63	1	0.845	0.873	-0.589145	-1.50436	4.18047e-14	1.01489e-09
Itga1	1	0.07	0.225	-0.261787	-1.19896	4.68931e-14	1.13842e-09
Gcnt2	1	0.825	0.837	-0.292231	-1.22453	5.21073e-14	1.26501e-09
Kap	1	0.818	0.688	0.924114	1.89752	6.59694e-14	1.60154e-09
Cxcl16	1	0.425	0.58	-0.267498	-1.20372	9.03922e-14	2.19445e-09
Hsd11b1	1	0.07	0.205	-0.91615	-1.88707	9.33386e-14	2.26598e-09
Blnk	1	0.64	0.721	-0.327716	-1.25503	1.23642e-13	3.00167e-09
Midn	1	0.752	0.793	-0.305454	-1.23581	1.37306e-13	3.33339e-09
Rasa4	1	0.647	0.476	0.271502	1.20706	1.39587e-13	3.38876e-09
Zbtb20	1	0.723	0.785	-0.319578	-1.24797	1.53206e-13	3.71937e-09
Rassf1	1	0.705	0.781	-0.303735	-1.23434	1.79562e-13	4.35923e-09
Pla2g2e	1	0.84	0.653	0.262401	1.19947	2.16185e-13	5.24833e-09
Irf2bp2	1	0.757	0.826	-0.285655	-1.21896	3.24522e-13	7.87842e-09
Tpm1	1	0.86	0.825	-0.3498	-1.27438	3.3274e-13	8.07792e-09
Oasl2	1	0.723	0.551	0.281596	1.21554	4.82802e-13	1.1721e-08
Dst	1	0.415	0.573	-0.277534	-1.21212	5.82318e-13	1.41369e-08
Sult1d1	1	0.488	0.564	-1.02317	-2.03238	5.83399e-13	1.41632e-08
Sox9	1	0.757	0.795	-0.455063	-1.37084	6.09402e-13	1.47945e-08
Tiparp	1	0.588	0.68	-0.312885	-1.24219	6.36892e-13	1.54618e-08
Cobl	1	0.328	0.498	-0.283162	-1.21686	7.96084e-13	1.93265e-08
Igfbp3	1	0.045	0.167	-0.633572	-1.5514	8.09071e-13	1.96418e-08
Cwh43	1	0.043	0.171	-0.256714	-1.19475	1.01531e-12	2.46486e-08
Tm4sf1	1	0.215	0.362	-0.309307	-1.23911	1.06969e-12	2.59689e-08
Rhob	1	0.445	0.576	-0.328146	-1.2554	1.35798e-12	3.29677e-08
Nmb	1	0.07	0.199	-0.652481	-1.57187	1.42309e-12	3.45483e-08
Tuba1b	1	0.438	0.598	-0.392667	-1.31282	1.87298e-12	4.54704e-08
Hk2	1	0.595	0.652	-0.301259	-1.23222	2.56222e-12	6.22031e-08
Cst3	1	0.995	0.967	-0.32955	-1.25662	2.76108e-12	6.70307e-08
Atp11a	1	0.495	0.617	-0.270023	-1.20583	2.94937e-12	7.1602e-08
Itga6	1	0.948	0.906	-0.333124	-1.25974	4.98064e-12	1.20915e-07
Plat	1	0.04	0.151	-0.336026	-1.26227	5.50284e-12	1.33592e-07
Serpinb7	1	0.128	0.262	-0.399815	-1.31934	7.83329e-12	1.90169e-07
Gadd45a	1	0.787	0.843	-0.453415	-1.36928	9.68613e-12	2.3515e-07
Galnt11	1	0.368	0.502	-0.55229	-1.46641	1.05515e-11	2.56158e-07
Fmo2	1	0.282	0.447	-0.296283	-1.22798	1.06416e-11	2.58347e-07
Picalm	1	0.787	0.826	-0.250563	-1.18967	1.2232e-11	2.96956e-07
Txnip	1	0.79	0.815	-0.359963	-1.28339	1.30889e-11	3.17759e-07
Tmed6	1	0.1	0.24	-0.291887	-1.22424	1.66087e-11	4.0321e-07
Ctgf	1	0.172	0.322	-0.319381	-1.2478	4.11535e-11	9.99084e-07
Zfand5	1	0.985	0.967	-0.358366	-1.28197	4.80766e-11	1.16716e-06
Enah	1	0.6	0.702	-0.274993	-1.20999	4.901e-11	1.18981e-06
Dnajb9	1	0.777	0.835	-0.298904	-1.23021	7.6545e-11	1.85828e-06
Tmed3	1	0.905	0.89	-0.418981	-1.33698	7.72747e-11	1.876e-06
Hif1a	1	0.81	0.856	-0.282587	-1.21637	1.03969e-10	2.52405e-06
Emb	1	0.752	0.745	-0.655889	-1.57559	1.07605e-10	2.61233e-06
H2afv	1	0.75	0.794	-0.2832	-1.21689	1.09995e-10	2.67035e-06
Scg5	1	0.035	0.146	-0.292779	-1.225	1.13675e-10	2.75969e-06
Tspan14	1	0.675	0.76	-0.253909	-1.19243	1.2481e-10	3.03001e-06
Igf1r	1	0.5	0.623	-0.270941	-1.20659	1.33779e-10	3.24775e-06
Atp1b1	1	0.652	0.732	-0.321462	-1.2496	1.90204e-10	4.61757e-06
Gstm1	1	0.475	0.589	-0.363271	-1.28634	2.02634e-10	4.91935e-06
Aqp8	1	0.085	0.195	-0.811478	-1.75501	2.0277e-10	4.92266e-06
Fbln1	1	0.975	0.934	-0.277336	-1.21195	2.08941e-10	5.07247e-06
Tceal9	1	0.797	0.833	-0.358719	-1.28229	2.39194e-10	5.80692e-06
Tubb5	1	0.907	0.87	-0.337521	-1.26358	2.52295e-10	6.12496e-06
Slc6a6	1	0.468	0.61	-0.298294	-1.22969	2.60319e-10	6.31977e-06
Top2a	1	0.108	0.216	-0.398959	-1.31856	3.97352e-10	9.64651e-06
Fam13a	1	0.152	0.279	-0.473625	-1.38859	4.02784e-10	9.77838e-06
Stmn1	1	0.322	0.433	-0.431844	-1.34896	4.28907e-10	1.04126e-05
Car4	1	0.02	0.117	-0.448338	-1.36447	4.49873e-10	1.09216e-05
Hmgcs1	1	0.777	0.798	-0.370626	-1.29291	5.63973e-10	1.36916e-05
Mt2	1	0.295	0.413	-0.407228	-1.32614	7.12869e-10	1.73063e-05
Gstm5	1	0.555	0.639	-0.593482	-1.50888	7.8218e-10	1.8989e-05
Las1l	1	0.94	0.897	-0.263355	-1.20027	8.53523e-10	2.0721e-05
Csf3	1	0.33	0.439	-0.378937	-1.30038	1.32668e-09	3.22077e-05
Ctsd	1	0.985	0.971	-0.319656	-1.24803	1.60134e-09	3.88757e-05
Mfge8	1	0.715	0.737	-0.393597	-1.31366	1.64503e-09	3.99363e-05
Fnbp1l	1	0.787	0.832	-0.286563	-1.21973	1.8928e-09	4.59516e-05
Tuba1c	1	0.723	0.784	-0.267075	-1.20337	1.9297e-09	4.68473e-05
Vmp1	1	0.99	0.965	-0.255667	-1.19389	2.23769e-09	5.43243e-05
Lbp	1	0.897	0.878	-0.360185	-1.28359	2.85634e-09	6.93434e-05
Clu	1	0.81	0.832	-1.03206	-2.04494	4.2778e-09	0.000103852
Dek	1	0.623	0.686	-0.25419	-1.19267	4.55344e-09	0.000110544
Prss23	1	0.53	0.65	-0.250867	-1.18992	4.56282e-09	0.000110772
Apobec2	1	0.68	0.52	0.266686	1.20304	5.01448e-09	0.000121737
Hspa1b	1	0.892	0.854	-0.303677	-1.23429	5.09161e-09	0.000123609
Cks1b	1	0.472	0.555	-0.256138	-1.19428	5.26966e-09	0.000127932
Itm2c	1	0.79	0.852	-0.258803	-1.19649	7.49002e-09	0.000181835
Hmgb2	1	0.802	0.814	-0.579114	-1.49393	7.67105e-09	0.00018623
Krt18	1	0.998	0.985	-0.297436	-1.22896	8.1336e-09	0.000197459
Ube2s	1	0.81	0.827	-0.288979	-1.22178	8.4514e-09	0.000205175
Ccdc71l	1	0.512	0.591	-0.25441	-1.19285	1.1071e-08	0.000268771
Olfm1	1	0.242	0.334	-0.939292	-1.91759	1.12648e-08	0.000273477
Slpi	1	0.298	0.419	-0.263558	-1.20044	2.15676e-08	0.000523597
Ckb	1	0.202	0.337	-0.262311	-1.1994	2.67763e-08	0.000650049
Igfbp7	1	0.45	0.546	-0.325929	-1.25347	3.63732e-08	0.000883031
Mpc2	1	0.94	0.904	-0.297366	-1.2289	4.61135e-08	0.0011195
Cyb5r3	1	0.833	0.847	-0.326836	-1.25426	5.94582e-08	0.00144347
Ifit1	1	0.48	0.405	0.375929	1.29768	6.06283e-08	0.00147187
Pclaf	1	0.26	0.347	-0.427936	-1.34531	1.39909e-07	0.00339656
Ndrg1	1	0.435	0.56	-0.347681	-1.27251	1.94832e-07	0.00472993
Tubb4b	1	0.848	0.871	-0.354981	-1.27897	2.35861e-07	0.005726
Bcam	1	0.552	0.661	-0.257114	-1.19509	2.43516e-07	0.00591183
Timp3	1	0.235	0.347	-0.304715	-1.23517	3.16587e-07	0.00768578
Ifitm1	1	0.963	0.913	-0.51113	-1.42517	3.7795e-07	0.0091755
Jun	2	0.663	0.811	-2.16519	-4.48526	9.01608e-65	2.18883e-60
Fos	2	0.938	0.946	-2.10978	-4.31626	2.51101e-61	6.09597e-57
Egr1	2	0.638	0.766	-1.83767	-3.57432	5.48225e-59	1.33093e-54
Krt84	2	0.851	0.465	1.30626	2.47299	3.50198e-58	8.50175e-54
Zfp36	2	0.678	0.802	-1.64896	-3.13608	8.67369e-58	2.10571e-53
Klf6	2	0.826	0.867	-2.12099	-4.34994	3.62768e-57	8.80691e-53
Cyr61	2	0.58	0.759	-1.82677	-3.54741	1.35868e-55	3.29848e-51
Serpina1c	2	0.87	0.531	1.43539	2.70455	5.01222e-55	1.21682e-50
Fosb	2	0.493	0.703	-1.59727	-3.0257	1.03467e-50	2.51187e-46
Junb	2	0.949	0.923	-1.34887	-2.54712	1.3475e-49	3.27132e-45
Pnrc1	2	0.902	0.921	-0.816344	-1.76094	1.13134e-47	2.74656e-43
Ppp1r15a	2	0.489	0.709	-1.12717	-2.1843	3.85504e-46	9.35887e-42
Ier2	2	0.815	0.845	-1.16332	-2.23973	1.11902e-44	2.71665e-40
Gpx1	2	1	0.997	0.681693	1.60402	3.07732e-43	7.4708e-39
Gng5	2	1	0.997	0.537832	1.45179	6.47345e-42	1.57156e-37
Phlda1	2	0.812	0.803	-1.59398	-3.01882	9.76438e-42	2.3705e-37
Ifrd1	2	0.641	0.753	-1.23644	-2.35616	2.19921e-40	5.33902e-36
Ndufa4	2	1	0.994	0.517235	1.43121	1.12412e-39	2.72902e-35
Cldn4	2	0.554	0.667	-1.28711	-2.44038	5.41803e-39	1.31533e-34
Errfi1	2	0.743	0.767	-0.917906	-1.88937	5.06465e-38	1.22954e-33
Hbegf	2	0.507	0.677	-1.36471	-2.57525	6.43842e-38	1.56306e-33
Med24	2	0.953	0.691	0.583514	1.49849	3.93864e-36	9.56184e-32
Atf3	2	0.257	0.552	-1.37246	-2.58911	2.26624e-35	5.50175e-31
Serpinb11	2	0.688	0.306	0.491881	1.40628	3.65276e-35	8.8678e-31
Jund	2	1	0.981	-0.689325	-1.61253	9.18734e-35	2.23041e-30
Atf4	2	0.88	0.876	-0.505883	-1.41999	9.89736e-34	2.40278e-29
Nr4a1	2	0.232	0.513	-0.836994	-1.78632	4.10128e-33	9.95668e-29
Dnajb1	2	0.71	0.773	-1.22553	-2.33842	4.45831e-33	1.08234e-28
RP23-310J6.1	2	0.982	0.915	-0.760105	-1.69361	1.98604e-32	4.8215e-28
Trib1	2	0.279	0.528	-0.70547	-1.63068	5.8279e-32	1.41484e-27
Klf5	2	0.812	0.843	-0.501268	-1.41546	7.7196e-32	1.87409e-27
Lmo4	2	0.982	0.879	0.5033	1.41745	1.79217e-31	4.35086e-27
Serpina9	2	0.967	0.718	0.411731	1.33028	8.47368e-31	2.05715e-26
Fxyd4	2	1	0.936	0.588633	1.50382	9.02858e-31	2.19187e-26
Aqp4	2	0.743	0.375	0.45389	1.36973	9.14572e-31	2.22031e-26
Il33	2	0.717	0.409	0.586835	1.50195	3.02606e-30	7.34636e-26
RP23-148L8.3	2	0.757	0.656	-0.934454	-1.91117	4.13182e-30	1.00308e-25
Clca1	2	0.996	0.924	0.730997	1.65979	5.00266e-30	1.2145e-25
Sprr2f	2	1	1	0.737846	1.66768	7.40457e-30	1.79761e-25
Csrnp1	2	0.116	0.405	-0.397943	-1.31763	7.94788e-30	1.92951e-25
Ubc	2	0.996	0.987	-0.693731	-1.61746	1.92961e-29	4.6845e-25
Kap	2	0.877	0.688	1.18458	2.27298	2.01447e-29	4.89052e-25
Btg2	2	0.935	0.924	-0.940234	-1.91884	2.46369e-29	5.9811e-25
Maff	2	0.279	0.523	-0.728997	-1.65749	2.94938e-29	7.16022e-25
Hes1	2	0.833	0.85	-0.780355	-1.71755	5.03708e-29	1.22285e-24
AC155158.1	2	1	0.975	0.453614	1.36947	7.0069e-29	1.70107e-24
Anxa2	2	1	0.948	0.496538	1.41082	1.07507e-28	2.60994e-24
Serpinb7	2	0.54	0.207	0.459455	1.37502	1.47044e-28	3.56979e-24
S100a6	2	0.993	0.961	0.626579	1.5439	3.98473e-28	9.67373e-24
Gsto1	2	1	0.983	0.528441	1.44237	7.04938e-28	1.71138e-23
Cbr2	2	1	0.976	0.593226	1.50862	8.24849e-28	2.00249e-23
Sprr2a3	2	0.978	0.864	0.84609	1.79762	1.07783e-27	2.61666e-23
Serpina1a	2	0.449	0.161	0.32642	1.2539	1.66511e-27	4.04238e-23
Tsc22d1	2	0.783	0.846	-0.707759	-1.63326	6.13155e-27	1.48856e-22
Syt8	2	0.833	0.5	0.250242	1.18941	1.1696e-26	2.83944e-22
Muc13	2	0.42	0.136	0.279534	1.2138	1.66227e-26	4.03549e-22
Itpkc	2	0.167	0.413	-0.606528	-1.52259	1.67348e-26	4.0627e-22
Skp1a	2	1	0.963	0.358542	1.28213	1.87943e-26	4.5627e-22
Spink12	2	1	0.928	0.771932	1.70756	2.10579e-26	5.11222e-22
Pglyrp1	2	0.996	0.923	0.459766	1.37532	2.96643e-26	7.2016e-22
Cox5a	2	1	0.987	0.380789	1.30205	3.51027e-26	8.52188e-22
Sdc4	2	0.931	0.91	-0.929754	-1.90495	2.19526e-25	5.32943e-21
Tnfaip3	2	0.359	0.483	-0.832778	-1.78111	2.3341e-25	5.66649e-21
Fcgbp	2	1	0.941	0.487013	1.40154	2.47244e-25	6.00235e-21
Myl6	2	1	0.992	0.313565	1.24277	2.99405e-25	7.26865e-21
Rnd3	2	0.507	0.576	-0.561699	-1.47601	3.71078e-25	9.00866e-21
Tmem45b	2	0.967	0.837	0.441685	1.35819	5.37418e-25	1.30469e-20
Clk1	2	0.891	0.879	-0.397642	-1.31735	8.23526e-25	1.99927e-20
Dusp5	2	0.304	0.475	-0.598193	-1.51382	1.33747e-24	3.24698e-20
S100a11	2	1	0.986	0.391219	1.3115	1.61638e-24	3.9241e-20
Reep5	2	1	0.949	0.356746	1.28053	2.05276e-24	4.98348e-20
Nfkbiz	2	0.855	0.831	-0.645581	-1.56437	2.45966e-24	5.97133e-20
Pfn1	2	1	0.993	0.317021	1.24576	2.54298e-24	6.17359e-20
Sbno2	2	0.736	0.739	-0.702584	-1.62742	3.08934e-24	7.49999e-20
Gda	2	0.924	0.654	0.308035	1.23802	3.19617e-24	7.75933e-20
Cstf3	2	0.754	0.747	-0.63931	-1.55758	4.74688e-24	1.1524e-19
Cebpd	2	0.587	0.688	-1.03943	-2.05542	7.30139e-24	1.77256e-19
Cib1	2	0.971	0.824	0.335213	1.26156	7.56596e-24	1.83679e-19
Ppia	2	1	0.999	0.348321	1.27308	9.94586e-24	2.41456e-19
Rab25	2	1	0.953	0.328506	1.25571	1.17238e-23	2.84619e-19
Nfkbia	2	0.993	0.975	-0.833885	-1.78248	1.66671e-23	4.04627e-19
Tgm2	2	1	0.968	0.441008	1.35755	1.68287e-23	4.0855e-19
Mall	2	0.942	0.697	0.304833	1.23528	2.32431e-23	5.64273e-19
Itgam	2	0.92	0.656	0.324566	1.25229	9.59756e-23	2.33e-18
Tspan1	2	1	0.926	0.41524	1.33352	1.19759e-22	2.90739e-18
S100a10	2	1	0.97	0.36546	1.28829	1.68156e-22	4.08233e-18
Myb	2	0.909	0.66	0.320753	1.24898	2.19531e-22	5.32956e-18
Gadd45a	2	0.837	0.834	-0.604964	-1.52094	2.25437e-22	5.47293e-18
Anxa5	2	0.989	0.918	0.359977	1.28341	2.36871e-22	5.75052e-18
Ccnl1	2	0.88	0.887	-0.449203	-1.36529	3.91885e-22	9.5138e-18
Chchd2	2	1	0.994	0.274055	1.2092	7.08136e-22	1.71914e-17
Emb	2	0.663	0.756	-0.930004	-1.90528	7.24703e-22	1.75936e-17
Sh3bgrl3	2	0.993	0.942	0.335431	1.26175	9.20866e-22	2.23559e-17
Ier5	2	0.482	0.576	-0.409567	-1.32829	2.84043e-21	6.8957e-17
Rnf186	2	0.855	0.575	0.289989	1.22263	2.88846e-21	7.01233e-17
Ctsb	2	0.996	0.988	-0.696273	-1.62031	2.97399e-21	7.21996e-17
Insig1	2	0.768	0.706	-0.42084	-1.33871	3.05556e-21	7.41798e-17
Atp5l	2	1	0.979	0.299216	1.23048	3.19531e-21	7.75725e-17
Cox7c	2	1	0.989	0.293841	1.2259	3.48811e-21	8.46809e-17
Cldn10	2	0.772	0.779	-0.92237	-1.89523	4.59971e-21	1.11667e-16
Arl5b	2	0.446	0.568	-0.384987	-1.30585	5.26263e-21	1.27761e-16
Ccnd1	2	0.971	0.8	0.352588	1.27685	5.38232e-21	1.30667e-16
Serpinb5	2	0.877	0.606	0.256843	1.19486	5.4052e-21	1.31222e-16
Casp4	2	0.688	0.691	-0.382499	-1.3036	5.72528e-21	1.38993e-16
RP23-410L16.4	2	0.978	0.799	0.352931	1.27715	6.25099e-21	1.51755e-16
Mgst3	2	0.967	0.834	0.409988	1.32868	6.71676e-21	1.63063e-16
Oit1	2	0.993	0.884	0.326027	1.25356	6.71766e-21	1.63085e-16
Hmgcs1	2	0.812	0.793	-0.539206	-1.45317	7.37334e-21	1.79003e-16
Ddx5	2	0.996	0.986	-0.305687	-1.23601	8.71616e-21	2.11602e-16
Rab11fip1	2	0.812	0.748	-0.275849	-1.21071	1.25388e-20	3.04405e-16
Mcl1	2	0.946	0.933	-0.450093	-1.36613	1.87031e-20	4.54055e-16
Tgif1	2	0.848	0.793	-0.311496	-1.24099	2.5957e-20	6.30159e-16
Antxr1	2	0.862	0.597	0.288333	1.22123	2.98599e-20	7.2491e-16
Amotl2	2	0.283	0.463	-0.38124	-1.30246	3.07482e-20	7.46473e-16
Ldlr	2	0.725	0.693	-0.402469	-1.32177	4.38921e-20	1.06557e-15
Sprr1a	2	0.913	0.664	0.385018	1.30588	4.4338e-20	1.07639e-15
Lrrc26	2	0.909	0.67	0.287155	1.22023	4.43872e-20	1.07759e-15
Arid5a	2	0.217	0.412	-0.355082	-1.27906	7.58834e-20	1.84222e-15
Zfand5	2	0.989	0.968	-0.505165	-1.41929	1.07438e-19	2.60826e-15
Ier3	2	0.993	0.984	-0.784633	-1.72265	1.10879e-19	2.69181e-15
Krt7	2	1	0.984	0.391033	1.31133	1.19037e-19	2.88986e-15
Lbp	2	0.873	0.881	-0.561327	-1.47563	1.44317e-19	3.50359e-15
Skil	2	0.844	0.793	-0.345803	-1.27086	1.74356e-19	4.23285e-15
Slc25a25	2	0.214	0.396	-0.310899	-1.24048	1.90392e-19	4.62214e-15
Ndel1	2	0.583	0.62	-0.304464	-1.23496	2.25153e-19	5.46604e-15
Hsp90aa1	2	0.996	0.972	-0.410171	-1.32884	3.27075e-19	7.94039e-15
Mfsd4	2	0.993	0.867	0.355542	1.27947	3.277e-19	7.95557e-15
RP23-181J14.2	2	0.837	0.571	0.25198	1.19084	3.50023e-19	8.49751e-15
Prdx2	2	1	0.972	0.283384	1.21705	3.76612e-19	9.143e-15
Tceal9	2	0.902	0.819	-0.322607	-1.25059	4.05394e-19	9.84176e-15
Dusp1	2	0.272	0.46	-0.748789	-1.68038	4.05578e-19	9.84622e-15
Dynlrb1	2	0.978	0.876	0.299029	1.23032	4.67537e-19	1.13504e-14
Edn1	2	0.489	0.567	-0.760031	-1.69353	4.98425e-19	1.21003e-14
Blnk	2	0.714	0.708	-0.344034	-1.2693	5.52357e-19	1.34096e-14
Pim1	2	0.79	0.717	-0.448985	-1.36508	5.90317e-19	1.43311e-14
Fosl2	2	0.837	0.857	-0.420691	-1.33857	6.3644e-19	1.54508e-14
Ccdc71l	2	0.63	0.573	-0.27427	-1.20938	6.51531e-19	1.58172e-14
Cdca7	2	0.906	0.679	0.279344	1.21364	7.177e-19	1.74236e-14
Usmg5	2	0.996	0.947	0.316728	1.2455	7.44913e-19	1.80843e-14
Gstt2	2	0.946	0.771	0.294376	1.22635	7.90995e-19	1.9203e-14
Gpx8	2	0.873	0.64	0.283908	1.21749	8.28503e-19	2.01136e-14
Msmo1	2	0.848	0.796	-0.391063	-1.31136	8.79034e-19	2.13403e-14
Plk2	2	0.203	0.411	-0.406521	-1.32549	1.13327e-18	2.75124e-14
Rpl4	2	1	0.992	-0.295163	-1.22702	1.44149e-18	3.49951e-14
Rpl12	2	1	0.999	-0.365016	-1.2879	1.7515e-18	4.25212e-14
Fam213a	2	1	0.998	0.324571	1.25229	2.00363e-18	4.86422e-14
Adm	2	0.112	0.326	-0.568409	-1.48289	2.08877e-18	5.07092e-14
Vcl	2	0.822	0.731	-0.320545	-1.2488	2.17648e-18	5.28385e-14
Herc4	2	0.692	0.682	-0.29292	-1.22512	2.67988e-18	6.50595e-14
Egr2	2	0.083	0.3	-0.251519	-1.19046	5.37641e-18	1.30523e-13
Cd63	2	0.848	0.872	-0.652762	-1.57218	7.46791e-18	1.81298e-13
Gadd45b	2	0.543	0.638	-0.646131	-1.56497	7.53287e-18	1.82875e-13
Qsox1	2	0.996	0.921	0.316243	1.24508	7.60684e-18	1.84671e-13
Bace2	2	0.996	0.913	0.301033	1.23203	8.82601e-18	2.14269e-13
Mast4	2	0.696	0.751	-0.408686	-1.32748	9.52435e-18	2.31223e-13
Cox6b1	2	1	0.983	0.265127	1.20174	1.02502e-17	2.48844e-13
Neat1	2	0.975	0.943	-0.699973	-1.62447	1.12685e-17	2.73565e-13
Ank	2	0.971	0.79	0.28062	1.21472	1.43896e-17	3.49337e-13
Serf2	2	1	0.993	0.256005	1.19417	1.44152e-17	3.49958e-13
Chka	2	0.812	0.744	-0.49725	-1.41152	2.32282e-17	5.63912e-13
Gadd45g	2	0.685	0.721	-0.682039	-1.60441	2.5224e-17	6.12364e-13
Lrmp	2	0.913	0.687	0.251023	1.19005	2.9312e-17	7.11607e-13
Cox7a2	2	1	0.978	0.300511	1.23158	3.50236e-17	8.50268e-13
RP23-37G19.2	2	0.217	0.351	-1.21595	-2.32294	3.72279e-17	9.03783e-13
Prrc2c	2	0.957	0.949	-0.350133	-1.27468	3.79457e-17	9.21207e-13
Atp5g1	2	1	0.985	0.290952	1.22345	4.08626e-17	9.92021e-13
Pmaip1	2	0.29	0.464	-0.343267	-1.26863	4.40016e-17	1.06823e-12
Uox	2	0.906	0.691	0.385155	1.306	4.69069e-17	1.13876e-12
Hk2	2	0.688	0.638	-0.283301	-1.21698	5.33414e-17	1.29497e-12
Unc5cl	2	0.975	0.818	0.335475	1.26179	5.8819e-17	1.42795e-12
Socs3	2	0.199	0.396	-0.69202	-1.61554	6.78594e-17	1.64742e-12
Frat2	2	0.246	0.421	-0.303654	-1.23427	7.68664e-17	1.86608e-12
Gcnt2	2	0.88	0.83	-0.277269	-1.2119	9.13187e-17	2.21694e-12
Ctsc	2	0.924	0.858	-0.309281	-1.23909	9.32112e-17	2.26289e-12
Noct	2	0.293	0.409	-0.348755	-1.27346	1.16755e-16	2.83446e-12
Prr13	2	0.996	0.927	0.29422	1.22622	1.31333e-16	3.18838e-12
Fxyd3	2	1	0.988	0.31053	1.24016	1.35152e-16	3.28108e-12
Slc27a2	2	0.891	0.672	0.255467	1.19372	1.4203e-16	3.44807e-12
Las1l	2	0.899	0.904	-0.48711	-1.40163	1.52317e-16	3.69779e-12
Gprc5a	2	0.565	0.482	-0.253882	-1.19241	1.60006e-16	3.88446e-12
Psma6	2	0.993	0.935	0.313297	1.24254	2.10342e-16	5.10647e-12
Dnajb9	2	0.844	0.824	-0.339375	-1.26521	2.10984e-16	5.12206e-12
Ndufa11	2	0.996	0.962	0.307913	1.23792	2.64283e-16	6.41599e-12
Myl12b	2	0.996	0.951	0.270975	1.20662	2.83202e-16	6.87529e-12
Urah	2	0.978	0.841	0.2845	1.21799	2.90087e-16	7.04245e-12
RP23-161B9.10	2	0.993	0.889	0.285392	1.21874	3.02138e-16	7.335e-12
Tuft1	2	0.438	0.487	-0.280178	-1.21434	3.59867e-16	8.73649e-12
Lifr	2	0.554	0.663	-0.372432	-1.29453	3.89285e-16	9.45068e-12
Rpl5	2	1	0.997	-0.278419	-1.21287	4.06471e-16	9.8679e-12
Tgoln1	2	0.902	0.868	-0.290309	-1.2229	4.87339e-16	1.18311e-11
Serinc2	2	0.975	0.873	0.276252	1.21104	5.10619e-16	1.23963e-11
Cnn3	2	0.196	0.368	-0.385251	-1.30609	7.45182e-16	1.80908e-11
Ahcyl2	2	1	0.939	0.25639	1.19449	1.4398e-15	3.4954e-11
Padi1	2	1	0.967	0.282638	1.21642	1.63935e-15	3.97985e-11
Capn5	2	0.946	0.78	0.256959	1.19496	1.70578e-15	4.14111e-11
Rassf1	2	0.779	0.768	-0.298822	-1.23014	1.86626e-15	4.53073e-11
Psme2	2	0.989	0.899	0.2842	1.21773	1.87429e-15	4.55021e-11
Rbbp7	2	0.982	0.972	-0.398361	-1.31801	1.96448e-15	4.76916e-11
AC167121.2	2	0.971	0.864	-0.345728	-1.27079	2.18967e-15	5.31586e-11
Psmb3	2	0.989	0.931	0.266821	1.20315	2.56508e-15	6.22724e-11
Cited2	2	0.572	0.627	-0.419612	-1.33757	3.02759e-15	7.35007e-11
Myo6	2	0.862	0.829	-0.353566	-1.27772	3.60449e-15	8.75061e-11
Elf3	2	1	0.954	0.289079	1.22186	3.92027e-15	9.51723e-11
Trim2	2	0.986	0.896	0.284466	1.21796	4.11434e-15	9.98838e-11
Prkcdbp	2	0.924	0.744	0.37162	1.2938	4.71022e-15	1.1435e-10
Nedd9	2	0.819	0.824	-0.297885	-1.22934	5.16211e-15	1.25321e-10
Tsc22d2	2	0.572	0.584	-0.301114	-1.2321	5.35945e-15	1.30111e-10
Tmem173	2	0.924	0.752	0.273776	1.20897	5.38065e-15	1.30626e-10
Ikzf2	2	0.906	0.734	0.292045	1.22437	6.00223e-15	1.45716e-10
Slc40a1	2	0.996	0.875	0.255083	1.1934	6.18264e-15	1.50096e-10
Nabp1	2	0.344	0.464	-0.307605	-1.23765	6.5438e-15	1.58864e-10
Acer3	2	0.96	0.824	0.276273	1.21106	7.67669e-15	1.86367e-10
Gstm5	2	0.692	0.619	-0.56984	-1.48436	1.04595e-14	2.53925e-10
Cxcl1	2	0.232	0.418	-0.635801	-1.5538	1.15719e-14	2.80931e-10
Sh3bgrl2	2	0.935	0.815	0.266422	1.20282	1.20312e-14	2.92082e-10
Gapdh	2	1	0.991	0.253942	1.19246	1.20472e-14	2.9247e-10
Sox9	2	0.837	0.783	-0.402648	-1.32193	1.85028e-14	4.49193e-10
Gpx3	2	0.304	0.425	-1.41504	-2.66667	2.07768e-14	5.04397e-10
Btg1	2	0.982	0.947	-0.335218	-1.26157	2.62917e-14	6.38282e-10
Ldhb	2	0.232	0.338	-0.721815	-1.64926	2.6369e-14	6.40159e-10
Azin1	2	0.645	0.698	-0.267972	-1.20411	2.77501e-14	6.73689e-10
Rhob	2	0.554	0.557	-0.311464	-1.24097	2.86825e-14	6.96324e-10
Rnpep	2	0.993	0.896	0.252446	1.19123	3.92019e-14	9.51704e-10
Padi2	2	0.996	0.924	0.283959	1.21753	4.01413e-14	9.74509e-10
Irf1	2	0.659	0.647	-0.283697	-1.21731	4.35323e-14	1.05683e-09
Psenen	2	0.978	0.938	0.250008	1.18921	4.57316e-14	1.11023e-09
Ddx3x	2	0.964	0.938	-0.277529	-1.21212	4.65872e-14	1.131e-09
Plp2	2	0.953	0.861	0.265315	1.2019	6.24131e-14	1.5152e-09
Sult1d1	2	0.489	0.56	-1.0608	-2.08609	6.31494e-14	1.53308e-09
Srf	2	0.482	0.55	-0.259782	-1.1973	6.89212e-14	1.6732e-09
Atp6v0d2	2	0.022	0.151	-0.406973	-1.3259	7.15256e-14	1.73643e-09
Psmb2	2	0.993	0.946	0.25216	1.19099	7.2218e-14	1.75324e-09
Apobec2	2	0.746	0.521	0.366478	1.2892	7.36984e-14	1.78918e-09
Igf1r	2	0.514	0.615	-0.318379	-1.24693	8.38834e-14	2.03644e-09
Sqstm1	2	0.833	0.784	-0.254659	-1.19305	9.36563e-14	2.27369e-09
Ncl	2	0.989	0.972	-0.305079	-1.23549	9.37265e-14	2.2754e-09
Ncoa7	2	0.957	0.905	-0.397751	-1.31745	1.01041e-13	2.45298e-09
Ehf	2	0.768	0.748	-0.257585	-1.19548	1.05442e-13	2.55982e-09
Hdc	2	0.239	0.298	-0.432538	-1.34961	1.12804e-13	2.73853e-09
Cd81	2	1	0.977	0.254013	1.19252	1.14861e-13	2.78849e-09
Gdf15	2	0.199	0.333	-0.668274	-1.58917	1.22487e-13	2.97362e-09
Slc6a6	2	0.569	0.591	-0.31873	-1.24723	1.67598e-13	4.06877e-09
Clu	2	0.761	0.837	-1.16997	-2.25007	1.99182e-13	4.83553e-09
Crip1	2	1	0.992	0.29078	1.2233	2.28345e-13	5.54354e-09
Fgl2	2	0.699	0.711	-0.363041	-1.28613	2.83047e-13	6.87154e-09
Plce1	2	0.598	0.658	-0.274084	-1.20923	3.21321e-13	7.80071e-09
Efhd1	2	0.033	0.168	-0.477466	-1.3923	3.76229e-13	9.13372e-09
Napsa	2	0.457	0.506	-2.00785	-4.02182	4.43309e-13	1.07622e-08
Icam1	2	0.174	0.331	-0.381775	-1.30294	4.65994e-13	1.13129e-08
Ptgs2	2	0.12	0.295	-0.373306	-1.29532	5.08508e-13	1.2345e-08
Idi1	2	0.815	0.747	-0.256213	-1.19434	5.96116e-13	1.44719e-08
Ndrg1	2	0.514	0.544	-0.433465	-1.35047	6.72628e-13	1.63294e-08
Ube2s	2	0.841	0.823	-0.324066	-1.25185	7.29823e-13	1.77179e-08
Abcb1b	2	0.098	0.212	-1.25868	-2.39276	7.34143e-13	1.78228e-08
Csrp1	2	0.402	0.484	-0.313489	-1.24271	8.24644e-13	2.00199e-08
Tspo	2	0.996	0.96	0.252398	1.19119	1.09569e-12	2.66001e-08
F3	2	0.837	0.85	-0.799083	-1.74	1.56586e-12	3.80145e-08
Hpgds	2	0.051	0.181	-0.533695	-1.44763	1.69751e-12	4.12105e-08
Epha2	2	0.359	0.444	-0.257792	-1.19565	1.96571e-12	4.77215e-08
Nucb2	2	0.583	0.572	-0.343836	-1.26913	2.13093e-12	5.17327e-08
Itgav	2	0.844	0.804	-0.294469	-1.22643	2.23065e-12	5.41536e-08
Atp5g3	2	0.986	0.969	0.253805	1.19235	2.95842e-12	7.18216e-08
Dst	2	0.529	0.551	-0.25437	-1.19281	3.58155e-12	8.69493e-08
Fam110c	2	0.446	0.49	-0.286512	-1.21969	3.74632e-12	9.09494e-08
Tmsb10	2	0.996	0.986	0.26485	1.20151	3.82482e-12	9.28551e-08
Sgms2	2	0.866	0.84	-0.492179	-1.40657	3.82891e-12	9.29545e-08
Olfm1	2	0.337	0.318	-0.90467	-1.87212	4.03976e-12	9.80733e-08
Bcam	2	0.627	0.647	-0.30603	-1.2363	4.47925e-12	1.08743e-07
Cyp51	2	0.768	0.779	-0.314586	-1.24365	5.57947e-12	1.35453e-07
Slc5a11	2	0.018	0.142	-0.254241	-1.19271	6.62592e-12	1.60857e-07
S100g	2	0.746	0.757	-3.04206	-8.23666	8.68543e-12	2.10856e-07
Mmp7	2	0.511	0.504	-0.897681	-1.86307	9.25364e-12	2.24651e-07
Cyp26a1	2	0.014	0.138	-0.442067	-1.35855	1.07898e-11	2.61945e-07
Mfge8	2	0.728	0.734	-0.438497	-1.35519	1.13773e-11	2.76207e-07
Nfix	2	0.931	0.908	-0.251451	-1.1904	2.62263e-11	6.36697e-07
Elovl5	2	0.797	0.82	-0.267776	-1.20395	3.50521e-11	8.50961e-07
Mt2	2	0.293	0.407	-0.443256	-1.35967	3.97223e-11	9.64338e-07
Cebpb	2	0.957	0.932	-0.318217	-1.24679	4.28364e-11	1.03994e-06
Rpl13a	2	0.982	0.966	-0.257063	-1.19504	5.33965e-11	1.29631e-06
Ggh	2	0.565	0.526	-0.329046	-1.25618	5.43146e-11	1.3186e-06
Galnt11	2	0.42	0.488	-0.542016	-1.45601	9.86876e-11	2.39584e-06
Cdkn2a	2	0.424	0.23	0.282174	1.21603	1.02399e-10	2.48593e-06
Il1a	2	0.152	0.29	-0.335173	-1.26153	1.02771e-10	2.49496e-06
Ces2b	2	0.424	0.408	-0.488173	-1.40267	1.12306e-10	2.72645e-06
Mt1	2	0.924	0.902	-0.649511	-1.56864	1.13654e-10	2.75918e-06
Itga6	2	0.964	0.907	-0.344909	-1.27007	1.27917e-10	3.10545e-06
Tnip3	2	0.312	0.309	-0.487331	-1.40185	1.44885e-10	3.51736e-06
Hmgcr	2	0.743	0.743	-0.312088	-1.2415	1.60891e-10	3.90595e-06
Gpcpd1	2	0.826	0.776	-0.27046	-1.20619	1.77645e-10	4.31268e-06
Gsn	2	0.391	0.381	-0.389916	-1.31032	1.93512e-10	4.69788e-06
Plaur	2	0.232	0.314	-0.250462	-1.18959	1.94982e-10	4.73358e-06
Tmed6	2	0.094	0.233	-0.296973	-1.22856	2.14861e-10	5.21618e-06
Tspan8	2	1	0.987	0.32554	1.25313	2.18171e-10	5.29655e-06
Tpm1	2	0.855	0.827	-0.347038	-1.27195	2.52655e-10	6.13371e-06
Gabarapl1	2	0.692	0.668	-0.250472	-1.1896	3.10249e-10	7.53192e-06
Hsd11b1	2	0.083	0.196	-0.883846	-1.84529	3.34543e-10	8.12171e-06
Adamts9	2	0.598	0.615	-0.290375	-1.22296	4.15549e-10	1.00883e-05
Tgfbi	2	0.051	0.175	-0.447932	-1.36408	4.70288e-10	1.14172e-05
Ube2c	2	0.507	0.394	-0.275248	-1.2102	5.2604e-10	1.27707e-05
Tfcp2l1	2	0.772	0.799	-0.321451	-1.24959	5.95398e-10	1.44545e-05
Arg2	2	0.438	0.503	-0.25811	-1.19591	6.20929e-10	1.50743e-05
Fnbp1l	2	0.851	0.822	-0.25559	-1.19382	6.24401e-10	1.51586e-05
Gstm1	2	0.616	0.567	-0.283315	-1.21699	6.90422e-10	1.67614e-05
Cxcl2	2	0.145	0.255	-0.586848	-1.50196	9.82978e-10	2.38638e-05
Hmgb2	2	0.855	0.807	-0.52434	-1.43828	9.95023e-10	2.41562e-05
Acsl4	2	0.848	0.811	-0.254463	-1.19289	9.95377e-10	2.41648e-05
Igfbp3	2	0.043	0.161	-0.602783	-1.51864	1.12653e-09	2.73487e-05
Ergic2	2	0.917	0.863	-0.270916	-1.20657	1.1597e-09	2.8154e-05
Nmb	2	0.076	0.191	-0.62846	-1.54591	2.23119e-09	5.41665e-05
Srd5a1	2	0.21	0.233	-0.298295	-1.22969	3.51537e-09	8.53425e-05
Krt18	2	0.993	0.986	-0.298359	-1.22974	3.57801e-09	8.68634e-05
Cbs	2	0.359	0.432	-0.25302	-1.1917	4.33898e-09	0.000105337
Pinlyp	2	0.109	0.184	-0.609504	-1.52573	4.44267e-09	0.000107855
Klk1	2	0.069	0.185	-0.835773	-1.78481	5.51833e-09	0.000133968
Ckb	2	0.293	0.319	-0.251612	-1.19054	6.14052e-09	0.000149073
Abca1	2	0.156	0.246	-0.25657	-1.19463	7.46787e-09	0.000181298
Igfbp7	2	0.547	0.53	-0.29592	-1.22767	8.24698e-09	0.000200212
Fkbp11	2	0.743	0.706	-0.341499	-1.26707	9.12823e-09	0.000221606
Hspb1	2	0.656	0.641	-0.499096	-1.41333	1.15746e-08	0.000280996
Fmo2	2	0.355	0.43	-0.278909	-1.21328	1.21857e-08	0.000295833
RP24-171J16.5	2	0.08	0.205	-0.529934	-1.44386	1.30924e-08	0.000317844
Aqp8	2	0.087	0.189	-0.795131	-1.73523	2.74026e-08	0.000665253
Tm4sf1	2	0.286	0.346	-0.268681	-1.20471	4.62566e-08	0.00112297
Sparc	2	0.79	0.725	-0.266252	-1.20268	6.53656e-08	0.00158688
Stmn1	2	0.457	0.412	-0.283628	-1.21725	7.13612e-08	0.00173244
Tuba1b	2	0.569	0.575	-0.311782	-1.24124	8.47723e-08	0.00205802
Fam13a	2	0.21	0.266	-0.456851	-1.37254	8.59046e-08	0.00208551
Nupr1	2	0.793	0.759	-0.313512	-1.24273	1.71207e-07	0.0041564
Guca2b	2	0.178	0.279	-0.407353	-1.32625	1.93456e-07	0.00469653
Timp3	2	0.304	0.333	-0.304112	-1.23466	2.25214e-07	0.00546751
Tubb4b	2	0.909	0.862	-0.291366	-1.2238	2.47411e-07	0.0060064
Lrg1	2	0.449	0.49	-0.373818	-1.29578	2.70965e-07	0.00657823
Ifitm1	2	0.928	0.919	-0.628065	-1.54549	3.09738e-07	0.00751951
Tmed3	2	0.917	0.889	-0.37266	-1.29474	3.71158e-07	0.0090106
Tmsb4x	3	1	1	-2.29052	-4.89232	2.62574e-271	6.37451e-267
Cbr2	3	0.902	0.985	-3.26724	-9.62805	8.86261e-259	2.15158e-254
Rnf128	3	0.951	0.991	-2.23566	-4.70976	6.11777e-255	1.48521e-250
Napsa	3	1	0.459	3.29528	9.81701	8.15628e-229	1.9801e-224
Lcn2	3	0.995	0.999	-3.16938	-8.9966	2.941e-228	7.13986e-224
S100g	3	0.995	0.736	3.14305	8.83388	8.16667e-218	1.98262e-213
Sprr2f	3	1	1	-3.84721	-14.3922	7.07514e-217	1.71763e-212
F3	3	0.99	0.837	2.14779	4.43147	1.51874e-215	3.68705e-211
Socs3	3	0.971	0.325	2.13419	4.38992	1.13174e-198	2.74754e-194
Tmsb10	3	0.966	0.989	-2.01282	-4.0357	5.62109e-194	1.36463e-189
Gpx1	3	1	0.997	-1.93495	-3.82365	7.84005e-189	1.90333e-184
Tspan1	3	0.686	0.955	-2.22184	-4.66487	1.41687e-188	3.43973e-184
Padi1	3	0.809	0.984	-2.42961	-5.38749	5.03383e-186	1.22206e-181
RP23-37G19.2	3	1	0.281	2.54358	5.83033	4.4751e-179	1.08642e-174
Galnt11	3	0.951	0.442	1.78919	3.45621	4.00576e-178	9.72478e-174
Prap1	3	1	0.996	3.1596	8.93582	3.31785e-177	8.05475e-173
Cebpd	3	0.971	0.652	2.17714	4.52255	1.63366e-171	3.96603e-167
Ndufa4	3	0.995	0.995	-1.31736	-2.4921	3.09842e-168	7.52204e-164
Olfm1	3	0.956	0.267	2.5903	6.02222	7.26015e-168	1.76255e-163
Ldha	3	0.995	0.986	-1.37152	-2.58744	9.82194e-168	2.38447e-163
Muc1	3	0.515	0.941	-1.90072	-3.73398	7.939e-164	1.92735e-159
Cox5a	3	0.985	0.989	-1.18132	-2.26784	2.02106e-161	4.90652e-157
Ltf	3	0.897	0.988	-2.43964	-5.42508	2.77742e-159	6.74274e-155
Crip1	3	0.985	0.994	-1.6504	-3.13921	1.34285e-158	3.26004e-154
Gng5	3	0.995	0.997	-1.22858	-2.34336	1.4654e-158	3.55756e-154
Anxa2	3	0.819	0.965	-1.84641	-3.59605	2.90119e-158	7.04323e-154
H3f3b	3	1	0.995	-1.03365	-2.0472	1.73606e-154	4.21464e-150
Sdc4	3	1	0.905	1.8082	3.50205	2.0034e-154	4.86367e-150
Abcb1b	3	0.951	0.137	2.7357	6.6608	2.19953e-153	5.33981e-149
Efhd1	3	0.931	0.088	1.65959	3.15927	7.22837e-152	1.75483e-147
Mfsd4	3	0.363	0.924	-2.21619	-4.64665	1.83389e-148	4.45214e-144
RP23-429P18.4	3	0.431	0.945	-2.13219	-4.38381	8.42241e-148	2.04471e-143
Sult1d1	3	0.995	0.515	2.07932	4.22609	3.7339e-146	9.06478e-142
Ldhb	3	0.966	0.273	1.89842	3.72804	1.40992e-145	3.42287e-141
Fcgbp	3	0.701	0.967	-2.59964	-6.06135	2.98266e-145	7.241e-141
Tsc22d1	3	0.98	0.827	1.43123	2.69676	3.13827e-141	7.61879e-137
Mfge8	3	0.971	0.713	1.30829	2.47648	1.36772e-139	3.32041e-135
Atp6v0d2	3	0.892	0.074	1.42186	2.6793	1.08822e-138	2.64188e-134
Mmp7	3	0.946	0.467	2.12641	4.36629	1.67118e-138	4.05711e-134
Padi2	3	0.642	0.956	-1.96676	-3.90891	2.32511e-136	5.64468e-132
Glud1	3	0.926	0.682	1.12935	2.18761	3.96033e-136	9.61449e-132
Cd63	3	0.99	0.859	1.38564	2.61288	3.40188e-135	8.25875e-131
Gpx3	3	0.98	0.365	2.41119	5.31914	2.49947e-134	6.06795e-130
Sem1	3	0.99	0.993	-0.990676	-1.98712	4.5858e-134	1.11329e-129
Krt19	3	0.961	0.989	-1.76805	-3.40593	4.61571e-134	1.12056e-129
H3f3a	3	0.995	0.996	-0.88123	-1.84194	8.86692e-132	2.15262e-127
Ybx1	3	0.99	0.992	-0.999455	-1.99925	2.93844e-130	7.13366e-126
Atf3	3	0.975	0.483	2.18918	4.56047	3.46283e-129	8.4067e-125
Arpc3	3	0.956	0.972	-0.974633	-1.96514	6.09045e-127	1.47858e-122
Hsd11b1	3	0.882	0.125	2.32125	4.99766	1.83613e-126	4.45757e-122
Fxyd3	3	0.961	0.991	-1.37503	-2.59374	4.6296e-125	1.12393e-120
Pfn1	3	0.985	0.994	-0.9036	-1.87073	1.03243e-124	2.50644e-120
Sema3c	3	0.975	0.86	1.23773	2.35827	2.96797e-124	7.20533e-120
Elf3	3	0.887	0.965	-1.33093	-2.51565	1.59003e-123	3.86011e-119
Anpep	3	0.407	0.941	-1.7009	-3.25103	6.64658e-123	1.61359e-118
Chchd2	3	1	0.994	-0.717052	-1.64382	1.18579e-122	2.87874e-118
Fxyd4	3	0.725	0.961	-1.98052	-3.94635	1.61254e-122	3.91478e-118
Slc40a1	3	0.5	0.921	-1.75016	-3.36397	3.13979e-121	7.62246e-117
Mpc2	3	0.98	0.904	1.15864	2.23247	1.625e-120	3.94501e-116
Wfdc2	3	1	0.998	1.24265	2.36633	1.83989e-120	4.4667e-116
Nmb	3	0.858	0.122	2.01591	4.04435	3.12426e-119	7.58477e-115
AC155158.1	3	0.936	0.981	-1.21023	-2.31375	1.96942e-118	4.78115e-114
Prr13	3	0.775	0.948	-1.25943	-2.39401	2.60339e-118	6.32026e-114
RP23-161B9.10	3	0.554	0.929	-1.34533	-2.54089	4.34324e-118	1.05441e-113
Ndufa11	3	0.892	0.972	-1.21518	-2.3217	1.16773e-116	2.8349e-112
Gsn	3	0.936	0.336	1.33548	2.5236	1.77035e-116	4.29788e-112
Emb	3	0.995	0.725	1.46829	2.76694	1.92568e-115	4.67498e-111
Myo6	3	0.985	0.819	1.01769	2.02468	2.14066e-115	5.19689e-111
Pinlyp	3	0.868	0.118	1.82113	3.53358	6.6551e-115	1.61566e-110
Cd24a	3	1	0.994	-1.15052	-2.21994	1.44749e-114	3.51407e-110
Ftl1	3	1	0.998	-0.85553	-1.80942	2.28473e-114	5.54663e-110
Arpc1b	3	0.961	0.976	-0.897419	-1.86273	2.35554e-114	5.71854e-110
Adamts9	3	0.877	0.591	1.04115	2.05787	4.07906e-114	9.90273e-110
Igfbp3	3	0.804	0.094	1.99618	3.98944	2.85086e-113	6.92103e-109
Ppp1r15a	3	1	0.659	1.55697	2.94236	3.83132e-113	9.3013e-109
AC167121.2	3	0.402	0.915	-2.25244	-4.76487	1.02824e-112	2.49626e-108
Hdc	3	0.907	0.24	1.32731	2.50934	1.61865e-112	3.92958e-108
Rpl12	3	1	0.999	0.905321	1.87296	3.14158e-112	7.62681e-108
Rnpep	3	0.559	0.935	-1.35209	-2.55282	3.18916e-112	7.74233e-108
Pglyrp1	3	0.784	0.943	-1.56795	-2.96483	3.56257e-112	8.64885e-108
Ctsb	3	1	0.988	1.34723	2.54423	6.26078e-111	1.51993e-106
Mt1	3	0.995	0.897	1.59599	3.02302	1.05721e-110	2.56659e-106
Tgm2	3	0.897	0.977	-1.64597	-3.12959	2.5275e-110	6.13601e-106
Arpc5	3	0.877	0.965	-1.02939	-2.04116	2.86047e-110	6.94435e-106
Ppia	3	1	0.999	-0.964938	-1.95198	5.8577e-110	1.42207e-105
Qsox1	3	0.701	0.948	-1.50162	-2.83161	7.31207e-110	1.77515e-105
Scd2	3	0.603	0.948	-1.74692	-3.35641	1.27149e-108	3.0868e-104
Hpgds	3	0.843	0.11	1.52557	2.87901	1.77516e-108	4.30955e-104
Gstm5	3	0.912	0.602	1.61999	3.07373	4.21235e-108	1.02263e-103
Ces2b	3	0.922	0.367	1.47598	2.78172	2.51981e-107	6.11735e-103
H6pd	3	0.882	0.487	0.918154	1.8897	3.8326e-107	9.30439e-103
Rpl23	3	1	1	0.644834	1.56356	1.83635e-106	4.4581e-102
Tmed3	3	0.995	0.883	1.17616	2.25975	1.8486e-106	4.48784e-102
Clca1	3	0.701	0.951	-2.8616	-7.2682	4.935e-106	1.19807e-101
Mgll	3	0.863	0.228	1.0394	2.05537	6.59814e-106	1.60183e-101
Blnk	3	0.946	0.689	0.97164	1.96107	5.44812e-105	1.32264e-100
Cstf3	3	0.936	0.732	1.40862	2.65484	7.89294e-105	1.91617e-100
Agps	3	0.897	0.622	1.01495	2.02083	8.99165e-104	2.1829e-99
Psme2	3	0.642	0.931	-1.17986	-2.26555	1.89357e-103	4.59702e-99
Itga1	3	0.809	0.151	1.05228	2.07381	2.98514e-103	7.24703e-99
Cwh43	3	0.799	0.097	1.0065	2.00903	4.14521e-103	1.00633e-98
Pamr1	3	0.725	0.063	0.984774	1.979	5.01967e-103	1.21863e-98
Cyp26a1	3	0.755	0.072	1.53305	2.89397	9.32552e-103	2.26396e-98
Fam213a	3	1	0.998	-1.34612	-2.54227	2.11106e-102	5.12501e-98
Chp1	3	0.985	0.83	0.924356	1.89784	9.71961e-102	2.35963e-97
Cst3	3	0.995	0.969	1.03154	2.0442	1.11312e-101	2.70232e-97
Ggh	3	0.912	0.498	1.15985	2.23434	3.27272e-101	7.94519e-97
Kank3	3	0.799	0.214	0.99013	1.98636	1.841e-99	4.4694e-95
Klk1	3	0.804	0.12	2.17572	4.5181	2.70608e-99	6.56956e-95
Smdt1	3	0.922	0.97	-0.855617	-1.80953	1.97133e-98	4.78581e-94
Srd5a1	3	0.819	0.181	1.25033	2.37896	8.74566e-98	2.12318e-93
Sgms2	3	0.975	0.831	1.30688	2.47405	3.66529e-97	8.89823e-93
Mast4	3	0.936	0.729	0.943076	1.92262	2.20789e-96	5.3601e-92
Abracl	3	0.828	0.943	-0.904437	-1.87181	4.68046e-96	1.13628e-91
Mt2	3	0.873	0.355	1.31625	2.49018	5.63522e-96	1.36806e-91
Rps28	3	1	0.999	0.745906	1.67703	5.76967e-96	1.4007e-91
Gnb1	3	0.961	0.974	-0.805684	-1.74797	5.86967e-96	1.42498e-91
Tpm3-rs7	3	0.206	0.841	-1.03376	-2.04735	8.98749e-96	2.18189e-91
Reep5	3	0.912	0.958	-1.0221	-2.03087	9.49186e-96	2.30434e-91
Krt7	3	0.971	0.987	-1.29595	-2.45539	2.73502e-95	6.6398e-91
Ttpa	3	0.74	0.101	1.01021	2.0142	1.08408e-94	2.63182e-90
Fbln1	3	0.985	0.937	1.07165	2.10184	2.59555e-94	6.30123e-90
Ass1	3	0.225	0.85	-1.13337	-2.19371	5.16462e-94	1.25382e-89
Gadd45a	3	0.985	0.822	1.21462	2.32079	1.02965e-93	2.49968e-89
Rpl18a	3	1	1	0.624401	1.54157	3.98163e-93	9.66621e-89
Mme	3	0.897	0.284	1.16179	2.23735	6.02313e-93	1.46223e-88
Nceh1	3	0.853	0.453	0.868267	1.82547	1.42054e-92	3.44865e-88
Ckb	3	0.814	0.275	1.0758	2.10788	1.47792e-92	3.58796e-88
Unc5cl	3	0.328	0.877	-1.48016	-2.78979	4.77538e-92	1.15932e-87
Ceacam1	3	0.24	0.867	-1.33553	-2.52369	1.98237e-91	4.8126e-87
Tspo	3	0.892	0.969	-1.01244	-2.01732	3.48471e-91	8.45983e-87
Gadd45g	3	0.956	0.697	1.39307	2.62638	1.27984e-90	3.10706e-86
Amotl2	3	0.853	0.409	0.950703	1.93281	1.61935e-90	3.9313e-86
Gadd45b	3	0.951	0.601	1.44634	2.72516	2.24992e-90	5.46213e-86
Rps21	3	1	1	0.669232	1.59023	4.38132e-90	1.06365e-85
Rpl36a	3	1	0.995	0.732627	1.66166	2.59525e-89	6.3005e-85
Nucb2	3	0.887	0.547	1.04803	2.0677	5.47955e-89	1.33027e-84
Eef1b2	3	1	0.995	0.700908	1.62553	1.41083e-87	3.42507e-83
Asrgl1	3	0.804	0.333	0.923014	1.89607	5.91032e-87	1.43485e-82
Cd81	3	0.971	0.98	-0.817227	-1.76202	6.50065e-87	1.57816e-82
Ank	3	0.255	0.856	-1.23457	-2.35312	6.62399e-86	1.60811e-81
Slc39a2	3	0.167	0.83	-1.14101	-2.20535	2.36435e-85	5.73993e-81
Cox7c	3	0.985	0.991	-0.684901	-1.60759	3.51545e-85	8.53446e-81
Dbi	3	0.971	0.977	-0.927593	-1.9021	5.32504e-85	1.29276e-80
Ahcyl2	3	0.804	0.958	-1.09898	-2.14203	5.81322e-85	1.41128e-80
Sprr2a3	3	0.485	0.909	-2.92936	-7.61772	6.03253e-85	1.46452e-80
Cp	3	0.206	0.864	-1.73414	-3.32681	8.78129e-85	2.13183e-80
Serinc2	3	0.569	0.91	-1.0418	-2.05879	1.20537e-84	2.92628e-80
Myl6	3	0.995	0.993	-0.679154	-1.6012	1.4861e-84	3.60781e-80
Spink12	3	0.745	0.952	-3.03828	-8.21512	2.47908e-84	6.01845e-80
Mgst3	3	0.417	0.884	-1.30526	-2.47128	3.58667e-84	8.70737e-80
Dcxr	3	0.647	0.932	-1.13219	-2.19192	5.75947e-84	1.39823e-79
Trnt1	3	0.887	0.664	1.01947	2.02717	2.70609e-83	6.56957e-79
Tex2	3	0.397	0.902	-1.28987	-2.44506	2.8994e-83	7.03886e-79
Cdc42	3	0.951	0.978	-0.790558	-1.72974	6.06036e-83	1.47127e-78
RP23-410L16.4	3	0.299	0.862	-1.28605	-2.4386	8.45504e-83	2.05263e-78
Slc25a5	3	0.99	0.976	-0.653822	-1.57333	9.92708e-83	2.41e-78
Ctsd	3	1	0.971	0.945352	1.92566	1.04038e-82	2.52572e-78
Rps16	3	1	1	0.638027	1.5562	3.15369e-82	7.65622e-78
Cox4i1	3	1	0.996	-0.529762	-1.44369	3.41567e-82	8.29223e-78
Atp5l	3	0.966	0.983	-0.680076	-1.60222	1.2752e-81	3.09581e-77
Lrmp	3	0.088	0.763	-0.895143	-1.85979	1.59283e-81	3.86691e-77
Atp10b	3	0.172	0.824	-1.02293	-2.03204	2.8522e-81	6.92429e-77
Rbm3	3	0.99	0.977	-0.7477	-1.67911	3.47913e-81	8.44627e-77
Rps20	3	1	1	0.69296	1.6166	3.55889e-81	8.63993e-77
Ethe1	3	0.779	0.31	0.840176	1.79027	5.90031e-81	1.43242e-76
Car4	3	0.642	0.056	1.39842	2.63614	1.33914e-80	3.25103e-76
Muc4	3	0.225	0.842	-1.19065	-2.28255	2.70231e-80	6.56039e-76
Gsr	3	0.853	0.955	-0.928731	-1.9036	3.36382e-80	8.16634e-76
Cox8a	3	1	0.995	-0.549831	-1.46391	3.98329e-80	9.67023e-76
Samd9l	3	0.343	0.881	-1.23183	-2.34865	6.11245e-80	1.48392e-75
Depdc7	3	0.755	0.167	0.708907	1.63457	7.28955e-80	1.76968e-75
Krt8	3	0.995	0.995	-0.88714	-1.84951	9.5999e-80	2.33057e-75
Rdh10	3	0.534	0.907	-1.42615	-2.68729	1.08536e-79	2.63493e-75
Aqp8	3	0.725	0.132	1.92986	3.81018	1.15389e-79	2.8013e-75
Prom1	3	0.574	0.939	-1.26459	-2.4026	1.73412e-79	4.20992e-75
Taldo1	3	0.887	0.964	-0.835228	-1.78414	2.4876e-79	6.03913e-75
Cox6b1	3	0.98	0.985	-0.631206	-1.54886	5.52362e-79	1.34097e-74
Rps5	3	1	1	0.653646	1.57314	6.5046e-79	1.57912e-74
Vdac2	3	0.961	0.969	-0.683297	-1.6058	3.22795e-78	7.83649e-74
Golm1	3	0.328	0.861	-1.09446	-2.13533	3.4438e-78	8.36052e-74
Gapdh	3	0.995	0.991	-0.755905	-1.68869	5.15094e-78	1.25049e-73
Fgf9	3	0.681	0.134	0.789588	1.72858	1.27801e-77	3.10261e-73
Tmed6	3	0.804	0.169	0.911811	1.88141	1.74706e-77	4.24135e-73
Fkbp11	3	0.922	0.692	1.03186	2.04466	1.80237e-77	4.3756e-73
Alpl	3	0.382	0.859	-1.51829	-2.86451	2.7407e-77	6.6536e-73
Fmo2	3	0.843	0.386	0.901998	1.86865	3.51271e-77	8.5278e-73
Rassf1	3	0.961	0.753	0.811363	1.75487	6.16785e-77	1.49737e-72
Fermt2	3	0.667	0.102	0.693276	1.61695	1.0493e-76	2.54737e-72
Igf1r	3	0.912	0.579	0.7859	1.72417	1.19257e-76	2.89521e-72
Slc5a11	3	0.676	0.082	0.830102	1.77781	2.65114e-76	6.43617e-72
Ergic2	3	0.922	0.864	0.98351	1.97727	3.10534e-76	7.53883e-72
Serpina9	3	0.162	0.793	-1.04445	-2.06258	3.89419e-76	9.45392e-72
Scg5	3	0.652	0.085	1.14714	2.21475	4.48136e-76	1.08794e-71
Fkbp1a	3	0.985	0.922	0.838284	1.78792	5.31088e-76	1.28932e-71
Npnt	3	0.627	0.072	0.646687	1.56557	8.28577e-76	2.01154e-71
Bcam	3	0.922	0.621	0.824686	1.77115	1.36026e-75	3.30231e-71
Tbca	3	0.946	0.973	-0.682356	-1.60476	1.55603e-75	3.77757e-71
Marcks	3	0.485	0.897	-1.08286	-2.11823	3.20977e-75	7.79236e-71
Pmepa1	3	0.681	0.928	-1.04207	-2.05917	5.09514e-75	1.23695e-70
Xbp1	3	0.99	0.935	0.94368	1.92343	8.66303e-75	2.10312e-70
Bace2	3	0.706	0.94	-1.15585	-2.22816	9.24746e-75	2.24501e-70
Skp1a	3	0.931	0.969	-0.808479	-1.75136	9.87167e-75	2.39655e-70
Lbp	3	0.99	0.871	0.997409	1.99641	2.97316e-74	7.21795e-70
Plac8	3	0.975	0.972	-1.76831	-3.40654	2.16736e-73	5.26169e-69
Thbd	3	0.525	0.097	0.871361	1.82939	2.96469e-73	7.19738e-69
Pycard	3	0.569	0.91	-1.01371	-2.0191	3.93797e-73	9.56022e-69
Eno1	3	0.833	0.947	-0.98825	-1.98378	4.13425e-73	1.00367e-68
Wnt7b	3	0.745	0.459	0.812487	1.75624	4.70414e-73	1.14202e-68
Ckmt1	3	0.73	0.931	-1.10564	-2.15194	5.067e-73	1.23012e-68
Scml4	3	0.167	0.786	-0.853543	-1.80693	6.65687e-73	1.61609e-68
Minos1	3	0.917	0.972	-0.759079	-1.69241	3.75466e-72	9.11518e-68
Cys1	3	0.588	0.053	0.625837	1.54311	6.71171e-72	1.6294e-67
Mall	3	0.176	0.769	-0.833142	-1.78156	1.58607e-71	3.85049e-67
Capns1	3	0.814	0.961	-0.818739	-1.76386	1.64467e-71	3.99277e-67
Ctsz	3	0.912	0.688	0.760921	1.69457	2.52525e-71	6.13056e-67
Ubl5	3	0.961	0.978	-0.609037	-1.52524	4.49635e-71	1.09158e-66
Hdac11	3	0.706	0.155	0.65656	1.57632	4.50846e-71	1.09452e-66
Cyp21a1	3	0.157	0.78	-0.87918	-1.83933	5.63308e-71	1.36754e-66
Pim3	3	0.775	0.224	0.711639	1.63766	8.49037e-71	2.06121e-66
Epsti1	3	0.363	0.852	-0.91169	-1.88125	2.04893e-70	4.97418e-66
Adgrg7	3	0.069	0.699	-0.66333	-1.58373	2.45555e-70	5.96133e-66
Ctnnb1	3	0.99	0.986	-0.670552	-1.59168	2.48146e-70	6.02424e-66
Bag2	3	0.755	0.441	0.697182	1.62134	2.78542e-70	6.76216e-66
Arg1	3	0.265	0.821	-1.45086	-2.73372	3.70313e-70	8.99009e-66
Ergic1	3	0.745	0.207	0.66157	1.5818	3.72201e-70	9.03591e-66
Atp11a	3	0.863	0.576	0.733255	1.66239	4.14278e-70	1.00574e-65
Pla2g2e	3	0.098	0.731	-1.00444	-2.00617	4.30301e-70	1.04464e-65
Tmprss11d	3	0.039	0.663	-0.800355	-1.74153	4.33707e-70	1.05291e-65
Snx5	3	0.912	0.974	-0.853404	-1.80676	4.98996e-70	1.21141e-65
Tgfbi	3	0.725	0.114	0.885324	1.84718	6.54867e-70	1.58982e-65
Serf2	3	1	0.993	-0.528307	-1.44224	9.40301e-70	2.28277e-65
Acsl4	3	0.951	0.803	0.780313	1.7175	1.91848e-69	4.6575e-65
Rps19	3	1	1	0.606778	1.52285	2.06214e-69	5.00625e-65
Ankrd29	3	0.711	0.139	0.692305	1.61586	4.22268e-69	1.02514e-64
Samd12	3	0.176	0.779	-0.833326	-1.78179	4.45079e-69	1.08052e-64
Clasp1	3	0.765	0.388	0.625431	1.54267	6.36195e-69	1.54449e-64
S100a11	3	0.995	0.987	-0.818889	-1.76405	1.61057e-68	3.90998e-64
Rab25	3	0.931	0.96	-0.669227	-1.59022	2.48777e-68	6.03956e-64
Abca1	3	0.74	0.195	0.875087	1.83412	2.59742e-68	6.30574e-64
Tmem45b	3	0.49	0.881	-1.18962	-2.28093	4.01567e-68	9.74885e-64
D030056L22Rik	3	0.819	0.389	0.769891	1.70514	9.05443e-68	2.19814e-63
Gng12	3	0.995	0.991	-1.15709	-2.23007	1.30497e-67	3.16806e-63
Uqcrb	3	0.98	0.979	-0.683066	-1.60555	1.84977e-67	4.49068e-63
Pfkfb3	3	0.618	0.184	0.671427	1.59265	2.46991e-67	5.99621e-63
Junb	3	0.995	0.92	1.30885	2.47744	2.81754e-67	6.84014e-63
Nfib	3	0.74	0.94	-0.956379	-1.94043	4.01639e-67	9.75059e-63
Tpi1	3	0.946	0.973	-0.755162	-1.68782	4.90607e-67	1.19105e-62
Urah	3	0.51	0.884	-0.962726	-1.94899	7.82152e-67	1.89883e-62
Purb	3	0.946	0.972	-0.768195	-1.70314	9.50293e-67	2.30703e-62
Cnn3	3	0.853	0.307	0.83895	1.78875	9.73066e-67	2.36231e-62
Dap	3	0.721	0.936	-0.822024	-1.76788	2.44896e-66	5.94534e-62
Klf9	3	0.833	0.397	0.739592	1.6697	3.21717e-66	7.81031e-62
Arhgdib	3	0.172	0.755	-0.831123	-1.77907	4.1674e-66	1.01172e-61
Gm2a	3	0.833	0.474	0.717688	1.64454	4.34402e-66	1.0546e-61
Ralbp1	3	0.912	0.971	-0.871145	-1.82911	4.88601e-66	1.18618e-61
RP24-553B2.1	3	0.436	0.031	0.534717	1.44866	9.15336e-66	2.22216e-61
Serpinb1a	3	0.299	0.832	-0.964059	-1.95079	9.33166e-66	2.26545e-61
Gnai2	3	0.951	0.964	-0.609326	-1.52555	1.40387e-65	3.40818e-61
Rplp1	3	1	1	0.576239	1.49096	1.90097e-65	4.61498e-61
Cdc42ep2	3	0.118	0.718	-0.723195	-1.65083	2.15266e-65	5.22602e-61
Gnb2l1	3	1	0.998	0.578998	1.49381	2.34614e-65	5.69572e-61
Akr1a1	3	0.98	0.976	-0.579455	-1.49428	2.49763e-65	6.0635e-61
Itga6	3	0.956	0.909	1.04078	2.05734	3.81615e-65	9.26447e-61
Nhs	3	0.549	0.05	0.454511	1.37032	4.69527e-65	1.13987e-60
Endod1	3	0.245	0.805	-0.867192	-1.82411	5.54078e-65	1.34513e-60
Lrrc26	3	0.137	0.742	-0.745821	-1.67693	9.68918e-65	2.35224e-60
Eya2	3	0.196	0.772	-0.713552	-1.63984	1.94806e-64	4.72932e-60
Ptma	3	1	0.998	-0.619738	-1.5366	2.89314e-64	7.02368e-60
Fosl2	3	0.966	0.846	0.776556	1.71304	3.01368e-64	7.31632e-60
Aldh6a1	3	0.794	0.408	0.648292	1.56731	3.48675e-64	8.46479e-60
Ier2	3	0.995	0.829	1.23292	2.35043	3.49758e-64	8.49107e-60
Tnfsf10	3	0.069	0.661	-0.677522	-1.59939	4.90395e-64	1.19053e-59
Gstt2	3	0.314	0.829	-0.837013	-1.78635	5.02286e-64	1.2194e-59
Paqr5	3	0.858	0.532	0.693439	1.61713	5.99341e-64	1.45502e-59
Foxo1	3	0.819	0.646	0.713412	1.63968	8.17162e-64	1.98382e-59
Hspb1	3	0.809	0.628	1.33415	2.52127	1.23981e-63	3.00988e-59
RP24-171J16.5	3	0.672	0.152	1.61046	3.05348	1.65679e-63	4.02218e-59
Ptgdr	3	0.495	0.035	0.450464	1.36648	1.81836e-63	4.41443e-59
Mtr	3	0.603	0.159	0.626457	1.54377	2.06749e-63	5.01924e-59
Aldh1a2	3	0.686	0.165	0.666881	1.58764	2.13772e-63	5.18974e-59
Dpp4	3	0.828	0.555	0.668445	1.58936	2.62069e-63	6.36225e-59
Xpnpep1	3	0.554	0.889	-0.834495	-1.78323	2.62816e-63	6.38037e-59
Slc6a6	3	0.858	0.566	0.824046	1.77036	5.28408e-63	1.28282e-58
Naip1	3	0.152	0.75	-0.824168	-1.77051	1.20222e-62	2.91863e-58
Ppl	3	0.784	0.406	0.635416	1.55339	1.37664e-62	3.34206e-58
Atp5g1	3	0.995	0.986	-0.610196	-1.52647	1.42123e-62	3.45032e-58
Elk3	3	0.108	0.687	-0.577893	-1.49267	1.51822e-62	3.68579e-58
Tfcp2l1	3	0.897	0.788	0.768781	1.70383	3.102e-62	7.53072e-58
Psma7	3	0.966	0.972	-0.669183	-1.59017	3.25488e-62	7.90188e-58
Prdx2	3	0.971	0.976	-0.582427	-1.49737	4.51602e-62	1.09635e-57
Clic1	3	0.931	0.977	-0.668947	-1.58991	8.366e-62	2.03101e-57
Ubc	3	1	0.987	0.922264	1.89509	8.47936e-62	2.05854e-57
Trpm6	3	0.706	0.31	0.546248	1.46028	1.04716e-61	2.54219e-57
Fut2	3	0.211	0.791	-0.821063	-1.76671	1.88017e-61	4.56448e-57
Mkrn2os	3	0.064	0.622	-0.537984	-1.45194	2.14401e-61	5.20501e-57
Gsto1	3	0.975	0.986	-0.996178	-1.99471	3.42641e-61	8.3183e-57
Akr1c19	3	0.353	0.848	-0.932576	-1.90868	3.70311e-61	8.99004e-57
Arid5a	3	0.814	0.356	0.755767	1.68853	3.93283e-61	9.54774e-57
Psma2	3	0.941	0.95	-0.631907	-1.54961	4.25725e-61	1.03353e-56
Prkcdbp	3	0.338	0.798	-1.29106	-2.44708	4.48695e-61	1.0893e-56
Cd14	3	0.77	0.946	-1.00061	-2.00084	5.0788e-61	1.23298e-56
Hn1	3	0.657	0.921	-0.820088	-1.76551	5.83015e-61	1.41539e-56
Rcan1	3	0.529	0.183	0.695059	1.61895	6.30261e-61	1.53008e-56
Rps15	3	1	0.998	0.546605	1.46064	7.86754e-61	1.91e-56
Slc44a4	3	0.431	0.857	-0.881713	-1.84256	8.05347e-61	1.95514e-56
Gnpnat1	3	0.838	0.494	0.667285	1.58808	1.20259e-60	2.91952e-56
Itgam	3	0.137	0.73	-0.897295	-1.86257	1.21867e-60	2.95856e-56
Cbx5	3	0.471	0.867	-0.831527	-1.77957	1.38291e-60	3.35729e-56
Pgk1	3	0.858	0.951	-0.870826	-1.82871	5.14319e-60	1.24861e-55
Arhgef28	3	0.745	0.357	0.603923	1.51984	8.297e-60	2.01426e-55
Cox5b	3	0.971	0.984	-0.575861	-1.49057	9.07391e-60	2.20287e-55
Psmb2	3	0.917	0.953	-0.629641	-1.54718	1.11754e-59	2.71306e-55
Rpl17	3	1	0.998	0.654692	1.57428	1.43068e-59	3.47326e-55
Spint2	3	1	0.987	0.59872	1.51437	1.50652e-59	3.65739e-55
Oxct1	3	0.363	0.827	-0.816365	-1.76096	1.63169e-59	3.96125e-55
Hif1a	3	0.931	0.842	0.728715	1.65716	1.96106e-59	4.76087e-55
Cdr2	3	0.623	0.113	0.538063	1.45202	2.89877e-59	7.03733e-55
Igfbp7	3	0.853	0.504	0.903641	1.87078	3.28253e-59	7.96899e-55
Ddx52	3	0.824	0.568	0.694261	1.61806	6.7242e-59	1.63243e-54
Gabarapl1	3	0.912	0.65	0.778038	1.7148	9.31406e-59	2.26117e-54
Nr4a1	3	0.853	0.452	1.24302	2.36694	1.55522e-58	3.7756e-54
Arpc2	3	0.975	0.977	-0.577033	-1.49178	1.66159e-58	4.03385e-54
Hnrnpa2b1	3	0.98	0.978	-0.67622	-1.59795	1.78589e-58	4.33561e-54
Chd3	3	0.662	0.915	-0.844206	-1.79528	3.88591e-58	9.43382e-54
Lcorl	3	0.873	0.734	0.624803	1.542	6.44964e-58	1.56578e-53
Ddost	3	0.995	0.953	0.748345	1.67986	7.22951e-58	1.75511e-53
Lhfpl2	3	0.48	0.039	0.478201	1.39301	7.51305e-58	1.82394e-53
Clic4	3	0.701	0.306	0.610715	1.52702	8.2474e-58	2.00222e-53
Psma6	3	0.902	0.945	-0.761666	-1.69545	1.0632e-57	2.58113e-53
Rasd1	3	0.662	0.207	0.707146	1.63257	1.10345e-57	2.67885e-53
Lgmn	3	0.941	0.69	0.693379	1.61707	1.62906e-57	3.95487e-53
Csrp1	3	0.789	0.449	0.791682	1.73109	1.73443e-57	4.21068e-53
hexb	3	0.848	0.688	0.658054	1.57795	3.02738e-57	7.34958e-53
Nrip1	3	0.706	0.936	-0.981369	-1.97434	3.13806e-57	7.61826e-53
Clta	3	0.966	0.974	-0.505568	-1.41968	5.01619e-57	1.21778e-52
Calm3	3	0.853	0.945	-0.652705	-1.57211	5.12768e-57	1.24485e-52
Bzw1	3	0.873	0.946	-0.691226	-1.61465	6.5696e-57	1.5949e-52
Cib1	3	0.48	0.869	-0.797546	-1.73814	6.95633e-57	1.68879e-52
Vtcn1	3	0.814	0.58	0.616932	1.53361	7.60418e-57	1.84607e-52
Sh3glb1	3	0.819	0.941	-0.704052	-1.62907	9.07951e-57	2.20423e-52
Perp	3	0.828	0.929	-0.716378	-1.64305	1.04659e-56	2.5408e-52
Tspan14	3	0.882	0.736	0.637073	1.55517	1.10276e-56	2.67716e-52
Egfl6	3	0.064	0.619	-0.586724	-1.50183	4.52211e-56	1.09783e-51
Ncam1	3	0.892	0.695	0.740413	1.67065	5.25809e-56	1.27651e-51
Rhoa	3	0.98	0.974	-0.531483	-1.44541	5.63146e-56	1.36715e-51
Gcc1	3	0.706	0.31	0.580659	1.49553	7.56818e-56	1.83733e-51
Laptm5	3	0.162	0.723	-0.89935	-1.86523	1.00502e-55	2.43988e-51
Cd2ap	3	0.907	0.963	-0.750849	-1.68278	1.08561e-55	2.63553e-51
Shisa2	3	0.108	0.672	-0.674178	-1.59569	1.38426e-55	3.36058e-51
Zfp36	3	0.995	0.772	1.24337	2.36751	1.52006e-55	3.69025e-51
Dsp	3	0.598	0.908	-0.917135	-1.88836	1.69992e-55	4.12689e-51
Stk38	3	0.387	0.85	-0.826986	-1.77398	2.00666e-55	4.87157e-51
Cox7a2	3	0.98	0.981	-0.58136	-1.49626	3.13518e-55	7.61126e-51
H2afy	3	0.956	0.959	-0.537479	-1.45143	3.17099e-55	7.69821e-51
Slc25a25	3	0.725	0.347	0.708189	1.63375	3.51767e-55	8.53985e-51
Vamp8	3	0.843	0.952	-0.673361	-1.59478	3.60629e-55	8.75498e-51
Uox	3	0.265	0.751	-1.32846	-2.51135	6.01343e-55	1.45988e-50
Atg9b	3	0.701	0.261	0.621973	1.53898	6.62187e-55	1.60759e-50
Tkt	3	0.892	0.961	-0.649623	-1.56876	8.61094e-55	2.09048e-50
Gmds	3	0.696	0.913	-0.767665	-1.70251	8.6349e-55	2.09629e-50
Rhoq	3	0.167	0.714	-0.647266	-1.5662	9.45992e-55	2.29659e-50
Agpat4	3	0.667	0.178	0.49778	1.41204	9.77711e-55	2.37359e-50
Ptprr	3	0.696	0.176	0.592747	1.50812	1.10717e-54	2.68788e-50
Psme1	3	0.725	0.929	-0.773271	-1.70914	1.56463e-54	3.79846e-50
Atp5c1	3	0.951	0.97	-0.534254	-1.44819	1.7594e-54	4.27129e-50
Clec2d	3	0.25	0.803	-0.734163	-1.66343	2.56591e-54	6.22925e-50
Capzb	3	0.907	0.95	-0.56609	-1.48051	2.9457e-54	7.15128e-50
Ostf1	3	0.711	0.902	-0.664902	-1.58546	3.02868e-54	7.35272e-50
Gnb2	3	0.98	0.979	-0.47316	-1.38815	3.41852e-54	8.29915e-50
Lifr	3	0.873	0.633	0.678852	1.60086	6.14343e-54	1.49144e-49
Serpinb5	3	0.127	0.677	-0.608226	-1.52438	7.83955e-54	1.90321e-49
Rpl4	3	1	0.992	0.600704	1.51646	1.45225e-53	3.52563e-49
Cobl	3	0.789	0.446	0.692012	1.61553	1.4949e-53	3.62917e-49
Gnl3	3	0.809	0.527	0.56649	1.48092	1.54293e-53	3.74577e-49
Cldn10	3	0.985	0.76	0.991328	1.98801	2.05374e-53	4.98586e-49
Kcne2	3	0.377	0.018	0.394148	1.31417	2.39246e-53	5.80818e-49
Gda	3	0.172	0.725	-0.753826	-1.68626	2.8292e-53	6.86844e-49
Tc2n	3	0.206	0.748	-0.68616	-1.609	3.09302e-53	7.50892e-49
Ap2s1	3	0.779	0.934	-0.695827	-1.61981	3.51666e-53	8.53739e-49
Myb	3	0.186	0.729	-0.722862	-1.65045	4.08583e-53	9.91917e-49
Actr3	3	0.863	0.946	-0.667025	-1.5878	4.33334e-53	1.052e-48
Fnbp1l	3	0.946	0.815	0.73161	1.66049	5.33265e-53	1.29461e-48
Slc13a2	3	0.475	0.054	0.445695	1.36197	7.43309e-53	1.80453e-48
Tmem176b	3	0.995	0.986	-0.860126	-1.8152	1.04915e-52	2.54703e-48
Ypel3	3	0.882	0.593	0.661626	1.58186	2.48066e-52	6.0223e-48
Guk1	3	0.863	0.623	0.548733	1.4628	3.3961e-52	8.2447e-48
Pax8	3	0.877	0.712	0.731292	1.66013	3.71731e-52	9.02451e-48
Ubb	3	0.99	0.984	-0.570282	-1.48481	3.85883e-52	9.36807e-48
Atp5j2	3	0.956	0.986	-0.552134	-1.46625	5.03535e-52	1.22243e-47
Sh3bgrl2	3	0.466	0.858	-0.776159	-1.71257	5.11605e-52	1.24202e-47
Plce1	3	0.868	0.634	0.599553	1.51525	6.45257e-52	1.56649e-47
Ccser2	3	0.632	0.897	-0.72615	-1.65422	6.95098e-52	1.68749e-47
Alox5ap	3	0.113	0.635	-0.583294	-1.49827	8.95734e-52	2.17457e-47
Capza2	3	0.789	0.945	-0.727136	-1.65535	1.08214e-51	2.62712e-47
Slc16a14	3	0.069	0.602	-0.666976	-1.58774	1.1212e-51	2.72194e-47
Csrnp1	3	0.784	0.341	0.71533	1.64186	1.14283e-51	2.77445e-47
Ifi203	3	0.152	0.702	-0.909461	-1.87834	1.49812e-51	3.63699e-47
Ssfa2	3	0.789	0.549	0.561615	1.47592	1.52301e-51	3.69741e-47
Add2	3	0.098	0.634	-0.534053	-1.44799	1.54574e-51	3.7526e-47
Pgd	3	0.676	0.893	-0.722256	-1.64976	2.1675e-51	5.26205e-47
Lrat	3	0.52	0.162	0.699028	1.62341	3.03527e-51	7.36873e-47
Scnn1b	3	0.505	0.078	0.450359	1.36638	4.99368e-51	1.21232e-46
Rps25	3	1	0.996	0.568121	1.48259	5.11549e-51	1.24189e-46
Cftr	3	0.324	0.824	-0.816192	-1.76075	6.66447e-51	1.61793e-46
Sbno2	3	0.936	0.722	1.03901	2.05482	1.24179e-50	3.0147e-46
Hnf1b	3	0.676	0.388	0.571576	1.48615	1.35801e-50	3.29685e-46
Pigr	3	0.824	0.953	-1.14536	-2.21201	1.74288e-50	4.2312e-46
Atf4	3	0.98	0.868	0.735275	1.66472	2.08782e-50	5.06859e-46
Fndc5	3	0.52	0.073	0.413727	1.33212	2.41745e-50	5.86884e-46
Vwa2	3	0.574	0.155	0.447595	1.36377	3.97192e-50	9.64262e-46
Spint1	3	0.877	0.724	0.590343	1.5056	4.47059e-50	1.08532e-45
Rassf4	3	0.52	0.079	0.50001	1.41422	4.95369e-50	1.20261e-45
Adm	3	0.667	0.273	1.25604	2.3884	5.10485e-50	1.23931e-45
Wfdc15b	3	0.691	0.164	0.645358	1.56413	6.98755e-50	1.69637e-45
Hopx	3	0.593	0.099	0.511562	1.42559	9.20099e-50	2.23373e-45
Actb	3	1	1	-0.666112	-1.58679	1.731e-49	4.20234e-45
Antxr1	3	0.127	0.666	-0.654155	-1.57369	1.85747e-49	4.50938e-45
Txnrd1	3	0.711	0.911	-0.740171	-1.67037	2.01119e-49	4.88257e-45
Ptprc	3	0.598	0.142	0.519161	1.43312	2.04164e-49	4.9565e-45
Plekhs1	3	0.098	0.624	-0.569885	-1.4844	2.47312e-49	6.004e-45
Tmem173	3	0.407	0.8	-0.775336	-1.71159	2.90898e-49	7.06212e-45
Rab27b	3	0.083	0.594	-0.457092	-1.37277	3.10759e-49	7.54429e-45
Rpl5	3	1	0.997	0.611499	1.52785	3.51578e-49	8.53527e-45
Krt87	3	0.103	0.605	-0.588613	-1.5038	3.83414e-49	9.30815e-45
Rps6ka3	3	0.48	0.866	-0.82065	-1.7662	4.45129e-49	1.08064e-44
Iqgap2	3	0.314	0.806	-0.733273	-1.66241	4.90483e-49	1.19075e-44
Rab32	3	0.201	0.723	-0.588161	-1.50333	5.12493e-49	1.24418e-44
Vcl	3	0.868	0.729	0.784322	1.72228	6.8952e-49	1.67395e-44
Rtp4	3	0.191	0.694	-0.712128	-1.63822	6.89733e-49	1.67446e-44
Dhrs9	3	0.333	0.802	-0.802734	-1.7444	6.949e-49	1.68701e-44
Cpt1a	3	0.799	0.646	0.548912	1.46298	8.84621e-49	2.1476e-44
Foxc1	3	0.108	0.63	-0.485853	-1.40041	9.05041e-49	2.19717e-44
Myc	3	0.676	0.316	0.575271	1.48996	1.03992e-48	2.52462e-44
Calm1	3	0.966	0.975	-0.584965	-1.5	1.0448e-48	2.53647e-44
Egln3	3	0.201	0.715	-0.79905	-1.73996	1.17742e-48	2.85842e-44
Pam	3	0.838	0.952	-0.958977	-1.94393	1.2945e-48	3.14267e-44
RP24-345M16.1	3	0.025	0.474	-0.306958	-1.2371	1.41301e-48	3.43038e-44
Sppl2a	3	0.51	0.883	-0.784817	-1.72287	1.50401e-48	3.65128e-44
Ssbp3	3	0.593	0.915	-0.759929	-1.69341	1.85968e-48	4.51475e-44
RP24-142A23.1	3	0.451	0.046	0.328746	1.25592	1.86195e-48	4.52024e-44
Ceacam2	3	0.025	0.514	-0.402977	-1.32223	2.04862e-48	4.97344e-44
Egr1	3	0.995	0.732	1.13612	2.1979	3.22029e-48	7.81789e-44
Cebpb	3	0.99	0.93	0.815729	1.76019	3.34612e-48	8.12338e-44
Vldlr	3	0.51	0.102	0.477649	1.39247	3.4703e-48	8.42485e-44
Coro2a	3	0.196	0.704	-0.591504	-1.50682	3.47648e-48	8.43985e-44
Psmb1	3	0.956	0.969	-0.474503	-1.38944	3.50701e-48	8.51396e-44
Coa3	3	0.789	0.914	-0.596979	-1.51255	4.00156e-48	9.71458e-44
Aldh7a1	3	0.784	0.467	0.581861	1.49678	8.04409e-48	1.95286e-43
Sema3a	3	0.118	0.65	-0.537839	-1.4518	1.42568e-47	3.46112e-43
Ptger2	3	0.412	0.038	0.308672	1.23857	1.58502e-47	3.84796e-43
St3gal1	3	0.686	0.274	0.514365	1.42836	1.89626e-47	4.60355e-43
Dusp2	3	0.363	0.034	0.703455	1.6284	2.13979e-47	5.19477e-43
Rsph9	3	0.471	0.053	0.370071	1.29242	2.23128e-47	5.41687e-43
Cdh16	3	0.495	0.122	0.501915	1.41609	2.281e-47	5.53759e-43
Myl12b	3	0.936	0.958	-0.523481	-1.43742	2.4893e-47	6.04327e-43
Fjx1	3	0.51	0.085	0.438675	1.35536	2.53131e-47	6.14525e-43
Fam3c	3	0.686	0.89	-0.782496	-1.7201	4.41881e-47	1.07276e-42
Capza1	3	0.578	0.889	-0.698026	-1.62228	4.64181e-47	1.12689e-42
Rpl35a	3	1	0.999	0.481253	1.39596	4.77445e-47	1.15909e-42
Ahnak	3	0.676	0.897	-1.02323	-2.03247	5.46295e-47	1.32624e-42
Cxcl17	3	0.686	0.95	-0.871466	-1.82952	6.29362e-47	1.5279e-42
Ift172	3	0.235	0.724	-0.574078	-1.48873	6.51499e-47	1.58164e-42
Alox15	3	0.225	0.733	-0.744169	-1.67501	7.31493e-47	1.77584e-42
Zfp644	3	0.882	0.673	0.59085	1.50613	7.60309e-47	1.8458e-42
Cda	3	0.319	0.784	-0.615033	-1.53159	7.96064e-47	1.9326e-42
Dst	3	0.843	0.524	0.597141	1.51272	9.23604e-47	2.24223e-42
Tjp3	3	0.225	0.739	-0.544598	-1.45861	9.34225e-47	2.26802e-42
Rpl21	3	0.995	0.997	0.55243	1.46655	9.60417e-47	2.3316e-42
Osbpl1a	3	0.912	0.767	0.615562	1.53216	9.8779e-47	2.39806e-42
Jun	3	0.995	0.779	1.25466	2.38612	1.52268e-46	3.6966e-42
Cldn4	3	0.926	0.632	1.3026	2.46674	3.70322e-46	8.9903e-42
Fgfr2	3	0.593	0.132	0.447165	1.36336	3.87179e-46	9.39954e-42
Tpm1	3	0.858	0.828	0.873836	1.83253	4.31701e-46	1.04804e-41
Pik3r3	3	0.108	0.611	-0.494835	-1.40916	5.52127e-46	1.3404e-41
RP24-567O8.3	3	0.039	0.512	-0.373605	-1.29559	6.47573e-46	1.57211e-41
Slc2a1	3	0.721	0.491	0.541982	1.45597	7.63064e-46	1.85249e-41
Agmo	3	0.064	0.57	-0.412495	-1.33099	7.85661e-46	1.90735e-41
Eif4g2	3	0.985	0.983	-0.545787	-1.45982	8.411e-46	2.04194e-41
Rpl28	3	1	1	0.474487	1.38942	9.42441e-46	2.28796e-41
Dazap2	3	0.902	0.961	-0.627511	-1.5449	1.18376e-45	2.87382e-41
RP23-123N23.5	3	0.956	0.977	-0.525584	-1.43952	1.3684e-45	3.32207e-41
Rpl23a	3	1	0.995	0.551758	1.46587	1.44027e-45	3.49653e-41
Epha4	3	0.137	0.661	-0.53746	-1.45141	1.63644e-45	3.97278e-41
Glb1	3	0.794	0.573	0.496707	1.41099	2.81364e-45	6.83067e-41
Zbtb10	3	0.73	0.472	0.516911	1.43089	6.52823e-45	1.58486e-40
Lgals9	3	0.142	0.615	-0.563791	-1.47815	6.82926e-45	1.65794e-40
Hspa4	3	0.877	0.933	-0.620214	-1.5371	7.64889e-45	1.85692e-40
Rpl38	3	1	0.999	0.454311	1.37013	7.8534e-45	1.90657e-40
Ptn	3	0.152	0.657	-0.719864	-1.64703	8.08996e-45	1.964e-40
Fbxl3	3	0.779	0.501	0.505211	1.41933	8.15786e-45	1.98048e-40
Egln1	3	0.593	0.887	-0.752939	-1.68522	8.68227e-45	2.10779e-40
Rpl27a	3	1	1	0.40728	1.32618	9.41793e-45	2.28639e-40
Rpl39	3	1	1	0.43993	1.35654	9.7334e-45	2.36298e-40
Prdx1	3	0.995	0.995	-0.566517	-1.48094	1.04153e-44	2.52853e-40
Psmb8	3	0.343	0.781	-0.649225	-1.56833	1.28711e-44	3.12472e-40
Rps18	3	1	0.998	0.494426	1.40876	1.40698e-44	3.41572e-40
AC163993.2	3	0.515	0.115	0.465854	1.38113	1.61495e-44	3.92061e-40
Ucp2	3	0.936	0.97	-0.490668	-1.4051	1.90413e-44	4.62265e-40
St6galnac2	3	0.299	0.76	-0.632024	-1.54974	3.20328e-44	7.77659e-40
mt-Cytb	3	1	0.999	-0.67628	-1.59801	3.54237e-44	8.59982e-40
Pcsk6	3	0.632	0.343	0.4907	1.40513	3.79743e-44	9.21901e-40
Kcnn4	3	0.103	0.614	-0.461621	-1.37709	5.03128e-44	1.22144e-39
Ikzf2	3	0.309	0.789	-0.750246	-1.68208	5.20465e-44	1.26353e-39
Sil1	3	0.75	0.472	0.52188	1.43582	6.51674e-44	1.58207e-39
Mapk13	3	0.485	0.851	-0.690617	-1.61397	6.63654e-44	1.61115e-39
Malrd1	3	0.343	0.019	0.270406	1.20615	7.94952e-44	1.92991e-39
Sec11c	3	0.828	0.935	-0.633257	-1.55106	8.45774e-44	2.05329e-39
Cfi	3	0.201	0.702	-0.626278	-1.54358	1.16608e-43	2.8309e-39
Tmprss11g	3	0.064	0.545	-0.539963	-1.45394	1.78014e-43	4.32164e-39
Ctsf	3	0.544	0.103	0.388613	1.30913	1.97769e-43	4.80125e-39
Bak1	3	0.319	0.755	-0.538837	-1.4528	2.02273e-43	4.91059e-39
Hagh	3	0.819	0.507	0.527818	1.44175	2.92069e-43	7.09056e-39
Nrtn	3	0.426	0.805	-0.801605	-1.74304	3.63717e-43	8.82996e-39
Atp5j	3	0.995	0.986	-0.42979	-1.34704	3.68645e-43	8.94959e-39
Maff	3	0.833	0.469	1.03089	2.04328	4.29872e-43	1.0436e-38
Fga	3	0.275	0.01	0.522484	1.43643	4.51234e-43	1.09546e-38
Ifi47	3	0.103	0.588	-0.437759	-1.3545	4.91174e-43	1.19242e-38
Ctdspl	3	0.627	0.227	0.458651	1.37426	4.95148e-43	1.20207e-38
Anxa1	3	0.828	0.955	-0.772217	-1.70789	6.00362e-43	1.4575e-38
Wnt4	3	0.103	0.594	-0.490907	-1.40533	6.98411e-43	1.69553e-38
Entpd5	3	0.613	0.213	0.424161	1.34179	1.02481e-42	2.48794e-38
Klf6	3	0.99	0.852	1.24757	2.37442	1.23463e-42	2.99731e-38
Rnf186	3	0.152	0.642	-0.60817	-1.52432	1.24e-42	3.01036e-38
Gch1	3	0.137	0.631	-0.448798	-1.3649	1.2901e-42	3.13198e-38
RP23-431F3.1	3	0.093	0.579	-0.409466	-1.32819	1.31848e-42	3.20088e-38
Prrc2c	3	0.99	0.947	0.624251	1.54141	1.58328e-42	3.84372e-38
Mlph	3	0.289	0.747	-0.635818	-1.55382	1.7637e-42	4.28173e-38
Oit1	3	0.642	0.917	-0.727272	-1.65551	2.29001e-42	5.55945e-38
Sh3bgrl	3	0.554	0.875	-0.682219	-1.60461	2.42527e-42	5.88782e-38
Nme1	3	0.902	0.947	-0.544614	-1.45863	2.67471e-42	6.49338e-38
Galnt12	3	0.255	0.708	-0.577919	-1.49269	3.33503e-42	8.09646e-38
Rpl13	3	1	1	0.422605	1.34035	3.34072e-42	8.11027e-38
Aldoa	3	0.961	0.979	-0.65219	-1.57155	3.55368e-42	8.62727e-38
Sprr1a	3	0.289	0.724	-1.51356	-2.85515	3.90083e-42	9.47003e-38
Rps8	3	1	1	0.423266	1.34096	3.90476e-42	9.47958e-38
Pkm	3	0.897	0.955	-0.717267	-1.64406	4.41057e-42	1.07075e-37
Chac2	3	0.593	0.878	-0.75151	-1.68355	5.32715e-42	1.29327e-37
Hddc2	3	0.647	0.896	-0.716177	-1.64282	5.39583e-42	1.30995e-37
Eif4ebp1	3	0.76	0.508	0.538448	1.45241	7.47287e-42	1.81419e-37
Ttc19	3	0.73	0.492	0.410598	1.32924	9.51935e-42	2.31101e-37
Bspry	3	0.583	0.84	-0.599069	-1.51474	1.1678e-41	2.83507e-37
Gaa	3	0.725	0.47	0.509411	1.42347	1.31577e-41	3.1943e-37
Dsc2	3	0.25	0.732	-0.77289	-1.70869	1.61592e-41	3.92296e-37
Pvr	3	0.676	0.366	0.503914	1.41806	1.84756e-41	4.48532e-37
Pde12	3	0.755	0.544	0.53841	1.45237	2.04874e-41	4.97372e-37
Scpep1	3	0.716	0.391	0.482863	1.39751	2.31518e-41	5.62057e-37
Smpdl3b	3	0.564	0.137	0.418628	1.33666	2.43819e-41	5.9192e-37
Gdpd1	3	0.186	0.654	-0.470971	-1.38604	2.55207e-41	6.19566e-37
Syt8	3	0.088	0.572	-0.466085	-1.38136	2.7164e-41	6.59461e-37
Itpkc	3	0.799	0.353	0.88078	1.84137	2.81525e-41	6.83459e-37
Rps12	3	1	1	0.472658	1.38766	3.23839e-41	7.86185e-37
Mtcl1	3	0.51	0.145	0.427847	1.34522	3.67344e-41	8.918e-37
Arf5	3	0.975	0.97	-0.420072	-1.33799	4.88805e-41	1.18667e-36
Atp5f1	3	0.946	0.973	-0.447794	-1.36395	6.27794e-41	1.5241e-36
Atox1	3	0.926	0.959	-0.508917	-1.42298	6.46423e-41	1.56932e-36
Pkib	3	0.426	0.059	0.369666	1.29205	7.2474e-41	1.75945e-36
Trim2	3	0.711	0.922	-0.803986	-1.74592	7.27743e-41	1.76674e-36
Ikzf4	3	0.275	0.015	0.256539	1.19461	7.69878e-41	1.86903e-36
Ppib	3	1	0.98	0.571257	1.48582	1.07707e-40	2.6148e-36
Atp1b3	3	0.833	0.953	-0.722873	-1.65047	1.08489e-40	2.63378e-36
Tnfaip8	3	0.328	0.758	-0.603297	-1.51918	1.2256e-40	2.97539e-36
Hgfac	3	0.363	0.797	-0.718703	-1.6457	1.38783e-40	3.36924e-36
Snhg18	3	0.819	0.531	0.57311	1.48773	1.52219e-40	3.69541e-36
Atp6v0a4	3	0.75	0.505	0.517579	1.43155	1.59572e-40	3.87392e-36
Bcar1	3	0.652	0.376	0.471894	1.38693	1.9207e-40	4.6629e-36
Abcc3	3	0.613	0.144	0.460209	1.37574	2.07843e-40	5.04579e-36
Cadm1	3	0.314	0.772	-0.578552	-1.49335	2.4401e-40	5.92383e-36
Tm4sf1	3	0.657	0.313	0.755814	1.68858	2.57646e-40	6.25486e-36
Rnd3	3	0.858	0.544	0.826845	1.7738	2.74657e-40	6.66784e-36
Dynlrb1	3	0.725	0.9	-0.600805	-1.51656	2.96426e-40	7.19633e-36
Atp5b	3	0.985	0.986	-0.418995	-1.337	4.14456e-40	1.00617e-35
Pomp	3	0.902	0.946	-0.482079	-1.39675	4.91293e-40	1.19271e-35
Btf3	3	1	0.991	-0.352706	-1.27695	5.46802e-40	1.32747e-35
Fndc3b	3	0.858	0.745	0.516747	1.43073	5.86405e-40	1.42361e-35
Tuft1	3	0.716	0.462	0.597723	1.51333	8.81499e-40	2.14001e-35
Ywhae	3	1	0.984	-0.370123	-1.29246	1.144e-39	2.77729e-35
Pdia6	3	1	0.977	0.63318	1.55098	1.16482e-39	2.82782e-35
Ptpru	3	0.078	0.55	-0.411635	-1.33019	1.19863e-39	2.90991e-35
Tmbim1	3	0.431	0.82	-0.684118	-1.60672	1.21951e-39	2.9606e-35
Car5b	3	0.221	0.689	-0.499474	-1.4137	1.23047e-39	2.98721e-35
Aktip	3	0.544	0.861	-0.721043	-1.64837	1.25605e-39	3.0493e-35
Apobec2	3	0.118	0.58	-0.817249	-1.76204	1.32793e-39	3.22382e-35
Adamts1	3	0.368	0.059	0.54972	1.4638	1.37735e-39	3.34378e-35
Rtn3	3	0.775	0.932	-0.586541	-1.50164	1.46097e-39	3.54679e-35
Iigp1	3	0.054	0.504	-0.43331	-1.35033	1.46516e-39	3.55696e-35
Mtmr2	3	0.373	0.782	-0.617427	-1.53414	1.59993e-39	3.88415e-35
Chrnb1	3	0.539	0.116	0.360495	1.28387	1.85436e-39	4.50183e-35
Adgre5	3	0.074	0.541	-0.400048	-1.31955	2.37364e-39	5.76249e-35
Guca2b	3	0.574	0.243	1.01285	2.0179	2.52241e-39	6.12364e-35
Greb1	3	0.211	0.685	-0.525278	-1.43921	2.83341e-39	6.87867e-35
Alcam	3	0.99	0.979	-0.724503	-1.65233	3.2497e-39	7.88931e-35
Rab3ip	3	0.701	0.414	0.427855	1.34523	4.30961e-39	1.04624e-34
Clint1	3	0.956	0.951	-0.466355	-1.38161	4.42072e-39	1.07322e-34
Adgrg6	3	0.098	0.57	-0.402082	-1.32141	5.65791e-39	1.37357e-34
Ap3s1	3	0.73	0.902	-0.587567	-1.50271	6.51107e-39	1.58069e-34
RP23-79J21.3	3	0.995	0.993	0.500244	1.41445	7.99868e-39	1.94184e-34
Rps27	3	1	0.998	0.440552	1.35712	8.64395e-39	2.09849e-34
Cux1	3	0.711	0.909	-0.677641	-1.59952	1.30816e-38	3.17582e-34
Rpl35	3	1	0.997	0.466427	1.38168	1.40289e-38	3.40581e-34
Cfb	3	0.152	0.642	-0.498636	-1.41288	1.46116e-38	3.54726e-34
Tgoln1	3	0.941	0.866	0.546229	1.46026	1.79156e-38	4.34938e-34
Cbr3	3	0.348	0.767	-0.630148	-1.54772	1.91978e-38	4.66066e-34
Tax1bp3	3	0.485	0.833	-0.573871	-1.48851	1.95629e-38	4.74928e-34
Rps24	3	1	1	0.451794	1.36774	2.05236e-38	4.98252e-34
Ifi44	3	0.088	0.555	-0.544857	-1.45888	2.37286e-38	5.76059e-34
Snrpe	3	0.961	0.961	-0.415732	-1.33398	2.7818e-38	6.75338e-34
Ctsh	3	0.897	0.954	-0.577377	-1.49213	3.00689e-38	7.29983e-34
Ddit4	3	0.211	0.648	-0.540107	-1.45408	3.44926e-38	8.37376e-34
Icam1	3	0.691	0.282	0.823672	1.76991	3.66799e-38	8.90478e-34
Casp8	3	0.324	0.745	-0.520026	-1.43398	3.85364e-38	9.35547e-34
Ctse	3	0.054	0.494	-0.341173	-1.26679	3.87791e-38	9.41439e-34
Ap1s1	3	0.627	0.875	-0.579067	-1.49388	3.8984e-38	9.46414e-34
Sumo2	3	0.985	0.976	-0.395652	-1.31554	4.20135e-38	1.01996e-33
Capg	3	0.853	0.928	-0.629498	-1.54703	4.68547e-38	1.13749e-33
Pik3cg	3	0.083	0.519	-0.343444	-1.26878	5.17115e-38	1.2554e-33
Fam13a	3	0.672	0.225	0.937819	1.91563	6.8204e-38	1.65579e-33
Lpar1	3	0.412	0.789	-0.588822	-1.50402	7.64428e-38	1.8558e-33
Chn2	3	0.034	0.453	-0.303065	-1.23376	9.97851e-38	2.42248e-33
Zfp36l2	3	0.529	0.862	-0.733451	-1.66261	1.03131e-37	2.5037e-33
Frk	3	0.382	0.82	-0.635104	-1.55305	1.03256e-37	2.50675e-33
Cnp	3	0.373	0.775	-0.552179	-1.4663	1.2188e-37	2.95888e-33
Irf7	3	0.098	0.534	-0.461772	-1.37723	1.23494e-37	2.99806e-33
Oasl2	3	0.152	0.613	-0.602584	-1.51843	1.59189e-37	3.86464e-33
Rabac1	3	0.98	0.92	0.572125	1.48671	1.73047e-37	4.20106e-33
Arhgap32	3	0.343	0.771	-0.62608	-1.54337	2.16997e-37	5.26805e-33
Gss	3	0.191	0.633	-0.399837	-1.31936	2.35637e-37	5.72057e-33
Ezr	3	0.99	0.957	0.629722	1.54727	2.51372e-37	6.10257e-33
Picalm	3	0.892	0.814	0.524259	1.43819	2.79821e-37	6.79321e-33
RP23-192C21.1	3	0.373	0.754	-0.506148	-1.42025	2.91248e-37	7.07063e-33
Gcnt3	3	0.049	0.479	-0.332687	-1.25936	3.85872e-37	9.36782e-33
Plch1	3	0.118	0.574	-0.354033	-1.27813	4.09054e-37	9.93061e-33
Ogfod3	3	0.544	0.205	0.362202	1.28539	4.55849e-37	1.10666e-32
Pnp	3	0.873	0.738	0.589506	1.50473	4.56696e-37	1.10872e-32
H2-Q4	3	0.642	0.435	0.542495	1.45649	4.79216e-37	1.16339e-32
Pdxk	3	0.706	0.575	0.533431	1.44737	5.51351e-37	1.33851e-32
Krt18	3	1	0.986	0.67163	1.59287	6.3494e-37	1.54144e-32
Plet1	3	0.892	0.97	-0.928888	-1.90381	7.22983e-37	1.75519e-32
Wdr1	3	0.873	0.942	-0.583857	-1.49885	7.27396e-37	1.7659e-32
Cfl2	3	0.804	0.597	0.457016	1.3727	7.85215e-37	1.90627e-32
Fos	3	1	0.941	1.01577	2.02198	7.86578e-37	1.90957e-32
Sftpd	3	0.971	0.946	0.669987	1.59106	1.38523e-36	3.36292e-32
Krt12	3	0.098	0.525	-0.505149	-1.41927	1.52646e-36	3.70578e-32
Sema4g	3	0.368	0.049	0.266472	1.20286	1.74141e-36	4.22762e-32
Zyx	3	0.686	0.432	0.442759	1.3592	1.85454e-36	4.50226e-32
Macc1	3	0.27	0.709	-0.545231	-1.45925	1.97575e-36	4.79654e-32
Myof	3	0.711	0.617	0.594117	1.50955	2.1486e-36	5.21615e-32
Pafah1b3	3	0.662	0.889	-0.597136	-1.51271	2.2333e-36	5.42179e-32
Rnf130	3	0.461	0.804	-0.551342	-1.46545	2.3336e-36	5.66529e-32
Capn5	3	0.466	0.826	-0.713255	-1.6395	2.47461e-36	6.00761e-32
Ifi27	3	0.539	0.856	-0.676951	-1.59876	3.21713e-36	7.81022e-32
Lpcat3	3	0.451	0.794	-0.56981	-1.48433	3.23674e-36	7.85783e-32
Maml3	3	0.5	0.142	0.378148	1.29967	3.24411e-36	7.87572e-32
Txn1	3	0.961	0.968	-0.475202	-1.39011	3.28342e-36	7.97115e-32
Mndal	3	0.142	0.605	-0.523631	-1.43757	4.09386e-36	9.93867e-32
Atp5g3	3	0.961	0.972	-0.531309	-1.44524	4.77042e-36	1.15811e-31
Cdca7	3	0.328	0.734	-0.602154	-1.51798	4.9193e-36	1.19426e-31
Acsl3	3	0.333	0.757	-0.63294	-1.55072	5.05671e-36	1.22762e-31
Mal2	3	0.794	0.923	-0.700758	-1.62536	5.21325e-36	1.26562e-31
Pdlim7	3	0.559	0.849	-0.707137	-1.63256	5.78212e-36	1.40373e-31
RP23-148L8.3	3	0.284	0.699	-1.31892	-2.49479	5.7959e-36	1.40707e-31
Alg14	3	0.172	0.601	-0.404032	-1.3232	6.48961e-36	1.57548e-31
Arih1	3	0.868	0.727	0.503438	1.41759	6.79436e-36	1.64947e-31
Prodh	3	0.48	0.107	0.407097	1.32601	7.05689e-36	1.7132e-31
Kcnc3	3	0.363	0.091	0.420588	1.33847	7.27806e-36	1.7669e-31
Ppp1cb	3	0.858	0.949	-0.570988	-1.48554	7.48897e-36	1.8181e-31
Rhbdl2	3	0.123	0.568	-0.376037	-1.29777	1.04475e-35	2.53634e-31
Timp3	3	0.51	0.315	0.900528	1.86675	1.05543e-35	2.56228e-31
Ptpn14	3	0.583	0.216	0.399263	1.31883	1.06407e-35	2.58324e-31
Hacd4	3	0.225	0.679	-0.480252	-1.39499	1.12953e-35	2.74217e-31
Bpnt1	3	0.721	0.476	0.434389	1.35134	1.3484e-35	3.27351e-31
Ndufv3	3	0.868	0.943	-0.51438	-1.42838	1.47371e-35	3.57774e-31
Eef1a1	3	1	1	0.445406	1.3617	1.79588e-35	4.35986e-31
Plaur	3	0.608	0.28	0.644268	1.56295	1.84143e-35	4.47044e-31
Egr3	3	0.49	0.155	0.664657	1.58519	1.97665e-35	4.79872e-31
Dtx3l	3	0.186	0.635	-0.424131	-1.34176	2.06955e-35	5.02424e-31
Arnt2	3	0.559	0.186	0.383012	1.30406	2.58862e-35	6.28439e-31
Mrfap1	3	0.951	0.971	-0.429491	-1.34676	2.78795e-35	6.7683e-31
Asah1	3	0.618	0.882	-0.707506	-1.63298	3.87962e-35	9.41855e-31
Jdp2	3	0.059	0.466	-0.306893	-1.23704	3.91003e-35	9.49237e-31
Tshz2	3	0.358	0.784	-0.544155	-1.45817	5.06597e-35	1.22987e-30
Sat1	3	1	0.993	-0.808891	-1.75186	5.11976e-35	1.24292e-30
Epb41l5	3	0.578	0.415	0.323949	1.25175	6.61788e-35	1.60662e-30
Trpv6	3	0.578	0.879	-0.774966	-1.71115	6.83133e-35	1.65844e-30
Enah	3	0.877	0.671	0.52776	1.44169	6.86581e-35	1.66681e-30
Hmgn1	3	0.985	0.974	-0.400541	-1.32	6.93853e-35	1.68447e-30
Jund	3	1	0.982	0.773689	1.70964	8.57206e-35	2.08104e-30
Bhlha15	3	0.368	0.043	0.261013	1.19832	8.61966e-35	2.09259e-30
C2cd4a	3	0.755	0.553	0.740536	1.6708	9.07688e-35	2.2036e-30
Wwp1	3	0.75	0.523	0.421484	1.3393	1.05418e-34	2.55922e-30
Rgs12	3	0.039	0.434	-0.282013	-1.21589	1.08056e-34	2.62327e-30
Msi2	3	0.882	0.732	0.463335	1.37873	1.08291e-34	2.62898e-30
Asf1a	3	0.858	0.655	0.509254	1.42331	1.14892e-34	2.78924e-30
Padi4	3	0.333	0.768	-0.586514	-1.50161	1.20678e-34	2.92969e-30
Stap2	3	0.26	0.696	-0.456775	-1.37247	1.20827e-34	2.9333e-30
Fdps	3	0.583	0.826	-0.775154	-1.71137	1.56254e-34	3.79338e-30
Cldn3	3	0.995	0.969	0.587947	1.50311	1.77221e-34	4.3024e-30
Klf5	3	0.951	0.83	0.617763	1.53449	1.78348e-34	4.32975e-30
Cyr61	3	0.975	0.72	1.06666	2.09457	1.78384e-34	4.33062e-30
Lap3	3	0.877	0.922	-0.509349	-1.42341	2.2748e-34	5.52253e-30
Tcf4	3	0.696	0.415	0.527177	1.44111	2.3933e-34	5.81021e-30
Atp6v0a1	3	0.172	0.615	-0.417056	-1.3352	2.58766e-34	6.28206e-30
Cul9	3	0.446	0.087	0.290036	1.22267	2.59986e-34	6.31169e-30
Cyfip1	3	0.564	0.852	-0.56307	-1.47741	2.63582e-34	6.39898e-30
Il1f8	3	0.049	0.449	-0.304355	-1.23487	2.64445e-34	6.41994e-30
Rpl26	3	1	0.999	0.438787	1.35546	2.65286e-34	6.44035e-30
Rac1	3	0.931	0.954	-0.443426	-1.35983	2.69386e-34	6.53988e-30
H2afz	3	0.99	0.981	-0.783994	-1.72189	2.78097e-34	6.75136e-30
Ccnl1	3	0.951	0.881	0.553074	1.46721	3.21829e-34	7.81305e-30
Tmem14c	3	0.819	0.927	-0.526747	-1.44068	3.26589e-34	7.92861e-30
Smpd3	3	0.078	0.504	-0.361527	-1.28478	3.51451e-34	8.53217e-30
Tmem263	3	0.549	0.195	0.379542	1.30093	3.52508e-34	8.55783e-30
Dnajb9	3	0.941	0.816	0.559638	1.4739	4.16132e-34	1.01024e-29
Dusp5	3	0.77	0.431	0.857008	1.81128	4.2986e-34	1.04357e-29
Pea15a	3	0.549	0.843	-0.655506	-1.57517	4.99851e-34	1.21349e-29
Pgr	3	0.255	0.702	-0.632288	-1.55002	6.28915e-34	1.52682e-29
Dgat2	3	0.637	0.875	-0.759841	-1.6933	6.51814e-34	1.58241e-29
Atp5e	3	0.99	0.991	-0.379645	-1.30102	7.22048e-34	1.75292e-29
Gdi2	3	0.926	0.963	-0.477096	-1.39194	7.56431e-34	1.83639e-29
Hnrnpk	3	0.995	0.98	-0.401025	-1.32045	8.24121e-34	2.00072e-29
Klf7	3	0.706	0.488	0.542151	1.45614	8.5033e-34	2.06435e-29
Krt80	3	0.397	0.112	0.307966	1.23796	1.01133e-33	2.4552e-29
Zmynd8	3	0.525	0.851	-0.639937	-1.55826	1.26313e-33	3.06649e-29
Vkorc1	3	0.804	0.514	0.520541	1.43449	1.45717e-33	3.53756e-29
Ttc9	3	0.225	0.649	-0.463242	-1.37864	1.48033e-33	3.5938e-29
Sept7	3	0.77	0.912	-0.560523	-1.4748	1.54139e-33	3.74203e-29
Fam210a	3	0.623	0.356	0.403786	1.32297	1.78894e-33	4.34301e-29
Arhgap27	3	0.157	0.594	-0.398316	-1.31797	1.90514e-33	4.62511e-29
Ndufc1	3	0.789	0.934	-0.537224	-1.45118	1.96825e-33	4.77832e-29
Otub2	3	0.618	0.253	0.43544	1.35232	1.97924e-33	4.80499e-29
Idi1	3	0.451	0.78	-0.768288	-1.70325	2.24527e-33	5.45085e-29
B3gnt3	3	0.123	0.546	-0.335933	-1.26219	2.29303e-33	5.56679e-29
Kidins220	3	0.696	0.536	0.37658	1.29826	2.67585e-33	6.49617e-29
Copz1	3	0.75	0.907	-0.549229	-1.4633	2.89166e-33	7.02007e-29
Hint3	3	0.338	0.724	-0.461612	-1.37708	2.91907e-33	7.08662e-29
RP24-168F5.3	3	0.475	0.125	0.366612	1.28932	2.96598e-33	7.20052e-29
Tagln2	3	0.936	0.959	-0.42152	-1.33934	3.08424e-33	7.48761e-29
Klf4	3	0.814	0.946	-0.79118	-1.73049	3.16337e-33	7.67972e-29
Rap1b	3	0.804	0.911	-0.564949	-1.47934	3.3107e-33	8.03738e-29
Ccdc88b	3	0.059	0.471	-0.34107	-1.2667	3.5135e-33	8.52972e-29
Parp9	3	0.152	0.586	-0.347769	-1.27259	3.58631e-33	8.70648e-29
Oas1a	3	0.078	0.477	-0.293425	-1.22555	3.59202e-33	8.72036e-29
Pde4b	3	0.417	0.095	0.456019	1.37175	3.76182e-33	9.13258e-29
Aqp4	3	0.049	0.444	-0.617986	-1.53473	4.21847e-33	1.02412e-28
Haus4	3	0.525	0.138	0.434054	1.35102	4.40713e-33	1.06992e-28
Ndufa13	3	0.956	0.979	-0.479388	-1.39415	4.95333e-33	1.20252e-28
Rev3l	3	0.858	0.727	0.457315	1.37298	5.06736e-33	1.2302e-28
Lcmt1	3	0.877	0.735	0.615318	1.5319	5.49563e-33	1.33417e-28
Socs2	3	0.799	0.585	0.485741	1.4003	5.96169e-33	1.44732e-28
Rpl34	3	1	0.998	0.455144	1.37092	7.07531e-33	1.71767e-28
Rnf213	3	0.294	0.721	-0.574925	-1.4896	7.41705e-33	1.80064e-28
Psenen	3	0.892	0.947	-0.475765	-1.39066	7.54023e-33	1.83054e-28
Adam10	3	0.559	0.863	-0.642552	-1.56109	7.61867e-33	1.84958e-28
Trp53inp2	3	0.235	0.662	-0.489056	-1.40353	1.15892e-32	2.81352e-28
Skap2	3	0.422	0.782	-0.490703	-1.40513	1.23242e-32	2.99195e-28
Slc6a14	3	0.461	0.282	0.363123	1.28621	1.3884e-32	3.37062e-28
Tubb2a	3	0.583	0.303	0.42594	1.34345	1.60785e-32	3.90339e-28
Arl14	3	0.142	0.551	-0.601846	-1.51766	1.65741e-32	4.0237e-28
Nolc1	3	0.745	0.555	0.467058	1.38229	1.71876e-32	4.17263e-28
Setbp1	3	0.201	0.626	-0.431882	-1.34899	1.80967e-32	4.39335e-28
Degs2	3	0.422	0.063	0.325546	1.25314	1.98293e-32	4.81396e-28
Aspa	3	0.216	0.644	-0.565782	-1.48019	2.10803e-32	5.11767e-28
RP23-437A9.3	3	0.74	0.484	0.468233	1.38341	2.10968e-32	5.12166e-28
Rpl32	3	1	1	0.451957	1.36789	2.20635e-32	5.35636e-28
Ywhah	3	0.882	0.932	-0.500663	-1.41486	2.34483e-32	5.69254e-28
Gsta4	3	0.098	0.512	-0.378419	-1.29992	2.95265e-32	7.16814e-28
Nfil3	3	0.525	0.149	0.385812	1.3066	2.98697e-32	7.25146e-28
Sh3kbp1	3	0.113	0.514	-0.303346	-1.234	3.1155e-32	7.56349e-28
Acer3	3	0.564	0.861	-0.712068	-1.63815	3.62316e-32	8.79595e-28
Abi1	3	0.574	0.866	-0.573769	-1.48841	3.7497e-32	9.10314e-28
Por	3	0.632	0.889	-0.675858	-1.59755	4.15578e-32	1.0089e-27
Ada	3	0.074	0.467	-0.387773	-1.30837	4.70789e-32	1.14293e-27
F11r	3	0.652	0.886	-0.560526	-1.47481	4.93134e-32	1.19718e-27
Chmp3	3	0.662	0.869	-0.518349	-1.43232	5.39414e-32	1.30953e-27
Ppp1r1b	3	0.049	0.414	-0.347432	-1.27229	6.12288e-32	1.48645e-27
Rbm24	3	0.49	0.134	0.415443	1.33371	7.44095e-32	1.80644e-27
Rpl10	3	1	0.999	0.443407	1.35981	8.65733e-32	2.10174e-27
Cotl1	3	0.304	0.68	-0.412789	-1.33126	9.076e-32	2.20338e-27
Ndufc2	3	0.912	0.946	-0.443468	-1.35987	9.37954e-32	2.27707e-27
Blvrb	3	0.245	0.651	-0.355486	-1.27942	1.00564e-31	2.44139e-27
Noct	3	0.642	0.376	0.603832	1.51975	1.06427e-31	2.58373e-27
Mboat2	3	0.343	0.759	-0.521257	-1.43521	1.11406e-31	2.70459e-27
Ggt1	3	0.456	0.136	0.314086	1.24322	1.1226e-31	2.72533e-27
Sprr2b	3	0.216	0.605	-1.35957	-2.56608	1.26995e-31	3.08305e-27
Fkbp9	3	0.603	0.282	0.422541	1.34029	1.29607e-31	3.14648e-27
Sgms1	3	0.814	0.671	0.454454	1.37026	1.50907e-31	3.66357e-27
Fam102a	3	0.245	0.643	-0.445684	-1.36196	2.01093e-31	4.88193e-27
Osmr	3	0.603	0.488	0.438043	1.35477	2.36961e-31	5.7527e-27
Ptgs2	3	0.623	0.247	0.746406	1.67761	2.51056e-31	6.09488e-27
St6gal1	3	0.044	0.411	-0.274141	-1.20927	2.6117e-31	6.34043e-27
Ntrk2	3	0.407	0.135	0.310179	1.23986	2.68083e-31	6.50824e-27
Krt17	3	0.235	0.019	0.788128	1.72683	2.70235e-31	6.56049e-27
Ndrg1	3	0.755	0.523	0.796617	1.73702	2.92547e-31	7.10216e-27
Creb3l2	3	0.779	0.59	0.447929	1.36408	3.10241e-31	7.53172e-27
Dusp6	3	0.578	0.826	-0.766294	-1.70089	3.33995e-31	8.10839e-27
Msmo1	3	0.539	0.824	-0.819563	-1.76487	3.45997e-31	8.39977e-27
Oasl1	3	0.074	0.46	-0.337258	-1.26335	3.54332e-31	8.60212e-27
Higd1a	3	0.73	0.894	-0.561834	-1.47614	3.60164e-31	8.7437e-27
Enpp4	3	0.162	0.578	-0.364942	-1.28783	3.62295e-31	8.79544e-27
Hmgn5	3	0.338	0.728	-0.494171	-1.40851	3.66958e-31	8.90863e-27
Tgif1	3	0.917	0.789	0.574114	1.48876	3.84299e-31	9.32964e-27
Paics	3	0.853	0.684	0.462348	1.37778	4.22025e-31	1.02455e-26
Mical2	3	0.544	0.259	0.361501	1.28476	5.16222e-31	1.25323e-26
Slc28a3	3	0.539	0.861	-0.656164	-1.57589	5.95325e-31	1.44527e-26
Car9	3	0.083	0.467	-0.365971	-1.28875	6.04024e-31	1.46639e-26
Oard1	3	0.397	0.765	-0.486746	-1.40128	6.14606e-31	1.49208e-26
Adam9	3	0.279	0.704	-0.492399	-1.40678	7.67738e-31	1.86384e-26
Ttc39b	3	0.632	0.368	0.381682	1.30286	9.35805e-31	2.27185e-26
Ly6a	3	0.98	0.935	0.875152	1.8342	1.06031e-30	2.5741e-26
Ptprs	3	0.564	0.868	-0.665119	-1.5857	1.25036e-30	3.0355e-26
Kctd3	3	0.534	0.299	0.284313	1.21783	1.28297e-30	3.11468e-26
Actr2	3	0.647	0.896	-0.617652	-1.53438	1.39765e-30	3.39307e-26
Bcap31	3	0.873	0.946	-0.520834	-1.43478	1.44816e-30	3.5157e-26
Rasa2	3	0.691	0.572	0.405428	1.32448	2.00131e-30	4.85859e-26
Ncoa2	3	0.716	0.498	0.395912	1.31577	2.14711e-30	5.21253e-26
Il18r1	3	0.044	0.414	-0.258541	-1.19627	2.94541e-30	7.15057e-26
Krt20	3	0.02	0.358	-0.36178	-1.28501	3.13387e-30	7.6081e-26
Prdx5	3	0.936	0.977	-0.471267	-1.38633	3.45217e-30	8.38084e-26
Tpd52	3	0.902	0.955	-0.462278	-1.37772	3.71694e-30	9.02362e-26
Rnasel	3	0.206	0.618	-0.409274	-1.32802	3.72531e-30	9.04393e-26
Sec62	3	0.951	0.895	0.479351	1.39412	3.79938e-30	9.22375e-26
G6pdx	3	0.485	0.812	-0.477559	-1.39239	3.9939e-30	9.696e-26
Irf1	3	0.828	0.633	0.579461	1.49429	4.13502e-30	1.00386e-25
Snx7	3	0.471	0.798	-0.5441	-1.45811	4.31009e-30	1.04636e-25
Abcd3	3	0.475	0.81	-0.504657	-1.41879	4.47599e-30	1.08664e-25
Lims1	3	0.377	0.765	-0.499336	-1.41356	4.51242e-30	1.09548e-25
Mvd	3	0.196	0.585	-0.40357	-1.32278	4.73965e-30	1.15064e-25
Plekha2	3	0.27	0.671	-0.410725	-1.32935	4.75995e-30	1.15557e-25
RP23-181J14.2	3	0.211	0.631	-0.468407	-1.38358	4.86396e-30	1.18082e-25
Stox2	3	0.48	0.125	0.317677	1.24632	5.09342e-30	1.23653e-25
Ak3	3	0.559	0.837	-0.501416	-1.4156	5.13947e-30	1.24771e-25
Rpn2	3	0.99	0.948	0.493761	1.40811	5.18709e-30	1.25927e-25
Ly96	3	0.103	0.499	-0.283882	-1.21747	5.50457e-30	1.33634e-25
Cdk14	3	0.348	0.732	-0.499638	-1.41386	5.84789e-30	1.41969e-25
Fchsd2	3	0.24	0.679	-0.489577	-1.40403	6.06079e-30	1.47138e-25
Pqlc1	3	0.681	0.493	0.41484	1.33315	6.25456e-30	1.51842e-25
Lrg1	3	0.127	0.515	-0.656529	-1.57629	6.97407e-30	1.6931e-25
Atp5g2	3	0.985	0.988	-0.354857	-1.27886	7.09581e-30	1.72265e-25
Pdia5	3	0.578	0.273	0.335527	1.26184	7.14593e-30	1.73482e-25
Man1a	3	0.441	0.176	0.373136	1.29517	7.47594e-30	1.81493e-25
Atp5h	3	0.99	0.983	-0.313805	-1.24298	7.5585e-30	1.83498e-25
Entpd2	3	0.451	0.135	0.277392	1.212	7.62054e-30	1.85004e-25
Sema3e	3	0.525	0.266	0.357926	1.28158	7.76713e-30	1.88563e-25
Rora	3	0.417	0.1	0.302114	1.23295	8.36476e-30	2.03071e-25
Sh2d4a	3	0.245	0.639	-0.379995	-1.30134	8.49037e-30	2.06121e-25
Rps14	3	1	1	0.399981	1.31949	8.64854e-30	2.09961e-25
Jup	3	0.637	0.869	-0.55177	-1.46588	9.91017e-30	2.40589e-25
Galnt3	3	0.412	0.776	-0.579686	-1.49452	1.07447e-29	2.60849e-25
Spata6	3	0.593	0.308	0.418971	1.33697	1.24912e-29	3.03248e-25
Ifit1	3	0.074	0.445	-0.602671	-1.51853	1.45212e-29	3.5253e-25
Ssu72	3	0.716	0.908	-0.497244	-1.41151	1.61605e-29	3.92327e-25
Fitm2	3	0.48	0.175	0.321726	1.24983	2.10744e-29	5.11623e-25
Dgka	3	0.113	0.501	-0.297198	-1.22876	2.22984e-29	5.41338e-25
RP23-204C16.9	3	0.083	0.448	-0.265316	-1.2019	2.32939e-29	5.65505e-25
Rcn1	3	0.539	0.171	0.395842	1.31571	2.33477e-29	5.66813e-25
Tpm3	3	0.946	0.952	-0.39042	-1.31078	2.50621e-29	6.08432e-25
Snx3	3	0.814	0.909	-0.413662	-1.33206	2.91978e-29	7.08835e-25
C1d	3	0.578	0.857	-0.497551	-1.41182	3.16223e-29	7.67694e-25
Trp53inp1	3	0.382	0.753	-0.65311	-1.57255	3.38381e-29	8.21487e-25
Defb1	3	0.25	0.016	0.328217	1.25546	3.73701e-29	9.07234e-25
Smim22	3	0.819	0.937	-0.527566	-1.4415	4.02652e-29	9.77519e-25
Itpkb	3	0.534	0.323	0.343664	1.26898	4.19344e-29	1.01804e-24
Lgals3	3	0.529	0.806	-0.736522	-1.66615	4.34271e-29	1.05428e-24
Tcf7l2	3	0.338	0.735	-0.485995	-1.40055	4.65169e-29	1.12929e-24
Eif2ak2	3	0.363	0.74	-0.469871	-1.38499	4.67791e-29	1.13566e-24
Chmp4b	3	0.956	0.953	-0.349018	-1.27369	4.71957e-29	1.14577e-24
Mitd1	3	0.319	0.713	-0.419196	-1.33718	4.74127e-29	1.15104e-24
Kctd12	3	0.422	0.099	0.380154	1.30148	4.79518e-29	1.16413e-24
Herc4	3	0.848	0.669	0.447358	1.36354	7.10389e-29	1.72461e-24
Xrcc1	3	0.564	0.259	0.34868	1.2734	7.35117e-29	1.78464e-24
Pwwp2a	3	0.417	0.803	-0.572623	-1.48722	7.43601e-29	1.80524e-24
Clmn	3	0.52	0.138	0.345492	1.27058	9.08138e-29	2.20469e-24
Tmem54	3	0.069	0.416	-0.279797	-1.21402	1.05258e-28	2.55535e-24
Pla2g4a	3	0.922	0.868	0.482098	1.39677	1.14157e-28	2.77138e-24
Fam101b	3	0.299	0.654	-0.491901	-1.4063	1.45973e-28	3.5438e-24
AC122789.1	3	0.461	0.151	0.320152	1.24846	1.49742e-28	3.63528e-24
Mien1	3	0.902	0.944	-0.469118	-1.38426	1.67517e-28	4.06681e-24
Arg2	3	0.706	0.478	0.533217	1.44715	1.67735e-28	4.07209e-24
Krcc1	3	0.696	0.89	-0.481745	-1.39643	1.87366e-28	4.54867e-24
Anxa3	3	0.613	0.839	-0.615119	-1.53168	2.04829e-28	4.97264e-24
Avil	3	0.059	0.417	-0.316912	-1.24566	2.3483e-28	5.70096e-24
Tmem176a	3	0.975	0.985	-0.658363	-1.57829	2.35871e-28	5.72623e-24
Cox6a1	3	0.936	0.968	-0.457563	-1.37322	2.40173e-28	5.83068e-24
Cyp2j6	3	0.255	0.675	-0.410951	-1.32956	2.56408e-28	6.22483e-24
Fuca2	3	0.613	0.834	-0.544787	-1.4588	2.75377e-28	6.68532e-24
RP23-55L3.5	3	0.892	0.93	-0.38926	-1.30972	2.78026e-28	6.74963e-24
Casp6	3	0.26	0.644	-0.369738	-1.29212	2.88148e-28	6.99536e-24
Calml4	3	0.064	0.424	-0.271003	-1.20665	2.89175e-28	7.02031e-24
Dynll1	3	0.985	0.985	-0.39286	-1.31299	2.9276e-28	7.10733e-24
Casz1	3	0.686	0.426	0.389576	1.31001	3.25518e-28	7.90261e-24
Runx1	3	0.672	0.384	0.423543	1.34122	3.50959e-28	8.52023e-24
Ncl	3	0.99	0.972	0.547076	1.46112	3.67145e-28	8.91318e-24
Irak4	3	0.118	0.496	-0.283243	-1.21693	3.84105e-28	9.32491e-24
Jam2	3	0.436	0.093	0.330104	1.2571	3.94661e-28	9.58119e-24
Clasp2	3	0.51	0.241	0.319617	1.248	4.16638e-28	1.01147e-23
Atp6v0a2	3	0.235	0.653	-0.401888	-1.32124	5.23416e-28	1.2707e-23
Ifngr1	3	0.333	0.712	-0.442711	-1.35916	5.85887e-28	1.42236e-23
Car12	3	0.52	0.815	-0.800398	-1.74158	7.1617e-28	1.73865e-23
Ube2l3	3	0.868	0.933	-0.42857	-1.3459	7.4132e-28	1.7997e-23
Mfsd6	3	0.27	0.677	-0.393782	-1.31383	7.75593e-28	1.88291e-23
Casc4	3	0.422	0.098	0.263239	1.20017	8.03975e-28	1.95181e-23
Fnta	3	0.534	0.817	-0.506907	-1.421	1.0528e-27	2.55589e-23
Uba1	3	0.652	0.868	-0.522527	-1.43647	1.19784e-27	2.908e-23
Lyn	3	0.245	0.656	-0.347259	-1.27214	1.24701e-27	3.02737e-23
Scarb2	3	0.765	0.624	0.364395	1.28734	1.32522e-27	3.21723e-23
Ell2	3	0.824	0.655	0.417128	1.33527	1.35273e-27	3.28401e-23
Cdc42ep4	3	0.613	0.392	0.376842	1.2985	1.5504e-27	3.7639e-23
Id1	3	0.181	0.57	-0.458163	-1.37379	1.61726e-27	3.92621e-23
Tmem160	3	0.843	0.792	0.438703	1.35538	2.12686e-27	5.16338e-23
Gdf15	3	0.583	0.297	1.21527	2.32184	2.29771e-27	5.57816e-23
Elob	3	0.98	0.977	-0.345318	-1.27043	2.322e-27	5.63713e-23
Ccl28	3	0.206	0.61	-0.521989	-1.43593	2.51631e-27	6.10885e-23
Oser1	3	0.681	0.534	0.362324	1.2855	2.69539e-27	6.54359e-23
Tmem9b	3	0.373	0.716	-0.399605	-1.31915	2.82252e-27	6.85224e-23
Rbms1	3	0.475	0.808	-0.511371	-1.4254	2.91153e-27	7.06833e-23
Dctn4	3	0.647	0.861	-0.522202	-1.43615	2.94118e-27	7.1403e-23
Cuta	3	0.745	0.891	-0.458125	-1.37375	3.01092e-27	7.30962e-23
Ugdh	3	0.402	0.753	-0.489357	-1.40382	3.5029e-27	8.504e-23
Tmem252	3	0.275	0.029	0.473473	1.38845	3.51859e-27	8.54209e-23
Krt25	3	0.309	0.051	0.403911	1.32309	3.94565e-27	9.57885e-23
Atp5k	3	0.917	0.964	-0.45575	-1.3715	4.00073e-27	9.71258e-23
Rps4x	3	1	0.999	0.424715	1.34231	4.12755e-27	1.00204e-22
Gltp	3	0.529	0.807	-0.446158	-1.36241	4.14075e-27	1.00525e-22
Pgap2	3	0.515	0.805	-0.465927	-1.3812	4.49175e-27	1.09046e-22
Os9	3	0.858	0.748	0.41066	1.32929	4.55703e-27	1.10631e-22
Psma1	3	0.77	0.901	-0.528449	-1.44238	4.62929e-27	1.12385e-22
Mdp1	3	0.373	0.723	-0.401733	-1.32109	4.67146e-27	1.13409e-22
Hsd17b2	3	0.049	0.389	-0.261578	-1.19879	4.91014e-27	1.19204e-22
Arpc4	3	0.691	0.882	-0.456341	-1.37206	4.9155e-27	1.19334e-22
Fosb	3	0.941	0.659	0.829359	1.7769	4.94518e-27	1.20054e-22
Nsun2	3	0.868	0.725	0.403688	1.32289	4.97445e-27	1.20765e-22
Sdcbp	3	0.961	0.972	-0.413005	-1.33146	4.98853e-27	1.21106e-22
Atp13a3	3	0.662	0.456	0.367297	1.28993	5.86213e-27	1.42315e-22
Oas2	3	0.078	0.444	-0.332679	-1.25935	6.64475e-27	1.61315e-22
Gnl2	3	0.578	0.331	0.335792	1.26207	6.93566e-27	1.68377e-22
RP23-173N16.6	3	0.27	0.657	-0.353001	-1.27721	7.16033e-27	1.73831e-22
Pink1	3	0.613	0.457	0.296251	1.22795	7.99502e-27	1.94095e-22
Tyw1	3	0.294	0.671	-0.489055	-1.40353	8.25385e-27	2.00379e-22
Efhd2	3	0.402	0.732	-0.42771	-1.3451	8.30557e-27	2.01634e-22
Upk3bl	3	0.652	0.414	0.45491	1.3707	8.36464e-27	2.03068e-22
Bscl2	3	0.24	0.611	-0.345752	-1.27081	8.74806e-27	2.12377e-22
Med24	3	0.407	0.745	-0.675399	-1.59704	9.03267e-27	2.19286e-22
Nfkbia	3	1	0.975	0.678847	1.60086	9.1991e-27	2.23326e-22
Itgb5	3	0.74	0.511	0.384508	1.30541	9.89808e-27	2.40296e-22
Nedd8	3	0.941	0.968	-0.358798	-1.28236	1.03443e-26	2.51127e-22
Fam96a	3	0.755	0.878	-0.434568	-1.35151	1.12862e-26	2.73996e-22
Sulf2	3	0.142	0.521	-0.321131	-1.24931	1.1344e-26	2.75398e-22
Rbbp7	3	0.995	0.971	0.60897	1.52517	1.3134e-26	3.18853e-22
Slirp	3	0.603	0.822	-0.453481	-1.36934	1.36667e-26	3.31785e-22
Sec11a	3	0.985	0.954	0.437922	1.35465	1.39627e-26	3.38974e-22
Gem	3	0.51	0.181	0.454937	1.37072	1.47272e-26	3.57532e-22
Tex264	3	0.711	0.53	0.328548	1.25575	1.54985e-26	3.76257e-22
Adgrg1	3	0.657	0.372	0.376665	1.29834	1.63742e-26	3.97517e-22
Fuca1	3	0.926	0.947	-0.444507	-1.36085	1.6979e-26	4.12199e-22
Psmb4	3	0.912	0.951	-0.405406	-1.32446	1.99241e-26	4.83697e-22
Ifngr2	3	0.618	0.839	-0.48789	-1.40239	2.0278e-26	4.92288e-22
F2rl1	3	0.814	0.619	0.46977	1.38489	2.08201e-26	5.0545e-22
Nmi	3	0.137	0.499	-0.27818	-1.21266	2.35691e-26	5.72187e-22
Hmgb1	3	0.995	0.988	-0.464481	-1.37982	2.43449e-26	5.9102e-22
Casp3	3	0.216	0.594	-0.324448	-1.25219	2.47423e-26	6.00668e-22
Il4ra	3	0.245	0.645	-0.431806	-1.34892	2.521e-26	6.12023e-22
Fam46a	3	0.922	0.882	0.774809	1.71096	2.62746e-26	6.3787e-22
Ankrd13a	3	0.343	0.719	-0.386727	-1.30742	2.71249e-26	6.58512e-22
Maged1	3	0.789	0.625	0.45709	1.37277	2.91797e-26	7.08395e-22
Usp25	3	0.353	0.727	-0.419801	-1.33774	3.25429e-26	7.90044e-22
Coro1b	3	0.456	0.779	-0.441799	-1.3583	3.64888e-26	8.85839e-22
Cd47	3	0.887	0.938	-0.487004	-1.40153	4.06059e-26	9.85789e-22
Xaf1	3	0.093	0.447	-0.270356	-1.20611	4.78591e-26	1.16188e-21
Slc5a8	3	0.544	0.237	0.41526	1.33354	4.81353e-26	1.16858e-21
Plpp3	3	0.461	0.143	0.332558	1.25924	5.10528e-26	1.23941e-21
Csk	3	0.338	0.69	-0.383327	-1.30435	5.15408e-26	1.25126e-21
Syne2	3	0.833	0.743	0.437376	1.35414	5.25568e-26	1.27592e-21
Vps13c	3	0.882	0.793	0.410428	1.32908	5.27968e-26	1.28175e-21
Scamp2	3	0.608	0.859	-0.507234	-1.42132	5.30663e-26	1.28829e-21
Ugp2	3	0.608	0.859	-0.505233	-1.41935	5.3534e-26	1.29965e-21
Cmpk1	3	0.696	0.88	-0.490033	-1.40448	5.6446e-26	1.37034e-21
RP24-318I24.1	3	0.235	0.025	0.314857	1.24389	6.23655e-26	1.51405e-21
Dlx6os1	3	0.186	0.576	-0.354731	-1.27875	6.34861e-26	1.54125e-21
Tex30	3	0.549	0.335	0.362368	1.28553	6.36909e-26	1.54622e-21
Ttc39a	3	0.235	0.603	-0.324336	-1.25209	6.93818e-26	1.68438e-21
Notch1	3	0.142	0.514	-0.282587	-1.21637	7.78915e-26	1.89097e-21
Golga4	3	0.961	0.894	0.437878	1.35461	7.98362e-26	1.93818e-21
Tsc22d2	3	0.76	0.568	0.572233	1.48682	7.99519e-26	1.94099e-21
Nckap1	3	0.701	0.89	-0.534775	-1.44872	8.13701e-26	1.97542e-21
Usmg5	3	0.902	0.957	-0.504753	-1.41888	8.27386e-26	2.00864e-21
Prss22	3	0.196	0.588	-0.434042	-1.35101	8.52687e-26	2.07007e-21
Nme6	3	0.515	0.336	0.350839	1.2753	9.82605e-26	2.38547e-21
Rorc	3	0.426	0.12	0.26854	1.20459	1.06541e-25	2.5865e-21
Ndufs2	3	0.897	0.936	-0.378257	-1.29977	1.06653e-25	2.58922e-21
Pde4d	3	0.529	0.294	0.309895	1.23962	1.07406e-25	2.60748e-21
Trip12	3	0.627	0.873	-0.553068	-1.4672	1.14196e-25	2.77235e-21
Paox	3	0.917	0.853	0.553926	1.46807	1.24392e-25	3.01986e-21
Itgb4	3	0.333	0.699	-0.449232	-1.36531	1.42223e-25	3.45275e-21
Ywhaz	3	0.975	0.974	-0.325127	-1.25277	1.5808e-25	3.8377e-21
Tmcc3	3	0.554	0.805	-0.585655	-1.50072	1.60205e-25	3.8893e-21
Dnajb1	3	0.922	0.753	1.08967	2.12825	1.69385e-25	4.11216e-21
Chmp1b	3	0.387	0.725	-0.422942	-1.34066	1.75923e-25	4.27089e-21
[truncated: 7,629 more rows]

## Sheet: Table S5B
Supplemental Table S5B: DEGs of DES non-integrated epithelial cell clusters
Gene	Cluster	Percent of cells expressing in identified cluster	Percent of cell expressing in all other clusters	Average Log2 Fold Change	FoldChange	p_val	p_val_adj
Acaa2	0	0.912	0.592	1.29986	2.46205	0	0
Cyb5r3	0	0.991	0.952	0.858901	1.81366	1.29918e-192	3.15403e-188
mt-Co1	0	1	1	-0.599018	-1.51469	9.49292e-171	2.3046e-166
Serpina1c	0	0.949	0.684	1.11582	2.16718	5.56349e-147	1.35065e-142
Ltf	0	0.982	0.987	-1.59442	-3.01973	4.77621e-129	1.15952e-124
Crh	0	0.771	0.408	1.39378	2.62766	5.83225e-129	1.4159e-124
Meis2	0	0.963	0.687	0.656642	1.57641	2.65625e-116	6.44859e-112
Pla2g4a	0	0.949	0.874	0.577722	1.49249	8.01556e-116	1.94594e-111
Lgi2	0	0.691	0.384	0.418059	1.33613	5.71143e-93	1.38656e-88
Ankrd37	0	0.559	0.228	0.444074	1.36044	1.94138e-89	4.71309e-85
RP23-369M17.1	0	0.916	0.563	0.428054	1.34542	4.92249e-82	1.19503e-77
Gng12	0	0.987	0.992	-0.656691	-1.57646	5.21479e-78	1.266e-73
Slc27a2	0	0.921	0.784	0.46767	1.38287	1.06145e-76	2.57688e-72
Lifr	0	0.141	0.478	-0.336668	-1.26284	5.37494e-73	1.30487e-68
Rbm3	0	0.996	0.986	-0.39914	-1.31872	8.55417e-72	2.0767e-67
Sprr1a	0	0.581	0.315	0.860353	1.81548	5.27642e-70	1.28096e-65
Serpina1a	0	0.646	0.309	0.32892	1.25607	6.66594e-69	1.61829e-64
Aldoa	0	0.991	0.961	0.415693	1.33394	1.65617e-68	4.02069e-64
Cp	0	0.172	0.486	-0.532763	-1.4467	1.86889e-67	4.53711e-63
Gcnt3	0	0.916	0.801	0.38888	1.30938	3.04209e-65	7.38529e-61
Cbr2	0	1	0.999	0.452252	1.36817	5.91101e-64	1.43502e-59
Rbp1	0	0.904	0.787	0.624757	1.54195	3.52385e-63	8.55485e-59
Egln1	0	0.933	0.829	0.395486	1.31539	3.46697e-61	8.41677e-57
Gmpr	0	0.139	0.45	-0.294753	-1.22667	4.1044e-61	9.96425e-57
Lgals3	0	0.839	0.905	-0.654383	-1.57394	1.67791e-60	4.07345e-56
Tspan8	0	1	0.99	0.422426	1.34018	9.31596e-58	2.26164e-53
H2-D1	0	0.994	0.987	-0.524886	-1.43882	7.47034e-56	1.81358e-51
Apobec2	0	0.795	0.504	0.45745	1.37311	1.42407e-54	3.45722e-50
Gapdh	0	0.999	0.987	0.326444	1.25392	3.0667e-54	7.44502e-50
Antxr1	0	0.949	0.879	0.392209	1.3124	2.97296e-53	7.21745e-49
Fuom	0	0.972	0.889	0.406623	1.32558	8.26884e-48	2.00743e-43
Alpl	0	0.194	0.472	-0.277244	-1.21188	4.35002e-46	1.05605e-41
Hspb1	0	0.967	0.89	0.428704	1.34602	1.60877e-45	3.90561e-41
Rhoc	0	0.848	0.726	0.369064	1.29151	4.45731e-45	1.0821e-40
Cd9	0	1	0.994	0.278492	1.21293	1.4926e-44	3.62358e-40
Dlgap1	0	0.069	0.283	-0.272578	-1.20796	4.01886e-44	9.75659e-40
Ifitm1	0	0.97	0.969	-0.886898	-1.8492	4.43118e-44	1.07576e-39
Plac8	0	0.62	0.733	-1.28875	-2.44317	3.75855e-43	9.12464e-39
Sgms2	0	0.895	0.823	0.35281	1.27705	9.39983e-43	2.282e-38
P4hb	0	0.906	0.935	-0.367959	-1.29053	1.47582e-42	3.58286e-38
Eno1	0	0.96	0.903	0.321339	1.24949	2.06083e-42	5.00307e-38
Tgfbi	0	0.139	0.374	-0.272918	-1.20825	5.06449e-42	1.22951e-37
Ckb	0	0.767	0.615	0.42163	1.33944	5.52309e-42	1.34084e-37
Sprr2f	0	0.993	0.98	0.666647	1.58738	1.35907e-41	3.29942e-37
Upk1a	0	0.631	0.349	0.298147	1.22956	2.39792e-41	5.82144e-37
Cd74	0	0.607	0.722	-1.55412	-2.93655	1.35915e-40	3.29961e-36
RP23-151C6.3	0	0.649	0.416	0.332774	1.25943	4.76403e-40	1.15656e-35
Ptma	0	1	1	-0.252421	-1.1912	5.02215e-40	1.21923e-35
Galm	0	0.647	0.469	0.270911	1.20657	1.2979e-39	3.1509e-35
H2-Aa	0	0.203	0.383	-0.667249	-1.58804	1.17089e-38	2.84257e-34
Upk3bl	0	0.436	0.661	-0.575459	-1.49015	9.80444e-38	2.38022e-33
Cdkl1	0	0.964	0.882	0.316164	1.24502	2.32746e-37	5.65038e-33
Sgk1	0	0.77	0.642	0.360996	1.28431	2.92356e-37	7.09753e-33
H2-Ab1	0	0.25	0.432	-0.671837	-1.5931	7.6203e-37	1.84998e-32
H2-K1	0	0.993	0.99	-0.526225	-1.44016	1.29725e-36	3.14934e-32
Fxyd3	0	0.997	0.996	-0.3006	-1.23166	4.3603e-36	1.05855e-31
Cd63	0	0.871	0.911	-0.399627	-1.31917	2.33644e-35	5.67218e-31
Sv2b	0	0.541	0.733	-0.31257	-1.24192	6.2032e-35	1.50595e-30
Hacd4	0	0.882	0.812	0.272266	1.2077	3.98961e-34	9.68556e-30
Slc25a13	0	0.868	0.8	0.25937	1.19696	4.04397e-33	9.81754e-29
Anxa2	0	0.999	0.988	0.268367	1.20444	6.62189e-33	1.6076e-28
Sema3a	0	0.807	0.69	0.292952	1.22514	8.10979e-33	1.96881e-28
Cystm1	0	0.921	0.881	0.255287	1.19357	8.42216e-33	2.04465e-28
Bcam	0	0.445	0.649	-0.27016	-1.20594	1.14327e-32	2.77551e-28
Paox	0	0.824	0.702	0.269396	1.2053	2.59849e-32	6.30835e-28
RP23-219K12.1	0	0.677	0.547	0.276356	1.21113	4.1169e-32	9.99461e-28
Cfb	0	0.306	0.529	-0.305436	-1.23579	4.87226e-32	1.18284e-27
Gpx1	0	0.999	0.997	0.264986	1.20162	5.11503e-32	1.24178e-27
Kif5b	0	0.981	0.96	0.26402	1.20082	9.98467e-32	2.42398e-27
Anxa1	0	0.996	0.968	0.28051	1.21462	1.11412e-31	2.70475e-27
Ifitm3	0	0.997	0.995	-0.570605	-1.48515	1.58855e-31	3.85653e-27
Klf4	0	0.982	0.956	0.304524	1.23501	1.61815e-31	3.92839e-27
Hif1a	0	0.821	0.721	0.253888	1.19242	2.1267e-31	5.16299e-27
Cdc42ep5	0	0.981	0.934	0.256922	1.19493	3.71736e-31	9.02464e-27
H2-Eb1	0	0.187	0.338	-0.440613	-1.35718	3.7677e-31	9.14685e-27
Car2	0	0.949	0.949	-0.363924	-1.28692	1.52063e-30	3.69163e-26
Tpm3	0	0.94	0.902	0.264911	1.20156	1.54806e-29	3.75823e-25
Rmst	0	0.259	0.477	-0.272332	-1.20776	1.69418e-29	4.11296e-25
Tmem14c	0	0.857	0.861	-0.317162	-1.24588	3.30401e-29	8.02115e-25
Arid5b	0	0.873	0.918	-0.300244	-1.23135	6.85452e-29	1.66407e-24
Atp11a	0	0.927	0.855	0.288925	1.22173	7.97129e-29	1.93519e-24
Prkcdbp	0	0.728	0.569	0.257669	1.19555	8.42209e-29	2.04463e-24
S100a6	0	0.795	0.863	-0.594973	-1.51044	2.39145e-28	5.80573e-24
Cndp2	0	0.999	0.988	0.251787	1.19068	3.67482e-28	8.92135e-24
Trim2	0	0.997	0.985	0.256303	1.19441	4.71742e-28	1.14525e-23
Muc1	0	0.939	0.947	-0.340849	-1.2665	5.02801e-28	1.22065e-23
Med24	0	0.984	0.943	0.320413	1.24869	8.97605e-28	2.17912e-23
Sorbs2	0	0.798	0.87	-0.311781	-1.24124	2.68677e-27	6.52268e-23
Igfbp5	0	0.266	0.472	-0.278797	-1.21318	6.82629e-27	1.65722e-22
Stmn1	0	0.493	0.596	-0.609525	-1.52576	7.37387e-27	1.79016e-22
Ubc	0	1	0.989	-0.27952	-1.21379	1.09976e-26	2.66989e-22
Srgn	0	0.227	0.408	-0.357332	-1.28105	1.21306e-26	2.94496e-22
Id3	0	0.335	0.516	-0.401202	-1.32061	2.7125e-26	6.58515e-22
Basp1	0	0.157	0.323	-0.260239	-1.19768	4.42198e-26	1.07353e-21
Gstm5	0	0.876	0.821	0.348374	1.27312	9.36074e-26	2.27251e-21
Hnrnpa1	0	0.963	0.972	-0.2549	-1.19325	2.46275e-25	5.97882e-21
Pclaf	0	0.076	0.226	-0.457721	-1.37337	3.72344e-25	9.03939e-21
Psmd3	0	0.996	0.983	0.286901	1.22002	9.81935e-25	2.38384e-20
Oat	0	0.827	0.873	-0.350717	-1.27519	1.56423e-24	3.79748e-20
Serpina9	0	0.915	0.804	0.250875	1.18993	3.96193e-24	9.61837e-20
Aspa	0	0.495	0.666	-0.254057	-1.19256	6.80925e-24	1.65308e-19
Pik3c3	0	0.451	0.616	-0.283637	-1.21726	7.43357e-24	1.80465e-19
Gadd45a	0	0.613	0.733	-0.324897	-1.25257	1.04523e-23	2.5375e-19
Fut9	0	0.93	0.947	-0.310168	-1.23985	1.64998e-23	4.00565e-19
Nap1l1	0	0.87	0.886	-0.255233	-1.19353	8.22288e-23	1.99627e-18
C2cd4a	0	0.507	0.658	-0.278391	-1.21284	1.12543e-22	2.73221e-18
Runx1	0	0.507	0.649	-0.284792	-1.21823	2.34224e-21	5.68625e-17
Hspa1a	0	0.148	0.309	-0.335274	-1.26162	2.75834e-21	6.69641e-17
Tmem158	0	0.84	0.886	-0.477766	-1.39259	5.76253e-21	1.39897e-16
Yam1	0	0.964	0.886	0.301837	1.23271	7.33814e-21	1.78148e-16
Hmgb2	0	0.865	0.88	-0.450729	-1.36673	2.59007e-20	6.28791e-16
Gm47283	0	0.984	0.941	0.280109	1.21429	3.1402e-20	7.62347e-16
Ramp2	0	0.259	0.413	-0.391558	-1.31181	5.43771e-20	1.32011e-15
Rrbp1	0	0.945	0.951	-0.251824	-1.19071	6.74712e-20	1.638e-15
Top2a	0	0.102	0.229	-0.294291	-1.22628	7.43381e-20	1.80471e-15
Dek	0	0.779	0.84	-0.271449	-1.20702	3.07106e-19	7.45562e-15
Lbp	0	0.685	0.808	-0.302938	-1.23365	7.4291e-19	1.80356e-14
Id1	0	0.571	0.708	-0.379804	-1.30117	1.25611e-18	3.04946e-14
Calb1	0	0.027	0.125	-0.262868	-1.19986	2.32741e-18	5.65026e-14
Serpinb7	0	0.592	0.604	-0.567817	-1.48228	3.00798e-18	7.30248e-14
Fos	0	0.484	0.58	-1.25271	-2.38289	1.70197e-17	4.13187e-13
Cyr61	0	0.154	0.279	-0.750549	-1.68243	1.91853e-17	4.65762e-13
Wfdc10	0	0.348	0.285	0.325922	1.25347	8.93632e-17	2.16947e-12
Rad51b	0	0.641	0.747	-0.479812	-1.39456	7.76442e-16	1.88497e-11
Igfbp7	0	0.444	0.51	-0.333444	-1.26002	3.25181e-15	7.89441e-11
B2m	0	0.981	0.971	-0.45604	-1.37177	3.62528e-15	8.8011e-11
Ly6a	0	0.871	0.875	-0.422246	-1.34001	3.99863e-15	9.70746e-11
Msx1	0	0.338	0.443	-0.294209	-1.22621	4.24394e-15	1.0303e-10
Alcam	0	0.99	0.982	-0.290471	-1.22304	1.42012e-13	3.44763e-09
Fosb	0	0.082	0.174	-0.353569	-1.27772	1.98612e-13	4.82171e-09
Cfi	0	0.589	0.621	-0.271369	-1.20695	2.15554e-13	5.23301e-09
Olfm4	0	0.127	0.232	-0.733422	-1.66258	3.80284e-13	9.23215e-09
Lypd8	0	0.384	0.28	-0.392486	-1.31265	4.96202e-13	1.20463e-08
Egr1	0	0.111	0.196	-0.44415	-1.36051	1.32722e-12	3.22208e-08
Ctsl	0	0.652	0.694	-0.404657	-1.32377	1.05367e-11	2.55801e-07
Sprr2b	0	0.099	0.2	-0.342843	-1.26825	8.26396e-11	2.00624e-06
Ube2c	0	0.218	0.28	-0.313143	-1.24241	2.68413e-10	6.51626e-06
Hspa1b	0	0.722	0.753	-0.351378	-1.27578	7.55222e-09	0.000183345
Zfp36	0	0.414	0.463	-0.33748	-1.26355	4.1845e-08	0.00101587
Junb	0	0.865	0.852	-0.390831	-1.31115	5.34302e-08	0.00129712
Hes1	0	0.879	0.883	-0.364745	-1.28765	6.06637e-08	0.00147273
Clu	0	0.425	0.502	-0.323386	-1.25126	1.19497e-07	0.00290103
Atf3	0	0.133	0.186	-0.337907	-1.26392	1.24331e-07	0.0030184
Tubb5	0	0.973	0.957	-0.254426	-1.19286	1.93489e-07	0.00469732
Fcgbp	1	1	0.951	1.62406	3.0824	8.05397e-255	1.95526e-250
Gsto1	1	1	0.995	1.34128	2.53377	9.16185e-231	2.22422e-226
C3	1	1	0.987	1.44341	2.71963	3.03702e-227	7.37298e-223
Prap1	1	1	0.911	1.88412	3.69129	4.94785e-192	1.20119e-187
Upk3bl	1	0.927	0.589	1.24748	2.37427	2.39033e-190	5.803e-186
Lypd8	1	0.75	0.235	2.51618	5.72066	6.38466e-181	1.55e-176
Fam213a	1	1	0.966	1.16375	2.24038	2.69331e-171	6.53855e-167
Gbp4	1	0.823	0.26	1.16453	2.2416	1.17578e-168	2.85444e-164
Ptn	1	0.819	0.951	-1.46268	-2.75619	2.25507e-164	5.47463e-160
Lcn2	1	1	0.995	1.1029	2.14786	2.06066e-163	5.00267e-159
Pcp4l1	1	0.761	0.232	0.847839	1.7998	3.1945e-155	7.75529e-151
Muc1	1	0.998	0.939	0.737131	1.66686	3.06277e-152	7.43548e-148
Ltf	1	1	0.985	1.40917	2.65584	6.388e-149	1.55081e-144
Pepd	1	0.946	0.76	0.743105	1.67377	5.53358e-146	1.34339e-141
Cbr2	1	1	0.999	0.841289	1.79165	3.20175e-143	7.77288e-139
Alcam	1	0.994	0.982	0.799283	1.74024	3.87632e-132	9.41055e-128
Plac8	1	0.955	0.685	1.30062	2.46335	1.18955e-129	2.88786e-125
Apobec2	1	0.916	0.497	0.901901	1.86853	1.72288e-128	4.18264e-124
Mif	1	0.974	0.985	-0.858761	-1.81348	1.2697e-121	3.08245e-117
Rhpn2	1	0.914	0.627	0.629497	1.54703	2.27674e-118	5.52725e-114
Scd2	1	0.957	0.991	-0.717667	-1.64452	1.61072e-116	3.91034e-112
Egfl6	1	0.922	0.657	0.64499	1.56373	2.5731e-116	6.24672e-112
Cxcl17	1	0.996	0.972	0.671759	1.59301	1.19292e-114	2.89605e-110
Smpdl3a	1	0.976	0.892	0.608585	1.52476	1.34716e-113	3.27051e-109
AC164564.3	1	0.929	0.627	0.663418	1.58383	5.89945e-113	1.43221e-108
Krt84	1	0.703	0.222	0.934807	1.91163	8.17968e-113	1.98578e-108
Itgam	1	0.95	0.622	0.641474	1.55992	1.25409e-112	3.04455e-108
Tmem176a	1	1	0.991	0.707537	1.63301	3.07704e-112	7.47013e-108
Cndp1	1	0.935	0.698	0.653637	1.57313	4.08513e-112	9.91748e-108
Ly6a	1	0.991	0.859	0.956251	1.94026	1.17108e-111	2.84304e-107
Mgat4c	1	0.429	0.054	0.558953	1.4732	1.43024e-111	3.47219e-107
Wnt4	1	0.944	0.719	0.631512	1.54919	1.29413e-109	3.14175e-105
Enpp3	1	0.983	0.913	0.623643	1.54076	2.38353e-109	5.78649e-105
Mmp23	1	0.819	0.455	0.67205	1.59334	5.68682e-104	1.38059e-99
Pigr	1	0.985	0.895	0.744427	1.67531	1.33708e-102	3.24603e-98
Mmp7	1	0.776	0.401	0.555904	1.47009	3.15615e-98	7.66218e-94
Sftpd	1	0.989	0.928	0.620348	1.53725	1.42619e-95	3.46236e-91
Clca1	1	1	0.975	1.02288	2.03198	2.92968e-94	7.11237e-90
Ceacam1	1	0.938	0.696	0.610528	1.52682	1.59131e-93	3.86322e-89
Ly6e	1	1	0.987	0.659732	1.57979	2.79518e-93	6.78585e-89
Cyp21a1	1	0.75	0.297	0.459339	1.37491	4.01748e-91	9.75323e-87
Gng4	1	0.578	0.171	0.418181	1.33624	1.16948e-90	2.83915e-86
Slc23a1	1	0.922	0.669	0.588463	1.50364	2.36061e-90	5.73085e-86
Dcxr	1	0.996	0.957	0.551509	1.46562	4.83822e-90	1.17458e-85
Lgals3	1	0.733	0.916	-0.94697	-1.92782	1.01143e-89	2.45544e-85
Cfi	1	0.901	0.579	0.680846	1.60308	1.6431e-89	3.98895e-85
Lmo4	1	0.981	0.927	0.576889	1.49163	1.0472e-88	2.54229e-84
Cfh	1	0.996	0.955	0.670337	1.59144	8.74836e-88	2.12384e-83
Prom1	1	0.942	0.783	0.625995	1.54327	2.26318e-87	5.49432e-83
Ctsh	1	0.981	0.928	0.483253	1.39789	1.87336e-86	4.54796e-82
Cd24a	1	0.998	0.996	0.539801	1.45377	2.62276e-86	6.36727e-82
Muc4	1	0.916	0.651	0.539093	1.45306	2.15447e-85	5.23042e-81
Tmsb4x	1	1	1	0.588412	1.50359	2.35965e-85	5.72853e-81
B2m	1	0.994	0.97	0.70043	1.62499	4.52001e-84	1.09732e-79
Aqp5	1	0.957	0.846	0.610427	1.52671	2.40537e-81	5.83951e-77
Actn1	1	0.664	0.831	-0.646306	-1.56516	1.72361e-80	4.1844e-76
Oit1	1	0.989	0.946	0.511428	1.42546	4.61354e-80	1.12003e-75
Sypl	1	1	0.978	0.428366	1.34571	4.75521e-80	1.15442e-75
Cldn3	1	0.989	0.982	0.454934	1.37072	1.01701e-77	2.46899e-73
Rpl36a	1	1	0.998	-0.391197	-1.31148	1.23824e-77	3.00607e-73
RP23-151C6.3	1	0.817	0.401	0.46869	1.38385	1.40433e-76	3.4093e-72
Kap	1	0.608	0.24	0.990706	1.98716	1.48601e-76	3.60759e-72
Fam20c	1	0.97	0.883	0.491378	1.40579	1.20685e-75	2.92986e-71
Muc20	1	0.791	0.458	0.413975	1.33235	1.36885e-75	3.32315e-71
Rps8	1	1	1	-0.323823	-1.25164	1.59404e-75	3.86986e-71
RP23-89C10.1	1	0.972	0.897	0.9313	1.90699	1.19666e-74	2.90514e-70
Nrtn	1	0.924	0.768	0.516582	1.43056	4.18862e-74	1.01687e-69
Capn5	1	0.91	0.695	0.510105	1.42415	2.99292e-73	7.2659e-69
Elf3	1	0.998	0.99	0.455937	1.37167	6.18498e-73	1.50153e-68
Gpx1	1	1	0.997	0.505706	1.41982	1.07007e-72	2.59781e-68
Spink12	1	0.994	0.94	1.13319	2.19344	1.53723e-72	3.73193e-68
Tspan1	1	0.993	0.985	0.435125	1.35203	2.6321e-72	6.38995e-68
Galnt6	1	0.743	0.354	0.360152	1.28356	2.16712e-71	5.26111e-67
Cyb5b	1	0.836	0.919	-0.548496	-1.46256	7.71319e-71	1.87253e-66
Cdk4	1	0.894	0.949	-0.518511	-1.43248	3.93073e-70	9.54264e-66
Srgn	1	0.722	0.337	0.484432	1.39904	4.59788e-70	1.11623e-65
Capg	1	0.976	0.9	0.419263	1.33724	1.86439e-69	4.52619e-65
Rps16	1	1	1	-0.317956	-1.24656	4.99653e-69	1.21301e-64
Eps8	1	0.937	0.78	0.462842	1.37825	5.37065e-69	1.30383e-64
Iqgap2	1	0.899	0.651	0.441678	1.35818	9.54253e-68	2.31664e-63
Cd63	1	0.821	0.917	-0.671062	-1.59224	5.98606e-67	1.45324e-62
Rplp2	1	1	1	-0.313425	-1.24265	9.4493e-67	2.29401e-62
Ccnd2	1	0.14	0.501	-0.534338	-1.44828	2.24612e-66	5.45291e-62
Alad	1	0.963	0.974	-0.520327	-1.43428	8.15675e-66	1.98022e-61
Id2	1	0.638	0.8	-0.74326	-1.67395	8.31612e-66	2.01891e-61
Tmem176b	1	0.998	0.994	0.470429	1.38552	1.04583e-64	2.53896e-60
Rpl22l1	1	0.996	0.999	-0.430982	-1.34815	1.52579e-64	3.70417e-60
Rps4x	1	1	1	-0.423436	-1.34112	1.06973e-62	2.59698e-58
Ranbp1	1	0.925	0.962	-0.602679	-1.51853	2.07052e-62	5.0266e-58
RP23-369M17.1	1	0.91	0.575	0.301568	1.23248	2.23223e-62	5.41918e-58
Cyba	1	1	0.992	0.366046	1.28882	4.20109e-62	1.0199e-57
Rpl23	1	1	1	-0.289207	-1.22197	5.07861e-62	1.23294e-57
Padi1	1	0.993	0.972	0.582879	1.49784	5.3133e-62	1.28991e-57
Rpl23a	1	1	0.999	-0.351487	-1.27588	1.80617e-61	4.38485e-57
Ank	1	0.94	0.78	0.440021	1.35662	2.22279e-61	5.39626e-57
Rps20	1	1	0.999	-0.335373	-1.2617	3.91335e-61	9.50044e-57
Bace2	1	0.953	0.855	0.492701	1.40708	8.63845e-61	2.09716e-56
hexb	1	0.776	0.514	0.346218	1.27122	1.11748e-60	2.7129e-56
Ifitm2	1	0.985	0.991	-0.598363	-1.514	2.09988e-60	5.09787e-56
Fut9	1	0.983	0.94	0.534796	1.44874	2.68157e-60	6.51005e-56
Rps21	1	1	1	-0.357962	-1.28161	9.55814e-60	2.32043e-55
Postn	1	0.603	0.276	0.678664	1.60066	1.19056e-59	2.89031e-55
Ctss	1	0.89	0.667	0.382344	1.30346	1.66222e-59	4.03538e-55
RP23-153M14.8	1	0.812	0.55	0.34274	1.26816	8.99615e-59	2.18399e-54
Tgm2	1	0.976	0.875	0.490353	1.40479	7.42754e-58	1.80318e-53
Msx1	1	0.157	0.463	-0.555505	-1.46968	8.40416e-58	2.04028e-53
AC167121.2	1	0.479	0.71	-1.32458	-2.50459	3.56045e-57	8.6437e-53
Gas2l3	1	0.261	0.559	-0.41418	-1.33254	1.27185e-56	3.08768e-52
Gda	1	0.813	0.505	0.435748	1.35261	1.41124e-56	3.42606e-52
Serpinb7	1	0.396	0.63	-1.21825	-2.32665	2.03016e-56	4.92862e-52
Muc13	1	0.431	0.126	0.339008	1.26489	2.24082e-56	5.44004e-52
Atp1b3	1	0.961	0.876	0.417318	1.33544	3.14661e-56	7.63903e-52
Naip1	1	0.832	0.52	0.401586	1.32096	3.45605e-56	8.39026e-52
Rpl12	1	1	0.999	-0.434598	-1.35153	4.22359e-56	1.02536e-51
Plat	1	0.493	0.733	-0.647829	-1.56681	5.58496e-56	1.35586e-51
Tacstd2	1	0.996	0.976	0.392784	1.31292	5.93922e-56	1.44187e-51
Ctsa	1	0.931	0.801	0.384531	1.30544	6.4723e-56	1.57128e-51
Irf7	1	0.741	0.4	0.389192	1.30966	8.47876e-56	2.05839e-51
Alpl	1	0.705	0.395	0.457247	1.37292	1.52685e-55	3.70673e-51
Rps10	1	1	1	-0.278281	-1.21275	3.4465e-55	8.36707e-51
Trpv6	1	0.849	0.59	0.394982	1.31493	1.04389e-54	2.53424e-50
Tkt	1	0.938	0.964	-0.509306	-1.42337	1.21075e-54	2.93933e-50
Nenf	1	0.771	0.856	-0.40896	-1.32773	2.07674e-54	5.0417e-50
Cd55	1	0.944	0.824	0.414998	1.3333	2.25015e-54	5.46269e-50
Hsd11b1	1	0.461	0.154	0.25734	1.19527	4.6638e-54	1.13223e-49
Cyb5r3	1	0.929	0.961	-0.66329	-1.58369	2.5135e-53	6.10201e-49
Rps14	1	1	1	-0.301982	-1.23284	3.22615e-53	7.83212e-49
Lypd2	1	0.593	0.793	-0.86318	-1.81904	1.19266e-52	2.89541e-48
Rpl7	1	1	1	-0.33295	-1.25959	3.49817e-52	8.49251e-48
Rps9	1	1	1	-0.286349	-1.21955	9.37059e-52	2.2749e-47
Rps27	1	1	1	-0.293022	-1.2252	7.16071e-51	1.73841e-46
Wfdc15b	1	0.263	0.568	-0.424404	-1.34202	8.17028e-51	1.9835e-46
Rps17	1	1	0.998	-0.310497	-1.24013	1.00532e-50	2.44061e-46
Prdx5	1	0.996	0.973	0.345377	1.27048	1.52838e-50	3.71046e-46
Nme1	1	0.92	0.947	-0.448984	-1.36508	2.38478e-50	5.78953e-46
Tubb5	1	0.959	0.959	-0.637013	-1.55511	2.40609e-50	5.84128e-46
Rps24	1	1	1	-0.296823	-1.22844	3.43413e-50	8.33703e-46
Rps5	1	1	1	-0.297848	-1.22931	3.69458e-50	8.96932e-46
Dlgap1	1	0.034	0.281	-0.294907	-1.22681	5.32853e-50	1.29361e-45
Rps12	1	1	1	-0.328278	-1.25551	7.4721e-50	1.814e-45
Ppia	1	1	1	-0.398377	-1.31802	1.20038e-49	2.91416e-45
Cfb	1	0.778	0.46	0.330146	1.25714	1.27909e-49	3.10526e-45
Hspe1	1	0.989	0.988	-0.388726	-1.30924	2.05334e-49	4.9849e-45
Rpl35	1	1	0.999	-0.28543	-1.21877	2.92678e-49	7.10533e-45
Golm1	1	0.825	0.529	0.340589	1.26627	4.71642e-49	1.14501e-44
Mal	1	0.892	0.714	0.394491	1.31448	5.49626e-49	1.33433e-44
Acadm	1	0.91	0.775	0.350632	1.27512	1.11826e-48	2.7148e-44
Rpl39	1	1	1	-0.335429	-1.26175	1.58462e-48	3.84699e-44
Rpl37a	1	1	1	-0.257229	-1.19518	1.8059e-48	4.38418e-44
Atp2b1	1	0.987	0.942	0.401527	1.32091	3.21153e-48	7.79664e-44
Fchsd2	1	0.886	0.662	0.384732	1.30562	9.07197e-48	2.2024e-43
Ahcyl2	1	0.97	0.907	0.407628	1.3265	1.1099e-47	2.69451e-43
Alox12e	1	0.916	0.728	0.417297	1.33542	1.18323e-47	2.87254e-43
Rnf128	1	1	0.999	0.406709	1.32566	1.5469e-47	3.7554e-43
Prr13	1	0.981	0.945	0.351797	1.27615	3.0195e-47	7.33044e-43
Tuba1b	1	0.84	0.884	-0.546401	-1.46044	4.60558e-47	1.1181e-42
Aktip	1	0.907	0.767	0.386646	1.30735	1.3574e-46	3.29537e-42
Map1lc3a	1	0.959	0.884	0.386715	1.30741	1.38376e-46	3.35935e-42
Slc39a4	1	0.978	0.928	0.404281	1.32343	1.57688e-46	3.8282e-42
Reep3	1	0.985	0.98	0.357388	1.2811	1.60555e-46	3.8978e-42
Fam46a	1	0.841	0.65	0.438453	1.35515	1.72929e-46	4.1982e-42
H2-K1	1	1	0.989	0.422387	1.34014	1.99068e-46	4.83278e-42
Ran	1	0.968	0.978	-0.497221	-1.41149	4.16502e-46	1.01114e-41
Car5b	1	0.782	0.505	0.337265	1.26336	5.1884e-46	1.25959e-41
Rps25	1	1	0.997	-0.29777	-1.22924	5.86818e-46	1.42462e-41
Dst	1	0.549	0.683	-0.375579	-1.29736	6.47681e-46	1.57237e-41
Slc28a3	1	0.922	0.759	0.418325	1.33637	8.99569e-46	2.18388e-41
Farp1	1	0.882	0.679	0.342625	1.26806	9.36601e-46	2.27379e-41
Qsox1	1	0.905	0.66	0.322739	1.2507	1.74293e-45	4.2313e-41
Trp53inp2	1	0.58	0.271	0.260136	1.19759	2.13545e-45	5.18424e-41
Gjb2	1	0.976	0.917	0.412744	1.33122	2.80044e-45	6.79864e-41
Cndp2	1	0.996	0.989	0.398638	1.31826	2.89295e-45	7.02321e-41
Prmt1	1	0.881	0.896	-0.344817	-1.26999	3.47518e-44	8.43668e-40
Slc6a6	1	0.554	0.716	-0.422928	-1.34065	4.39492e-44	1.06695e-39
Lrrc26	1	0.972	0.854	0.370992	1.29324	1.56346e-43	3.79561e-39
Add3	1	0.94	0.813	0.349425	1.27405	2.58561e-43	6.27709e-39
Ddrgk1	1	0.961	0.908	0.321923	1.25	3.56251e-43	8.6487e-39
Fuca1	1	0.979	0.924	0.323643	1.25149	3.8667e-43	9.3872e-39
Arl4c	1	0.692	0.823	-0.444383	-1.36073	5.23669e-43	1.27131e-38
Spint2	1	0.998	0.993	0.267346	1.20359	1.32187e-42	3.20911e-38
Neu1	1	0.925	0.768	0.322455	1.25046	1.40773e-42	3.41754e-38
Rps26	1	1	1	-0.298158	-1.22957	1.5314e-42	3.71778e-38
Ctsl	1	0.851	0.666	0.564282	1.47865	4.53352e-42	1.1006e-37
Pcdh17	1	0.33	0.087	0.277212	1.21185	4.76277e-42	1.15626e-37
Snrpd2	1	0.987	0.978	-0.311781	-1.24124	5.40132e-42	1.31128e-37
Sat1	1	0.993	0.981	0.32544	1.25305	5.8789e-42	1.42722e-37
Psmb8	1	0.968	0.901	0.312644	1.24198	6.4657e-42	1.56968e-37
Sdc4	1	0.978	0.985	-0.418781	-1.3368	6.62452e-42	1.60824e-37
Rpl15	1	1	0.999	-0.280423	-1.21455	1.45899e-41	3.54199e-37
Dut	1	0.532	0.669	-0.478972	-1.39375	1.78622e-41	4.33641e-37
Ralbp1	1	0.991	0.98	0.331407	1.25824	3.38537e-41	8.21867e-37
Rpsa	1	1	1	-0.28044	-1.21456	4.38672e-41	1.06496e-36
Sox9	1	0.776	0.511	0.347599	1.27244	5.14268e-41	1.24849e-36
Rps7	1	1	1	-0.286443	-1.21963	4.00528e-40	9.72361e-36
Taldo1	1	0.994	0.974	0.271562	1.20711	7.70472e-40	1.87048e-35
Rps15a	1	1	1	-0.282788	-1.21654	1.54105e-39	3.74122e-35
Snrpd1	1	0.94	0.955	-0.376137	-1.29786	2.26522e-39	5.49926e-35
Rps28	1	1	0.999	-0.270569	-1.20628	6.02622e-39	1.46299e-34
Tpm3-rs7	1	0.976	0.883	0.284213	1.21775	7.676e-39	1.8635e-34
Rps2	1	0.998	0.998	-0.29416	-1.22617	9.17519e-39	2.22746e-34
Acer3	1	0.933	0.825	0.347812	1.27263	1.14936e-38	2.7903e-34
Psmd3	1	1	0.983	0.344169	1.26942	1.29432e-38	3.14222e-34
Rps13	1	1	0.999	-0.262013	-1.19915	1.77643e-38	4.31265e-34
Syt8	1	0.825	0.57	0.337571	1.26363	4.07732e-38	9.89851e-34
Mt2	1	0.701	0.822	-0.509071	-1.42313	4.25558e-38	1.03313e-33
Dtymk	1	0.733	0.795	-0.324049	-1.25184	5.15009e-38	1.25029e-33
Rps6	1	1	0.998	-0.333721	-1.26026	8.3041e-38	2.01599e-33
Srsf3	1	0.972	0.975	-0.381996	-1.30314	1.03549e-37	2.51385e-33
Rnaset2a	1	0.901	0.766	0.302298	1.23311	1.09527e-37	2.659e-33
Snrpf	1	0.937	0.955	-0.353106	-1.27731	1.93561e-37	4.69908e-33
Rps23	1	1	1	-0.25304	-1.19172	2.10081e-37	5.10013e-33
Snrpg	1	0.946	0.955	-0.333996	-1.2605	2.48622e-37	6.03579e-33
Eps8l1	1	0.746	0.505	0.272423	1.20783	5.55861e-37	1.34946e-32
Eif3k	1	0.985	0.977	-0.297333	-1.22887	1.09961e-36	2.66953e-32
Slc16a11	1	0.741	0.479	0.301158	1.23213	1.97162e-36	4.78649e-32
Tpt1	1	1	1	-0.269956	-1.20577	2.66515e-36	6.47019e-32
Osbpl3	1	0.769	0.524	0.299422	1.23065	4.69343e-36	1.13942e-31
Laptm5	1	0.966	0.878	0.357867	1.28153	5.32714e-36	1.29327e-31
Aprt	1	0.909	0.928	-0.345047	-1.27019	5.7867e-36	1.40484e-31
Serinc3	1	0.991	0.95	0.324885	1.25256	7.38043e-36	1.79175e-31
Slc27a2	1	0.927	0.788	0.348125	1.27291	1.17178e-35	2.84473e-31
Ncam1	1	0.14	0.373	-0.268303	-1.20439	1.51384e-35	3.67515e-31
Rpl18	1	1	0.998	-0.253216	-1.19186	1.84723e-35	4.48451e-31
Siva1	1	0.522	0.639	-0.353813	-1.27793	1.96628e-35	4.77354e-31
Cd74	1	0.884	0.682	0.446553	1.36278	3.07877e-35	7.47432e-31
RP23-387F9.3	1	0.817	0.855	-0.33887	-1.26477	4.58618e-35	1.11339e-30
Pglyrp1	1	0.991	0.961	0.340781	1.26644	4.77589e-35	1.15944e-30
Arfgef1	1	0.976	0.926	0.331928	1.25869	5.60273e-35	1.36018e-30
Krt7	1	0.993	0.975	0.314399	1.24349	1.58667e-34	3.85195e-30
Pim1	1	0.746	0.505	0.278589	1.21301	2.77369e-34	6.73369e-30
Cd2ap	1	0.991	0.965	0.304531	1.23502	3.56321e-34	8.65041e-30
Il33	1	0.535	0.706	-0.652151	-1.57151	5.1808e-34	1.25774e-29
Ostf1	1	0.938	0.851	0.252481	1.19125	7.16015e-34	1.73827e-29
Sdcbp	1	0.983	0.952	0.277755	1.21231	8.93577e-34	2.16934e-29
Dhrs9	1	0.912	0.736	0.301156	1.23213	2.07502e-33	5.03751e-29
Stmn1	1	0.437	0.6	-0.758373	-1.69158	2.15453e-33	5.23056e-29
Alox15	1	0.989	0.929	0.378854	1.30031	2.79373e-33	6.78235e-29
Rpl5	1	0.996	0.998	-0.30464	-1.23511	2.80484e-33	6.80931e-29
H2afz	1	0.983	0.984	-0.610886	-1.5272	3.27893e-33	7.96026e-29
Rpl10a	1	1	1	-0.251416	-1.19038	5.3163e-33	1.29064e-28
Rps19	1	1	1	-0.319471	-1.24787	6.61884e-33	1.60685e-28
Hnrnpa3	1	0.976	0.983	-0.351559	-1.27594	7.89581e-33	1.91687e-28
Atp5g1	1	0.991	0.995	-0.305875	-1.23617	9.14857e-33	2.221e-28
Flna	1	0.338	0.531	-0.291032	-1.22351	1.30701e-32	3.17302e-28
Acp5	1	0.903	0.765	0.260285	1.19772	1.56921e-32	3.80957e-28
Slc39a8	1	0.716	0.502	0.271301	1.2069	2.96718e-32	7.20343e-28
Npm1	1	0.998	0.996	-0.335905	-1.26217	3.21737e-32	7.81082e-28
Atp6v0a2	1	0.761	0.526	0.255091	1.19341	3.43057e-32	8.3284e-28
Cdk14	1	0.806	0.592	0.274742	1.20978	4.64719e-32	1.1282e-27
Glul	1	0.912	0.818	0.338702	1.26462	5.04859e-32	1.22565e-27
Sri	1	0.965	0.928	0.257762	1.19562	6.09266e-32	1.47911e-27
Alyref	1	0.912	0.932	-0.333962	-1.26047	6.5125e-32	1.58104e-27
Ppp2r2b	1	0.903	0.922	-0.338418	-1.26437	9.29267e-32	2.25598e-27
Rpl13	1	1	1	-0.260049	-1.19752	1.30141e-31	3.15943e-27
H2-D1	1	0.996	0.987	0.284372	1.21788	1.84136e-31	4.47026e-27
Gstm7	1	0.338	0.522	-0.442214	-1.35869	2.08175e-31	5.05387e-27
Eif4a2	1	0.996	0.979	0.27529	1.21024	5.26614e-31	1.27846e-26
RP23-410L16.4	1	0.894	0.759	0.314434	1.24352	7.67188e-31	1.8625e-26
Aoc1	1	0.291	0.12	0.504451	1.41858	1.22851e-30	2.98245e-26
Tipin	1	0.28	0.458	-0.256458	-1.19454	1.40989e-30	3.42278e-26
Serpina9	1	0.938	0.804	0.292767	1.22499	1.47495e-30	3.58073e-26
Tmprss4	1	0.931	0.809	0.293728	1.2258	1.61569e-30	3.92242e-26
Mettl1	1	0.679	0.743	-0.261091	-1.19838	2.28454e-30	5.54618e-26
Tpm3	1	0.901	0.909	-0.336479	-1.26267	2.66881e-30	6.47906e-26
Higd1a	1	0.769	0.805	-0.308081	-1.23806	3.10623e-30	7.541e-26
Tnfsf10	1	0.817	0.617	0.286686	1.21983	3.3247e-30	8.07137e-26
Dazap2	1	0.978	0.955	0.260204	1.19765	4.47301e-30	1.08591e-25
Cks1b	1	0.336	0.543	-0.31855	-1.24708	4.82771e-30	1.17202e-25
Lsm3	1	0.72	0.773	-0.260466	-1.19787	5.06861e-30	1.23051e-25
Prdx1	1	0.998	0.999	-0.290579	-1.22313	5.70072e-30	1.38396e-25
Rab32	1	0.828	0.633	0.258687	1.19639	7.35132e-30	1.78468e-25
mt-Co1	1	1	1	0.421937	1.33973	9.34231e-30	2.26803e-25
Rpl34	1	1	1	-0.28232	-1.21615	1.05232e-29	2.55472e-25
Myb	1	0.916	0.784	0.310946	1.24052	1.11481e-29	2.70642e-25
Galnt7	1	0.862	0.727	0.280707	1.21479	1.61525e-29	3.92135e-25
Tmc4	1	0.993	0.942	0.259589	1.19714	1.73226e-29	4.20541e-25
Mfsd4	1	0.8	0.587	0.315604	1.24453	1.90946e-29	4.6356e-25
Snrpd3	1	0.931	0.93	-0.280278	-1.21443	2.19027e-29	5.31732e-25
Cd59a	1	0.666	0.775	-0.291521	-1.22393	2.51184e-29	6.09799e-25
Arap2	1	0.869	0.699	0.255762	1.19397	2.55105e-29	6.19319e-25
Slc44a4	1	0.924	0.792	0.265807	1.20231	3.21583e-29	7.80707e-25
Hspb1	1	0.86	0.907	-0.514086	-1.42809	5.38473e-29	1.30725e-24
C1qbp	1	0.877	0.92	-0.31574	-1.24465	8.94521e-29	2.17163e-24
Fam162a	1	0.731	0.795	-0.273295	-1.20857	8.9808e-29	2.18027e-24
Clec2d	1	0.903	0.739	0.287644	1.22065	1.12374e-28	2.7281e-24
Avpi1	1	0.933	0.811	0.253253	1.19189	1.21046e-28	2.93863e-24
Pdzk1ip1	1	0.935	0.83	0.309232	1.23905	1.48017e-28	3.59341e-24
RP23-214L4.1	1	0.987	0.993	-0.363881	-1.28688	1.82757e-28	4.43678e-24
Sprr2f	1	0.996	0.98	0.51084	1.42488	2.48611e-28	6.03553e-24
Maged1	1	0.782	0.838	-0.330118	-1.25712	3.1154e-28	7.56327e-24
Hnrnpa1	1	0.963	0.972	-0.375816	-1.29757	4.39123e-28	1.06606e-23
Slc12a2	1	0.853	0.673	0.285947	1.21921	5.0523e-28	1.22655e-23
Ctsd	1	0.979	0.918	0.294771	1.22669	7.60887e-28	1.84721e-23
Upk1a	1	0.61	0.361	0.412711	1.33119	1.30866e-27	3.17704e-23
Tst	1	0.909	0.914	-0.404452	-1.32359	1.31091e-27	3.1825e-23
Acaa2	1	0.528	0.653	-0.522961	-1.4369	1.64831e-27	4.0016e-23
Pgr	1	0.67	0.758	-0.322514	-1.25051	1.75127e-27	4.25155e-23
Ckmt1	1	0.942	0.845	0.308991	1.23884	1.95531e-27	4.7469e-23
Stc2	1	0.75	0.558	0.313772	1.24295	2.36187e-27	5.7339e-23
Ccser2	1	0.944	0.866	0.272059	1.20753	2.97392e-27	7.21977e-23
Eef1b2	1	1	0.998	-0.252602	-1.19135	3.22861e-27	7.83809e-23
Nap1l1	1	0.851	0.888	-0.345966	-1.271	3.6406e-27	8.83829e-23
Cdh1	1	0.966	0.927	0.295461	1.22728	5.86427e-27	1.42367e-22
Rps27a	1	1	1	-0.261809	-1.19898	6.03127e-27	1.46421e-22
Ifitm1	1	0.966	0.97	-0.783619	-1.72144	6.6579e-27	1.61634e-22
Rgl3	1	0.83	0.619	0.252803	1.19152	8.12534e-27	1.97259e-22
Ywhaq	1	0.976	0.974	-0.291276	-1.22372	8.92448e-27	2.1666e-22
Tmem158	1	0.927	0.873	0.49622	1.41051	1.66865e-26	4.05097e-22
Lbp	1	0.733	0.797	-0.450349	-1.36637	2.05787e-26	4.99588e-22
Fkbp3	1	0.832	0.867	-0.277481	-1.21208	2.1239e-26	5.15618e-22
Marcksl1	1	0.795	0.861	-0.326404	-1.25388	3.6423e-26	8.84242e-22
Pdxk	1	0.875	0.738	0.338792	1.2647	4.04893e-26	9.82959e-22
Pa2g4	1	0.937	0.918	-0.265158	-1.20177	4.77019e-26	1.15806e-21
Nfix	1	0.97	0.974	-0.313943	-1.2431	4.93501e-26	1.19807e-21
Mcm7	1	0.498	0.616	-0.259321	-1.19692	6.65733e-26	1.6162e-21
Cldn23	1	0.901	0.799	0.28504	1.21844	8.38017e-26	2.03445e-21
Sema3a	1	0.694	0.709	-0.26036	-1.19778	1.04871e-25	2.54596e-21
Hipk1	1	0.955	0.873	0.284003	1.21757	1.27693e-25	3.1e-21
Gstm1	1	0.804	0.841	-0.392534	-1.3127	2.11907e-25	5.14445e-21
Emp2	1	0.366	0.577	-0.265317	-1.2019	2.25508e-25	5.47467e-21
Impdh2	1	0.916	0.941	-0.313266	-1.24252	2.4097e-25	5.85004e-21
Mcm6	1	0.451	0.55	-0.293042	-1.22522	2.61378e-25	6.34548e-21
Rps15	1	0.998	0.998	-0.253811	-1.19235	3.62511e-25	8.80069e-21
Dctpp1	1	0.733	0.775	-0.26665	-1.20301	6.18999e-25	1.50274e-20
Bcam	1	0.489	0.637	-0.278064	-1.21257	9.19335e-25	2.23187e-20
Dhcr24	1	0.871	0.698	0.291009	1.2235	1.11093e-24	2.69701e-20
Cd68	1	0.819	0.63	0.255296	1.19358	1.46361e-24	3.55321e-20
Trp53	1	0.858	0.875	-0.255689	-1.19391	1.64897e-24	4.0032e-20
Fkbp4	1	0.948	0.953	-0.291555	-1.22396	2.36201e-24	5.73424e-20
Apex1	1	0.778	0.813	-0.257502	-1.19541	2.49603e-24	6.05962e-20
Soat1	1	0.528	0.669	-0.320252	-1.24855	2.54632e-24	6.18171e-20
Oasl2	1	0.705	0.505	0.257857	1.1957	3.46977e-24	8.42355e-20
Atp6v1a	1	0.963	0.909	0.271965	1.20745	4.04774e-24	9.82671e-20
Phb2	1	0.914	0.922	-0.274625	-1.20968	4.16919e-24	1.01215e-19
Slc40a1	1	0.989	0.966	0.296809	1.22842	5.29176e-24	1.28468e-19
Pla2g2e	1	0.871	0.701	0.290174	1.22279	5.45107e-24	1.32336e-19
Bcl9	1	0.94	0.816	0.260849	1.19818	6.34127e-24	1.53947e-19
Tenm1	1	0.606	0.382	0.251598	1.19052	8.65828e-24	2.10197e-19
Ssrp1	1	0.828	0.85	-0.254207	-1.19268	2.50455e-23	6.08029e-19
Hmgn1	1	0.989	0.987	-0.302358	-1.23316	3.37072e-23	8.1831e-19
Prdx4	1	0.716	0.75	-0.26738	-1.20362	3.46216e-23	8.40508e-19
Tmod3	1	0.981	0.951	0.264466	1.20119	8.72952e-23	2.11927e-18
Hmgn2	1	0.782	0.815	-0.345245	-1.27037	1.75787e-22	4.26757e-18
Prdx6	1	0.972	0.973	-0.453808	-1.36965	3.44252e-22	8.35741e-18
Prkcdbp	1	0.463	0.609	-0.27514	-1.21011	4.50269e-22	1.09312e-17
Gpcpd1	1	0.825	0.649	0.250871	1.18993	4.71068e-22	1.14361e-17
Snrpe	1	0.985	0.979	-0.26101	-1.19832	5.66099e-22	1.37432e-17
Txnip	1	0.978	0.935	0.269497	1.20539	8.01787e-22	1.9465e-17
Hint1	1	0.981	0.99	-0.280895	-1.21495	9.40743e-22	2.28384e-17
Thrsp	1	0.427	0.52	-0.333062	-1.25968	9.58164e-22	2.32614e-17
Set	1	0.985	0.99	-0.321769	-1.24986	1.12726e-21	2.73666e-17
Hsp90aa1	1	0.974	0.978	-0.373805	-1.29577	3.89989e-21	9.46777e-17
Ptma	1	1	1	-0.26275	-1.19976	4.13193e-21	1.00311e-16
Sorbs2	1	0.938	0.849	0.266194	1.20263	4.74387e-21	1.15167e-16
Plet1	1	0.998	0.987	0.312262	1.24165	5.07693e-21	1.23253e-16
Fkbp1a	1	0.909	0.924	-0.262496	-1.19955	5.38836e-21	1.30813e-16
Rpl14	1	1	1	-0.256604	-1.19466	8.81727e-21	2.14057e-16
Rbp1	1	0.733	0.813	-0.467228	-1.38245	2.68786e-20	6.52532e-16
Mgst1	1	0.978	0.983	-0.361906	-1.28512	2.98708e-20	7.25173e-16
Kctd14	1	0.504	0.61	-0.25806	-1.19587	4.29324e-20	1.04227e-15
Sumo2	1	0.978	0.986	-0.287945	-1.2209	4.60197e-20	1.11722e-15
Gng12	1	0.998	0.99	0.370023	1.29237	4.89034e-20	1.18723e-15
Nasp	1	0.588	0.67	-0.265656	-1.20218	7.72175e-20	1.87461e-15
Hnrnpd	1	0.853	0.874	-0.261541	-1.19876	7.95593e-20	1.93146e-15
Rbm3	1	0.994	0.987	-0.297593	-1.22909	8.05231e-20	1.95486e-15
Cbx3	1	0.892	0.891	-0.251228	-1.19022	9.54881e-20	2.31816e-15
Rbbp7	1	0.961	0.97	-0.321954	-1.25002	1.49026e-19	3.61791e-15
Porcn	1	0.925	0.839	0.32757	1.2549	1.8596e-19	4.51455e-15
Tsc22d1	1	0.78	0.81	-0.273043	-1.20835	1.92068e-19	4.66283e-15
Pik3c3	1	0.735	0.574	0.300728	1.23177	2.61979e-19	6.36006e-15
Hmga2	1	0.677	0.747	-0.256576	-1.19464	3.95702e-19	9.60646e-15
Fdps	1	0.427	0.529	-0.260403	-1.19781	4.14164e-19	1.00547e-14
Lig1	1	0.379	0.502	-0.255532	-1.19378	4.77639e-19	1.15956e-14
Ncl	1	0.978	0.979	-0.330698	-1.25762	5.4272e-19	1.31756e-14
Neat1	1	0.925	0.842	0.25918	1.1968	2.44417e-18	5.93371e-14
Top2a	1	0.09	0.227	-0.295745	-1.22752	7.22826e-18	1.7548e-13
Eif5a	1	0.996	0.987	-0.251528	-1.19047	8.14383e-18	1.97708e-13
Atrx	1	0.95	0.943	-0.274347	-1.20945	1.01122e-17	2.45494e-13
Id3	1	0.369	0.505	-0.449717	-1.36577	1.0747e-17	2.60906e-13
RP23-81C12.3	1	1	0.998	0.461864	1.37732	6.02752e-17	1.4633e-12
Antxr1	1	0.961	0.88	0.259525	1.19708	1.06631e-16	2.58869e-12
S100a6	1	0.847	0.854	-0.450267	-1.36629	2.15319e-16	5.2273e-12
Cox7a2l	1	0.989	0.987	-0.262438	-1.1995	6.41889e-16	1.55831e-11
Cks2	1	0.649	0.676	-0.267214	-1.20348	7.2694e-16	1.76479e-11
Gsta4	1	0.698	0.784	-0.374209	-1.29613	7.47116e-16	1.81377e-11
Ubc	1	0.994	0.99	-0.297991	-1.22943	7.94319e-16	1.92837e-11
Pclaf	1	0.106	0.217	-0.448677	-1.36479	8.13223e-16	1.97426e-11
Ldhb	1	0.537	0.628	-0.275282	-1.21023	1.00106e-15	2.43027e-11
Rhoc	1	0.69	0.75	-0.263533	-1.20041	1.78252e-15	4.32743e-11
Ptms	1	0.931	0.957	-0.306733	-1.2369	3.38331e-15	8.21365e-11
Malat1	1	1	1	0.474842	1.38977	6.03375e-15	1.46481e-10
Id1	1	0.61	0.698	-0.466698	-1.38194	2.08474e-14	5.06113e-10
Slc25a5	1	0.987	0.988	-0.270002	-1.20581	1.42179e-13	3.45169e-09
Hmgb2	1	0.892	0.876	-0.436998	-1.35378	1.52191e-13	3.69474e-09
Mt1	1	0.944	0.954	-0.310335	-1.24	3.24678e-13	7.8822e-09
Chchd10	1	0.968	0.963	-0.252972	-1.19166	4.93131e-13	1.19717e-08
Runx1	1	0.58	0.635	-0.256351	-1.19445	1.64517e-12	3.99397e-08
Uox	1	0.599	0.683	-0.316662	-1.24545	3.84073e-12	9.32414e-08
Sprr1a	1	0.282	0.363	-0.432341	-1.34942	1.06665e-11	2.58951e-07
Rdh10	1	0.799	0.812	-0.318287	-1.24685	3.18489e-11	7.73196e-07
Fxyd4	1	0.981	0.952	0.260674	1.19804	3.37478e-11	8.19295e-07
Gsn	1	0.644	0.697	-0.276572	-1.21131	1.00332e-10	2.43576e-06
Car12	1	0.791	0.706	0.256777	1.19481	1.55785e-10	3.782e-06
Ccl6	1	0.209	0.122	-0.255791	-1.19399	8.06428e-08	0.00195777
Ube2c	1	0.22	0.278	-0.303171	-1.23385	1.2156e-07	0.0029511
Cd74	2	0.942	0.674	1.56155	2.95171	1.08481e-137	2.63359e-133
Cfi	2	0.882	0.582	0.73259	1.66162	2.652e-104	6.43827e-100
Serpinf1	2	0.591	0.23	0.632797	1.55057	8.01402e-103	1.94556e-98
Ifitm1	2	0.996	0.966	1.07422	2.10558	9.9368e-98	2.41236e-93
H2-Ab1	2	0.699	0.367	0.971201	1.96047	5.28575e-89	1.28322e-84
H2-Eb1	2	0.617	0.277	0.724435	1.65225	1.42645e-81	3.46299e-77
Ltf	2	0.996	0.985	0.8483	1.80038	1.29256e-75	3.13794e-71
Oat	2	0.936	0.857	0.561953	1.47627	1.13619e-74	2.75832e-70
H2-Aa	2	0.639	0.32	0.823256	1.7694	4.56369e-69	1.10793e-64
Clca1	2	0.91	0.987	-1.18825	-2.27876	6.03013e-67	1.46393e-62
Ifitm3	2	1	0.994	0.684863	1.60755	1.55841e-65	3.78336e-61
Alox15	2	0.991	0.929	0.553482	1.46762	1.02386e-64	2.48563e-60
Clip4	2	0.43	0.179	0.338803	1.26471	5.50784e-63	1.33714e-58
Cox7a2l	2	0.998	0.986	0.39388	1.31392	1.30475e-62	3.16754e-58
Cp	2	0.703	0.406	0.599948	1.51566	4.56674e-62	1.10867e-57
Tmem176b	2	1	0.994	0.487196	1.40172	5.14909e-59	1.25004e-54
Mycn	2	0.753	0.607	0.363954	1.28695	3.01391e-54	7.31686e-50
Serpina1c	2	0.497	0.752	-0.945263	-1.92554	5.51754e-54	1.33949e-49
Pla2g7	2	0.548	0.332	0.374624	1.2965	3.92622e-52	9.53168e-48
Dlgap1	2	0.026	0.281	-0.287214	-1.22028	4.28578e-51	1.04046e-46
Lpar3	2	0.523	0.344	0.292569	1.22482	2.12712e-50	5.16401e-46
Tmem45b	2	0.875	0.937	-0.448546	-1.36466	4.11549e-50	9.99118e-46
Lcn2	2	0.998	0.996	0.469598	1.38472	1.06074e-49	2.57516e-45
Lypd2	2	0.583	0.794	-0.847615	-1.79952	2.22924e-48	5.41192e-44
Cxcl17	2	0.994	0.972	0.411853	1.33039	2.03837e-47	4.94854e-43
Anpep	2	0.994	0.969	0.444288	1.36064	2.43625e-45	5.91448e-41
Gsta4	2	0.555	0.803	-0.54551	-1.45954	4.96915e-45	1.20636e-40
Cndp2	2	1	0.988	0.392046	1.31225	1.46409e-44	3.55436e-40
Ppia	2	1	1	-0.355536	-1.27946	6.65415e-44	1.61543e-39
Sprr2f	2	0.966	0.984	-1.04086	-2.05746	7.69899e-44	1.86908e-39
Tmem176a	2	1	0.991	0.41536	1.33363	2.01593e-43	4.89407e-39
S100a16	2	0.821	0.93	-0.406495	-1.32546	1.50462e-42	3.65276e-38
Gadd45a	2	0.819	0.702	0.427456	1.34486	4.51033e-42	1.09497e-37
Steap4	2	0.443	0.203	0.359607	1.28308	2.45139e-41	5.95123e-37
Chdh	2	0.852	0.751	0.362884	1.28599	1.72395e-40	4.18522e-36
Plac8	2	0.89	0.694	0.614416	1.53094	2.49362e-40	6.05375e-36
Fxyd4	2	0.923	0.96	-0.584033	-1.49903	2.55827e-40	6.21072e-36
H2-D1	2	0.996	0.987	0.428477	1.34581	3.22567e-40	7.83095e-36
Atp1a1	2	0.993	0.976	0.345031	1.27018	3.66584e-40	8.89955e-36
Mme	2	0.626	0.487	0.464151	1.37951	8.73528e-40	2.12066e-35
Calm1	2	0.978	0.98	-0.387628	-1.30824	9.98865e-40	2.42494e-35
Cyb5r3	2	0.908	0.964	-0.537939	-1.4519	1.04111e-39	2.52749e-35
Prap1	2	0.884	0.927	-2.11877	-4.34323	1.18812e-39	2.88439e-35
Ifitm2	2	1	0.989	0.362034	1.28524	1.80976e-39	4.39356e-35
Tpm3-rs7	2	0.935	0.888	0.316995	1.24573	1.98997e-39	4.83106e-35
Basp1	2	0.527	0.269	0.351012	1.27545	7.46743e-39	1.81287e-34
Gramd3	2	0.862	0.76	0.358891	1.28244	1.74334e-38	4.2323e-34
Serpinb7	2	0.411	0.628	-0.96604	-1.95347	1.07603e-37	2.61229e-33
Cyp21a1	2	0.561	0.322	0.325619	1.2532	1.47437e-37	3.57932e-33
Pepd	2	0.895	0.767	0.356248	1.28009	1.96814e-37	4.77804e-33
H2-DMa	2	0.477	0.26	0.260908	1.19823	9.23685e-37	2.24243e-32
Ccnd2	2	0.207	0.492	-0.370266	-1.29259	1.76727e-36	4.29041e-32
Plce1	2	0.656	0.558	0.281918	1.21581	1.99421e-36	4.84135e-32
Itpr2	2	0.798	0.741	0.33096	1.25785	2.9211e-35	7.09156e-31
Prkcdbp	2	0.342	0.625	-0.299944	-1.2311	8.64665e-35	2.09915e-30
Sftpd	2	0.976	0.929	0.350113	1.27466	5.25728e-34	1.27631e-29
Lgmn	2	0.742	0.645	0.26954	1.20542	7.75426e-34	1.8825e-29
Nop10	2	0.989	0.98	-0.318815	-1.24731	1.72917e-33	4.1979e-29
B2m	2	0.993	0.97	0.434593	1.35153	5.02878e-33	1.22084e-28
Ran	2	0.985	0.975	-0.358524	-1.28211	6.46035e-33	1.56838e-28
H2-K1	2	0.998	0.989	0.414724	1.33304	9.47039e-33	2.29913e-28
Nav1	2	0.585	0.423	0.253288	1.19192	2.44986e-32	5.94754e-28
Ctsl	2	0.817	0.671	0.457934	1.37357	4.99717e-32	1.21316e-27
Cmah	2	0.232	0.484	-0.363908	-1.28691	5.57076e-32	1.35241e-27
Neu1	2	0.86	0.776	0.285557	1.21888	8.4995e-32	2.06342e-27
H2afz	2	0.991	0.983	-0.535999	-1.44995	8.60118e-32	2.08811e-27
S100a14	2	0.286	0.557	-0.270603	-1.20631	8.91426e-32	2.16411e-27
Aqp5	2	0.94	0.848	0.354713	1.27873	1.04209e-31	2.52988e-27
Chpt1	2	0.933	0.853	0.388035	1.30861	1.84575e-31	4.48092e-27
Ap1s2	2	0.51	0.346	0.304418	1.23492	1.35968e-30	3.3009e-26
Wnt5a	2	0.649	0.521	0.261297	1.19856	2.64795e-30	6.42843e-26
Cfh	2	0.985	0.956	0.377972	1.29951	5.62534e-30	1.36566e-25
Pcp4l1	2	0.518	0.265	0.291448	1.22387	1.46459e-29	3.55557e-25
Ptn	2	0.91	0.939	-0.593152	-1.50854	1.95086e-29	4.73611e-25
mt-Co1	2	1	1	0.292395	1.22467	2.91701e-29	7.08163e-25
Upk1a	2	0.196	0.416	-0.637035	-1.55513	3.73884e-29	9.07677e-25
Ranbp1	2	0.963	0.957	-0.354887	-1.27889	4.04678e-29	9.82437e-25
Lap3	2	0.942	0.916	0.285092	1.21849	4.87861e-29	1.18438e-24
Nrtn	2	0.85	0.778	0.341412	1.267	5.71048e-29	1.38633e-24
Mt1	2	0.983	0.948	0.432736	1.34979	1.43997e-28	3.49582e-24
Tuba1b	2	0.826	0.885	-0.436449	-1.35327	1.9078e-28	4.63156e-24
Sorbs2	2	0.92	0.852	0.33656	1.26274	2.6601e-28	6.45791e-24
Pla2g2e	2	0.826	0.707	0.338565	1.2645	4.58014e-28	1.11192e-23
Sec61b	2	0.979	0.988	-0.292987	-1.22517	4.66845e-28	1.13336e-23
Clec2d	2	0.867	0.744	0.312563	1.24191	5.24986e-28	1.27451e-23
Clu	2	0.587	0.478	0.494239	1.40858	7.03829e-28	1.70869e-23
Cndp1	2	0.822	0.712	0.330645	1.25758	1.09069e-27	2.64788e-23
Crabp2	2	0.215	0.426	-0.307118	-1.23723	1.73567e-27	4.2137e-23
Epb41l4aos	2	0.931	0.875	0.274251	1.20937	3.31786e-27	8.05477e-23
Krtcap2	2	0.964	0.967	-0.27502	-1.21001	5.10782e-27	1.24003e-22
Krt5	2	0.15	0.347	-0.89283	-1.85681	6.78659e-27	1.64758e-22
Gapdh	2	0.991	0.988	-0.257032	-1.19502	1.19034e-26	2.88979e-22
Naaa	2	0.783	0.651	0.287095	1.22018	2.05634e-26	4.99219e-22
RP23-123N23.5	2	0.989	0.986	-0.257281	-1.19522	2.95238e-26	7.16748e-22
RP23-429P18.4	2	0.979	0.987	-0.295922	-1.22767	4.55806e-26	1.10656e-21
Pcdh17	2	0.249	0.098	0.270346	1.2061	6.02811e-26	1.46344e-21
Plat	2	0.787	0.695	0.399271	1.31884	6.42655e-26	1.56017e-21
Sec61g	2	0.989	0.994	-0.297116	-1.22869	2.33059e-25	5.65796e-21
Tubb5	2	0.938	0.962	-0.469494	-1.38462	3.29365e-25	7.996e-21
Mcm6	2	0.353	0.562	-0.29735	-1.22889	4.43412e-25	1.07647e-20
Stc2	2	0.665	0.569	0.294885	1.22679	4.80611e-25	1.16678e-20
Rsbn1	2	0.821	0.728	0.262795	1.1998	5.61869e-25	1.36405e-20
Alyref	2	0.895	0.934	-0.288965	-1.22176	6.61949e-25	1.60701e-20
Hebp2	2	0.611	0.781	-0.278134	-1.21263	6.88041e-25	1.67036e-20
Rmst	2	0.576	0.428	0.285566	1.21889	1.8187e-24	4.41527e-20
Sprr1a	2	0.17	0.377	-0.482871	-1.39752	2.02429e-24	4.91437e-20
Ndufa4	2	1	0.997	-0.267042	-1.20334	2.30028e-24	5.5844e-20
Rbp1	2	0.66	0.823	-0.463871	-1.37924	2.8491e-24	6.91676e-20
S100g	2	0.907	0.831	0.654855	1.57446	6.09836e-24	1.4805e-19
Bst2	2	0.834	0.762	0.259245	1.19685	2.28527e-23	5.54794e-19
Gpx1	2	1	0.997	-0.438251	-1.35496	3.1231e-23	7.58196e-19
Krt84	2	0.129	0.297	-0.484187	-1.3988	3.91463e-23	9.50354e-19
Dut	2	0.505	0.672	-0.378991	-1.30043	4.14214e-23	1.00559e-18
Ctsb	2	0.987	0.979	0.264649	1.20134	5.05e-23	1.22599e-18
Akr1c19	2	0.63	0.785	-0.301383	-1.23232	5.1628e-23	1.25337e-18
Lsm6	2	0.686	0.82	-0.255813	-1.19401	6.90167e-23	1.67552e-18
Laptm5	2	0.944	0.881	0.272058	1.20753	2.02036e-22	4.90482e-18
Wfdc15b	2	0.338	0.558	-0.264383	-1.20112	5.59807e-22	1.35904e-17
Mt2	2	0.867	0.8	0.335596	1.2619	2.10982e-21	5.122e-17
Top2a	2	0.073	0.229	-0.292235	-1.22454	6.36185e-21	1.54447e-16
Cdo1	2	0.776	0.668	0.293227	1.22538	6.42611e-21	1.56007e-16
Id2	2	0.671	0.796	-0.421265	-1.3391	7.94084e-21	1.9278e-16
Pmepa1	2	0.951	0.918	0.26602	1.20249	8.07714e-21	1.96089e-16
Dcxr	2	0.987	0.958	0.277682	1.21225	8.97617e-21	2.17914e-16
Sema3a	2	0.564	0.726	-0.291012	-1.2235	1.05658e-20	2.56506e-16
Porcn	2	0.873	0.846	0.304661	1.23513	1.14764e-20	2.78613e-16
Pclaf	2	0.079	0.22	-0.469184	-1.38433	1.63832e-20	3.97734e-16
Sgk1	2	0.484	0.684	-0.294677	-1.22661	1.90283e-20	4.61951e-16
Prom1	2	0.884	0.791	0.28154	1.21549	3.19009e-20	7.74457e-16
Hacd4	2	0.736	0.834	-0.25216	-1.19099	4.3453e-20	1.05491e-15
Emb	2	0.503	0.372	0.251447	1.1904	4.44732e-20	1.07968e-15
Mmp23	2	0.639	0.479	0.28734	1.22039	7.80754e-20	1.89544e-15
Nupr1	2	0.892	0.788	0.335297	1.26164	1.28141e-19	3.11088e-15
Grn	2	0.927	0.875	0.252929	1.19162	1.79747e-19	4.36372e-15
RP23-81C12.3	2	1	0.998	0.436549	1.35336	2.88221e-19	6.99713e-15
Malat1	2	1	1	0.412416	1.33091	3.101e-19	7.52829e-15
Slc23a1	2	0.806	0.685	0.25386	1.19239	7.34919e-19	1.78416e-14
Lbp	2	0.873	0.779	0.301428	1.23236	7.5023e-19	1.82133e-14
Cd63	2	0.963	0.898	0.286886	1.22	1.01717e-18	2.46938e-14
Meis1	2	0.936	0.906	0.277406	1.21201	4.00039e-18	9.71174e-14
Tst	2	0.862	0.92	-0.33288	-1.25953	4.22465e-18	1.02562e-13
Ckb	2	0.738	0.623	0.293381	1.22551	4.6347e-18	1.12517e-13
Rps4x	2	1	1	-0.251962	-1.19083	4.80441e-18	1.16637e-13
Mgst1	2	0.981	0.983	-0.30782	-1.23784	7.67908e-18	1.86425e-13
Padi1	2	0.991	0.972	0.27792	1.21245	1.73407e-17	4.20981e-13
Higd1a	2	0.68	0.816	-0.259191	-1.19681	2.6735e-17	6.49045e-13
Padi2	2	0.523	0.692	-0.297101	-1.22867	1.34838e-16	3.27346e-12
Ccnd1	2	0.523	0.7	-0.262116	-1.19924	2.03466e-16	4.93954e-12
Spink12	2	0.974	0.943	0.432031	1.34913	1.00519e-15	2.4403e-11
Gbp4	2	0.2	0.342	-0.368915	-1.29138	1.31261e-15	3.18663e-11
Smc2	2	0.688	0.597	0.289515	1.22223	1.56163e-15	3.79117e-11
Zfp36l1	2	0.976	0.985	-0.269168	-1.20511	2.19488e-15	5.3285e-11
Klf4	2	0.931	0.964	-0.251112	-1.19012	4.47386e-15	1.08612e-10
Ubc	2	0.987	0.991	-0.272792	-1.20814	5.00798e-15	1.21579e-10
Tpm3	2	0.852	0.915	-0.254007	-1.19251	8.83608e-15	2.14514e-10
Cks2	2	0.551	0.689	-0.263885	-1.20071	1.92259e-13	4.66747e-09
Tubb4b	2	0.888	0.931	-0.344344	-1.26957	2.15195e-13	5.22428e-09
Kap	2	0.164	0.299	-0.362134	-1.28533	5.29369e-13	1.28515e-08
RP23-52N2.1	2	0.57	0.707	-0.29575	-1.22752	7.97472e-13	1.93602e-08
Lypd8	2	0.191	0.309	-0.8964	-1.86141	5.44015e-12	1.32071e-07
Tmem14c	2	0.839	0.863	-0.25716	-1.19512	5.59031e-12	1.35716e-07
Ube2c	2	0.164	0.285	-0.325015	-1.25268	1.07452e-11	2.6086e-07
Acaa2	2	0.533	0.653	-0.355573	-1.27949	2.12603e-11	5.16137e-07
Ramp2	2	0.265	0.407	-0.343549	-1.26887	3.09452e-11	7.51258e-07
Pglyrp1	2	0.964	0.964	-0.29471	-1.22664	4.07311e-11	9.88828e-07
Stmn1	2	0.521	0.589	-0.497196	-1.41147	5.43054e-11	1.31837e-06
Anxa2	2	0.989	0.99	-0.256788	-1.19482	5.9765e-11	1.45092e-06
Crh	2	0.323	0.478	-0.414521	-1.33286	6.04941e-11	1.46861e-06
Meis2	2	0.643	0.738	-0.313795	-1.24297	1.31427e-10	3.19065e-06
Hspb1	2	0.86	0.907	-0.311984	-1.24141	2.63609e-10	6.39963e-06
Fcgbp	2	0.942	0.958	-0.59724	-1.51282	6.11647e-10	1.48489e-05
Gstm5	2	0.845	0.827	0.269816	1.20565	9.65445e-10	2.34381e-05
Hmgb2	2	0.875	0.879	-0.388991	-1.30948	1.35532e-09	3.2903e-05
Klf6	2	0.318	0.451	-0.374032	-1.29597	4.44762e-09	0.000107975
Olfm4	2	0.146	0.227	-0.727383	-1.65563	7.39321e-09	0.000179485
Il33	2	0.604	0.697	-0.301769	-1.23266	2.33474e-07	0.00566805
Zfp36	2	0.355	0.469	-0.324843	-1.25253	2.67318e-07	0.00648969
RP23-369M17.1	3	0.095	0.678	-0.929069	-1.90405	4.18315e-152	1.01554e-147
Rps19	3	1	1	0.370796	1.29307	1.89556e-108	4.60184e-104
Rps6	3	0.998	0.998	0.39014	1.31052	2.3212e-107	5.63519e-103
Rpl13	3	1	1	0.298519	1.22988	9.65477e-105	2.34389e-100
Rpl12	3	1	0.999	0.393325	1.31342	7.1883e-102	1.7451e-97
Plac8	3	0.377	0.759	-1.77605	-3.42486	1.6659e-90	4.0443e-86
Rplp1	3	1	1	0.36422	1.28719	3.12994e-90	7.59857e-86
Rps12	3	1	1	0.314778	1.24382	2.60049e-87	6.31321e-83
Rpl14	3	1	1	0.324251	1.25201	7.12263e-87	1.72916e-82
Rpl8	3	1	0.999	0.292233	1.22453	6.42188e-84	1.55904e-79
Rps14	3	1	1	0.266977	1.20328	8.86049e-82	2.15106e-77
Rpl21	3	0.998	0.998	0.355269	1.27922	9.49371e-82	2.30479e-77
AC155158.1	3	0.964	0.988	-0.619135	-1.53595	1.90121e-79	4.61557e-75
Lcn2	3	0.996	0.996	-1.11668	-2.16847	4.64841e-76	1.12849e-71
Gsto1	3	0.992	0.996	-1.05365	-2.07578	9.39886e-73	2.28176e-68
Cd74	3	0.415	0.741	-2.15575	-4.456	5.79614e-70	1.40713e-65
Rpl17	3	1	0.999	0.269866	1.2057	1.24607e-69	3.02509e-65
Lypd2	3	0.915	0.752	0.757271	1.69029	2.27868e-68	5.53194e-64
Srgn	3	0.063	0.421	-0.49166	-1.40606	2.79798e-68	6.79266e-64
Rps15	3	1	0.998	0.309416	1.23921	5.52657e-68	1.34168e-63
Gnb2l1	3	1	0.998	0.284122	1.21767	1.16324e-66	2.824e-62
Rpl5	3	0.998	0.998	0.287446	1.22048	1.76931e-66	4.29535e-62
Hba-a1	3	0.992	0.975	0.542532	1.45653	1.61976e-65	3.93229e-61
Rpl7a	3	1	0.998	0.255082	1.1934	9.60671e-64	2.33222e-59
Gbp4	3	0.051	0.359	-0.589814	-1.50505	2.82414e-63	6.85615e-59
Ptn	3	0.996	0.928	0.583664	1.49865	2.80228e-62	6.80309e-58
Rps18	3	0.998	0.999	0.267162	1.20344	8.37667e-62	2.0336e-57
B2m	3	0.931	0.978	-0.939108	-1.91734	1.61785e-61	3.92766e-57
Hbb-bs	3	0.998	0.987	0.527365	1.44129	6.68991e-61	1.62411e-56
Fcgbp	3	0.895	0.964	-1.22777	-2.34205	4.50011e-60	1.09249e-55
H2-Eb1	3	0.038	0.35	-0.527744	-1.44167	6.73312e-60	1.6346e-55
Pigr	3	0.747	0.925	-0.681629	-1.60395	3.31594e-58	8.0501e-54
Apobec2	3	0.233	0.585	-0.578302	-1.49309	7.21668e-58	1.75199e-53
Rpl23a	3	1	0.999	0.267599	1.2038	1.6178e-57	3.92752e-53
Il20rb	3	0.528	0.442	0.296536	1.22819	1.62837e-57	3.95321e-53
Ly6a	3	0.704	0.895	-1.04168	-2.05863	2.41521e-57	5.86341e-53
Pcp4l1	3	0.036	0.326	-0.366174	-1.28893	4.0441e-57	9.81787e-53
Itgam	3	0.35	0.698	-0.473786	-1.38875	6.81525e-56	1.65454e-51
Pepd	3	0.51	0.815	-0.512151	-1.42618	7.00905e-56	1.70159e-51
Sox9	3	0.221	0.581	-0.388407	-1.30895	1.34839e-55	3.27348e-51
C3	3	0.982	0.99	-0.861199	-1.81655	2.6402e-55	6.4096e-51
Upk1a	3	0.105	0.425	-0.739696	-1.66982	1.44827e-54	3.51596e-50
Sat1	3	0.958	0.985	-0.543835	-1.45784	1.58555e-52	3.84924e-48
Iigp1	3	0.067	0.361	-0.293844	-1.2259	5.64359e-52	1.37009e-47
Tnfsf10	3	0.33	0.678	-0.323262	-1.25116	1.57356e-51	3.82014e-47
Serpinb7	3	0.804	0.578	0.727579	1.65586	2.47905e-51	6.01838e-47
mt-Co3	3	1	1	0.259497	1.19706	6.32973e-51	1.53667e-46
H2-Aa	3	0.085	0.391	-0.710051	-1.63586	1.2856e-50	3.12105e-46
Mmp7	3	0.158	0.48	-0.275468	-1.21039	1.83417e-50	4.45281e-46
Muc4	3	0.389	0.718	-0.36978	-1.29216	6.67678e-50	1.62092e-45
Qsox1	3	0.387	0.726	-0.366206	-1.28896	9.17771e-50	2.22807e-45
Cndp1	3	0.445	0.76	-0.448315	-1.36445	1.72146e-49	4.1792e-45
H2-Ab1	3	0.128	0.44	-0.748437	-1.67997	2.56918e-48	6.2372e-44
Krt19	3	0.996	0.991	0.413812	1.3322	2.88526e-48	7.00454e-44
RP23-151C6.3	3	0.172	0.484	-0.312651	-1.24199	3.2165e-48	7.80869e-44
H2-K1	3	0.972	0.992	-0.724989	-1.65289	1.10887e-47	2.692e-43
Slc39a8	3	0.229	0.564	-0.261266	-1.19853	2.9422e-47	7.14277e-43
Iqgap2	3	0.389	0.715	-0.342666	-1.2681	4.15173e-47	1.00792e-42
Gda	3	0.253	0.576	-0.386262	-1.307	6.87489e-47	1.66902e-42
Pdgfc	3	0.543	0.507	0.253836	1.19237	6.99832e-47	1.69898e-42
RP23-79J21.3	3	0.996	0.994	0.267062	1.20335	3.83867e-46	9.31914e-42
Psmb9	3	0.385	0.717	-0.254913	-1.19326	6.31668e-46	1.5335e-41
Tkt	3	0.966	0.96	0.367179	1.28983	6.84191e-46	1.66101e-41
Yam1	3	0.966	0.889	0.464787	1.38011	2.0852e-45	5.06224e-41
Cfi	3	0.346	0.65	-0.454706	-1.3705	2.31172e-45	5.61217e-41
Fkbp11	3	0.737	0.718	0.313366	1.2426	2.6566e-45	6.44944e-41
Lypd8	3	0.071	0.323	-1.32781	-2.51021	3.69775e-45	8.97703e-41
Rpl4	3	0.998	0.995	0.260104	1.19756	6.26072e-45	1.51992e-40
Igfbp7	3	0.209	0.537	-0.481878	-1.39656	1.07151e-44	2.60131e-40
Tmem14c	3	0.915	0.854	0.387638	1.30825	1.91232e-44	4.64255e-40
RP23-52N2.1	3	0.411	0.726	-0.445422	-1.36171	3.28623e-42	7.97798e-38
Kctd4	3	0.561	0.53	0.291965	1.22431	8.33652e-42	2.02386e-37
Basp1	3	0.065	0.328	-0.287243	-1.22031	1.3536e-41	3.28613e-37
Sema3a	3	0.735	0.704	0.331621	1.25843	2.76931e-41	6.72304e-37
Postn	3	0.081	0.342	-0.445124	-1.36143	3.59327e-41	8.72339e-37
Smc2	3	0.332	0.642	-0.409491	-1.32822	5.88829e-41	1.4295e-36
Prap1	3	0.848	0.931	-2.40464	-5.29504	7.83518e-41	1.90215e-36
Edn1	3	0.166	0.463	-0.276213	-1.21101	1.78942e-40	4.34419e-36
Prom1	3	0.597	0.827	-0.450841	-1.36684	4.59319e-40	1.11509e-35
Atp2b1	3	0.875	0.956	-0.400686	-1.32014	3.636e-39	8.82711e-35
Muc1	3	0.866	0.955	-0.464961	-1.38028	6.28331e-39	1.5254e-34
Slc12a2	3	0.437	0.726	-0.314484	-1.24357	8.45297e-39	2.05213e-34
Slc23a1	3	0.464	0.728	-0.344372	-1.2696	1.57099e-38	3.81388e-34
Hbb-bt	3	0.709	0.715	0.285943	1.21921	3.22944e-38	7.84012e-34
Cmah	3	0.196	0.487	-0.354224	-1.2783	4.29295e-38	1.0422e-33
Eif5a	3	0.996	0.988	0.267564	1.20377	1.11676e-37	2.71116e-33
Cdo1	3	0.419	0.713	-0.413053	-1.3315	1.2463e-37	3.02564e-33
Golm1	3	0.298	0.596	-0.267363	-1.20361	1.37021e-37	3.32647e-33
Ets2	3	0.577	0.825	-0.324178	-1.25195	1.69371e-37	4.11182e-33
Krt84	3	0.075	0.303	-0.528962	-1.44289	1.86729e-37	4.53321e-33
Ifit1	3	0.176	0.461	-0.25289	-1.19159	2.86816e-37	6.96303e-33
Alox12e	3	0.508	0.78	-0.323246	-1.25114	4.56977e-37	1.1094e-32
Tmem173	3	0.488	0.772	-0.276655	-1.21138	4.78878e-37	1.16257e-32
Alcam	3	0.966	0.986	-0.492198	-1.40659	1.10884e-36	2.69193e-32
Nupr1	3	0.589	0.826	-0.574648	-1.48931	1.42596e-36	3.46181e-32
Irf7	3	0.19	0.471	-0.256584	-1.19465	8.51468e-36	2.06711e-31
RP23-148L8.3	3	0.393	0.683	-0.349724	-1.27432	1.44396e-35	3.50549e-31
Ppp1r14b	3	0.978	0.971	0.308755	1.23864	4.17649e-35	1.01393e-30
Sgk1	3	0.409	0.692	-0.335208	-1.26156	1.06382e-34	2.58263e-30
Alox15	3	0.854	0.946	-0.473721	-1.38869	3.5172e-34	8.5387e-30
Cfb	3	0.247	0.528	-0.292629	-1.22487	3.9951e-34	9.6989e-30
Cdh1	3	0.86	0.941	-0.344633	-1.26983	5.19074e-34	1.26016e-29
Plet1	3	0.97	0.99	-0.509411	-1.42347	7.81151e-34	1.8964e-29
Ccser2	3	0.723	0.894	-0.349187	-1.27384	1.21373e-33	2.94658e-29
Glul	3	0.634	0.853	-0.331622	-1.25843	4.18973e-33	1.01714e-28
Tpm3-rs7	3	0.735	0.913	-0.327274	-1.25464	9.06857e-33	2.20158e-28
Gramd3	3	0.551	0.799	-0.298788	-1.23011	1.27798e-32	3.10255e-28
Meis2	3	0.52	0.753	-0.534717	-1.44866	3.07836e-32	7.47333e-28
Ly6e	3	0.98	0.989	-0.459287	-1.37486	3.8585e-32	9.36728e-28
Psmb8	3	0.787	0.924	-0.40681	-1.32575	7.11644e-32	1.72766e-27
Gpx1	3	1	0.997	-0.540955	-1.45493	2.02546e-31	4.91721e-27
Vpreb3	3	0.204	0.474	-0.320867	-1.24908	3.06305e-31	7.43616e-27
Aspa	3	0.664	0.638	0.254599	1.193	4.45954e-31	1.08264e-26
mt-Atp8	3	0.86	0.894	0.279919	1.21413	6.65477e-31	1.61558e-26
Egfl6	3	0.466	0.715	-0.316458	-1.24527	8.5725e-31	2.08115e-26
Ltf	3	0.978	0.988	-1.1929	-2.28612	9.39774e-31	2.28149e-26
Pclaf	3	0.038	0.224	-0.494197	-1.40854	1.49659e-30	3.63328e-26
Car12	3	0.496	0.743	-0.259577	-1.19713	5.59805e-30	1.35904e-25
Mal	3	0.514	0.762	-0.271084	-1.20671	6.90833e-30	1.67714e-25
Clec2d	3	0.545	0.784	-0.262435	-1.1995	1.01871e-29	2.47312e-25
Scx	3	0.791	0.793	0.264369	1.20111	1.51809e-29	3.68546e-25
Lpp	3	0.802	0.924	-0.334137	-1.26062	1.59972e-29	3.88365e-25
Clu	3	0.255	0.52	-0.412889	-1.33135	1.61845e-29	3.9291e-25
Rhpn2	3	0.441	0.688	-0.276118	-1.21093	1.69283e-29	4.10969e-25
Tpm3	3	0.917	0.907	0.271958	1.20745	2.47439e-29	6.00708e-25
Ezr	3	0.862	0.948	-0.308374	-1.23831	4.6678e-29	1.1332e-24
Slc39a4	3	0.85	0.944	-0.350935	-1.27539	4.83715e-29	1.17431e-24
Impdh2	3	0.96	0.935	0.277689	1.21225	8.74532e-29	2.1231e-24
App	3	0.872	0.96	-0.296452	-1.22812	9.74529e-29	2.36586e-24
Eif4g2	3	0.949	0.978	-0.258228	-1.19601	1.11231e-28	2.70035e-24
Camk2n1	3	0.53	0.776	-0.285123	-1.21851	1.65182e-28	4.01013e-24
Hspa1b	3	0.538	0.774	-0.450464	-1.36648	1.75356e-28	4.25713e-24
Klf6	3	0.211	0.463	-0.372016	-1.29416	6.37275e-28	1.54711e-23
Anxa3	3	0.494	0.746	-0.299187	-1.23045	7.58227e-28	1.84075e-23
Top2a	3	0.045	0.231	-0.301823	-1.2327	1.10292e-27	2.67757e-23
Tgm2	3	0.753	0.903	-0.385336	-1.30616	2.22752e-27	5.40775e-23
Dhrs3	3	0.717	0.882	-0.510472	-1.42452	2.76059e-27	6.70188e-23
Polr2e	3	0.957	0.949	0.252924	1.19162	6.62918e-27	1.60937e-22
Cox5a	3	0.994	0.99	-0.275378	-1.21031	1.39123e-26	3.37749e-22
Glo1	3	0.713	0.887	-0.281613	-1.21555	1.68923e-26	4.10094e-22
Cldn10	3	0.994	0.992	-0.392064	-1.31227	1.71984e-26	4.17525e-22
Ank	3	0.625	0.82	-0.322587	-1.25057	1.8532e-26	4.499e-22
Tmsb10	3	0.998	0.995	0.282806	1.21656	2.35133e-26	5.70833e-22
Cp	3	0.231	0.466	-0.349236	-1.27389	3.49583e-26	8.48682e-22
Nfib	3	0.907	0.961	-0.289411	-1.22214	3.58343e-26	8.69948e-22
Tst	3	0.917	0.913	0.276105	1.21092	1.43644e-25	3.48725e-21
Ptp4a2	3	0.907	0.97	-0.261103	-1.19839	3.72172e-25	9.03523e-21
Grn	3	0.743	0.898	-0.252545	-1.19131	4.75002e-25	1.15316e-20
Ctsl	3	0.494	0.712	-0.481615	-1.39631	5.28547e-25	1.28315e-20
Ptms	3	0.97	0.952	0.270116	1.2059	9.62004e-25	2.33546e-20
Ier3	3	0.395	0.637	-0.386821	-1.30751	1.07967e-24	2.62112e-20
Spcs1	3	0.935	0.967	-0.287998	-1.22094	1.41065e-24	3.42465e-20
Rnf128	3	1	0.999	-0.301756	-1.23264	1.93479e-24	4.69708e-20
Gjb2	3	0.83	0.935	-0.31786	-1.24648	2.30326e-24	5.59162e-20
Tmem50b	3	0.66	0.836	-0.256357	-1.19446	6.36897e-24	1.54619e-19
Pdzk1ip1	3	0.682	0.862	-0.2711	-1.20673	8.18611e-24	1.98734e-19
Ctsh	3	0.848	0.945	-0.310746	-1.24035	8.3164e-24	2.01897e-19
Dlgap1	3	0.421	0.231	0.256076	1.19423	1.04627e-23	2.54003e-19
Enpp3	3	0.858	0.929	-0.319863	-1.24821	1.39667e-23	3.39069e-19
Cd63	3	0.937	0.902	0.296292	1.22798	1.82169e-23	4.42251e-19
Clint1	3	0.891	0.945	-0.257949	-1.19578	2.77479e-23	6.73635e-19
Crip1	3	1	0.996	0.300771	1.2318	5.36346e-23	1.30209e-18
Wwc1	3	0.8	0.915	-0.324671	-1.25238	7.16797e-23	1.74017e-18
Sprr2f	3	0.958	0.984	-0.80411	-1.74607	1.86651e-22	4.53134e-18
Psme1	3	0.943	0.978	-0.256696	-1.19474	3.66868e-22	8.90644e-18
Mt2	3	0.846	0.803	0.313209	1.24247	1.4399e-21	3.49565e-17
mt-Nd4l	3	1	0.993	0.284048	1.21761	1.62288e-21	3.93986e-17
H2afz	3	0.974	0.985	-0.496323	-1.41061	6.76998e-21	1.64355e-16
Rbp1	3	0.634	0.825	-0.343321	-1.26867	2.37154e-20	5.75738e-16
Serinc3	3	0.913	0.96	-0.255747	-1.19395	2.47949e-20	6.01945e-16
Olfm4	3	0.075	0.235	-0.759853	-1.69332	6.09428e-20	1.47951e-15
Zfp36l1	3	0.964	0.987	-0.282225	-1.21607	7.19534e-20	1.74681e-15
Ndufa4	3	0.996	0.997	-0.25209	-1.19093	2.80282e-19	6.8044e-15
Spink12	3	0.899	0.952	-0.75916	-1.6925	3.211e-19	7.79534e-15
Ccl6	3	0.028	0.145	-0.347316	-1.27219	9.38059e-18	2.27733e-13
Cxcl17	3	0.958	0.977	-0.331586	-1.2584	1.0233e-17	2.48426e-13
Slc27a2	3	0.674	0.82	-0.271473	-1.20704	1.73969e-17	4.22345e-13
Ube2c	3	0.121	0.29	-0.322176	-1.25021	1.96397e-17	4.76793e-13
Zfp36	3	0.277	0.478	-0.294149	-1.22616	2.1444e-17	5.20595e-13
Fxyd4	3	0.978	0.953	0.336204	1.26243	6.36178e-17	1.54445e-12
Krt5	3	0.18	0.341	-0.787734	-1.72636	1.11178e-16	2.69907e-12
Vmp1	3	0.844	0.923	-0.304494	-1.23499	4.679e-16	1.13592e-11
Cd24a	3	0.996	0.996	-0.261643	-1.19884	4.90334e-16	1.19038e-11
Kap	3	0.15	0.299	-0.360022	-1.28345	1.9616e-15	4.76217e-11
Hmgb2	3	0.771	0.891	-0.443428	-1.35983	2.16848e-15	5.26442e-11
Aqp5	3	0.747	0.873	-0.347888	-1.2727	2.58153e-15	6.26718e-11
Tceal9	3	0.862	0.93	-0.280543	-1.21465	4.80325e-15	1.16608e-10
Lmo4	3	0.874	0.941	-0.286746	-1.21989	5.75805e-15	1.39788e-10
Mt1	3	0.986	0.948	0.276616	1.21135	2.35221e-14	5.71046e-10
Stmn1	3	0.427	0.6	-0.52864	-1.44257	5.26199e-14	1.27745e-09
Rdh10	3	0.69	0.826	-0.342538	-1.26798	1.78929e-13	4.34386e-09
Sprr2b	3	0.079	0.199	-0.346007	-1.27104	2.21799e-13	5.38461e-09
Antxr1	3	0.83	0.896	-0.256725	-1.19476	4.90849e-13	1.19163e-08
Ramp2	3	0.235	0.41	-0.284563	-1.21804	5.45909e-13	1.3253e-08
S100g	3	0.737	0.852	-0.444798	-1.36112	6.14302e-13	1.49134e-08
Tmsb4x	3	1	1	-0.324799	-1.25249	6.32632e-13	1.53584e-08
Jun	3	0.666	0.812	-0.658768	-1.57873	6.79116e-13	1.64869e-08
Pam	3	0.949	0.978	-0.291585	-1.22398	2.43272e-12	5.90591e-08
Fosb	3	0.055	0.173	-0.335995	-1.26225	3.70495e-12	8.99452e-08
Acaa2	3	0.488	0.657	-0.271798	-1.20731	1.11935e-11	2.71746e-07
Wfdc18	3	0.119	0.246	-0.318152	-1.24673	1.1681e-11	2.83579e-07
Hspb1	3	0.923	0.899	0.254731	1.19311	2.02406e-11	4.91382e-07
Fos	3	0.435	0.582	-1.12387	-2.17931	1.25315e-10	3.04227e-06
Hes1	3	0.792	0.893	-0.347426	-1.27229	7.91408e-10	1.9213e-05
Clca1	3	0.992	0.976	-0.855826	-1.8098	8.91917e-10	2.16531e-05
Pglyrp1	3	0.943	0.967	-0.342207	-1.26769	9.89293e-10	2.40171e-05
Junb	3	0.755	0.866	-0.401329	-1.32072	1.94751e-09	4.72797e-05
Upk3bl	3	0.512	0.643	-0.336038	-1.26229	4.51885e-09	0.000109704
Egr1	3	0.093	0.194	-0.411979	-1.33051	3.23594e-08	0.00078559
RP23-89C10.1	3	0.877	0.909	-0.366714	-1.28941	3.3212e-08	0.000806287
Cyr61	3	0.158	0.273	-0.663795	-1.58424	1.475e-07	0.00358087
Oat	3	0.804	0.874	-0.256593	-1.19465	1.5913e-07	0.0038632
Uhrf1	4	0.772	0.145	0.59211	1.50745	1.95601e-198	4.7486e-194
Dut	4	0.982	0.614	0.904763	1.87224	1.0272e-195	2.49372e-191
Mcm5	4	0.848	0.218	0.623414	1.54052	1.26981e-184	3.08272e-180
Ranbp1	4	1	0.953	0.778859	1.71577	8.7661e-174	2.12815e-169
Hells	4	0.884	0.314	0.645036	1.56378	2.82168e-166	6.85019e-162
Mcm6	4	0.957	0.488	0.705982	1.63126	2.93837e-165	7.13348e-161
Ran	4	1	0.974	0.712664	1.63883	4.23023e-162	1.02697e-157
Tipin	4	0.904	0.382	0.579213	1.49403	2.07927e-155	5.04785e-151
Gmnn	4	0.764	0.199	0.533268	1.4472	5.75056e-151	1.39606e-146
Mcm3	4	0.835	0.26	0.485743	1.40031	2.36783e-149	5.74838e-145
Stmn1	4	0.955	0.536	1.08163	2.11642	2.39198e-146	5.80701e-142
Ung	4	0.868	0.317	0.52964	1.44357	8.36381e-146	2.03048e-141
Fam111a	4	0.701	0.15	0.434381	1.35133	2.28735e-145	5.55299e-141
Dhfr	4	0.699	0.163	0.39449	1.31448	1.0297e-142	2.4998e-138
Tubb5	4	1	0.954	0.810804	1.75419	4.01858e-142	9.75591e-138
Cenpk	4	0.689	0.153	0.412632	1.33111	2.53603e-140	6.15673e-136
Dlgap1	4	0.75	0.192	0.429949	1.34719	1.51196e-135	3.67059e-131
Tk1	4	0.626	0.114	0.446615	1.36284	1.52237e-135	3.69586e-131
Gins2	4	0.776	0.228	0.422408	1.34016	3.41807e-135	8.29805e-131
H2afz	4	1	0.982	0.810709	1.75407	1.41574e-133	3.437e-129
Prim1	4	0.783	0.235	0.375137	1.29696	1.86542e-129	4.52868e-125
Lig1	4	0.907	0.438	0.625318	1.54255	5.03684e-129	1.22279e-124
Dtl	4	0.675	0.163	0.382865	1.30393	8.15921e-128	1.98081e-123
Ppia	4	1	1	0.504032	1.41817	2.26734e-125	5.50443e-121
Nrm	4	0.687	0.164	0.308236	1.23819	3.57382e-125	8.67616e-121
Rfc4	4	0.837	0.347	0.463375	1.37876	1.95953e-122	4.75714e-118
Siva1	4	0.957	0.586	0.619412	1.53625	1.00045e-121	2.4288e-117
Slfn9	4	0.75	0.244	0.49569	1.41	9.15643e-121	2.22291e-116
Mcm2	4	0.856	0.336	0.414326	1.33268	8.77381e-120	2.13002e-115
Cdt1	4	0.701	0.188	0.344546	1.26975	3.99731e-119	9.70427e-115
Mcm4	4	0.811	0.296	0.387255	1.3079	2.40429e-115	5.83689e-111
Dek	4	0.992	0.812	0.605933	1.52196	9.02937e-113	2.19206e-108
Nap1l1	4	0.998	0.87	0.591272	1.50657	3.08745e-111	7.49541e-107
Rrm1	4	0.866	0.392	0.469021	1.38417	6.04396e-111	1.46729e-106
Tuba1b	4	0.996	0.864	0.663054	1.58343	7.45369e-110	1.80953e-105
Tyms	4	0.909	0.527	0.589715	1.50495	2.40726e-109	5.84411e-105
Atad2	4	0.75	0.256	0.439396	1.35604	3.83941e-109	9.32092e-105
Nasp	4	0.955	0.625	0.565433	1.47983	4.68151e-107	1.13653e-102
RP23-369M17.1	4	0.252	0.657	-0.786242	-1.72458	4.55934e-106	1.10687e-101
Rpa2	4	0.752	0.26	0.378214	1.29973	4.9755e-106	1.2079e-101
Dtymk	4	0.984	0.764	0.498659	1.4129	6.48175e-106	1.57357e-101
Mcm7	4	0.951	0.56	0.480374	1.39511	3.2616e-103	7.9182e-99
Dnmt1	4	0.85	0.377	0.394641	1.31462	1.56648e-101	3.80293e-97
Pcna	4	0.797	0.317	0.366968	1.28964	1.62349e-101	3.94134e-97
Pepd	4	0.797	0.78	-0.580401	-1.49526	7.874e-100	1.91157e-95
Pclaf	4	0.6	0.157	0.975179	1.96589	9.13815e-100	2.21847e-95
Snrpd1	4	1	0.948	0.507707	1.42179	2.40718e-98	5.84392e-94
Slbp	4	0.963	0.678	0.552574	1.4667	1.20424e-97	2.92354e-93
Syce2	4	0.78	0.307	0.346215	1.27122	6.1804e-97	1.50042e-92
Tmem14c	4	0.988	0.845	0.566088	1.4805	8.57362e-97	2.08142e-92
Rfc5	4	0.829	0.374	0.375148	1.29697	5.04119e-96	1.22385e-91
Tcf19	4	0.492	0.092	0.278112	1.21261	1.18741e-95	2.88266e-91
Dctpp1	4	0.98	0.745	0.512347	1.42637	1.34311e-95	3.26066e-91
Ptma	4	1	1	0.387577	1.30819	2.17934e-95	5.29079e-91
Dnajc9	4	0.923	0.522	0.448906	1.36501	6.69757e-95	1.62597e-90
Cenpm	4	0.528	0.113	0.267691	1.20388	1.39771e-93	3.39321e-89
Cndp1	4	0.693	0.729	-0.566964	-1.4814	5.01711e-91	1.218e-86
Cdk1	4	0.526	0.125	0.276294	1.21108	2.18227e-86	5.29789e-82
Ptn	4	0.998	0.928	0.697	1.62113	3.78212e-86	9.18185e-82
Lcn2	4	0.998	0.996	-1.20378	-2.30342	9.46065e-85	2.29676e-80
Hint1	4	1	0.988	0.435294	1.35219	4.26656e-84	1.03579e-79
Topbp1	4	0.85	0.431	0.376781	1.29844	1.58632e-83	3.85111e-79
Alyref	4	0.998	0.921	0.462448	1.37788	3.62118e-83	8.79114e-79
Hspe1	4	0.996	0.987	0.424767	1.34236	1.11521e-82	2.7074e-78
Lypd2	4	0.97	0.746	0.744616	1.67553	1.84326e-81	4.47489e-77
Top2a	4	0.577	0.167	0.428741	1.34606	1.34414e-79	3.26318e-75
Spc24	4	0.61	0.191	0.282821	1.21657	1.25595e-78	3.04906e-74
Usp1	4	0.902	0.513	0.354388	1.27844	1.48746e-78	3.61111e-74
Fen1	4	0.679	0.254	0.287434	1.22047	2.17664e-78	5.28423e-74
B2m	4	0.978	0.972	-1.00036	-2.00051	5.30599e-78	1.28813e-73
Id2	4	0.974	0.758	0.576245	1.49096	3.74788e-75	9.09873e-71
Rpa3	4	0.961	0.727	0.409916	1.32861	9.96041e-75	2.41809e-70
Rps4x	4	1	1	0.400275	1.31976	2.37628e-74	5.76889e-70
Plac8	4	0.703	0.718	-1.61595	-3.06513	4.04725e-74	9.82551e-70
Ctsh	4	0.957	0.931	-0.473671	-1.38864	8.66313e-74	2.10315e-69
Rpl22l1	4	1	0.998	0.415245	1.33353	1.52653e-73	3.70595e-69
Sumo2	4	1	0.983	0.398366	1.31801	7.3875e-73	1.79346e-68
Pa2g4	4	0.996	0.911	0.43775	1.35449	1.84803e-72	4.48646e-68
Nme1	4	0.998	0.937	0.434876	1.35179	2.27433e-72	5.52139e-68
Prdx1	4	1	0.999	0.372703	1.29478	6.88366e-72	1.67115e-67
Rbm3	4	1	0.986	0.420802	1.33867	1.06349e-71	2.58185e-67
Haus1	4	0.823	0.407	0.261009	1.19832	1.42694e-71	3.46419e-67
Ccnd2	4	0.831	0.414	0.352848	1.27708	9.72464e-71	2.36085e-66
Cks1b	4	0.858	0.478	0.407153	1.32607	1.84533e-70	4.47991e-66
Psat1	4	0.843	0.458	0.32993	1.25695	7.1827e-70	1.74374e-65
Rfc2	4	0.917	0.622	0.405779	1.3248	1.48617e-69	3.60797e-65
Cd74	4	0.632	0.714	-2.00277	-4.0077	3.27546e-69	7.95182e-65
Snu13	4	0.998	0.953	0.383221	1.30425	2.88965e-68	7.01521e-64
Tfdp1	4	0.927	0.596	0.341757	1.2673	1.42821e-67	3.46727e-63
Dhrs3	4	0.888	0.861	-0.695219	-1.61913	3.45087e-67	8.37767e-63
Rpsa	4	1	1	0.278629	1.21304	5.22511e-67	1.2685e-62
Lmnb1	4	0.925	0.574	0.331535	1.25835	1.34533e-66	3.26606e-62
Hmgn1	4	1	0.986	0.377017	1.29865	3.74226e-66	9.08508e-62
Serpinb7	4	0.862	0.572	0.872972	1.83143	4.83505e-66	1.17381e-61
Lsm3	4	0.97	0.743	0.365157	1.28802	2.09929e-64	5.09645e-60
Aprt	4	0.992	0.918	0.399064	1.31865	2.59916e-63	6.30999e-59
C3	4	0.988	0.989	-1.05804	-2.0821	2.65383e-63	6.44269e-59
Rnaseh2b	4	0.839	0.473	0.301866	1.23274	7.34986e-63	1.78432e-58
Hat1	4	0.886	0.566	0.384504	1.30541	9.54135e-63	2.31635e-58
Hmgb2	4	0.996	0.864	0.565693	1.4801	9.61758e-63	2.33486e-58
Alox15	4	0.951	0.934	-0.645263	-1.56402	1.77791e-62	4.31623e-58
Rfc3	4	0.862	0.512	0.335694	1.26198	1.79729e-61	4.36327e-57
Aqp5	4	0.927	0.851	-0.538571	-1.45253	9.72135e-61	2.36005e-56
Lsm2	4	0.953	0.753	0.385992	1.30676	2.81007e-60	6.82201e-56
Cycs	4	0.992	0.867	0.394083	1.31411	1.20698e-59	2.93019e-55
Psip1	4	0.823	0.446	0.27936	1.21366	1.46317e-59	3.55215e-55
Rrm2	4	0.354	0.073	0.279736	1.21397	1.58187e-59	3.84031e-55
Sdf2l1	4	0.866	0.503	0.29257	1.22482	2.33336e-59	5.6647e-55
Sftpd	4	0.974	0.93	-0.51701	-1.43099	2.92308e-59	7.09636e-55
Pigr	4	0.937	0.901	-0.641224	-1.55965	3.40928e-59	8.27672e-55
Timm8a1	4	0.931	0.66	0.348016	1.27281	5.72954e-59	1.39096e-54
Itgam	4	0.63	0.663	-0.458667	-1.37427	6.29038e-59	1.52712e-54
Tesc	4	0.579	0.217	0.253784	1.19233	3.0725e-58	7.4591e-54
Alox12e	4	0.752	0.75	-0.426464	-1.34394	6.48587e-58	1.57457e-53
Nsd2	4	0.74	0.362	0.250117	1.1893	8.50749e-58	2.06536e-53
RP23-3M10.7	4	0.791	0.427	0.267758	1.20394	1.73608e-57	4.21468e-53
Fkbp3	4	0.982	0.849	0.359938	1.28337	2.68151e-57	6.5099e-53
Ptges3	4	0.996	0.939	0.367427	1.29005	3.2033e-57	7.77664e-53
Cfi	4	0.6	0.619	-0.526424	-1.44035	4.86365e-57	1.18075e-52
Hnrnpab	4	1	0.974	0.349474	1.2741	1.41588e-56	3.43733e-52
Nop10	4	1	0.979	0.383586	1.30458	1.48105e-56	3.59554e-52
Orc6	4	0.783	0.412	0.250766	1.18984	2.26657e-56	5.50256e-52
Smc4	4	0.75	0.374	0.258255	1.19603	3.17977e-56	7.71954e-52
Hmgn2	4	0.976	0.792	0.418076	1.33614	3.70039e-56	8.98343e-52
Hbb-bs	4	0.996	0.988	-0.625544	-1.54279	5.61005e-56	1.36195e-51
RP23-310J6.1	4	0.793	0.775	-0.45755	-1.37321	6.33949e-56	1.53904e-51
Banf1	4	0.99	0.889	0.370892	1.29315	6.90423e-56	1.67614e-51
Clec2d	4	0.744	0.76	-0.416337	-1.33453	2.857e-55	6.93593e-51
Rnaseh2a	4	0.835	0.483	0.284312	1.21783	4.97966e-55	1.20891e-50
Ezh2	4	0.77	0.407	0.265685	1.20221	6.23378e-55	1.51337e-50
Npm1	4	1	0.995	0.357968	1.28162	6.52639e-55	1.58441e-50
Iqgap2	4	0.715	0.675	-0.332346	-1.25906	1.70105e-54	4.12965e-50
Lsm6	4	0.967	0.785	0.342859	1.26827	1.88402e-54	4.57382e-50
Prdx5	4	0.994	0.974	-0.457038	-1.37272	6.07907e-54	1.47582e-49
Tfrc	4	0.862	0.52	0.272609	1.20799	1.48391e-53	3.60249e-49
AC114920.2	4	0.923	0.655	0.319259	1.24769	1.68233e-53	4.08419e-49
Rps24	4	1	1	0.279805	1.21403	2.04961e-53	4.97584e-49
RP23-387F9.3	4	0.98	0.835	0.372673	1.29475	3.85976e-53	9.37033e-49
Cxcl17	4	0.986	0.973	-0.576699	-1.49143	4.22668e-53	1.02611e-48
Fdps	4	0.829	0.48	0.315961	1.24484	5.36691e-53	1.30292e-48
Lsm5	4	0.967	0.797	0.343311	1.26866	6.53521e-53	1.58655e-48
Nupr1	4	0.817	0.798	-0.637602	-1.55574	7.42179e-53	1.80179e-48
Cdk4	4	0.996	0.937	0.356126	1.27998	1.33917e-52	3.25111e-48
Gstt2	4	0.917	0.866	-0.335883	-1.26215	1.44571e-52	3.50975e-48
Malat1	4	1	1	-0.86043	-1.81558	1.79594e-52	4.36001e-48
Cldn3	4	0.986	0.982	-0.450476	-1.36649	3.44156e-52	8.35508e-48
Atp5g1	4	1	0.993	0.329304	1.25641	3.82145e-52	9.27732e-48
Hspd1	4	0.996	0.922	0.371807	1.29397	4.78574e-52	1.16183e-47
Lsm8	4	0.963	0.755	0.338808	1.26471	6.18003e-52	1.50033e-47
Muc4	4	0.717	0.678	-0.357714	-1.28139	1.81992e-51	4.41822e-47
AC164564.3	4	0.657	0.663	-0.419711	-1.33766	1.90927e-51	4.63515e-47
Snrpf	4	0.996	0.947	0.341683	1.26723	5.82959e-51	1.41525e-46
Ctss	4	0.726	0.689	-0.299513	-1.23073	1.14632e-50	2.78292e-46
Mrpl18	4	0.967	0.804	0.336249	1.26247	1.31026e-50	3.18092e-46
Slc23a1	4	0.713	0.697	-0.369883	-1.29225	1.49793e-50	3.63652e-46
Psmb10	4	0.884	0.831	-0.302361	-1.23316	1.81954e-50	4.4173e-46
Pdzk1ip1	4	0.874	0.838	-0.376405	-1.2981	2.81444e-50	6.83262e-46
Qsox1	4	0.681	0.69	-0.392882	-1.31301	5.30215e-50	1.2872e-45
Anp32b	4	0.998	0.957	0.388877	1.30937	5.69747e-50	1.38318e-45
Tpm3-rs7	4	0.947	0.887	-0.304372	-1.23488	6.0667e-50	1.47281e-45
H2-K1	4	0.992	0.99	-0.735346	-1.6648	8.71197e-50	2.115e-45
Higd1a	4	0.978	0.78	0.335862	1.26213	1.59496e-49	3.87208e-45
Hnrnpd	4	0.984	0.858	0.35156	1.27594	1.67171e-49	4.05841e-45
Muc1	4	0.978	0.942	-0.477472	-1.3923	4.10537e-49	9.96662e-45
Fcgbp	4	0.976	0.954	-1.20715	-2.30882	4.34285e-49	1.05431e-44
C1qbp	4	0.99	0.907	0.327533	1.25487	4.43823e-49	1.07747e-44
Tgm2	4	0.941	0.88	-0.4358	-1.35266	7.43592e-49	1.80522e-44
Hnrnpa3	4	1	0.98	0.339107	1.26497	1.32543e-48	3.21774e-44
Apex1	4	0.963	0.791	0.326499	1.25397	2.93572e-48	7.12704e-44
Dcxr	4	0.974	0.96	-0.459879	-1.37543	5.05512e-48	1.22723e-43
Prdx4	4	0.951	0.722	0.345236	1.27036	8.71182e-48	2.11497e-43
Cdo1	4	0.768	0.67	-0.341868	-1.2674	1.04508e-47	2.53715e-43
Spint2	4	0.998	0.993	-0.338365	-1.26432	1.23611e-47	3.00091e-43
Nop58	4	0.986	0.9	0.360547	1.28391	2.16413e-47	5.25387e-43
Ank	4	0.856	0.791	-0.333207	-1.25981	4.56494e-47	1.10823e-42
Msx1	4	0.734	0.391	0.28969	1.22238	5.36872e-47	1.30336e-42
Capn5	4	0.772	0.714	-0.300348	-1.23144	5.84095e-47	1.41801e-42
Capg	4	0.943	0.904	-0.336045	-1.26229	6.15656e-47	1.49463e-42
Ly6a	4	0.882	0.873	-0.877726	-1.83748	6.56751e-47	1.59439e-42
Slc28a3	4	0.807	0.774	-0.334087	-1.26058	7.17448e-47	1.74175e-42
Erh	4	0.988	0.905	0.316925	1.24567	7.76794e-47	1.88582e-42
Neat1	4	0.874	0.849	-0.487023	-1.40155	1.05723e-46	2.56664e-42
Eid1	4	0.963	0.78	0.322053	1.25011	1.33777e-46	3.24769e-42
Ssrp1	4	0.98	0.831	0.322027	1.25009	7.86768e-46	1.91004e-41
Actn1	4	0.976	0.792	0.348183	1.27296	8.17456e-46	1.98454e-41
Apobec2	4	0.435	0.559	-0.613818	-1.5303	8.66349e-46	2.10324e-41
Pcp4l1	4	0.059	0.322	-0.378156	-1.29968	1.36648e-45	3.31741e-41
Ctsa	4	0.862	0.81	-0.257699	-1.19557	8.06246e-45	1.95732e-40
Hba-a1	4	0.988	0.975	-0.540674	-1.45465	9.15433e-45	2.2224e-40
Gas2l3	4	0.815	0.49	0.255501	1.19375	1.05114e-44	2.55186e-40
Igfbp7	4	0.358	0.518	-0.555142	-1.46931	1.22976e-44	2.98549e-40
Set	4	0.998	0.989	0.344759	1.26994	1.61938e-44	3.93137e-40
Tsn	4	0.984	0.901	0.324711	1.25241	1.78527e-44	4.33411e-40
Gsto1	4	0.998	0.995	-0.928249	-1.90296	2.3332e-44	5.6643e-40
Calm1	4	1	0.977	0.353816	1.27794	5.07554e-44	1.23219e-39
Dpy30	4	0.974	0.869	0.320501	1.24876	5.47501e-44	1.32917e-39
Rhpn2	4	0.73	0.652	-0.268519	-1.20457	7.88454e-44	1.91413e-39
Acadm	4	0.841	0.785	-0.253668	-1.19223	8.12489e-44	1.97248e-39
Ypel3	4	0.909	0.863	-0.305198	-1.23559	1.09068e-43	2.64784e-39
Psmb8	4	0.949	0.904	-0.342458	-1.26791	1.27095e-43	3.0855e-39
Rps15a	4	1	1	0.254524	1.19294	1.50494e-43	3.65353e-39
Slc12a2	4	0.776	0.684	-0.261059	-1.19836	1.52759e-43	3.70854e-39
Hspa1b	4	0.811	0.741	-0.530568	-1.4445	1.77141e-43	4.30046e-39
Map1lc3b	4	0.947	0.917	-0.29262	-1.22486	1.77719e-43	4.3145e-39
Impdh2	4	0.994	0.932	0.326001	1.25353	2.23522e-43	5.42643e-39
Glo1	4	0.917	0.863	-0.253445	-1.19205	2.66079e-43	6.45961e-39
Ccdc34	4	0.935	0.682	0.295995	1.22773	3.36762e-43	8.17557e-39
Mettl1	4	0.941	0.711	0.27645	1.21121	5.17599e-43	1.25657e-38
Rps27a	4	1	1	0.294078	1.2261	5.39553e-43	1.30987e-38
Rps2	4	1	0.998	0.252162	1.19099	6.32772e-43	1.53618e-38
Neu1	4	0.825	0.781	-0.266882	-1.2032	6.85025e-43	1.66304e-38
Kpnb1	4	0.945	0.707	0.26417	1.20095	1.06982e-42	2.5972e-38
H2-D1	4	0.994	0.988	-0.552214	-1.46633	1.84122e-42	4.46993e-38
Meis2	4	0.722	0.728	-0.490879	-1.4053	2.08926e-42	5.0721e-38
Aktip	4	0.819	0.779	-0.305185	-1.23558	3.5779e-42	8.68606e-38
Ncl	4	1	0.976	0.390759	1.31108	5.86568e-42	1.42401e-37
Vmp1	4	0.951	0.91	-0.420032	-1.33796	7.94146e-42	1.92795e-37
Bst2	4	0.835	0.763	-0.295074	-1.22695	8.73574e-42	2.12077e-37
Tceal9	4	0.994	0.914	0.352869	1.2771	1.06787e-41	2.59246e-37
Camk2n1	4	0.803	0.743	-0.310126	-1.23982	1.50823e-41	3.66154e-37
Eps8	4	0.856	0.791	-0.273134	-1.20843	2.08987e-41	5.07359e-37
Nrtn	4	0.874	0.776	-0.26935	-1.20526	2.34463e-41	5.69206e-37
Sgk1	4	0.707	0.655	-0.334115	-1.2606	3.20277e-41	7.77537e-37
Tmpo	4	0.967	0.767	0.287821	1.22079	3.74258e-41	9.08587e-37
Ctsl	4	0.683	0.688	-0.639289	-1.55756	5.17838e-41	1.25716e-36
Gda	4	0.543	0.541	-0.336341	-1.26255	6.7781e-41	1.64552e-36
Prap1	4	0.937	0.92	-2.28011	-4.85715	8.51393e-41	2.06693e-36
Snrpe	4	1	0.978	0.297454	1.22897	1.52573e-40	3.70401e-36
Prom1	4	0.872	0.793	-0.327859	-1.25515	2.09942e-40	5.09677e-36
Hoxb8	4	0.89	0.811	-0.253662	-1.19223	3.04453e-40	7.39119e-36
Scand1	4	0.984	0.957	-0.276301	-1.21109	6.0865e-40	1.47762e-35
Syt8	4	0.557	0.605	-0.32225	-1.25028	8.76194e-40	2.12714e-35
H2-Eb1	4	0.104	0.341	-0.49636	-1.41065	1.22482e-39	2.9735e-35
Ltf	4	0.992	0.986	-1.38947	-2.61982	1.46912e-39	3.56658e-35
Anxa3	4	0.797	0.709	-0.281694	-1.21562	1.47449e-39	3.57962e-35
Smc6	4	0.929	0.696	0.285945	1.21921	1.50025e-39	3.64215e-35
RP23-148L8.3	4	0.683	0.647	-0.358007	-1.28165	1.84266e-39	4.47343e-35
Epb41l4aos	4	0.917	0.878	-0.298594	-1.22995	2.51623e-39	6.10864e-35
Srsf3	4	0.998	0.972	0.315154	1.24414	2.85773e-39	6.93772e-35
Gltscr2	4	0.919	0.907	-0.322794	-1.25075	4.00785e-39	9.72987e-35
Thrsp	4	0.778	0.477	0.263217	1.20015	1.15645e-38	2.80751e-34
Egfl6	4	0.724	0.684	-0.305631	-1.23596	1.27702e-38	3.10021e-34
Snrpd3	4	0.99	0.923	0.293235	1.22538	2.17955e-38	5.2913e-34
RP23-43G12.1	4	0.949	0.79	0.28352	1.21716	2.23425e-38	5.42409e-34
Cp	4	0.445	0.44	-0.385365	-1.30619	2.37475e-38	5.76518e-34
U2af1	4	0.992	0.931	0.284283	1.21781	3.17e-38	7.6958e-34
Ceacam1	4	0.774	0.718	-0.334863	-1.26126	5.60148e-38	1.35987e-33
Slc27a2	4	0.872	0.796	-0.274872	-1.20989	6.30043e-38	1.52956e-33
H2-Ab1	4	0.24	0.426	-0.725911	-1.65394	6.7826e-38	1.64661e-33
Srgn	4	0.191	0.404	-0.46675	-1.38199	1.04191e-37	2.52944e-33
Acaa2	4	0.776	0.622	-0.29838	-1.22976	1.15945e-37	2.81481e-33
Elf3	4	0.994	0.991	-0.417753	-1.33585	1.20436e-37	2.92383e-33
Hmga2	4	0.935	0.716	0.282365	1.21619	1.21042e-37	2.93853e-33
Pla2g16	4	0.951	0.893	-0.264257	-1.20102	2.94783e-37	7.15644e-33
Ahcyl2	4	0.923	0.914	-0.383647	-1.30464	2.95376e-37	7.17084e-33
AC167121.2	4	0.911	0.656	0.437133	1.35391	2.98424e-37	7.24483e-33
Krtcap2	4	0.994	0.963	0.303339	1.234	3.26795e-37	7.9336e-33
Sat1	4	0.986	0.982	-0.467628	-1.38283	4.65495e-37	1.13008e-32
Cfb	4	0.388	0.51	-0.363721	-1.28674	4.82197e-37	1.17063e-32
Cetn3	4	0.986	0.874	0.268658	1.20469	9.91901e-37	2.40804e-32
Gsn	4	0.764	0.682	-0.297408	-1.22893	1.01875e-36	2.47321e-32
Mrpl42	4	0.982	0.887	0.280515	1.21463	1.6967e-36	4.11909e-32
Stra13	4	0.961	0.795	0.291304	1.22375	3.34178e-36	8.11283e-32
Ndufab1	4	0.992	0.944	0.28056	1.21467	3.79924e-36	9.22341e-32
Padi1	4	0.976	0.974	-0.558298	-1.47253	4.4278e-36	1.07494e-31
Fbl	4	0.988	0.881	0.275371	1.2103	4.49621e-36	1.09155e-31
Junb	4	0.907	0.848	-0.589239	-1.50445	5.02708e-36	1.22042e-31
Ppa1	4	0.947	0.749	0.263296	1.20022	6.43108e-36	1.56127e-31
Cd55	4	0.886	0.832	-0.258931	-1.19659	6.58762e-36	1.59928e-31
Krt7	4	0.988	0.976	-0.430759	-1.34794	8.30158e-36	2.01537e-31
Krt18	4	0.992	0.991	-0.37417	-1.29609	9.91854e-36	2.40792e-31
Uox	4	0.74	0.665	-0.28686	-1.21998	1.17844e-35	2.86091e-31
Nucks1	4	0.994	0.922	0.283041	1.21676	1.83584e-35	4.45686e-31
Fam20c	4	0.929	0.889	-0.296601	-1.22825	2.41375e-35	5.85987e-31
Upk1a	4	0.264	0.405	-0.720183	-1.64739	6.46703e-35	1.57e-30
Tagln2	4	1	0.958	0.296334	1.22802	1.26228e-34	3.06444e-30
Padi4	4	0.726	0.705	-0.275352	-1.21029	1.57301e-34	3.8188e-30
Cnbp	4	0.996	0.978	0.278471	1.21291	3.62294e-34	8.79542e-30
H2-Aa	4	0.189	0.377	-0.6739	-1.59538	4.05411e-34	9.84217e-30
Slc25a5	4	0.998	0.987	0.272241	1.20768	4.5862e-34	1.11339e-29
Magoh	4	0.99	0.903	0.258865	1.19654	4.65996e-34	1.1313e-29
Eif5a	4	0.998	0.987	0.273701	1.2089	5.60005e-34	1.35953e-29
Upk3bl	4	0.772	0.611	-0.344709	-1.26989	1.03739e-33	2.51846e-29
Ndufc2	4	0.998	0.967	0.28137	1.21535	1.1669e-33	2.83288e-29
Ngfrap1	4	0.976	0.824	0.285982	1.21924	2.00927e-33	4.87789e-29
Tsen34	4	0.972	0.85	0.265099	1.20172	2.61195e-33	6.34104e-29
Akr1c19	4	0.931	0.747	0.284505	1.21799	5.1661e-33	1.25417e-28
Cyb5b	4	0.988	0.9	0.275165	1.21013	7.41092e-33	1.79915e-28
Mcl1	4	0.915	0.875	-0.260785	-1.19813	9.57694e-33	2.32499e-28
Paics	4	0.957	0.817	0.268566	1.20461	1.08837e-32	2.64224e-28
Snrpg	4	0.998	0.949	0.259585	1.19713	1.26893e-32	3.08057e-28
Gadd45g	4	0.736	0.647	-0.254105	-1.1926	1.50548e-32	3.65485e-28
Hipk1	4	0.935	0.876	-0.261172	-1.19845	1.72729e-32	4.19335e-28
Nhp2	4	0.99	0.933	0.264326	1.20107	1.83994e-32	4.46683e-28
Vamp8	4	0.982	0.969	-0.267591	-1.2038	2.54884e-32	6.18783e-28
Pcbp2	4	0.996	0.98	0.275432	1.21036	2.78022e-32	6.74955e-28
Chchd1	4	0.982	0.885	0.257122	1.19509	3.30194e-32	8.01611e-28
Cbx5	4	0.957	0.797	0.250585	1.18969	5.51776e-32	1.33955e-27
S100a11	4	0.998	0.995	-0.334217	-1.26069	6.56598e-32	1.59402e-27
Hist1h1c	4	0.585	0.557	-0.250936	-1.18998	8.09225e-32	1.96456e-27
Vdac3	4	0.988	0.908	0.256946	1.19495	1.12439e-31	2.72967e-27
RP23-151C6.3	4	0.333	0.463	-0.338004	-1.26401	1.15817e-31	2.81168e-27
Atp5g3	4	0.996	0.975	0.266819	1.20315	1.71831e-31	4.17154e-27
Cox7a2	4	1	0.987	0.263901	1.20072	2.08822e-31	5.06957e-27
Plp2	4	0.986	0.903	0.276221	1.21102	4.39301e-31	1.06649e-26
Slc39a4	4	0.976	0.929	-0.304481	-1.23497	5.25192e-31	1.27501e-26
Mmp7	4	0.398	0.45	-0.254692	-1.19308	5.71842e-31	1.38826e-26
Anapc11	4	0.972	0.844	0.255444	1.1937	6.41029e-31	1.55623e-26
Wwc1	4	0.945	0.897	-0.295211	-1.22706	8.3859e-31	2.03585e-26
RP23-123N23.5	4	0.998	0.985	0.26245	1.19951	1.26374e-30	3.06799e-26
Por	4	0.963	0.928	-0.270596	-1.20631	1.35663e-30	3.29348e-26
Adi1	4	0.976	0.892	0.296704	1.22833	1.62612e-30	3.94772e-26
Gbp4	4	0.177	0.343	-0.544906	-1.45893	3.12223e-30	7.57983e-26
Enpp3	4	0.951	0.917	-0.342617	-1.26805	3.98649e-30	9.678e-26
Scd2	4	0.998	0.986	0.289514	1.22223	5.11326e-30	1.24134e-25
Jun	4	0.862	0.788	-0.741235	-1.67161	5.57487e-30	1.35341e-25
Hist1h2bc	4	0.374	0.506	-0.268817	-1.20482	6.02949e-30	1.46378e-25
Srsf2	4	0.996	0.967	0.278762	1.21315	9.09535e-30	2.20808e-25
Cbx3	4	0.982	0.88	0.267159	1.20344	1.12267e-29	2.72551e-25
Ctsd	4	0.949	0.923	-0.300592	-1.23165	1.52936e-29	3.71283e-25
Cox5a	4	1	0.989	0.252929	1.19162	2.85339e-29	6.92719e-25
Mif	4	1	0.982	0.29872	1.23005	4.55791e-29	1.10652e-24
Pla2g2e	4	0.776	0.714	-0.252159	-1.19099	5.90562e-29	1.43371e-24
Cmah	4	0.358	0.467	-0.382088	-1.30323	5.95384e-29	1.44541e-24
Fkbp11	4	0.89	0.7	0.257308	1.19525	2.43128e-28	5.90242e-24
Hsp90aa1	4	0.998	0.975	0.262032	1.19917	4.99052e-28	1.21155e-23
Smpdl3a	4	0.929	0.898	-0.307006	-1.23714	8.11638e-28	1.97041e-23
Cbr2	4	1	0.999	-0.542275	-1.45627	1.16945e-27	2.83908e-23
Cd63	4	0.988	0.896	0.263411	1.20031	2.79096e-27	6.7756e-23
Ezr	4	0.947	0.938	-0.28971	-1.22239	2.81363e-27	6.83065e-23
Cd14	4	0.957	0.914	-0.321093	-1.24928	2.84304e-27	6.90206e-23
Tkt	4	0.998	0.956	0.258688	1.19639	3.24152e-27	7.86943e-23
Arpc3	4	0.99	0.981	-0.258611	-1.19633	8.3581e-27	2.0291e-22
Mmp23	4	0.455	0.502	-0.310023	-1.23973	1.96427e-26	4.76866e-22
Ier3	4	0.671	0.603	-0.397788	-1.31749	8.85601e-26	2.14997e-21
Basp1	4	0.154	0.316	-0.274113	-1.20925	1.31965e-25	3.20371e-21
Iigp1	4	0.154	0.35	-0.283806	-1.2174	2.04786e-25	4.97159e-21
Rbp1	4	0.88	0.795	-0.365239	-1.28809	2.89483e-25	7.02777e-21
Psmd3	4	1	0.983	-0.349875	-1.27445	3.44306e-25	8.35872e-21
Serinc3	4	0.978	0.952	-0.271919	-1.20741	3.55066e-25	8.61993e-21
Tacstd2	4	0.986	0.978	-0.356669	-1.28047	4.26944e-25	1.03649e-20
Alcam	4	0.99	0.983	-0.447839	-1.364	7.28592e-25	1.7688e-20
Hes1	4	0.963	0.872	-0.361398	-1.28467	9.29808e-25	2.2573e-20
Med24	4	0.965	0.947	-0.365219	-1.28808	1.34344e-24	3.26147e-20
Oit1	4	0.976	0.949	-0.31392	-1.24308	1.4812e-24	3.59591e-20
Postn	4	0.179	0.33	-0.457774	-1.37342	5.48479e-24	1.33154e-19
Kap	4	0.407	0.268	-0.287589	-1.2206	1.68586e-23	4.09276e-19
Dbi	4	0.996	0.966	0.252228	1.19105	3.2127e-23	7.79947e-19
Gng12	4	1	0.99	0.281319	1.21531	3.66926e-23	8.90786e-19
Ogt	4	0.988	0.977	-0.313065	-1.24234	4.70983e-23	1.1434e-18
Krt84	4	0.161	0.292	-0.54112	-1.4551	6.40492e-23	1.55492e-18
Yam1	4	0.904	0.897	-0.375476	-1.29727	1.01112e-22	2.45469e-18
Lmo4	4	0.961	0.93	-0.325327	-1.25295	1.11003e-22	2.69482e-18
Btg2	4	0.88	0.817	-0.283459	-1.21711	1.47091e-22	3.57092e-18
Tmod3	4	0.978	0.952	-0.291586	-1.22399	2.47397e-22	6.00606e-18
P4hb	4	0.982	0.924	0.259206	1.19682	3.38341e-22	8.2139e-18
Fos	4	0.677	0.553	-0.96351	-1.95005	4.50218e-22	1.093e-17
Lypd8	4	0.171	0.31	-1.29154	-2.4479	4.86614e-22	1.18135e-17
Irf7	4	0.358	0.449	-0.267138	-1.20342	5.47025e-22	1.32801e-17
Clu	4	0.482	0.492	-0.461731	-1.37719	5.50055e-22	1.33537e-17
Vpreb3	4	0.457	0.442	-0.259378	-1.19696	7.72365e-22	1.87507e-17
Tmem176b	4	0.998	0.994	-0.400259	-1.31974	1.62207e-21	3.93791e-17
Atp1a1	4	0.99	0.976	-0.277821	-1.21236	3.38946e-21	8.2286e-17
Dcn	4	0.923	0.863	-0.307922	-1.23792	1.02845e-20	2.49677e-16
Tmem176a	4	0.994	0.992	-0.443694	-1.36008	1.32154e-20	3.2083e-16
Gpx1	4	1	0.997	-0.505677	-1.41979	1.36909e-20	3.32375e-16
Arfgef1	4	0.953	0.929	-0.263509	-1.20039	1.46104e-20	3.54697e-16
Ramp2	4	0.463	0.382	-0.301838	-1.23271	3.56102e-20	8.64508e-16
Ier2	4	0.902	0.789	-0.263585	-1.20046	8.31311e-19	2.01817e-14
Pglyrp1	4	0.986	0.962	-0.412273	-1.33078	9.18842e-19	2.23067e-14
Tmsb4x	4	1	1	-0.361417	-1.28469	1.49118e-18	3.62013e-14
Zfp36	4	0.528	0.447	-0.321069	-1.24926	2.0295e-18	4.92703e-14
Spink12	4	0.976	0.943	-0.810882	-1.75428	8.09441e-18	1.96508e-13
RP23-89C10.1	4	0.951	0.9	-0.487967	-1.40247	1.64274e-17	3.98808e-13
Nfkbia	4	0.99	0.976	-0.324009	-1.2518	1.89572e-17	4.60224e-13
Plet1	4	0.998	0.987	-0.415019	-1.33332	4.91415e-17	1.19301e-12
Klf6	4	0.504	0.427	-0.369288	-1.29172	1.1908e-16	2.8909e-12
Crh	4	0.512	0.454	-0.542	-1.45599	2.04358e-16	4.96121e-12
Olfm4	4	0.106	0.23	-0.792057	-1.73154	3.34321e-16	8.11631e-12
Krt5	4	0.303	0.326	-0.769785	-1.70502	2.61472e-15	6.34776e-11
Cfh	4	0.986	0.957	-0.290168	-1.22278	3.49487e-15	8.48449e-11
Tmem213	4	0.996	0.982	-0.347597	-1.27244	3.59434e-15	8.72598e-11
Cndp2	4	0.992	0.989	-0.315771	-1.24468	7.51423e-15	1.82423e-10
RP23-81C12.3	4	0.998	0.999	-0.454807	-1.3706	1.21525e-14	2.95026e-10
Cd24a	4	0.998	0.996	-0.302308	-1.23312	6.27133e-13	1.52249e-08
Hspa1a	4	0.285	0.286	-0.303779	-1.23437	4.18355e-12	1.01564e-07
Ly6e	4	0.986	0.989	-0.338858	-1.26475	1.50584e-11	3.65572e-07
Cyr61	4	0.238	0.263	-0.683356	-1.60587	1.78098e-10	4.32369e-06
S100g	4	0.902	0.832	-0.4341	-1.35107	2.39243e-09	5.8081e-05
Egr1	4	0.165	0.186	-0.381899	-1.30306	1.20205e-08	0.000291822
Atf3	4	0.165	0.18	-0.354964	-1.27895	2.98909e-08	0.000725662
Fosb	4	0.144	0.162	-0.277624	-1.2122	2.24591e-07	0.0054524
Ramp2	5	0.844	0.36	1.62375	3.08175	1.03167e-195	2.50458e-191
Ifitm3	5	0.959	0.997	-1.75244	-3.36928	3.12082e-195	7.57641e-191
Olfm4	5	0.712	0.183	2.89198	7.42289	1.70234e-189	4.13278e-185
Krt5	5	0.715	0.297	2.4862	5.60302	9.77996e-171	2.37428e-166
Upk1a	5	0.824	0.361	1.77692	3.42694	1.43206e-165	3.47661e-161
RP23-52N2.1	5	0.929	0.675	1.14121	2.20566	4.03033e-162	9.78443e-158
Fcgbp	5	0.993	0.954	1.66366	3.16819	4.41076e-159	1.0708e-154
Padi2	5	0.902	0.656	1.16609	2.24403	5.80259e-155	1.40869e-150
Gpx1	5	1	0.997	1.32132	2.49895	8.46514e-146	2.05508e-141
Lrmp	5	0.753	0.139	1.08525	2.12174	3.88594e-144	9.43389e-140
Sp110	5	0.776	0.47	0.788453	1.72722	6.49051e-144	1.5757e-139
AC123856.2	5	0.637	0.105	0.904307	1.87165	3.1747e-141	7.70722e-137
Ifitm1	5	0.783	0.982	-2.22184	-4.66488	4.77555e-140	1.15936e-135
Smim14	5	0.959	0.854	0.829205	1.77671	8.94547e-137	2.17169e-132
Ccl6	5	0.393	0.114	2.10883	4.3134	1.19409e-127	2.89889e-123
Prdx5	5	0.976	0.976	0.856222	1.81029	2.91224e-126	7.07004e-122
Tmem176b	5	0.936	0.998	-0.840306	-1.79043	1.53271e-121	3.72097e-117
Golm1	5	0.831	0.545	0.859861	1.81486	7.76977e-121	1.88627e-116
Actn1	5	0.292	0.847	-1.05692	-2.08048	1.0355e-115	2.51387e-111
Clca1	5	0.99	0.977	2.26466	4.80542	4.48396e-114	1.08857e-109
Gsta4	5	0.895	0.766	1.05422	2.0766	6.56139e-113	1.59291e-108
Aqp4	5	0.492	0.08	0.950266	1.93223	6.66704e-112	1.61856e-107
Cd14	5	0.963	0.915	0.895448	1.86019	2.65052e-107	6.43467e-103
Prap1	5	0.997	0.917	2.25525	4.77418	5.30697e-106	1.28837e-101
Anpep	5	0.858	0.98	-0.999391	-1.99916	1.42588e-105	3.46162e-101
Meis2	5	0.976	0.71	1.02766	2.03871	5.28735e-104	1.28361e-99
Dhrs3	5	0.973	0.856	1.02192	2.03062	2.8089e-98	6.81916e-94
Agr2	5	0.62	0.243	1.03801	2.05339	3.88563e-98	9.43314e-94
Pla2g16	5	0.932	0.897	0.683941	1.60652	2.87925e-97	6.98994e-93
Ces2b	5	0.573	0.282	0.614151	1.53066	1.91511e-93	4.64932e-89
Ifitm2	5	0.956	0.992	-0.868565	-1.82585	2.34959e-92	5.7041e-88
Rad51b	5	0.786	0.728	1.85001	3.60502	3.07721e-92	7.47053e-88
Mt1	5	0.759	0.966	-1.07819	-2.11139	1.09508e-91	2.65853e-87
Mgat4a	5	0.597	0.181	0.570989	1.48554	3.19442e-88	7.75509e-84
Tmem176a	5	0.939	0.996	-0.76449	-1.69877	7.95165e-87	1.93042e-82
Tmem213	5	0.99	0.983	0.928939	1.90388	2.30914e-86	5.60591e-82
Vpreb3	5	0.675	0.428	0.872545	1.83089	2.84338e-86	6.90287e-82
Anxa2	5	0.993	0.989	0.846711	1.7984	3.53594e-86	8.58421e-82
Cdkl1	5	0.553	0.917	-0.786207	-1.72453	4.87014e-85	1.18233e-80
Plscr1	5	0.878	0.756	0.691088	1.6145	6.05819e-85	1.47075e-80
Arg1	5	0.736	0.403	0.869775	1.82738	6.13953e-85	1.49049e-80
S100a14	5	0.739	0.511	0.677614	1.59949	4.1604e-83	1.01002e-78
Qsox1	5	0.868	0.676	0.766446	1.70107	5.27351e-83	1.28025e-78
Ttc36	5	0.454	0.076	0.53432	1.44826	2.92003e-82	7.08895e-78
Pigr	5	0.983	0.9	0.92456	1.89811	3.35053e-82	8.13409e-78
Iqgap2	5	0.875	0.666	0.648106	1.56711	5.2082e-81	1.26439e-76
Pglyrp1	5	0.98	0.963	1.0846	2.12079	1.9181e-80	4.65658e-76
Anxa3	5	0.888	0.707	0.763652	1.69778	7.46356e-80	1.81193e-75
Gsn	5	0.844	0.68	0.847026	1.79879	7.98918e-80	1.93953e-75
Rpsa	5	0.997	1	-0.34577	-1.27083	4.78963e-79	1.16278e-74
Rpl22l1	5	0.99	0.999	-0.534845	-1.44879	8.15988e-79	1.98097e-74
Isg20	5	0.515	0.199	0.655208	1.57484	1.12495e-77	2.73105e-73
Ctsb	5	0.932	0.984	-0.704866	-1.62999	2.37757e-77	5.77202e-73
Rgs10	5	0.647	0.274	0.520237	1.43419	1.33878e-76	3.25015e-72
Muc13	5	0.556	0.134	0.706828	1.63221	4.03512e-76	9.79606e-72
Cndp2	5	0.959	0.992	-0.729605	-1.65819	4.20437e-76	1.0207e-71
Tff1	5	0.288	0.014	1.64872	3.13555	2.37315e-74	5.7613e-70
Tacc1	5	0.82	0.67	0.663687	1.58413	2.53381e-74	6.15133e-70
Cfb	5	0.756	0.479	0.780119	1.71727	7.46745e-74	1.81287e-69
Akr1b10	5	0.712	0.446	0.537747	1.4517	2.04903e-72	4.97444e-68
Mfsd4	5	0.722	0.604	0.763146	1.69719	2.41503e-72	5.86296e-68
Pmm1	5	0.719	0.539	0.613905	1.5304	2.52022e-72	6.11834e-68
Tnfaip8	5	0.831	0.637	0.597761	1.51337	3.76974e-72	9.1518e-68
Cbr1	5	0.898	0.847	0.645424	1.5642	4.58497e-72	1.11309e-67
Prnp	5	0.39	0.809	-0.676712	-1.59849	9.56725e-70	2.32264e-65
S100a1	5	0.912	0.848	0.648742	1.5678	2.27443e-69	5.52163e-65
Foxq1	5	0.702	0.424	0.631609	1.54929	9.81486e-69	2.38275e-64
Acsm3	5	0.502	0.266	0.471813	1.38685	7.58382e-68	1.84112e-63
Npm1	5	0.986	0.997	-0.453106	-1.36898	1.03373e-67	2.50959e-63
Pdzk1ip1	5	0.871	0.84	0.593644	1.50905	1.69352e-67	4.11137e-63
AC155158.1	5	1	0.984	0.701617	1.62633	4.40125e-67	1.06849e-62
Itgam	5	0.868	0.645	0.692182	1.61573	5.21389e-67	1.26578e-62
Tgm2	5	0.969	0.881	0.739808	1.66995	7.10895e-67	1.72584e-62
Cd63	5	0.685	0.921	-0.82218	-1.76808	3.58303e-66	8.69852e-62
Oit1	5	0.973	0.95	0.600086	1.51581	4.16372e-66	1.01083e-61
Ddr2	5	0.61	0.278	0.519659	1.43362	7.01898e-66	1.704e-61
Tmsb10	5	0.98	0.996	-0.574432	-1.48909	1.45242e-65	3.52604e-61
Rbp1	5	0.908	0.797	0.977468	1.96901	1.63723e-65	3.97469e-61
Slc16a11	5	0.719	0.495	0.637506	1.55564	3.17415e-65	7.70589e-61
Mt2	5	0.437	0.833	-0.787213	-1.72574	9.0593e-65	2.19933e-60
Arfgef1	5	0.966	0.929	0.574812	1.48948	5.67701e-64	1.37821e-59
Mgst1	5	0.986	0.982	0.794025	1.73391	1.93537e-63	4.69851e-59
Sgk1	5	0.82	0.65	0.702586	1.62742	2.46835e-63	5.99241e-59
Cox7a2l	5	0.953	0.99	-0.544862	-1.45888	4.86941e-63	1.18215e-58
Dab1	5	0.292	0.031	0.320734	1.24897	1.62815e-62	3.95265e-58
Etv1	5	0.258	0.03	0.45032	1.36634	2.25044e-62	5.4634e-58
S100a11	5	0.997	0.996	0.586641	1.50175	3.97548e-62	9.65128e-58
Setd4	5	0.39	0.121	0.379894	1.30125	1.55264e-61	3.76935e-57
Gsta3	5	0.376	0.074	0.332456	1.25916	2.84156e-61	6.89844e-57
AC167121.2	5	0.281	0.711	-1.59635	-3.02377	4.09608e-61	9.94405e-57
Ybx1	5	0.99	0.999	-0.413151	-1.33159	5.72052e-61	1.38877e-56
Napsa	5	0.488	0.861	-0.681361	-1.60365	6.49258e-61	1.5762e-56
Muc4	5	0.851	0.671	0.612673	1.52909	3.00611e-60	7.29793e-56
Hmga2	5	0.336	0.767	-0.625869	-1.54314	3.07494e-60	7.46503e-56
Lgals12	5	0.542	0.226	0.431225	1.34838	5.844e-60	1.41875e-55
Fbln1	5	0.617	0.913	-0.616406	-1.53305	1.74068e-59	4.22586e-55
Sat1	5	0.983	0.982	0.687463	1.61045	1.81749e-59	4.41232e-55
Gsto1	5	1	0.995	0.836687	1.78594	2.8562e-59	6.93399e-55
Atp6v1g1	5	0.956	0.921	0.579971	1.49482	3.20295e-59	7.77579e-55
Lbp	5	0.431	0.815	-0.831814	-1.77992	5.35708e-59	1.30054e-54
Hipk1	5	0.939	0.879	0.534014	1.44795	2.26088e-58	5.48873e-54
Sdc4	5	0.932	0.988	-0.588129	-1.5033	2.63425e-58	6.39517e-54
Mme	5	0.085	0.532	-0.593685	-1.5091	3.85582e-58	9.36079e-54
Tspan8	5	0.99	0.992	0.789205	1.72812	4.05108e-58	9.8348e-54
Fyn	5	0.302	0.063	0.353012	1.27722	6.03426e-58	1.46494e-53
Ctss	5	0.861	0.682	0.56556	1.47996	6.79569e-58	1.64979e-53
Chpt1	5	0.583	0.882	-0.752468	-1.68467	1.0433e-57	2.53282e-53
Acsl1	5	0.539	0.266	0.434047	1.35102	1.34205e-57	3.25809e-53
Padi1	5	0.98	0.974	0.745314	1.67634	2.6621e-57	6.46277e-53
Hddc2	5	0.773	0.924	-0.699909	-1.6244	6.51462e-57	1.58155e-52
Aim2	5	0.532	0.145	0.36506	1.28793	1.14068e-56	2.76923e-52
Aldh3a1	5	0.227	0.011	0.315173	1.24416	1.41976e-56	3.44676e-52
Vsig1	5	0.339	0.052	0.321001	1.2492	1.77749e-56	4.31522e-52
Rpl15	5	1	0.999	-0.292042	-1.22437	3.48199e-56	8.45322e-52
Dach2	5	0.607	0.295	0.446257	1.3625	4.71164e-56	1.14385e-51
Psmb10	5	0.919	0.831	0.538921	1.45289	5.73354e-56	1.39193e-51
Runx1	5	0.793	0.617	0.605097	1.52108	8.37533e-56	2.03328e-51
Cmah	5	0.678	0.44	0.758708	1.69197	9.66715e-56	2.34689e-51
Rps4x	5	1	1	-0.398329	-1.31798	1.14746e-55	2.78569e-51
Ptma	5	1	1	-0.351324	-1.27573	2.6373e-55	6.40256e-51
Krt84	5	0.549	0.259	1.22356	2.33522	7.41005e-55	1.79894e-50
Ikzf2	5	0.841	0.735	0.479838	1.39459	1.07874e-54	2.61886e-50
Psmb9	5	0.797	0.673	0.495076	1.40939	1.22233e-54	2.96744e-50
Hopx	5	0.739	0.525	0.5697	1.48421	1.75352e-54	4.25703e-50
Camk2n1	5	0.844	0.743	0.610816	1.52712	5.54897e-54	1.34712e-49
Tmc5	5	0.264	0.03	0.272779	1.20813	1.14252e-53	2.7737e-49
RP23-214L4.1	5	0.966	0.994	-0.610936	-1.52725	1.54781e-53	3.75761e-49
Zfp750	5	0.597	0.245	0.392569	1.31273	1.18475e-52	2.87622e-48
Tmem14c	5	0.62	0.877	-0.654148	-1.57369	2.71124e-52	6.58208e-48
Rnf186	5	0.81	0.668	0.559508	1.47377	3.01183e-52	7.31183e-48
Cldn10	5	0.986	0.993	0.680628	1.60284	4.67772e-52	1.13561e-47
Srgn	5	0.678	0.361	0.787101	1.7256	7.63783e-52	1.85424e-47
Trex2	5	0.285	0.04	0.345391	1.27049	9.11402e-52	2.21261e-47
Mgst3	5	0.878	0.808	0.544158	1.45817	1.84909e-51	4.48904e-47
Slc25a48	5	0.271	0.697	-0.596124	-1.51165	3.17046e-51	7.69693e-47
Ahcyl2	5	0.949	0.912	0.571196	1.48575	3.31964e-51	8.05909e-47
Mndal	5	0.593	0.259	0.495502	1.40981	7.5827e-51	1.84085e-46
Lmo4	5	0.966	0.931	0.625846	1.54311	9.37652e-51	2.27634e-46
Psme2	5	0.949	0.95	0.514306	1.42831	1.22158e-50	2.96563e-46
Hoxb8	5	0.841	0.818	0.495497	1.40981	1.31816e-50	3.2001e-46
Psme1	5	0.973	0.975	0.466207	1.38147	1.47679e-50	3.58521e-46
Wars	5	0.685	0.475	0.518871	1.43283	2.29763e-50	5.57795e-46
Fkbp1a	5	0.773	0.932	-0.489482	-1.40394	2.89088e-50	7.0182e-46
Evpl	5	0.705	0.487	0.43681	1.35361	1.03601e-49	2.51513e-45
Srd5a1	5	0.349	0.125	0.391363	1.31163	4.05619e-49	9.84722e-45
Mllt3	5	0.786	0.623	0.474893	1.38981	8.86949e-49	2.15325e-44
Thrsp	5	0.125	0.535	-0.577304	-1.49206	2.37989e-48	5.77765e-44
Laptm5	5	0.617	0.907	-0.560805	-1.47509	4.86106e-48	1.18012e-43
Barx2	5	0.349	0.765	-0.48955	-1.40401	5.6476e-48	1.37107e-43
Krt18	5	0.997	0.991	0.552913	1.46705	6.18969e-48	1.50267e-43
Entpd8	5	0.566	0.272	0.402257	1.32157	6.32187e-48	1.53476e-43
Scx	5	0.485	0.814	-0.552581	-1.46671	1.28754e-47	3.12577e-43
Il20rb	5	0.078	0.477	-0.308391	-1.23833	2.08014e-47	5.04995e-43
Sprr2f	5	1	0.98	1.12585	2.1823	9.46052e-47	2.29673e-42
Spint2	5	0.983	0.994	0.378605	1.30008	2.10911e-46	5.12029e-42
Ppp2r3a	5	0.79	0.656	0.499925	1.41414	2.58157e-46	6.26727e-42
Ifi203	5	0.583	0.279	0.506124	1.42023	8.08609e-46	1.96306e-41
Nccrp1	5	0.166	0.004	0.309497	1.23928	1.09849e-45	2.66681e-41
Sppl2a	5	0.871	0.81	0.452724	1.36862	1.385e-45	3.36237e-41
Cped1	5	0.298	0.098	0.294307	1.2263	5.44958e-45	1.32299e-40
Abhd2	5	0.719	0.462	0.582844	1.4978	6.35188e-45	1.54205e-40
Chdh	5	0.431	0.786	-0.554516	-1.46868	9.49407e-45	2.30488e-40
Rpl3	5	0.997	0.999	-0.250343	-1.18949	1.24707e-44	3.0275e-40
Pfn2	5	0.614	0.409	0.379299	1.30071	3.35144e-44	8.13629e-40
Krt13	5	0.434	0.266	0.680474	1.60267	5.66566e-44	1.37545e-39
Ptpru	5	0.841	0.642	0.458216	1.37384	1.46729e-43	3.56213e-39
Jdp2	5	0.79	0.66	0.491406	1.40581	1.64692e-43	3.99822e-39
Aqp5	5	0.871	0.858	0.745424	1.67647	2.73909e-43	6.64969e-39
Uap1	5	0.729	0.54	0.402264	1.32158	5.18923e-43	1.25979e-38
Naip1	5	0.759	0.543	0.432362	1.34944	1.27566e-42	3.09691e-38
Ceacam1	5	0.847	0.715	0.595758	1.51127	1.28676e-42	3.12386e-38
Lifr	5	0.078	0.453	-0.344808	-1.26998	1.34817e-42	3.27295e-38
Ociad2	5	0.786	0.679	0.415428	1.33369	1.35238e-42	3.28316e-38
Rpl36a	5	0.993	0.999	-0.302669	-1.23342	2.25626e-42	5.47752e-38
Slc34a2	5	0.715	0.567	0.454449	1.37026	5.45005e-42	1.32311e-37
RP23-357J7.6	5	0.688	0.884	-0.518193	-1.43216	6.37988e-42	1.54884e-37
Rps2	5	1	0.998	-0.275991	-1.21083	8.92895e-42	2.16768e-37
Ppia	5	1	1	-0.37005	-1.2924	1.24399e-41	3.02003e-37
Wfdc18	5	0.431	0.219	1.57105	2.97121	1.75846e-41	4.26901e-37
Cpm	5	0.759	0.635	0.470586	1.38567	2.03194e-41	4.93294e-37
Eid1	5	0.546	0.817	-0.463445	-1.37883	2.21854e-41	5.38594e-37
Capn5	5	0.851	0.711	0.454275	1.37009	3.47265e-41	8.43054e-37
Cbr3	5	0.915	0.844	0.517604	1.43158	5.40788e-41	1.31287e-36
Plat	5	0.366	0.729	-0.65953	-1.57957	8.01329e-41	1.94539e-36
Rhov	5	0.315	0.057	0.295945	1.22769	1.36722e-40	3.3192e-36
RP24-168F5.3	5	0.129	0.509	-0.360221	-1.28362	2.12445e-40	5.15754e-36
Ppp2r2b	5	0.712	0.934	-0.46236	-1.37779	8.45599e-40	2.05286e-35
Ces2g	5	0.563	0.44	0.358778	1.28234	3.17396e-39	7.70541e-35
Ndufc2	5	0.908	0.975	-0.497186	-1.41146	6.44596e-39	1.56489e-34
Uox	5	0.827	0.663	0.596521	1.51207	8.38081e-39	2.03461e-34
Cracr2b	5	0.861	0.779	0.420442	1.33834	8.98727e-39	2.18184e-34
Eya1	5	0.315	0.067	0.251391	1.19035	2.04355e-38	4.96113e-34
Myof	5	0.658	0.42	0.37258	1.29467	2.18188e-38	5.29695e-34
Cd2ap	5	0.983	0.967	0.490521	1.40495	2.54609e-38	6.18113e-34
B2m	5	0.983	0.972	0.685887	1.60869	2.67643e-38	6.49757e-34
Fam213a	5	0.885	0.976	-0.70158	-1.62629	2.97696e-38	7.22717e-34
Lpcat4	5	0.661	0.493	0.332088	1.25883	3.99425e-38	9.69683e-34
Tspan12	5	0.468	0.165	0.290194	1.2228	4.82166e-38	1.17055e-33
Dst	5	0.349	0.689	-0.487271	-1.40179	5.41836e-38	1.31542e-33
Six1	5	0.725	0.532	0.43928	1.35593	5.7118e-38	1.38665e-33
Tmem158	5	0.681	0.893	-0.9251	-1.89882	7.39928e-38	1.79632e-33
Fam174b	5	0.59	0.363	0.349012	1.27369	8.09926e-38	1.96626e-33
Cfh	5	0.841	0.968	-0.551713	-1.46583	8.65899e-38	2.10214e-33
Chad	5	0.319	0.062	0.407334	1.32623	1.01111e-37	2.45467e-33
Tst	5	0.925	0.912	0.514824	1.42882	1.37879e-37	3.34729e-33
Cyb5b	5	0.729	0.922	-0.499073	-1.41331	1.67575e-37	4.06823e-33
Hoxb5	5	0.705	0.568	0.3878	1.3084	1.7634e-37	4.28101e-33
Cbx6	5	0.183	0.562	-0.302908	-1.23363	1.88272e-37	4.57068e-33
Mannr	5	0.227	0.599	-0.345983	-1.27102	1.9121e-37	4.64201e-33
Sec11c	5	0.919	0.89	0.428462	1.3458	2.24609e-37	5.45282e-33
Cbs	5	0.132	0.495	-0.378343	-1.29985	2.48251e-37	6.02679e-33
AC167036.4	5	0.515	0.252	0.282916	1.21665	3.36204e-37	8.16204e-33
Sypl	5	0.983	0.981	0.38269	1.30377	3.83216e-37	9.30334e-33
Pla2g2c	5	0.403	0.126	0.276745	1.21146	4.65753e-37	1.13071e-32
Stard10	5	0.953	0.898	0.439361	1.356	7.41673e-37	1.80056e-32
Plekhs1	5	0.837	0.959	-0.501091	-1.41528	1.22497e-36	2.97385e-32
Rps15a	5	1	1	-0.251199	-1.1902	1.86692e-36	4.53232e-32
Impdh2	5	0.831	0.946	-0.424589	-1.34219	4.02478e-36	9.77096e-32
Tmod3	5	0.953	0.955	0.490486	1.40492	5.70273e-36	1.38445e-31
Ckb	5	0.315	0.659	-0.551214	-1.46532	5.79399e-36	1.40661e-31
Ank	5	0.922	0.79	0.486407	1.40095	7.69464e-36	1.86803e-31
Cib1	5	0.871	0.855	0.397089	1.31685	1.0702e-35	2.59813e-31
Txndc5	5	0.912	0.863	0.443321	1.35973	1.09072e-35	2.64794e-31
Muc1	5	0.986	0.943	0.478375	1.39317	1.38581e-35	3.36434e-31
Dbi	5	0.925	0.972	-0.491468	-1.40587	2.10124e-35	5.10117e-31
Vmp1	5	0.922	0.914	0.487021	1.40155	3.15689e-35	7.66399e-31
Blvrb	5	0.892	0.854	0.376921	1.29857	4.72178e-35	1.14631e-30
Ahnak	5	0.915	0.88	0.486184	1.40073	6.29015e-35	1.52706e-30
Irf7	5	0.681	0.423	0.484939	1.39953	7.16623e-35	1.73975e-30
Slc35a1	5	0.736	0.63	0.377456	1.29905	9.84219e-35	2.38939e-30
Fer1l4	5	0.553	0.299	0.321763	1.24986	1.17402e-34	2.85017e-30
Irs1	5	0.224	0.585	-0.347932	-1.27274	1.17586e-34	2.85464e-30
Slco1a5	5	0.254	0.062	0.261648	1.19885	2.49288e-34	6.05197e-30
Alas1	5	0.431	0.734	-0.465849	-1.38113	2.70572e-34	6.56869e-30
Fam83e	5	0.424	0.157	0.268734	1.20475	2.88308e-34	6.99926e-30
Slc1a1	5	0.41	0.733	-0.415749	-1.33399	3.31084e-34	8.03774e-30
Hnrnpa1	5	0.929	0.974	-0.421633	-1.33944	3.53662e-34	8.58585e-30
Gda	5	0.746	0.527	0.479362	1.39413	7.39826e-34	1.79608e-29
Ablim1	5	0.553	0.337	0.304414	1.23492	1.0551e-33	2.56147e-29
Rab27a	5	0.441	0.182	0.277916	1.21244	1.14779e-33	2.78648e-29
Tgfbi	5	0.064	0.359	-0.306287	-1.23652	1.27583e-33	3.09734e-29
RP23-37G19.2	5	0.444	0.187	0.362087	1.28528	2.12179e-33	5.15107e-29
Calml3	5	0.559	0.355	0.389113	1.30959	4.31687e-33	1.04801e-28
Sox17	5	0.834	0.943	-0.478506	-1.3933	6.36271e-33	1.54467e-28
Meis1	5	0.78	0.918	-0.487691	-1.4022	6.45539e-33	1.56718e-28
Tmco3	5	0.515	0.37	0.298631	1.22998	7.74622e-33	1.88055e-28
Crip2	5	0.905	0.967	-0.442624	-1.35907	9.01294e-33	2.18807e-28
RP23-249P4.1	5	0.814	0.733	0.373855	1.29581	1.0051e-32	2.44008e-28
Mlph	5	0.783	0.609	0.33455	1.26098	1.05056e-32	2.55045e-28
Slc44a4	5	0.858	0.804	0.383472	1.30448	1.07642e-32	2.61323e-28
Padi4	5	0.841	0.698	0.417327	1.33545	1.09349e-32	2.65467e-28
F3	5	0.895	0.874	0.591448	1.50676	1.17735e-32	2.85824e-28
Pdlim4	5	0.953	0.923	0.501556	1.41574	1.57804e-32	3.831e-28
Tacstd2	5	0.99	0.978	0.4453	1.3616	1.59171e-32	3.86419e-28
Rpl39	5	1	1	-0.264076	-1.20087	1.85968e-32	4.51474e-28
Acadl	5	0.766	0.688	0.34257	1.26801	2.29361e-32	5.56819e-28
AC164564.3	5	0.783	0.654	0.484461	1.39906	2.69537e-32	6.54354e-28
Msx1	5	0.132	0.448	-0.508058	-1.42213	2.89439e-32	7.02671e-28
Ube2l6	5	0.525	0.33	0.318353	1.24691	3.49965e-32	8.4961e-28
S100a16	5	0.949	0.915	0.458807	1.37441	4.47639e-32	1.08673e-27
Hoxb3	5	0.79	0.693	0.355737	1.27964	5.92006e-32	1.43721e-27
Ltbp1	5	0.519	0.307	0.406869	1.32581	1.16774e-31	2.83492e-27
Tchh	5	0.261	0.046	0.253399	1.19201	1.37147e-31	3.32951e-27
RP23-89C10.1	5	0.698	0.92	-0.599023	-1.51469	1.84212e-31	4.47212e-27
RP23-369M17.1	5	0.878	0.596	0.479603	1.39436	1.97308e-31	4.79003e-27
Myo5c	5	0.746	0.61	0.39494	1.31489	2.00236e-31	4.86112e-27
Plekhb2	5	0.881	0.82	0.37937	1.30077	2.26628e-31	5.50186e-27
Mycn	5	0.308	0.646	-0.350252	-1.27478	3.19014e-31	7.74471e-27
Lrrc26	5	0.895	0.866	0.442182	1.35866	4.97211e-31	1.20708e-26
Fndc1	5	0.18	0.523	-0.292463	-1.22473	5.98084e-31	1.45197e-26
Gfpt1	5	0.817	0.736	0.357532	1.28123	7.96227e-31	1.933e-26
Mocs2	5	0.661	0.534	0.308717	1.23861	1.38396e-30	3.35984e-26
Tff2	5	0.186	0.049	0.40334	1.32257	1.38923e-30	3.37263e-26
Ldha	5	0.969	0.991	-0.331434	-1.25826	3.52003e-30	8.54557e-26
Psmb8	5	0.936	0.907	0.476366	1.39124	8.06688e-30	1.9584e-25
Slc6a6	5	0.475	0.712	-0.45326	-1.36913	1.51308e-29	3.6733e-25
Taldo1	5	0.976	0.976	0.371053	1.2933	2.16745e-29	5.26192e-25
Id2	5	0.583	0.795	-0.615693	-1.53229	2.34105e-29	5.68337e-25
Pllp	5	0.692	0.508	0.32705	1.25445	2.44404e-29	5.9334e-25
Cfi	5	0.308	0.638	-0.534565	-1.4485	3.36908e-29	8.17912e-25
Pgr	5	0.488	0.765	-0.479548	-1.39431	6.67074e-29	1.61946e-24
Nr2f2	5	0.908	0.843	0.400641	1.32009	1.41409e-28	3.43298e-24
Sema3a	5	0.437	0.726	-0.430662	-1.34785	2.28599e-28	5.54969e-24
Ttc9	5	0.536	0.359	0.258681	1.19638	3.46782e-28	8.41883e-24
Rab11a	5	0.925	0.936	0.33307	1.25969	3.59884e-28	8.7369e-24
Acadm	5	0.868	0.786	0.339551	1.26536	4.78929e-28	1.1627e-23
Ctsz	5	0.525	0.796	-0.320654	-1.2489	5.07594e-28	1.23228e-23
Oat	5	0.715	0.876	-0.513788	-1.42779	5.67186e-28	1.37696e-23
Evl	5	0.217	0.53	-0.254604	-1.19301	1.27241e-27	3.08903e-23
Isyna1	5	0.41	0.708	-0.318234	-1.2468	1.44273e-27	3.50252e-23
B3gnt3	5	0.559	0.356	0.262744	1.19976	1.50505e-27	3.65382e-23
Clec2d	5	0.814	0.754	0.41479	1.3331	2.04576e-27	4.9665e-23
Tmbim6	5	0.99	0.99	0.316736	1.24551	2.51604e-27	6.1082e-23
Crabp2	5	0.122	0.42	-0.375973	-1.29771	2.56893e-27	6.23659e-23
Pfdn5	5	0.983	0.992	0.286107	1.21935	2.66392e-27	6.46721e-23
Zdhhc14	5	0.42	0.227	0.252107	1.19094	3.37559e-27	8.19493e-23
Atl2	5	0.715	0.601	0.287717	1.22071	3.48291e-27	8.45547e-23
Rer1	5	0.953	0.924	0.355249	1.27921	3.91843e-27	9.51277e-23
Dram2	5	0.79	0.669	0.315189	1.24417	3.99748e-27	9.70467e-23
Me1	5	0.603	0.433	0.297358	1.22889	4.5806e-27	1.11203e-22
Prkab1	5	0.814	0.719	0.369928	1.29229	4.70507e-27	1.14225e-22
Pdgfc	5	0.207	0.532	-0.25773	-1.1956	4.99785e-27	1.21333e-22
Galnt12	5	0.695	0.586	0.300289	1.23139	5.32711e-27	1.29326e-22
H2-K1	5	0.993	0.99	0.525184	1.43912	1.61395e-26	3.91818e-22
Dnaja1	5	0.949	0.979	-0.350401	-1.27492	2.35242e-26	5.71097e-22
Sfn	5	0.841	0.813	0.415133	1.33342	4.12388e-26	1.00115e-21
Psmd3	5	0.946	0.987	-0.421049	-1.3389	5.7969e-26	1.40731e-21
Mboat2	5	0.793	0.698	0.321282	1.24944	9.41055e-26	2.2846e-21
Cited2	5	0.627	0.457	0.326066	1.25359	1.12002e-25	2.71907e-21
Bace2	5	0.929	0.862	0.458981	1.37457	1.18577e-25	2.87869e-21
Tspan1	5	0.98	0.987	0.418015	1.33609	1.31602e-25	3.19491e-21
Gbp9	5	0.373	0.181	0.27989	1.2141	1.33561e-25	3.24246e-21
Ccdc102a	5	0.261	0.576	-0.256877	-1.19489	1.67287e-25	4.06123e-21
Adam9	5	0.641	0.474	0.272337	1.20776	1.68684e-25	4.09513e-21
Nradd	5	0.478	0.736	-0.326007	-1.25354	1.96068e-25	4.75993e-21
Fzd10	5	0.386	0.673	-0.333889	-1.26041	2.28334e-25	5.54326e-21
Rhbdl2	5	0.705	0.538	0.307634	1.23768	2.63782e-25	6.40384e-21
Minos1	5	0.956	0.984	-0.310195	-1.23988	3.49591e-25	8.48702e-21
Ifit1	5	0.617	0.416	0.469055	1.3842	3.64348e-25	8.84528e-21
Scd2	5	0.976	0.988	-0.485794	-1.40036	4.97304e-25	1.20731e-20
Ehd4	5	0.569	0.439	0.296534	1.22819	6.24513e-25	1.51613e-20
Atp1a1	5	0.932	0.981	-0.382169	-1.3033	7.42699e-25	1.80305e-20
Slf2	5	0.698	0.619	0.305184	1.23558	8.69898e-25	2.11185e-20
Nap1l1	5	0.773	0.891	-0.408887	-1.32766	1.14913e-24	2.78973e-20
Krt7	5	0.966	0.978	0.47216	1.38718	1.36746e-24	3.31978e-20
Aspa	5	0.369	0.66	-0.341445	-1.26703	1.52701e-24	3.70712e-20
Slc38a2	5	0.725	0.885	-0.409674	-1.32839	2.04135e-24	4.95578e-20
Abhd17c	5	0.844	0.748	0.305351	1.23572	2.13751e-24	5.18923e-20
Klf13	5	0.349	0.621	-0.292274	-1.22457	2.31709e-24	5.62521e-20
Syt8	5	0.769	0.588	0.36526	1.28811	2.65292e-24	6.4405e-20
Dynll1	5	0.976	0.988	0.355901	1.27978	2.86638e-24	6.95872e-20
Ptn	5	0.783	0.946	-0.437541	-1.35429	4.09088e-24	9.93144e-20
Hspa1b	5	0.834	0.743	0.637375	1.5555	4.37122e-24	1.0612e-19
Cdk4	5	0.885	0.947	-0.308159	-1.23813	6.60799e-24	1.60422e-19
Hoxb2	5	0.675	0.597	0.301124	1.2321	8.15106e-24	1.97883e-19
Hes1	5	0.902	0.881	0.528913	1.44284	9.7779e-24	2.37378e-19
Stx7	5	0.712	0.639	0.285914	1.21918	1.08831e-23	2.64208e-19
Irf1	5	0.712	0.541	0.345499	1.27059	1.09613e-23	2.66109e-19
Lrrc31	5	0.614	0.819	-0.407356	-1.32625	1.55154e-23	3.76666e-19
Endod1	5	0.661	0.559	0.285938	1.2192	1.61598e-23	3.92311e-19
Stmn1	5	0.332	0.598	-0.641225	-1.55965	1.80104e-23	4.37239e-19
RP23-345D6.8-1	5	0.675	0.54	0.31454	1.24362	2.56246e-23	6.22088e-19
Tenm4	5	0.251	0.542	-0.253079	-1.19175	2.71209e-23	6.58414e-19
RP24-87I20.1	5	0.556	0.789	-0.340952	-1.26659	3.65963e-23	8.88447e-19
Rsbn1	5	0.536	0.752	-0.347862	-1.27267	4.68255e-23	1.13678e-18
Nt5e	5	0.42	0.71	-0.326772	-1.2542	4.80403e-23	1.16627e-18
Spint1	5	0.824	0.748	0.319274	1.2477	5.65561e-23	1.37301e-18
Cyba	5	0.986	0.994	0.307895	1.2379	6.1588e-23	1.49517e-18
Vat1	5	0.553	0.388	0.258021	1.19584	6.91013e-23	1.67757e-18
Slc7a1	5	0.42	0.667	-0.309427	-1.23922	7.97668e-23	1.9365e-18
Gmds	5	0.881	0.889	0.316004	1.24488	9.63052e-23	2.338e-18
Ywhaq	5	0.956	0.976	-0.287024	-1.22012	1.08652e-22	2.63773e-18
Mrps6	5	0.6	0.793	-0.332524	-1.25921	1.49813e-22	3.63701e-18
Ldhb	5	0.366	0.634	-0.349032	-1.27371	2.00851e-22	4.87607e-18
Rbm47	5	0.854	0.813	0.291947	1.22429	2.09081e-22	5.07586e-18
Wnt7a	5	0.424	0.716	-0.291027	-1.22351	2.70153e-22	6.5585e-18
Slc12a2	5	0.746	0.691	0.374245	1.29616	2.80079e-22	6.79948e-18
Hmgn1	5	0.969	0.989	-0.268872	-1.20487	2.99656e-22	7.27476e-18
Krt8	5	0.993	0.996	0.30002	1.23116	3.20534e-22	7.78159e-18
Pla2g2e	5	0.492	0.737	-0.415192	-1.33348	3.33751e-22	8.10246e-18
Adi1	5	0.803	0.908	-0.401359	-1.32075	3.45214e-22	8.38076e-18
RP23-151C6.3	5	0.644	0.436	0.367415	1.29004	4.37999e-22	1.06333e-17
Aprt	5	0.858	0.93	-0.328173	-1.25542	5.42082e-22	1.31601e-17
Arl4c	5	0.62	0.821	-0.378171	-1.29969	5.9084e-22	1.43438e-17
Foxa2	5	0.481	0.262	0.286718	1.21986	6.61184e-22	1.60516e-17
Elf3	5	0.997	0.99	0.332283	1.259	6.96561e-22	1.69104e-17
Mif	5	0.956	0.986	-0.339668	-1.26547	7.66562e-22	1.86098e-17
Sepw1	5	0.969	0.99	-0.257717	-1.19559	8.74066e-22	2.12197e-17
Fut8	5	0.746	0.652	0.28207	1.21594	1.33279e-21	3.2356e-17
Ergic1	5	0.471	0.283	0.250028	1.18923	1.51108e-21	3.66846e-17
Cd24a	5	0.997	0.996	0.391393	1.31166	1.62551e-21	3.94625e-17
Ran	5	0.942	0.979	-0.350373	-1.27489	1.68747e-21	4.09666e-17
Tmem87b	5	0.82	0.744	0.317001	1.24574	2.2618e-21	5.49097e-17
Tmem173	5	0.824	0.735	0.339733	1.26552	2.72803e-21	6.62283e-17
Bcam	5	0.363	0.637	-0.26222	-1.19932	2.81764e-21	6.84038e-17
Sgms1	5	0.773	0.666	0.276039	1.21087	2.91804e-21	7.08412e-17
Antxr1	5	0.925	0.887	0.413568	1.33198	3.42927e-21	8.32523e-17
Rhpn2	5	0.766	0.653	0.341789	1.26733	3.51834e-21	8.54148e-17
Tpm3	5	0.817	0.914	-0.353043	-1.27725	3.92396e-21	9.52621e-17
Gm47283	5	0.841	0.955	-0.44041	-1.35699	4.81048e-21	1.16784e-16
Dmbt1	5	0.125	0.017	0.36177	1.285	5.1774e-21	1.25692e-16
Serpina9	5	0.912	0.814	0.378555	1.30004	6.07542e-21	1.47493e-16
Usp25	5	0.763	0.668	0.293708	1.22579	6.08018e-21	1.47609e-16
Muc20	5	0.624	0.488	0.268336	1.20442	6.47028e-21	1.57079e-16
Sh3pxd2b	5	0.346	0.619	-0.262699	-1.19972	7.06148e-21	1.71431e-16
Gstm2	5	0.471	0.719	-0.29088	-1.22339	1.10389e-20	2.67991e-16
Scamp2	5	0.881	0.874	0.257485	1.19539	1.83564e-20	4.45638e-16
Scp2	5	0.939	0.947	0.261737	1.19892	1.93555e-20	4.69893e-16
Atp10b	5	0.753	0.681	0.284275	1.2178	2.03159e-20	4.93209e-16
Dap	5	0.902	0.9	0.320698	1.24894	2.47269e-20	6.00295e-16
Gstt2	5	0.915	0.868	0.316789	1.24556	3.26702e-20	7.93134e-16
S100g	5	0.685	0.85	-0.711252	-1.63722	3.3125e-20	8.04175e-16
Dlgap1	5	0.068	0.264	-0.258783	-1.19647	3.57001e-20	8.66691e-16
Plet1	5	0.973	0.989	0.487138	1.40166	4.50469e-20	1.0936e-15
Fzd6	5	0.431	0.679	-0.277863	-1.2124	4.91117e-20	1.19229e-15
Sv2b	5	0.492	0.72	-0.336491	-1.26268	7.67389e-20	1.86299e-15
Slc9a3r1	5	0.868	0.863	0.264013	1.20081	7.90262e-20	1.91852e-15
Abracl	5	0.939	0.952	0.283009	1.21673	9.68166e-20	2.35042e-15
Taf1d	5	0.712	0.867	-0.333994	-1.2605	1.00801e-19	2.44715e-15
Cast	5	0.766	0.678	0.267314	1.20357	1.02836e-19	2.49655e-15
Acpp	5	0.461	0.686	-0.304285	-1.23481	1.23183e-19	2.99051e-15
Gabarap	5	0.973	0.984	0.261195	1.19847	1.24297e-19	3.01756e-15
Flna	5	0.271	0.525	-0.271276	-1.20687	1.27022e-19	3.08372e-15
C2cd4a	5	0.39	0.653	-0.313866	-1.24303	1.30558e-19	3.16955e-15
Crip1	5	0.983	0.997	-0.416595	-1.33477	2.69835e-19	6.55078e-15
RP24-93H15.3	5	0.892	0.887	0.295879	1.22763	3.03218e-19	7.36123e-15
Prdx6	5	0.936	0.975	-0.365646	-1.28846	3.1003e-19	7.5266e-15
Fam46a	5	0.773	0.666	0.392966	1.31309	3.89674e-19	9.46012e-15
Tmed3	5	0.898	0.867	0.290629	1.22317	5.81136e-19	1.41082e-14
Smim22	5	0.963	0.972	0.254507	1.19293	8.79638e-19	2.1355e-14
Set	5	0.98	0.99	-0.262761	-1.19977	9.96115e-19	2.41827e-14
Pdlim7	5	0.515	0.751	-0.322501	-1.2505	1.01332e-18	2.46003e-14
Epsti1	5	0.878	0.841	0.283754	1.21736	1.03291e-18	2.5076e-14
Txnip	5	0.959	0.939	0.407201	1.32611	1.0514e-18	2.55248e-14
Pomp	5	0.946	0.964	0.272233	1.20768	1.47694e-18	3.58556e-14
Egln1	5	0.712	0.854	-0.342057	-1.26756	1.81292e-18	4.40122e-14
Ly6a	5	0.905	0.872	0.629388	1.54691	1.81391e-18	4.40362e-14
Mtss1	5	0.692	0.587	0.254042	1.19254	1.92655e-18	4.67708e-14
Nipsnap1	5	0.454	0.688	-0.252531	-1.1913	2.36205e-18	5.73434e-14
Slfn5	5	0.566	0.371	0.279467	1.21375	2.39788e-18	5.82134e-14
Trim12c	5	0.532	0.366	0.263269	1.20019	3.45141e-18	8.37899e-14
Unc93b1	5	0.759	0.683	0.262191	1.1993	3.47585e-18	8.43832e-14
Gbp4	5	0.495	0.314	0.502002	1.41618	3.66463e-18	8.89663e-14
Kctd14	5	0.359	0.614	-0.304702	-1.23516	3.82127e-18	9.27689e-14
Sh3bgrl3	5	0.925	0.95	0.255108	1.19343	4.20044e-18	1.01974e-13
Serp1	5	0.932	0.89	0.285448	1.21879	5.15964e-18	1.25261e-13
Fmo2	5	0.485	0.337	0.354231	1.2783	5.2995e-18	1.28656e-13
Tkt	5	0.892	0.965	-0.306943	-1.23708	5.35859e-18	1.30091e-13
Sh3bgrl2	5	0.736	0.649	0.269089	1.20505	5.60899e-18	1.36169e-13
Prmt1	5	0.786	0.902	-0.279196	-1.21352	7.69663e-18	1.86851e-13
Ndufa4	5	0.986	0.998	0.277808	1.21235	8.98029e-18	2.18015e-13
Sec11a	5	0.885	0.945	-0.270076	-1.20587	1.33927e-17	3.25134e-13
Map1b	5	0.19	0.127	0.294228	1.22623	1.8601e-17	4.51577e-13
Bzw2	5	0.722	0.87	-0.288317	-1.22122	1.93262e-17	4.69182e-13
Lamtor2	5	0.949	0.952	0.256667	1.19472	3.00857e-17	7.30391e-13
Hoxb4	5	0.698	0.62	0.254801	1.19317	3.47578e-17	8.43815e-13
Gas2l3	5	0.302	0.54	-0.271843	-1.20735	3.48322e-17	8.45621e-13
Ezr	5	0.925	0.94	0.256977	1.19497	3.53709e-17	8.58699e-13
Alcam	5	0.993	0.983	0.354798	1.27881	4.79513e-17	1.16411e-12
Golgb1	5	0.888	0.883	0.303019	1.23372	6.38453e-17	1.54997e-12
Tmprss4	5	0.864	0.82	0.2872	1.22027	7.30401e-17	1.77319e-12
Cdc42ep5	5	0.949	0.94	0.2843	1.21782	1.02355e-16	2.48488e-12
Wwc1	5	0.919	0.901	0.321236	1.2494	1.11191e-16	2.69939e-12
Ckmt1	5	0.729	0.865	-0.341079	-1.2667	1.11349e-16	2.70321e-12
Gbp2	5	0.498	0.398	0.302052	1.2329	1.11469e-16	2.70614e-12
Kap	5	0.173	0.291	0.749529	1.68124	1.21063e-16	2.93905e-12
Rhoa	5	0.973	0.979	0.278653	1.21306	1.63444e-16	3.96793e-12
Serpinb1a	5	0.763	0.764	0.258191	1.19598	1.77084e-16	4.29907e-12
Plb1	5	0.58	0.797	-0.26958	-1.20546	1.97114e-16	4.78533e-12
Tmem45b	5	0.919	0.93	0.259907	1.1974	2.04252e-16	4.95861e-12
Zfp36l2	5	0.637	0.8	-0.295098	-1.22697	2.59303e-16	6.29509e-12
Rab27b	5	0.749	0.648	0.251501	1.19045	2.9132e-16	7.07237e-12
Klf5	5	0.58	0.786	-0.300682	-1.23173	3.19673e-16	7.7607e-12
Tpm3-rs7	5	0.942	0.89	0.280632	1.21473	3.61864e-16	8.78497e-12
Ptrf	5	0.729	0.865	-0.319267	-1.2477	3.76642e-16	9.14375e-12
Tsnax	5	0.681	0.837	-0.265454	-1.20201	4.30063e-16	1.04406e-11
RP23-410L16.4	5	0.803	0.773	0.319207	1.24764	4.41464e-16	1.07174e-11
Klf3	5	0.912	0.906	0.259289	1.19689	4.5575e-16	1.10642e-11
Ckap4	5	0.631	0.548	0.276151	1.21096	5.8704e-16	1.42516e-11
Acp5	5	0.827	0.778	0.25899	1.19664	6.88049e-16	1.67038e-11
Trp53	5	0.773	0.88	-0.265997	-1.20247	7.3535e-16	1.78521e-11
Spink12	5	0.898	0.95	-0.611304	-1.52764	7.81907e-16	1.89824e-11
Fkbp3	5	0.759	0.87	-0.270888	-1.20655	8.35676e-16	2.02877e-11
Cldn3	5	0.966	0.984	0.273298	1.20857	1.15038e-15	2.79277e-11
Serpinf1	5	0.108	0.283	-0.254451	-1.19288	1.63617e-15	3.97213e-11
Stat1	5	0.495	0.419	0.266647	1.20301	1.77969e-15	4.32055e-11
Nme1	5	0.881	0.948	-0.273995	-1.20915	2.08512e-15	5.06205e-11
Hspb1	5	0.769	0.911	-0.31223	-1.24163	3.03419e-15	7.36611e-11
Ubc	5	0.986	0.991	0.341628	1.26719	3.06283e-15	7.43563e-11
Helz	5	0.651	0.807	-0.278252	-1.21272	4.05115e-15	9.83498e-11
Ngfrap1	5	0.722	0.848	-0.266209	-1.20264	4.64414e-15	1.12746e-10
Gstm7	5	0.292	0.515	-0.330425	-1.25738	5.19163e-15	1.26037e-10
Samd9l	5	0.8	0.743	0.253212	1.19186	5.35509e-15	1.30006e-10
Rab10	5	0.932	0.924	0.256586	1.19465	5.45904e-15	1.32529e-10
Sox9	5	0.651	0.534	0.331169	1.25803	5.51039e-15	1.33776e-10
Foxp1	5	0.912	0.906	0.295564	1.22736	6.33378e-15	1.53765e-10
RP23-71J17.1	5	0.749	0.708	0.259058	1.1967	6.93115e-15	1.68267e-10
Ifi47	5	0.614	0.552	0.270614	1.20632	9.56912e-15	2.3231e-10
Ncl	5	0.959	0.98	-0.294502	-1.22646	9.76857e-15	2.37152e-10
Ces1d	5	0.79	0.729	0.264665	1.20136	1.02442e-14	2.48698e-10
Anp32b	5	0.929	0.963	-0.263334	-1.20025	1.05129e-14	2.55221e-10
Cbr2	5	1	0.999	0.354007	1.27811	1.1251e-14	2.73141e-10
Pkp4	5	0.725	0.856	-0.281235	-1.21523	1.23166e-14	2.9901e-10
Ptpn22	5	0.498	0.698	-0.293424	-1.22555	1.82363e-14	4.42722e-10
Slc44a2	5	0.871	0.833	0.25234	1.19114	2.34468e-14	5.69219e-10
Fxyd3	5	1	0.996	0.420156	1.33807	2.36775e-14	5.7482e-10
Pcp4l1	5	0.105	0.307	-0.266563	-1.20294	2.44561e-14	5.9372e-10
Tspo	5	0.888	0.952	-0.253497	-1.19209	3.74426e-14	9.08993e-10
Plac8	5	0.817	0.71	0.68093	1.60317	3.83217e-14	9.30337e-10
Iigp1	5	0.332	0.329	0.432601	1.34966	4.41576e-14	1.07201e-09
Ftl1	5	1	0.999	0.274541	1.20961	4.60324e-14	1.11753e-09
Pdgfa	5	0.702	0.842	-0.268168	-1.20428	4.76501e-14	1.1568e-09
Lypd2	5	0.62	0.78	-0.51301	-1.42702	5.25297e-14	1.27526e-09
Cadm1	5	0.708	0.838	-0.312373	-1.24175	6.01009e-14	1.45907e-09
Mprip	5	0.817	0.753	0.251368	1.19033	6.82948e-14	1.65799e-09
Tagln2	5	0.912	0.966	-0.276942	-1.21162	8.45563e-14	2.05277e-09
Nop58	5	0.817	0.916	-0.265641	-1.20217	8.73284e-14	2.12007e-09
Trpv6	5	0.681	0.616	0.270035	1.20584	8.78098e-14	2.13176e-09
Irgm1	5	0.502	0.438	0.277008	1.21168	9.06615e-14	2.20099e-09
Dtymk	5	0.681	0.795	-0.256661	-1.19471	9.82385e-14	2.38494e-09
Uhrf2	5	0.715	0.853	-0.271834	-1.20734	1.12045e-13	2.72011e-09
Rps6ka3	5	0.925	0.911	0.277858	1.21239	1.23011e-13	2.98633e-09
Add1	5	0.858	0.817	0.257855	1.1957	1.23403e-13	2.99586e-09
Armc10	5	0.715	0.838	-0.281717	-1.21564	2.20076e-13	5.34278e-09
Sox7	5	0.498	0.675	-0.288122	-1.22105	2.38548e-13	5.79123e-09
Ctsl	5	0.505	0.7	-0.448425	-1.36455	2.74876e-13	6.67316e-09
Id3	5	0.312	0.502	-0.321418	-1.24956	5.3577e-13	1.30069e-08
Ptprs	5	0.878	0.95	-0.2973	-1.22884	5.62404e-13	1.36535e-08
Cdh1	5	0.949	0.93	0.271929	1.20742	6.90134e-13	1.67544e-08
Pcm1	5	0.715	0.834	-0.253493	-1.19209	1.21598e-12	2.95203e-08
Pik3r1	5	0.837	0.937	-0.262395	-1.19947	1.498e-12	3.6367e-08
Lrpap1	5	0.783	0.885	-0.261547	-1.19876	1.65336e-12	4.01386e-08
Ranbp1	5	0.929	0.96	-0.293651	-1.22574	1.72364e-12	4.18448e-08
Srrm1	5	0.942	0.934	0.259658	1.1972	2.37967e-12	5.77712e-08
Lypd8	5	0.471	0.283	0.473141	1.38813	2.57801e-12	6.25864e-08
Zfp704	5	0.858	0.94	-0.270777	-1.20646	2.98363e-12	7.24337e-08
Chac2	5	0.627	0.785	-0.259108	-1.19674	3.26116e-12	7.91712e-08
Nfkbia	5	0.98	0.977	0.312488	1.24185	4.91531e-12	1.19329e-07
Upk3bl	5	0.708	0.623	0.398522	1.31816	6.21171e-12	1.50802e-07
Naaa	5	0.529	0.676	-0.275681	-1.21057	1.06318e-11	2.58109e-07
Lgals3	5	0.919	0.893	0.436008	1.35286	1.35131e-11	3.28057e-07
Ptpro	5	0.197	0.109	0.262097	1.19922	1.50664e-11	3.65768e-07
Jak2	5	0.824	0.877	-0.254956	-1.1933	1.75095e-11	4.25078e-07
Apobec2	5	0.702	0.535	0.299415	1.23065	3.49707e-11	8.48983e-07
Tubb5	5	0.908	0.963	-0.338621	-1.26455	4.67378e-11	1.13465e-06
Gtf2f2	5	0.844	0.919	-0.255989	-1.19415	5.36499e-11	1.30246e-06
Ifi27l2a	5	0.471	0.312	0.30285	1.23358	6.67961e-11	1.62161e-06
H2-D1	5	0.98	0.989	0.276638	1.21137	8.10821e-11	1.96843e-06
Atrx	5	0.885	0.947	-0.263938	-1.20075	1.1463e-10	2.78287e-06
Krt19	5	0.99	0.991	0.318213	1.24679	2.26721e-10	5.5041e-06
Hmgb2	5	0.814	0.883	-0.43522	-1.35212	2.82453e-10	6.85711e-06
Nupr1	5	0.814	0.799	0.444524	1.36086	4.72264e-10	1.14652e-05
Smc2	5	0.471	0.617	-0.299712	-1.2309	7.55452e-10	1.83401e-05
Aldh2	5	0.956	0.943	0.258605	1.19632	7.96461e-10	1.93357e-05
Efnb2	5	0.732	0.853	-0.253927	-1.19245	9.37974e-10	2.27712e-05
Golga4	5	0.837	0.801	0.251041	1.19007	9.52133e-10	2.31149e-05
Cyb5r3	5	0.936	0.959	-0.341113	-1.26673	1.0784e-09	2.61802e-05
Zfp36l1	5	0.986	0.984	0.265606	1.20214	1.21061e-09	2.93901e-05
Aoc1	5	0.231	0.133	0.31929	1.24772	1.82186e-09	4.42293e-05
Serpinb7	5	0.475	0.611	-0.555917	-1.4701	1.91741e-09	4.65489e-05
Serpina1c	5	0.664	0.727	0.555051	1.46922	4.77935e-09	0.000116028
Postn	5	0.359	0.311	0.513184	1.4272	1.26084e-08	0.000306094
Prkcdbp	5	0.647	0.588	0.250268	1.18943	1.76713e-08	0.000429005
Klf4	5	0.986	0.958	0.264423	1.20116	1.96741e-08	0.000477628
Serpinb11	5	0.946	0.907	0.368504	1.29101	3.6237e-08	0.000879726
Ube2c	6	0.854	0.237	1.71798	3.28976	1.2329e-179	2.99311e-175
Hmgb2	6	0.988	0.871	1.63131	3.09795	3.61093e-174	8.76626e-170
Birc5	6	0.781	0.087	1.13057	2.18945	9.04961e-170	2.19697e-165
H2afz	6	1	0.983	1.28151	2.43093	1.47469e-169	3.58009e-165
Cenpa	6	0.735	0.076	1.08581	2.12257	8.29814e-162	2.01454e-157
Ccnb2	6	0.719	0.065	0.891248	1.85478	2.42531e-158	5.88793e-154
Cdca3	6	0.719	0.074	0.719671	1.64681	2.28807e-154	5.55474e-150
Cenpf	6	0.715	0.075	1.18915	2.28018	7.60557e-153	1.84641e-148
Pttg1	6	0.846	0.285	0.962031	1.94805	2.12683e-144	5.16329e-140
Stmn1	6	0.931	0.56	1.61605	3.06536	8.70669e-139	2.11372e-134
Nusap1	6	0.665	0.057	0.732637	1.66167	1.30668e-138	3.17223e-134
Cks2	6	0.962	0.656	1.10186	2.14632	8.7275e-137	2.11878e-132
Pclaf	6	0.831	0.166	1.51468	2.85736	6.62523e-136	1.60841e-131
H2afv	6	1	0.917	0.846982	1.79873	1.20104e-135	2.91577e-131
Hmmr	6	0.585	0.032	0.467225	1.38245	4.64956e-134	1.12877e-129
Lockd	6	0.604	0.039	0.374007	1.29595	3.54973e-133	8.61769e-129
Mki67	6	0.673	0.062	0.639332	1.55761	2.10272e-132	5.10478e-128
Ccna2	6	0.646	0.06	0.587607	1.50275	1.92952e-130	4.68429e-126
Cdc20	6	0.665	0.085	0.802819	1.74451	7.79873e-129	1.8933e-124
Prc1	6	0.665	0.068	0.640474	1.55884	3.109e-128	7.54772e-124
Cdk1	6	0.735	0.134	0.932481	1.90856	1.41282e-127	3.42989e-123
Cdkn3	6	0.542	0.027	0.434848	1.35177	2.8087e-127	6.81867e-123
Tpx2	6	0.635	0.06	0.526683	1.44061	6.23222e-126	1.513e-121
Top2a	6	0.754	0.178	1.26678	2.40624	1.14954e-120	2.79073e-116
Ccnb1	6	0.577	0.045	0.58919	1.5044	3.56802e-118	8.66207e-114
Racgap1	6	0.638	0.068	0.442115	1.35859	1.27584e-117	3.09736e-113
Ccdc34	6	0.988	0.692	0.905912	1.87373	2.19008e-116	5.31685e-112
Hist1h2ap	6	0.631	0.074	0.716674	1.64339	2.60057e-113	6.3134e-109
Spc24	6	0.758	0.205	0.734258	1.66354	1.5103e-112	3.66655e-108
Cdca8	6	0.746	0.16	0.642943	1.56151	5.84738e-112	1.41957e-107
Cenpe	6	0.588	0.063	0.53964	1.45361	1.08454e-109	2.63294e-105
Kif23	6	0.612	0.069	0.453052	1.36893	1.76795e-105	4.29205e-101
Casc5	6	0.527	0.041	0.371628	1.29381	2.63132e-105	6.38806e-101
Aurkb	6	0.535	0.042	0.36319	1.28627	2.72212e-105	6.60849e-101
Plk1	6	0.504	0.034	0.325494	1.25309	2.52788e-102	6.13694e-98
Rpl21	6	1	0.998	-0.615651	-1.53225	5.98003e-102	1.45177e-97
Kif15	6	0.577	0.066	0.435734	1.3526	1.56426e-101	3.79757e-97
Anln	6	0.581	0.064	0.377668	1.29924	2.06578e-101	5.0151e-97
Pbk	6	0.596	0.071	0.552706	1.46683	2.35388e-101	5.71452e-97
Arl6ip1	6	1	0.93	0.82209	1.76797	5.36367e-100	1.30214e-95
Aspm	6	0.508	0.037	0.31344	1.24267	1.04342e-99	2.5331e-95
Rplp1	6	1	1	-0.65095	-1.5702	2.18789e-99	5.31154e-95
Sgol1	6	0.508	0.041	0.282	1.21588	1.46427e-98	3.55481e-94
H2afx	6	0.819	0.407	0.783577	1.72139	1.25701e-96	3.05164e-92
Nuf2	6	0.458	0.031	0.256258	1.19438	3.8075e-95	9.24347e-91
Cenpp	6	0.577	0.069	0.267287	1.20354	1.3571e-94	3.29462e-90
Ckap2	6	0.508	0.042	0.306442	1.23665	2.09798e-94	5.09327e-90
Spc25	6	0.723	0.199	0.585856	1.50093	5.78463e-94	1.40433e-89
Ect2	6	0.55	0.061	0.320568	1.24882	1.0418e-91	2.52917e-87
Ncapg	6	0.485	0.042	0.272793	1.20814	6.75899e-90	1.64088e-85
Aurka	6	0.504	0.053	0.319974	1.24831	3.58793e-89	8.71043e-85
Cenpw	6	0.827	0.254	0.483398	1.39803	3.28623e-88	7.97799e-84
Ckap2l	6	0.688	0.174	0.469236	1.38438	7.39416e-86	1.79508e-81
Tacc3	6	0.604	0.1	0.332209	1.25894	4.8643e-85	1.18091e-80
Esco2	6	0.469	0.046	0.335818	1.26209	1.71548e-82	4.16467e-78
Kif20a	6	0.442	0.04	0.286107	1.21935	6.7702e-82	1.6436e-77
Kif11	6	0.435	0.037	0.259817	1.19733	2.36947e-79	5.75236e-75
Cenpm	6	0.642	0.128	0.363856	1.28686	2.81777e-79	6.84069e-75
Rps19	6	1	1	-0.551119	-1.46522	1.277e-78	3.10017e-74
Atp5g2	6	1	0.995	0.544869	1.45889	1.28521e-78	3.1201e-74
Mis18bp1	6	0.512	0.066	0.300013	1.23116	2.68819e-78	6.52612e-74
Smc4	6	0.815	0.39	0.702166	1.62695	1.64992e-77	4.00552e-73
Rpl12	6	1	0.999	-0.621067	-1.53801	5.12335e-77	1.24379e-72
Knstrn	6	0.65	0.144	0.393989	1.31402	7.89385e-76	1.91639e-71
Sgol2a	6	0.454	0.055	0.29555	1.22735	2.66274e-74	6.46433e-70
Tk1	6	0.631	0.141	0.516263	1.43025	3.78497e-74	9.18878e-70
Smc2	6	0.938	0.588	0.860346	1.81547	4.70187e-74	1.14147e-69
Dbi	6	1	0.967	0.6659	1.58656	2.11352e-73	5.13099e-69
Cks1b	6	0.892	0.497	0.631939	1.54965	3.13877e-73	7.61999e-69
Melk	6	0.6	0.111	0.29251	1.22477	9.56228e-73	2.32143e-68
Rpl17	6	1	0.999	-0.533328	-1.44726	2.62772e-69	6.37931e-65
Rpl14	6	1	1	-0.460881	-1.37638	1.47824e-64	3.58872e-60
Malat1	6	1	1	-1.23955	-2.36125	1.40905e-62	3.42076e-58
Rps6	6	1	0.998	-0.528668	-1.4426	1.26014e-61	3.05924e-57
Tubb4b	6	0.988	0.922	1.08733	2.12481	1.53622e-60	3.72949e-56
Kif20b	6	0.55	0.139	0.388392	1.30893	4.18751e-60	1.0166e-55
Incenp	6	0.646	0.177	0.314842	1.24388	6.56867e-60	1.59468e-55
Tubb5	6	0.996	0.957	0.911342	1.88079	1.39152e-58	3.37819e-54
Cox7a2	6	1	0.988	0.510124	1.42417	2.70668e-58	6.57102e-54
Cox5a	6	1	0.99	0.494108	1.40845	1.10601e-57	2.68506e-53
Gnb2l1	6	1	0.998	-0.476295	-1.39117	6.58127e-57	1.59773e-52
Mad2l1	6	0.792	0.327	0.392591	1.31275	2.21318e-56	5.37293e-52
Rrm2	6	0.458	0.082	0.335458	1.26178	1.44676e-55	3.5123e-51
RP23-387F9.3	6	0.996	0.842	0.494591	1.40892	6.23931e-55	1.51472e-50
Snrpe	6	1	0.979	0.44226	1.35873	1.59956e-54	3.88326e-50
Rpl8	6	1	0.999	-0.396407	-1.31623	2.46877e-51	5.99343e-47
Cdkn2c	6	0.596	0.175	0.261346	1.1986	3.20506e-51	7.78092e-47
Krt19	6	0.992	0.991	-0.71784	-1.64472	7.39688e-50	1.79574e-45
Hbb-bs	6	1	0.988	-0.804519	-1.74656	1.69778e-49	4.1217e-45
Ndufa4	6	1	0.997	0.479626	1.39438	1.7639e-49	4.28222e-45
Tuba1b	6	0.973	0.873	0.766551	1.7012	5.52677e-49	1.34173e-44
Rpl13	6	1	1	-0.361096	-1.2844	1.27394e-48	3.09275e-44
Rrm1	6	0.858	0.418	0.373337	1.29535	2.7688e-48	6.72181e-44
Rpl4	6	1	0.995	-0.438036	-1.35476	5.28723e-48	1.28358e-43
Cmc2	6	0.877	0.449	0.322304	1.25033	1.64866e-47	4.00244e-43
Ogt	6	0.973	0.978	-0.564923	-1.47931	4.97507e-47	1.2078e-42
H1fx	6	0.573	0.187	0.389884	1.31029	1.95291e-46	4.74107e-42
Dbf4	6	0.619	0.219	0.2953	1.22714	1.64876e-45	4.0027e-41
Gng5	6	1	0.999	0.495367	1.40968	2.09844e-45	5.09439e-41
Sec61g	6	1	0.993	0.52691	1.44084	2.10184e-45	5.10264e-41
Hmgb1	6	1	0.994	0.524621	1.43856	9.87546e-45	2.39747e-40
Cenpk	6	0.596	0.187	0.255768	1.19397	2.71828e-44	6.59918e-40
Ftl1	6	1	0.999	-0.440177	-1.35677	1.02826e-43	2.49631e-39
Aldoa	6	0.942	0.967	-0.549738	-1.46382	1.15519e-43	2.80445e-39
Prdx4	6	0.958	0.734	0.46707	1.3823	1.24091e-43	3.01255e-39
Chchd2	6	1	0.997	0.341748	1.26729	7.36898e-43	1.78897e-38
Yam1	6	0.746	0.906	-0.787612	-1.72622	7.61094e-43	1.84771e-38
mt-Co1	6	1	1	0.60932	1.52554	3.74338e-42	9.0878e-38
Rpl5	6	1	0.998	-0.419516	-1.33748	1.69638e-41	4.11831e-37
Hba-a1	6	0.981	0.976	-0.747285	-1.67863	1.88267e-41	4.57055e-37
Hint1	6	1	0.989	0.375646	1.29742	2.36674e-41	5.74575e-37
Ptma	6	1	1	0.374562	1.29645	2.85524e-41	6.93166e-37
Rps12	6	1	1	-0.373557	-1.29554	3.27825e-41	7.95861e-37
Rpl28	6	1	0.999	-0.335968	-1.26222	3.46028e-41	8.40052e-37
Tbca	6	1	0.989	0.446786	1.363	6.25903e-41	1.5195e-36
Ube2s	6	0.946	0.834	0.652752	1.57216	1.47205e-40	3.57371e-36
Spcs1	6	1	0.961	0.424792	1.34238	9.60567e-40	2.33197e-35
RP23-81C12.3	6	0.996	0.999	-0.659997	-1.58008	4.74811e-39	1.1527e-34
Cox7c	6	1	0.994	0.360227	1.28363	5.48107e-39	1.33064e-34
Rps27l	6	1	0.99	0.369348	1.29177	6.15935e-39	1.4953e-34
RP23-369M17.1	6	0.912	0.596	0.522701	1.43664	1.69832e-38	4.12301e-34
Rps27a	6	1	1	0.377496	1.29909	2.82757e-38	6.86449e-34
Snrpd1	6	0.992	0.951	0.406721	1.32567	3.24783e-38	7.88475e-34
[truncated: 3,190 more rows]
