# Supplementary material for: Developmental estrogen exposure in mice disrupts uterine epithelial cell differentiation and causes adenocarcinoma via Wnt/β-catenin and PI3K/AKT signaling
Source: PLoS Biol. 2023 Oct 19;21(10):e3002334. doi: 10.1371/journal.pbio.3002334 (PMC10586657; doi:10.1371/journal.pbio.3002334)
Supplement: S8 Table — (XLSX) [file pbio.3002334.s016.xlsx]

## Sheet: Table S8A
Supplemental Table S8A: LE only DEGs from Slingshot analysis
gene	Cluster	pct.1	pct.2	avg_log2FC	FoldChange	p_val	p_val_adj
RP23-81C12.3	0	1	1	0.493139	1.63745	5.59113e-27	1.35736e-22
Ctsl	0	0.991	0.98	0.485959	1.62573	3.55182e-30	8.62276e-26
Yam1	0	0.765	0.537	0.417385	1.51799	4.63646e-26	1.12559e-21
mt-Cytb	0	0.996	0.999	0.366668	1.44292	2.67873e-24	6.50316e-20
Sprr2a3	0	0.97	0.951	0.357007	1.42905	5.03054e-08	0.00122127
Cbr2	0	1	0.998	0.340523	1.40568	4.26334e-32	1.03501e-27
Plac8	0	1	0.983	0.32295	1.3812	4.68318e-20	1.13694e-15
mt-Nd4	0	1	0.998	0.322516	1.3806	9.49077e-11	2.30407e-06
mt-Nd2	0	0.998	0.993	0.315687	1.3712	2.74222e-09	6.6573e-05
Mif	0	0.998	0.977	0.314758	1.36993	3.99168e-38	9.69061e-34
Prap1	0	0.998	0.996	0.307595	1.36015	2.08705e-11	5.06674e-07
Eno1	0	0.985	0.959	0.285839	1.33088	2.52906e-27	6.1398e-23
Cfh	0	0.992	0.979	0.283194	1.32736	3.77867e-12	9.17347e-08
Car2	0	0.998	0.994	0.281314	1.32487	1.15793e-20	2.81111e-16
Mgst3	0	0.973	0.93	0.277152	1.31937	7.87298e-19	1.91132e-14
Fuom	0	0.972	0.937	0.276497	1.3185	1.68236e-23	4.08426e-19
Pgam1	0	0.977	0.945	0.268606	1.30814	2.9836e-28	7.24327e-24
Aldoa	0	1	0.976	0.259547	1.29634	2.95953e-30	7.18484e-26
Ralbp1	0	0.991	0.975	0.259222	1.29592	1.34302e-20	3.26045e-16
Slc16a14	0	0.731	0.643	0.256553	1.29247	5.02402e-11	1.21968e-06
Prdx1	0	1	0.993	0.255084	1.29057	1.86361e-28	4.52428e-24
S100a11	0	0.996	0.986	0.254789	1.29019	5.94658e-25	1.44365e-20
Ptp4a2	0	0.972	0.971	-0.250011	-1.28404	1.01414e-20	2.46202e-16
Blnk	0	0.6	0.74	-0.255744	-1.29142	3.20952e-15	7.79174e-11
Dstn	0	1	0.989	-0.255977	-1.29172	2.72175e-11	6.60759e-07
Cks1b	0	0.426	0.57	-0.256445	-1.29233	6.80858e-09	0.000165292
Klf4	0	0.994	0.97	-0.256459	-1.29235	2.52097e-13	6.12017e-09
Hspa1a	0	0.312	0.475	-0.256475	-1.29237	1.61273e-09	3.91523e-05
Akap13	0	0.883	0.931	-0.25659	-1.29251	3.73874e-20	9.07654e-16
Fosl2	0	0.826	0.869	-0.257284	-1.29341	9.68673e-16	2.35165e-11
Pik3c2a	0	0.769	0.842	-0.25991	-1.29681	4.97715e-15	1.2083e-10
Egr2	0	0.062	0.324	-0.260103	-1.29706	5.92395e-34	1.43816e-29
Emp1	0	0.513	0.652	-0.260618	-1.29773	4.41842e-11	1.07266e-06
Ptgs2	0	0.11	0.266	-0.260932	-1.29814	6.75443e-15	1.63977e-10
Cd74	0	0.193	0.369	-0.263248	-1.30115	3.62572e-14	8.80216e-10
Plet1	0	0.987	0.975	-0.265176	-1.30366	6.19642e-13	1.5043e-08
Vps37b	0	0.246	0.49	-0.266152	-1.30493	3.40861e-23	8.27507e-19
Hspa5	0	0.991	0.985	-0.266216	-1.30502	3.56663e-17	8.65871e-13
Itga6	0	0.922	0.931	-0.268234	-1.30765	9.85405e-14	2.39227e-09
Arid5a	0	0.15	0.422	-0.269667	-1.30953	2.90517e-30	7.05288e-26
Arl14	0	0.47	0.629	-0.27213	-1.31276	4.83707e-10	1.17429e-05
Srf	0	0.324	0.596	-0.273301	-1.3143	6.1537e-26	1.49393e-21
Lif	0	0.191	0.385	-0.273637	-1.31474	1.50354e-19	3.65014e-15
Map2k3	0	0.617	0.784	-0.276007	-1.31786	5.84468e-18	1.41891e-13
Sox4	0	0.892	0.899	-0.276605	-1.31865	3.18576e-09	7.73407e-05
RP24-234D9.2	0	0.053	0.316	-0.280686	-1.32404	6.62788e-36	1.60905e-31
H2afv	0	0.723	0.816	-0.281538	-1.32517	1.71808e-08	0.000417098
RP24-64D24.4	0	0.205	0.448	-0.282558	-1.32652	2.49425e-26	6.05529e-22
Usp53	0	0.439	0.655	-0.287152	-1.33263	1.12483e-24	2.73075e-20
Ncoa7	0	0.962	0.945	-0.287207	-1.3327	4.80159e-09	0.000116568
Rbp1	0	0.413	0.587	-0.288301	-1.33416	2.42464e-13	5.8863e-09
Plec	0	0.881	0.914	-0.289769	-1.33612	2.85298e-20	6.92619e-16
Mast4	0	0.631	0.767	-0.290551	-1.33716	6.39596e-19	1.55275e-14
Slc25a25	0	0.129	0.43	-0.291289	-1.33815	1.56152e-37	3.79091e-33
Piga	0	0.366	0.609	-0.292491	-1.33976	4.18154e-30	1.01515e-25
Frmd4b	0	0.758	0.871	-0.29301	-1.34046	7.07538e-21	1.71769e-16
Tes	0	0.759	0.878	-0.293344	-1.3409	1.20779e-20	2.93214e-16
Vmp1	0	0.981	0.977	-0.29528	-1.3435	1.91558e-22	4.65046e-18
Mafk	0	0.239	0.529	-0.295658	-1.34401	5.55189e-34	1.34783e-29
Pttg1	0	0.125	0.325	-0.297812	-1.34691	1.58054e-16	3.83708e-12
Il33	0	0.358	0.543	-0.298275	-1.34753	9.5636e-14	2.32176e-09
Myh9	0	0.837	0.892	-0.298597	-1.34797	1.13741e-19	2.7613e-15
Srgn	0	0.36	0.542	-0.299262	-1.34886	3.76525e-15	9.1409e-11
Frat2	0	0.174	0.45	-0.300097	-1.34999	3.3356e-27	8.09784e-23
Chd4	0	0.786	0.892	-0.301011	-1.35122	6.23205e-19	1.51296e-14
Tsc22d2	0	0.432	0.629	-0.303292	-1.35431	9.67349e-21	2.34843e-16
Trim25	0	0.83	0.868	-0.303776	-1.35497	4.41043e-15	1.07072e-10
Tgif1	0	0.72	0.817	-0.305141	-1.35682	3.04055e-15	7.38154e-11
Tuft1	0	0.273	0.525	-0.305864	-1.3578	6.87511e-30	1.66907e-25
Amotl2	0	0.178	0.484	-0.306903	-1.35921	3.56209e-36	8.64769e-32
Hsp90aa1	0	0.985	0.971	-0.31028	-1.36381	6.75416e-13	1.63971e-08
Kdm6b	0	0.367	0.614	-0.311299	-1.3652	3.08796e-24	7.49664e-20
Coq10b	0	0.525	0.726	-0.312783	-1.36722	5.47978e-24	1.33033e-19
Clk1	0	0.833	0.907	-0.313087	-1.36764	9.09072e-24	2.20696e-19
Herc4	0	0.581	0.73	-0.315339	-1.37072	7.84237e-25	1.90389e-20
Pam	0	0.968	0.973	-0.320366	-1.37763	9.05338e-19	2.19789e-14
Birc3	0	0.318	0.566	-0.320394	-1.37767	6.40261e-29	1.55436e-24
Rnf122	0	0.201	0.44	-0.322855	-1.38107	2.82491e-26	6.85802e-22
Atp6v1b2	0	0.866	0.893	-0.32359	-1.38208	2.69262e-14	6.53687e-10
Cxcl16	0	0.405	0.655	-0.325013	-1.38405	5.23634e-25	1.27123e-20
Hk2	0	0.581	0.704	-0.327944	-1.38811	4.8908e-16	1.18734e-11
Rhob	0	0.428	0.619	-0.329043	-1.38964	5.99571e-16	1.45558e-11
RP23-71J17.1	0	0.481	0.673	-0.336101	-1.39948	1.02864e-22	2.49723e-18
Mxd1	0	0.43	0.614	-0.336723	-1.40035	4.67294e-15	1.13445e-10
Cd14	0	0.975	0.97	-0.33834	-1.40262	1.32583e-18	3.21872e-14
Socs3	0	0.144	0.383	-0.339919	-1.40483	1.81394e-22	4.40371e-18
Ndel1	0	0.43	0.68	-0.340411	-1.40553	1.86103e-29	4.51801e-25
Nabp1	0	0.271	0.537	-0.340894	-1.4062	2.59483e-28	6.29946e-24
Ctgf	0	0.165	0.36	-0.346386	-1.41395	1.17749e-18	2.8586e-14
Msmo1	0	0.807	0.878	-0.34691	-1.41469	9.86248e-14	2.39431e-09
Noct	0	0.218	0.446	-0.347715	-1.41583	8.62754e-27	2.09451e-22
Klf5	0	0.765	0.85	-0.351867	-1.42172	6.41545e-23	1.55748e-18
Tsc22d1	0	0.759	0.838	-0.353168	-1.42357	1.3267e-16	3.22082e-12
Csrnp1	0	0.104	0.436	-0.353921	-1.42464	1.92136e-45	4.66447e-41
Epha2	0	0.252	0.519	-0.355692	-1.42717	8.36463e-32	2.03068e-27
Tuba1c	0	0.684	0.83	-0.355793	-1.42731	1.00674e-18	2.44407e-14
Iqgap1	0	0.938	0.953	-0.358763	-1.43156	1.43743e-31	3.48964e-27
Ccnl1	0	0.85	0.903	-0.364813	-1.44025	4.3927e-22	1.06642e-17
Tuba1b	0	0.413	0.614	-0.365083	-1.44063	1.49178e-12	3.6216e-08
Rab11fip1	0	0.684	0.824	-0.366179	-1.44221	3.22742e-26	7.8352e-22
Ccdc71l	0	0.489	0.691	-0.37065	-1.44868	4.85971e-20	1.17979e-15
Itgav	0	0.763	0.835	-0.370739	-1.4488	2.88177e-20	6.99607e-16
Icam1	0	0.119	0.348	-0.373302	-1.45252	7.23723e-28	1.75698e-23
Tubb5	0	0.894	0.899	-0.37991	-1.46215	3.76968e-09	9.15165e-05
Birc5	0	0.051	0.242	-0.379989	-1.46227	4.61905e-22	1.12137e-17
Cenpa	0	0.074	0.311	-0.380319	-1.46275	1.95206e-27	4.73902e-23
Gpcpd1	0	0.771	0.838	-0.382214	-1.46553	1.23815e-21	3.00585e-17
Serpinb7	0	0.138	0.304	-0.382402	-1.4658	7.29488e-18	1.77098e-13
Las1l	0	0.913	0.917	-0.384412	-1.46875	2.28117e-13	5.538e-09
Hmgcr	0	0.697	0.836	-0.384711	-1.46919	1.76934e-19	4.29543e-15
Pmaip1	0	0.252	0.528	-0.389805	-1.47669	4.79185e-31	1.16332e-26
Tubb4b	0	0.831	0.884	-0.392255	-1.48031	1.74739e-08	0.000424215
Irf1	0	0.536	0.713	-0.397936	-1.48875	2.37959e-24	5.77693e-20
Tiparp	0	0.553	0.762	-0.40032	-1.4923	3.42596e-27	8.31721e-23
Top2a	0	0.1	0.224	-0.405165	-1.49955	2.94881e-11	7.15883e-07
Adm	0	0.116	0.332	-0.405609	-1.50022	8.69232e-23	2.11024e-18
Arl5b	0	0.343	0.616	-0.405731	-1.5004	2.03511e-36	4.94063e-32
Midn	0	0.718	0.857	-0.406409	-1.50142	1.90853e-25	4.63334e-21
Actg1	0	1	0.999	-0.409936	-1.50672	1.16626e-23	2.83132e-19
Atf4	0	0.811	0.898	-0.410302	-1.50727	4.54094e-25	1.1024e-20
Cldn10	0	0.663	0.752	-0.411299	-1.50878	1.07444e-08	0.000260841
Fam110c	0	0.267	0.566	-0.411391	-1.50892	8.43417e-34	2.04756e-29
Cldn7	0	0.992	0.992	-0.421082	-1.52361	2.72227e-36	6.60886e-32
Zfp36l1	0	0.941	0.958	-0.422248	-1.52539	1.55221e-20	3.76829e-16
Hspa1b	0	0.871	0.909	-0.42234	-1.52553	2.03336e-15	4.93639e-11
Gdf15	0	0.163	0.325	-0.426295	-1.53157	2.22511e-15	5.4019e-11
Gadd45g	0	0.608	0.737	-0.429141	-1.53594	2.00771e-13	4.87412e-09
Sox9	0	0.706	0.84	-0.42939	-1.53632	3.59144e-19	8.71893e-15
Actb	0	1	1	-0.431681	-1.53984	4.52483e-34	1.09849e-29
Slc38a2	0	0.941	0.96	-0.432861	-1.54166	2.40239e-34	5.83228e-30
Stat3	0	0.773	0.898	-0.434252	-1.54381	1.9475e-33	4.72795e-29
Vcl	0	0.636	0.796	-0.436076	-1.54663	1.1071e-27	2.68771e-23
Sqstm1	0	0.706	0.843	-0.439354	-1.55171	4.09706e-27	9.94644e-23
Casp4	0	0.587	0.76	-0.446681	-1.56311	8.53698e-32	2.07252e-27
Gadd45b	0	0.47	0.661	-0.450913	-1.56975	8.47465e-19	2.05739e-14
Plk2	0	0.152	0.465	-0.453002	-1.57303	1.64214e-41	3.98663e-37
Il1a	0	0.102	0.369	-0.45704	-1.57939	1.04501e-33	2.53698e-29
Btg1	0	0.949	0.96	-0.457665	-1.58038	1.28072e-26	3.10921e-22
Csf3	0	0.318	0.513	-0.459633	-1.58349	1.86911e-19	4.53763e-15
Cebpd	0	0.549	0.663	-0.472236	-1.60358	5.56112e-12	1.35007e-07
Zfand5	0	0.977	0.976	-0.474463	-1.60715	2.81554e-25	6.83529e-21
Skil	0	0.767	0.883	-0.481595	-1.61865	4.43184e-35	1.07592e-30
Cstf3	0	0.619	0.786	-0.486301	-1.62629	4.34115e-29	1.0539e-24
Ier5	0	0.394	0.66	-0.490217	-1.63267	8.35402e-35	2.02811e-30
Ube2c	0	0.318	0.503	-0.499104	-1.64724	2.73529e-12	6.64047e-08
H2afz	0	0.991	0.978	-0.500641	-1.64978	1.98788e-08	0.000482598
Hmgcs1	0	0.777	0.865	-0.504826	-1.6567	1.63141e-21	3.96058e-17
Gprc5a	0	0.339	0.614	-0.507183	-1.66061	1.85785e-34	4.51031e-30
Krt84	0	0.5	0.601	-0.511888	-1.66844	3.64923e-08	0.000885922
Cited2	0	0.472	0.691	-0.513198	-1.67063	1.50118e-26	3.64442e-22
Stmn1	0	0.258	0.489	-0.523681	-1.68823	3.53423e-20	8.58004e-16
Mcl1	0	0.922	0.947	-0.54938	-1.73218	2.07658e-46	5.04131e-42
Insig1	0	0.669	0.804	-0.567556	-1.76395	1.39291e-30	3.38157e-26
Chka	0	0.718	0.806	-0.56794	-1.76463	3.18779e-22	7.73899e-18
Ldlr	0	0.619	0.801	-0.58817	-1.80069	2.89422e-41	7.0263e-37
Pclaf	0	0.227	0.422	-0.593388	-1.81011	1.0884e-15	2.64231e-11
Jund	0	0.989	0.983	-0.595986	-1.81482	1.24292e-29	3.01743e-25
Itpkc	0	0.108	0.453	-0.623381	-1.86522	1.89449e-54	4.59925e-50
Rnd3	0	0.352	0.636	-0.633042	-1.88333	2.26175e-46	5.49085e-42
Hmgb2	0	0.795	0.846	-0.647391	-1.91055	6.41217e-10	1.55668e-05
Aoc1	0	0.551	0.649	-0.647834	-1.9114	7.4452e-11	1.80747e-06
Pnrc1	0	0.881	0.929	-0.65882	-1.93251	1.36832e-33	3.32187e-29
Dusp5	0	0.176	0.545	-0.665902	-1.94624	1.51888e-58	3.68739e-54
Nr4a1	0	0.206	0.53	-0.686624	-1.987	8.44876e-48	2.0511e-43
Ubc	0	0.998	0.986	-0.700886	-2.01554	3.26394e-60	7.92386e-56
Maff	0	0.201	0.575	-0.720194	-2.05483	1.57665e-57	3.82763e-53
Sbno2	0	0.629	0.779	-0.722814	-2.06022	5.33238e-40	1.29454e-35
Edn1	0	0.434	0.62	-0.723035	-2.06068	2.75117e-27	6.67902e-23
Sdc4	0	0.867	0.908	-0.729634	-2.07432	1.89286e-33	4.5953e-29
Pim1	0	0.667	0.827	-0.767065	-2.15344	2.68383e-39	6.51553e-35
Trib1	0	0.201	0.584	-0.767935	-2.15531	3.6316e-57	8.81643e-53
Neat1	0	0.96	0.963	-0.768815	-2.15721	2.71495e-37	6.59108e-33
Tnip3	0	0.169	0.433	-0.774555	-2.16963	1.37534e-37	3.33892e-33
Cxcl2	0	0.106	0.314	-0.777115	-2.17519	2.23317e-27	5.42146e-23
Cxcl1	0	0.17	0.481	-0.840417	-2.31733	7.69402e-43	1.86788e-38
Hes1	0	0.769	0.872	-0.841653	-2.3202	3.23234e-43	7.84716e-39
Ier3	0	0.981	0.987	-0.853863	-2.3487	1.63696e-32	3.97406e-28
RP23-310J6.1	0	0.922	0.947	-0.882626	-2.41724	2.1907e-40	5.31837e-36
Nfkbiz	0	0.763	0.879	-0.910223	-2.48488	4.45391e-57	1.08127e-52
Dusp1	0	0.18	0.512	-0.924576	-2.5208	2.92361e-50	7.09764e-46
Nfkbia	0	0.981	0.984	-1.02114	-2.77635	7.6345e-51	1.85343e-46
Atf3	0	0.246	0.561	-1.02283	-2.78105	8.67676e-48	2.10646e-43
Errfi1	0	0.612	0.822	-1.0395	-2.8278	9.95168e-61	2.41597e-56
Ppp1r15a	0	0.398	0.735	-1.07768	-2.93785	1.61911e-73	3.93071e-69
Btg2	0	0.89	0.943	-1.11354	-3.04512	1.43562e-54	3.48526e-50
Tnfaip3	0	0.222	0.596	-1.13931	-3.1246	6.73637e-71	1.63539e-66
Ier2	0	0.739	0.87	-1.18679	-3.27655	2.16191e-62	5.24847e-58
Cldn4	0	0.409	0.711	-1.35148	-3.86313	1.95268e-67	4.74052e-63
Junb	0	0.907	0.939	-1.35219	-3.8659	2.11585e-71	5.13665e-67
RP23-148L8.3	0	0.585	0.796	-1.36857	-3.92974	3.14503e-62	7.63519e-58
Dnajb1	0	0.587	0.829	-1.39512	-4.03544	7.68981e-66	1.86686e-61
Ifrd1	0	0.549	0.802	-1.4009	-4.05883	1.75288e-71	4.25547e-67
Hbegf	0	0.42	0.73	-1.49509	-4.45973	2.37308e-65	5.76113e-61
Zfp36	0	0.6	0.834	-1.7524	-5.76845	5.14987e-94	1.25023e-89
Fosb	0	0.369	0.759	-1.78143	-5.93837	5.96393e-96	1.44786e-91
Cyr61	0	0.515	0.793	-1.86252	-6.43994	6.66577e-92	1.61825e-87
Phlda1	0	0.688	0.865	-1.86766	-6.47312	8.22557e-70	1.99692e-65
Egr1	0	0.527	0.804	-1.9659	-7.14135	3.83592e-96	9.31246e-92
Jun	0	0.585	0.835	-2.15476	-8.62583	4.58665e-95	1.1135e-90
Klf6	0	0.775	0.897	-2.20275	-9.04989	3.90177e-92	9.47232e-88
Fos	0	0.909	0.96	-2.25178	-9.50462	1.40153e-89	3.4025e-85
Phlda1	1	0.975	0.79	1.60429	4.97434	4.24145e-127	1.0297e-122
Fos	1	1	0.937	1.50686	4.51252	1.86944e-134	4.53844e-130
Jun	1	0.992	0.729	1.45228	4.27284	1.40788e-119	3.4179e-115
Klf6	1	0.997	0.84	1.43922	4.21739	2.90923e-127	7.06274e-123
Egr1	1	0.994	0.683	1.43363	4.19391	4.66492e-128	1.1325e-123
Junb	1	1	0.917	1.38222	3.98372	4.5381e-151	1.10171e-146
Dnajb1	1	0.989	0.725	1.37593	3.95875	1.23192e-117	2.99073e-113
Cldn4	1	0.964	0.571	1.34679	3.84505	9.1511e-116	2.22161e-111
RP23-310J6.1	1	1	0.929	1.33624	3.80471	4.90052e-166	1.1897e-161
Ier2	1	1	0.805	1.32648	3.76776	6.15071e-147	1.49321e-142
Hbegf	1	0.964	0.592	1.31514	3.72527	4.89225e-95	1.18769e-90
Zfp36	1	0.994	0.733	1.3093	3.70359	7.38951e-122	1.79395e-117
Cyr61	1	0.992	0.671	1.27395	3.57494	1.5545e-104	3.77386e-100
Fosb	1	0.992	0.597	1.27167	3.56682	9.11044e-107	2.21174e-102
Nfkbia	1	1	0.98	1.25164	3.49606	3.25741e-138	7.90802e-134
Ifrd1	1	0.98	0.692	1.17457	3.23676	1.76777e-95	4.29162e-91
Ier3	1	1	0.983	1.13728	3.11828	2.03287e-98	4.9352e-94
Atf3	1	0.824	0.415	1.04347	2.83905	4.99128e-59	1.21173e-54
RP23-148L8.3	1	0.905	0.712	1.03858	2.82519	4.68864e-54	1.13826e-49
Btg2	1	0.997	0.916	1.03094	2.80369	7.59299e-95	1.84335e-90
Hes1	1	0.961	0.824	0.995064	2.7049	1.90968e-86	4.63612e-82
Ppp1r15a	1	0.972	0.587	0.988217	2.68644	7.59943e-87	1.84491e-82
Errfi1	1	0.958	0.732	0.986604	2.68211	3.4753e-81	8.43698e-77
Tnfaip3	1	0.855	0.433	0.919187	2.50725	7.98308e-66	1.93805e-61
Sfn	1	0.994	0.963	0.888052	2.43039	2.994e-77	7.26853e-73
Ubc	1	1	0.987	0.852674	2.34591	5.04042e-107	1.22366e-102
Neat1	1	0.997	0.956	0.782292	2.18648	2.50485e-64	6.08103e-60
Dusp1	1	0.729	0.37	0.778652	2.17853	9.30597e-40	2.25921e-35
Maff	1	0.858	0.407	0.767644	2.15468	5.70366e-66	1.38468e-61
Nfkbiz	1	0.966	0.827	0.763654	2.1461	8.04267e-56	1.95252e-51
Jund	1	0.997	0.981	0.736688	2.08901	1.0033e-73	2.43571e-69
Pnrc1	1	0.983	0.904	0.726626	2.06809	7.59521e-66	1.84389e-61
Gprc5a	1	0.818	0.492	0.72296	2.06052	1.31577e-63	3.19429e-59
Dusp5	1	0.838	0.377	0.714339	2.04284	1.02784e-67	2.4953e-63
Pim1	1	0.927	0.759	0.703322	2.02045	5.55367e-47	1.34826e-42
Cxcl1	1	0.645	0.356	0.702974	2.01975	2.08146e-26	5.05317e-22
Cxcl2	1	0.372	0.24	0.683298	1.9804	1.79681e-11	4.36212e-07
Trib1	1	0.883	0.41	0.662038	1.93874	1.43917e-64	3.49388e-60
Itpkc	1	0.721	0.297	0.653325	1.92192	7.96873e-52	1.93457e-47
Mcl1	1	0.994	0.93	0.651298	1.91803	1.01024e-74	2.45256e-70
Tiparp	1	0.908	0.671	0.636554	1.88996	3.00016e-61	7.2835e-57
Gadd45g	1	0.821	0.682	0.634017	1.88517	5.31684e-34	1.29077e-29
Sdc4	1	0.936	0.89	0.626811	1.87163	4.76549e-26	1.15692e-21
Zfand5	1	1	0.971	0.6247	1.86769	1.88069e-57	4.56575e-53
Ier5	1	0.869	0.539	0.622574	1.86372	6.34983e-61	1.54155e-56
Gadd45b	1	0.771	0.582	0.621723	1.86213	8.48076e-33	2.05887e-28
Sqstm1	1	0.941	0.783	0.605695	1.83253	1.0253e-59	2.48912e-55
Hmgcs1	1	0.925	0.827	0.589075	1.80232	2.09297e-32	5.08112e-28
Il1a	1	0.55	0.253	0.580257	1.7865	5.91262e-30	1.43541e-25
Btg1	1	0.994	0.95	0.576055	1.77901	4.92319e-53	1.1952e-48
Insig1	1	0.894	0.746	0.561078	1.75256	2.07298e-36	5.03257e-32
Sprr1a	1	0.852	0.778	0.558568	1.74817	2.18005e-10	5.29252e-06
Las1l	1	0.958	0.907	0.557709	1.74667	1.30962e-30	3.17937e-26
Nr4a1	1	0.749	0.39	0.542105	1.71962	6.43857e-37	1.56309e-32
Fam110c	1	0.779	0.434	0.537981	1.71255	1.13801e-46	2.76276e-42
Dstn	1	1	0.99	0.533544	1.70496	4.20216e-63	1.02016e-58
Adm	1	0.475	0.239	0.531256	1.70107	1.72075e-21	4.17746e-17
Arl14	1	0.715	0.565	0.520901	1.68354	6.19892e-24	1.50491e-19
Skil	1	0.961	0.833	0.516432	1.67604	1.53325e-40	3.72228e-36
Cldn7	1	1	0.99	0.515352	1.67423	1.09596e-53	2.66066e-49
Tnip3	1	0.508	0.339	0.507145	1.66054	1.34493e-11	3.2651e-07
Sbno2	1	0.883	0.713	0.504899	1.65682	8.80677e-29	2.13802e-24
Plk2	1	0.659	0.333	0.495708	1.64166	1.03199e-34	2.50536e-30
Ccdc71l	1	0.841	0.601	0.494759	1.6401	1.17421e-38	2.85063e-34
Nupr1	1	0.849	0.811	0.493136	1.63744	4.18552e-13	1.01612e-08
Klf4	1	0.997	0.971	0.490627	1.63334	6.23583e-32	1.51387e-27
Csrnp1	1	0.737	0.277	0.488458	1.6298	1.04716e-61	2.5422e-57
Casp4	1	0.902	0.68	0.487189	1.62773	5.27083e-45	1.2796e-40
Rnd3	1	0.779	0.523	0.483635	1.62196	4.64295e-27	1.12717e-22
Vmp1	1	1	0.974	0.471766	1.60282	1.44669e-48	3.51213e-44
Gdf15	1	0.352	0.272	0.463062	1.58893	4.54833e-09	0.00011042
Mxd1	1	0.763	0.529	0.456648	1.57877	2.53298e-29	6.14932e-25
RP23-71J17.1	1	0.802	0.59	0.451523	1.5707	7.63286e-38	1.85303e-33
Cstf3	1	0.863	0.721	0.447354	1.56417	1.89474e-24	4.59986e-20
Ccnl1	1	0.969	0.874	0.444633	1.55992	3.95859e-38	9.61027e-34
Msmo1	1	0.911	0.851	0.444581	1.55984	1.17459e-24	2.85155e-20
Pmaip1	1	0.715	0.408	0.437014	1.54808	5.67677e-31	1.37815e-26
Cdkn1a	1	0.777	0.652	0.435876	1.54632	1.1767e-19	2.85668e-15
Dusp6	1	0.927	0.874	0.432659	1.54135	7.05869e-24	1.71364e-19
Prap1	1	0.997	0.996	0.428082	1.53431	6.98711e-12	1.69626e-07
Actg1	1	1	0.999	0.422241	1.52538	6.45766e-40	1.56773e-35
Ldlr	1	0.894	0.728	0.416576	1.51676	3.422e-27	8.30758e-23
Ncoa7	1	0.978	0.943	0.412159	1.51007	7.60428e-17	1.84609e-12
Coq10b	1	0.852	0.641	0.411138	1.50853	8.66736e-39	2.10417e-34
Arl5b	1	0.807	0.497	0.407731	1.5034	6.54343e-38	1.58855e-33
Rapgef2	1	0.693	0.404	0.405927	1.50069	2.40121e-39	5.82941e-35
Midn	1	0.933	0.801	0.404727	1.49889	1.35593e-27	3.29178e-23
RP24-64D24.4	1	0.578	0.349	0.401876	1.49463	1.06686e-30	2.59002e-26
Sat1	1	1	0.994	0.399975	1.49179	3.41906e-25	8.30045e-21
Vps37b	1	0.701	0.375	0.398461	1.48953	4.67754e-43	1.13557e-38
Epha2	1	0.712	0.401	0.394296	1.48334	1.00277e-35	2.43442e-31
Atf4	1	0.964	0.859	0.393969	1.48286	1.27666e-26	3.09936e-22
Gadd45a	1	0.885	0.798	0.39304	1.48148	3.19301e-19	7.75167e-15
Frat2	1	0.612	0.336	0.390789	1.47815	1.43438e-29	3.48224e-25
Irf1	1	0.785	0.646	0.389564	1.47634	8.22283e-26	1.99626e-21
Vcl	1	0.863	0.735	0.383041	1.46674	2.43648e-23	5.91503e-19
Anxa1	1	0.997	0.969	0.382798	1.46638	9.5515e-22	2.31882e-17
Cited2	1	0.743	0.615	0.381144	1.46396	2.82064e-15	6.84768e-11
Cldn3	1	1	0.961	0.381048	1.46382	5.72294e-27	1.38936e-22
Socs3	1	0.539	0.281	0.379749	1.46192	2.4128e-19	5.85755e-15
Bhlhe40	1	0.964	0.905	0.378918	1.4607	2.35027e-26	5.70576e-22
Noct	1	0.606	0.346	0.376677	1.45743	5.27554e-26	1.28074e-21
Klf5	1	0.936	0.808	0.372168	1.45088	4.10147e-25	9.95713e-21
Zfp36l1	1	0.98	0.948	0.37143	1.44981	2.2049e-15	5.35283e-11
Serpina1c	1	0.668	0.555	0.370819	1.44892	2.18334e-09	5.30049e-05
Gpcpd1	1	0.899	0.806	0.369918	1.44762	1.2377e-18	3.00477e-14
RP24-234D9.2	1	0.489	0.203	0.36972	1.44733	3.16693e-27	7.68836e-23
Spag9	1	0.852	0.669	0.368966	1.44624	2.52667e-32	6.13401e-28
Krt18	1	1	0.982	0.368018	1.44487	9.22364e-21	2.23922e-16
Tgif1	1	0.902	0.771	0.36425	1.43943	1.66486e-23	4.04179e-19
Hs3st1	1	0.665	0.496	0.364202	1.43937	3.8288e-23	9.29517e-19
Mast4	1	0.877	0.704	0.362969	1.43759	3.63193e-28	8.81724e-24
Tacstd2	1	0.997	0.949	0.352877	1.42316	9.60497e-22	2.3318e-17
Tsc22d1	1	0.908	0.801	0.34921	1.41795	1.26244e-19	3.06483e-15
Mafk	1	0.74	0.401	0.348233	1.41656	8.2239e-39	1.99652e-34
Malat1	1	1	1	0.345234	1.41232	3.77499e-22	9.16455e-18
Ndel1	1	0.796	0.583	0.343288	1.40958	4.54829e-26	1.10419e-21
Cxcl16	1	0.804	0.551	0.338729	1.40316	5.5905e-26	1.35721e-21
Cebpd	1	0.698	0.622	0.336778	1.40043	3.07293e-08	0.000746014
Hmgcr	1	0.899	0.782	0.334096	1.39668	1.86701e-15	4.53254e-11
Arid5a	1	0.637	0.298	0.330941	1.39228	3.0273e-35	7.34939e-31
Clk1	1	0.969	0.872	0.330543	1.39172	1.30708e-30	3.1732e-26
Tsc22d2	1	0.729	0.551	0.322998	1.38126	3.876e-20	9.40976e-16
Emp1	1	0.735	0.594	0.318668	1.37529	3.94752e-15	9.58339e-11
Amotl2	1	0.651	0.36	0.316594	1.37245	1.02835e-26	2.49652e-22
Slc25a25	1	0.62	0.303	0.315161	1.37048	1.4538e-30	3.52939e-26
Herc4	1	0.832	0.666	0.3151	1.3704	1.58543e-25	3.84894e-21
F2rl1	1	0.785	0.613	0.308406	1.36125	3.53424e-23	8.58008e-19
Ifi203	1	0.83	0.775	0.307675	1.36026	4.41328e-08	0.00107141
Itgav	1	0.905	0.8	0.307094	1.35947	2.38805e-18	5.79747e-14
Arpc1b	1	1	0.98	0.306125	1.35815	7.78721e-23	1.8905e-18
Cyp51	1	0.88	0.787	0.302982	1.35389	5.89405e-15	1.4309e-10
Piga	1	0.723	0.514	0.300991	1.3512	3.52665e-26	8.56164e-22
Ctgf	1	0.394	0.295	0.298915	1.34839	1.3938e-08	0.000338372
Plaur	1	0.483	0.26	0.296316	1.34489	1.00803e-19	2.44718e-15
Net1	1	0.955	0.849	0.286964	1.33238	3.351e-19	8.13522e-15
Il33	1	0.567	0.483	0.285214	1.33005	1.06575e-07	0.00258732
Rab11fip1	1	0.913	0.765	0.282344	1.32623	1.09576e-18	2.66018e-14
Avpi1	1	0.944	0.865	0.278978	1.32178	3.54357e-13	8.60271e-09
Hspa1b	1	0.944	0.89	0.27705	1.31923	2.18074e-09	5.29418e-05
Rheb	1	0.994	0.96	0.276916	1.31905	1.40047e-15	3.39993e-11
Sf3b1	1	1	0.962	0.276812	1.31892	3.00118e-19	7.28597e-15
Serpinb11	1	0.534	0.374	0.276261	1.31819	2.15026e-10	5.22018e-06
Cfl1	1	1	0.975	0.271518	1.31195	1.97162e-14	4.78651e-10
Stat3	1	0.941	0.852	0.271121	1.31143	4.76309e-15	1.15633e-10
Pik3c2a	1	0.911	0.807	0.270142	1.31015	1.74976e-19	4.24788e-15
Specc1	1	0.765	0.578	0.269623	1.30947	5.59102e-24	1.35733e-19
Blnk	1	0.807	0.685	0.268419	1.30789	1.37619e-16	3.34099e-12
Krt19	1	1	0.997	0.268299	1.30774	7.71298e-13	1.87248e-08
Tnfrsf12a	1	0.715	0.561	0.267277	1.3064	6.85391e-18	1.66392e-13
Idi1	1	0.863	0.826	0.266957	1.30598	4.04196e-09	9.81265e-05
Fosl2	1	0.955	0.839	0.266625	1.30555	8.64724e-20	2.09929e-15
Icam1	1	0.405	0.269	0.266536	1.30543	3.58738e-08	0.000870909
Krt8	1	1	0.996	0.266146	1.30492	1.51131e-17	3.669e-13
Rnf122	1	0.525	0.352	0.264059	1.30221	1.27143e-11	3.08665e-07
Rlim	1	0.919	0.822	0.263644	1.30167	4.27318e-18	1.0374e-13
Id3	1	0.575	0.457	0.26252	1.3002	1.4468e-11	3.51238e-07
Zc3h12a	1	0.645	0.446	0.260562	1.29766	8.57283e-17	2.08123e-12
Frmd4b	1	0.939	0.824	0.259147	1.29582	3.72462e-19	9.04225e-15
Actb	1	1	1	0.256822	1.29282	9.45253e-16	2.29479e-11
Zfand2a	1	0.517	0.247	0.256799	1.29279	1.23101e-22	2.98853e-18
Tmcc3	1	0.919	0.846	0.255761	1.29144	2.00791e-12	4.87461e-08
Ythdc1	1	0.983	0.94	0.254462	1.28977	8.45201e-14	2.0519e-09
Sc5d	1	0.824	0.675	0.25254	1.28729	1.71861e-16	4.17227e-12
Tuft1	1	0.64	0.427	0.251874	1.28643	4.44854e-18	1.07997e-13
Iqgap1	1	0.983	0.942	0.251689	1.2862	5.32274e-16	1.2922e-11
Bcl10	1	0.824	0.693	0.251153	1.28551	2.64806e-17	6.42871e-13
Bcar3	1	0.542	0.372	0.25019	1.28427	1.26034e-17	3.05974e-13
Cox7a2	1	0.994	0.979	-0.250711	-1.28494	3.2453e-27	7.87862e-23
Ndufb4	1	0.877	0.904	-0.255754	-1.29143	2.85075e-14	6.92076e-10
Ptma	1	1	0.997	-0.257998	-1.29434	4.73072e-23	1.14848e-18
Ifitm3	1	0.992	0.99	-0.258916	-1.29552	6.53113e-11	1.58556e-06
Lars2	1	0.391	0.565	-0.259645	-1.29647	2.06675e-09	5.01746e-05
Anpep	1	0.972	0.969	-0.259857	-1.29675	3.06307e-11	7.43622e-07
Mgst1	1	0.98	0.952	-0.261754	-1.29921	1.71807e-16	4.17095e-12
Fxyd3	1	1	0.99	-0.262564	-1.30026	1.97853e-13	4.80327e-09
Lbp	1	0.841	0.868	-0.265714	-1.30436	8.35719e-08	0.00202887
mt-Nd3	1	1	0.983	-0.270163	-1.31018	1.04698e-07	0.00254176
H2afz	1	0.989	0.979	-0.271108	-1.31142	1.68793e-08	0.000409779
Ppia	1	1	0.999	-0.271344	-1.31173	2.79828e-22	6.79337e-18
Bcat1	1	0.997	0.985	-0.272318	-1.313	2.15833e-13	5.23977e-09
Ndufa4	1	1	0.996	-0.277832	-1.32026	5.77443e-21	1.40186e-16
Tuba1b	1	0.525	0.572	-0.278601	-1.32128	1.47319e-08	0.000357645
Snhg20	1	0.279	0.53	-0.282242	-1.3261	1.48413e-20	3.60302e-16
Emb	1	0.592	0.718	-0.285764	-1.33078	3.99642e-11	9.7021e-07
Psmb3	1	0.961	0.941	-0.288092	-1.33388	2.51498e-23	6.10562e-19
mt-Nd4l	1	1	0.972	-0.289049	-1.33516	1.45818e-12	3.54003e-08
mt-Cytb	1	1	0.998	-0.293535	-1.34116	4.94337e-09	0.00012001
Atp5g3	1	0.983	0.973	-0.294668	-1.34268	8.6273e-26	2.09445e-21
Pik3r1	1	0.763	0.849	-0.30002	-1.34989	4.10753e-12	9.97186e-08
Usmg5	1	0.975	0.96	-0.313931	-1.3688	1.02065e-22	2.47782e-18
Unc5cl	1	0.902	0.95	-0.317043	-1.37306	2.47744e-12	6.01449e-08
Pigr	1	0.978	0.969	-0.334349	-1.39703	4.69759e-09	0.000114043
Ndufa11	1	0.994	0.977	-0.336777	-1.40043	8.70474e-31	2.11325e-26
Tubb5	1	0.902	0.897	-0.341686	-1.40732	1.46682e-14	3.56101e-10
mt-Nd1	1	1	0.997	-0.349466	-1.41831	3.12271e-23	7.58099e-19
Fam46a	1	0.827	0.913	-0.354506	-1.42548	3.01153e-15	7.3111e-11
Top2a	1	0.123	0.207	-0.363934	-1.43898	2.55229e-08	0.000619619
Car12	1	0.793	0.85	-0.394078	-1.48302	2.07996e-12	5.04952e-08
Ctsb	1	0.992	0.986	-0.394104	-1.48306	7.56301e-31	1.83607e-26
Alpl	1	0.916	0.929	-0.418481	-1.51965	9.66755e-21	2.34699e-16
Lrg1	1	0.444	0.583	-0.439339	-1.55168	6.08388e-12	1.47698e-07
Clu	1	0.799	0.819	-0.488273	-1.6295	6.54537e-08	0.00158902
Yam1	1	0.344	0.644	-0.633976	-1.88509	1.02833e-30	2.49648e-26
RP23-81C12.3	1	1	1	-1.37341	-3.9488	3.66795e-44	8.90468e-40
Serpina1c	2	0.9	0.549	1.95882	7.09097	3.46366e-70	8.40874e-66
Krt84	2	0.853	0.555	1.52082	4.57596	2.87794e-44	6.98678e-40
Kap	2	0.827	0.754	1.16252	3.198	9.33147e-12	2.2654e-07
Prap1	2	1	0.996	1.11974	3.06405	4.21533e-20	1.02335e-15
Serpinb7	2	0.74	0.227	0.827754	2.28817	3.36657e-39	8.17303e-35
Il33	2	0.847	0.471	0.824673	2.28113	5.51199e-36	1.33814e-31
Serpinb11	2	0.847	0.367	0.759283	2.13674	6.0946e-39	1.47959e-34
Spink12	2	1	0.977	0.746452	2.1095	4.95259e-15	1.20234e-10
Clca1	2	0.993	0.983	0.683708	1.98121	2.71365e-10	6.58794e-06
Med24	2	0.967	0.777	0.643499	1.90313	2.42717e-28	5.89243e-24
Lmo4	2	1	0.916	0.636459	1.88978	1.57895e-35	3.83323e-31
S100a6	2	1	0.967	0.630342	1.87825	1.67628e-15	4.0695e-11
Aqp4	2	0.833	0.471	0.615429	1.85045	7.12522e-23	1.72979e-18
Tspan8	2	1	0.986	0.547948	1.7297	3.16622e-23	7.68663e-19
Muc13	2	0.587	0.171	0.510906	1.6668	2.54244e-32	6.17228e-28
Serpina1a	2	0.567	0.164	0.510569	1.66624	1.86946e-33	4.53849e-29
Ccnd1	2	0.987	0.81	0.497215	1.64414	2.86022e-20	6.94377e-16
Anxa5	2	1	0.941	0.475724	1.60918	1.03643e-23	2.51613e-19
C2cd4a	2	0.793	0.53	0.449559	1.56762	6.39294e-18	1.55202e-13
Cbr2	2	1	0.998	0.443089	1.55751	1.22581e-19	2.97591e-15
Anxa2	2	1	0.988	0.423888	1.52789	6.39149e-21	1.55166e-16
Ptn	2	0.867	0.684	0.409061	1.5054	2.53521e-13	6.15472e-09
S100a11	2	1	0.988	0.401044	1.49338	9.47386e-18	2.29997e-13
Fcgbp	2	1	0.989	0.39537	1.48493	1.01448e-08	0.000246286
RP23-81C12.3	2	1	1	0.394038	1.48296	1.1469e-08	0.000278434
Trim2	2	0.993	0.935	0.388702	1.47507	2.42615e-15	5.88998e-11
Oit1	2	1	0.941	0.380002	1.46229	5.27887e-18	1.28155e-13
Gpx1	2	1	0.998	0.378155	1.45959	2.58663e-14	6.27955e-10
Skp1a	2	1	0.974	0.369864	1.44754	4.70674e-19	1.14265e-14
Mmp23	2	0.833	0.613	0.356446	1.42824	3.47911e-11	8.44624e-07
Tmem45b	2	0.953	0.931	0.353114	1.42349	4.27516e-12	1.03788e-07
Pglyrp1	2	1	0.976	0.340782	1.40605	2.51194e-10	6.09824e-06
Sema3c	2	0.933	0.848	0.339753	1.4046	4.24337e-10	1.03016e-05
Ikzf2	2	0.933	0.846	0.337526	1.40148	4.26449e-11	1.03529e-06
Tspan1	2	1	0.98	0.336713	1.40034	2.53033e-13	6.14289e-09
Gpx8	2	0.867	0.704	0.336115	1.3995	4.13832e-13	1.00466e-08
Itgam	2	0.92	0.796	0.335096	1.39807	1.15515e-09	2.80437e-05
Gda	2	0.927	0.794	0.329502	1.39028	2.81257e-11	6.82808e-07
Rad51b	2	0.553	0.332	0.323883	1.38249	1.43455e-12	3.48265e-08
Socs2	2	0.813	0.583	0.311174	1.36503	3.99445e-12	9.69733e-08
Acer3	2	0.96	0.905	0.310755	1.36446	5.91869e-10	1.43688e-05
Atp6v1a	2	1	0.975	0.310077	1.36353	5.19042e-11	1.26008e-06
Antxr1	2	0.867	0.707	0.30172	1.35218	1.85486e-09	4.50305e-05
Nipsnap3b	2	0.973	0.896	0.30122	1.35151	3.17812e-13	7.71551e-09
Krt7	2	1	0.992	0.294241	1.34211	4.16814e-09	0.00010119
Plp2	2	0.947	0.901	0.292888	1.34029	9.4547e-11	2.29532e-06
Cdk14	2	0.907	0.763	0.291049	1.33783	9.57725e-11	2.32507e-06
Sh3bgrl3	2	1	0.957	0.289196	1.33535	2.81102e-11	6.82432e-07
Vsig1	2	0.467	0.182	0.280307	1.32354	1.66331e-15	4.03801e-11
Serpina9	2	0.973	0.863	0.279274	1.32217	4.66165e-09	0.000113171
Akr1c19	2	0.953	0.88	0.279102	1.32194	3.44738e-08	0.00083692
Jdp2	2	0.7	0.495	0.274413	1.31576	9.18397e-10	2.22959e-05
Anxa8	2	0.633	0.388	0.273027	1.31394	5.17862e-12	1.25721e-07
Itm2b	2	1	0.989	0.271312	1.31168	5.17459e-10	1.25624e-05
AC155158.1	2	1	0.985	0.269012	1.30867	1.46325e-08	0.000355232
Nrip1	2	0.993	0.959	0.26839	1.30786	3.57277e-07	0.00867362
Slc27a2	2	0.873	0.751	0.264527	1.30281	2.55681e-08	0.000620718
S100a10	2	1	0.98	0.257133	1.29322	2.59384e-08	0.000629706
Parva	2	0.893	0.727	0.256021	1.29178	3.11526e-10	7.56292e-06
Apoa1bp	2	0.907	0.826	0.254551	1.28988	2.41885e-08	0.000587224
Cd81	2	1	0.982	0.254524	1.28985	1.39264e-08	0.000338091
Psma6	2	0.993	0.955	0.252633	1.28741	3.19316e-07	0.00775202
Rab27b	2	0.813	0.646	0.250304	1.28442	3.13868e-09	7.61976e-05
Arid5a	2	0.147	0.37	-0.256281	-1.29212	7.70502e-10	1.87055e-05
Mapk13	2	0.873	0.889	-0.257837	-1.29413	2.24782e-07	0.00545704
Plce1	2	0.473	0.647	-0.265248	-1.30375	5.10647e-08	0.0012397
Lif	2	0.153	0.351	-0.266661	-1.3056	5.91591e-08	0.00143621
Mad2l1	2	0.267	0.486	-0.273346	-1.31435	5.91931e-08	0.00143703
Ezr	2	0.967	0.961	-0.273585	-1.31467	1.14213e-07	0.00277275
Icam1	2	0.113	0.305	-0.275255	-1.31687	3.43921e-07	0.00834937
Rab11fip1	2	0.787	0.79	-0.288788	-1.33481	1.22868e-07	0.00298286
Csrnp1	2	0.127	0.371	-0.290518	-1.33712	3.93181e-11	9.54524e-07
Nabp1	2	0.267	0.486	-0.303543	-1.35465	2.24731e-08	0.00054558
Manf	2	0.993	0.968	-0.305928	-1.35788	3.86535e-08	0.00093839
Noct	2	0.213	0.403	-0.306172	-1.35822	3.54365e-08	0.000860292
Clk1	2	0.873	0.89	-0.312087	-1.36627	2.64828e-07	0.00642923
Actn1	2	0.913	0.924	-0.323852	-1.38244	4.8406e-09	0.000117515
Cebpb	2	0.933	0.941	-0.327367	-1.38731	9.00105e-08	0.00218519
Plk2	2	0.207	0.401	-0.332842	-1.39493	1.81289e-07	0.00440116
Itga6	2	0.953	0.927	-0.332998	-1.39515	2.0462e-07	0.00496756
Actg1	2	1	0.999	-0.333687	-1.39611	4.92544e-08	0.00119575
Lifr	2	0.44	0.644	-0.335701	-1.39892	2.18344e-11	5.30073e-07
Emb	2	0.547	0.708	-0.338449	-1.40277	7.6263e-08	0.00185144
Hsp90aa1	2	0.993	0.973	-0.347802	-1.41595	2.54769e-07	0.00618503
Klf5	2	0.773	0.834	-0.352967	-1.42328	3.53759e-08	0.000858821
Alpl	2	0.947	0.926	-0.353312	-1.42378	1.15961e-09	2.81518e-05
Pmaip1	2	0.273	0.474	-0.355597	-1.42703	1.73839e-09	4.22029e-05
Anpep	2	0.973	0.969	-0.363481	-1.43833	9.09114e-12	2.20706e-07
Atf4	2	0.86	0.878	-0.368568	-1.44566	3.23786e-10	7.86055e-06
Fgl2	2	0.647	0.748	-0.370136	-1.44793	3.75764e-07	0.00912242
Casp4	2	0.653	0.722	-0.371935	-1.45054	1.11485e-08	0.000270653
Arl5b	2	0.387	0.561	-0.37443	-1.45416	9.33257e-10	2.26567e-05
Ier5	2	0.433	0.606	-0.380754	-1.46339	1.21607e-07	0.00295225
Cyp51	2	0.7	0.81	-0.381178	-1.46401	7.07766e-08	0.00171824
Cp	2	0.947	0.925	-0.384393	-1.46872	1.25702e-07	0.00305166
Il1a	2	0.107	0.318	-0.389582	-1.47636	3.36353e-09	8.16563e-05
Cstf3	2	0.727	0.746	-0.392357	-1.48047	5.53383e-08	0.00134345
C3	2	1	0.998	-0.395538	-1.48518	1.31768e-10	3.19893e-06
Hk2	2	0.587	0.68	-0.397953	-1.48877	3.95777e-10	9.60828e-06
Adm	2	0.093	0.293	-0.4022	-1.49511	4.07168e-09	9.88481e-05
Elovl5	2	0.74	0.846	-0.431357	-1.53934	3.13127e-15	7.6018e-11
Hmgcr	2	0.667	0.812	-0.440965	-1.55421	4.92733e-09	0.000119621
Fdps	2	0.76	0.87	-0.444961	-1.56043	2.18212e-09	5.29753e-05
Idi1	2	0.707	0.842	-0.453795	-1.57428	9.1396e-10	2.21882e-05
Zfand5	2	0.987	0.975	-0.454634	-1.5756	2.5154e-08	0.000610663
Gdf15	2	0.093	0.3	-0.45548	-1.57693	2.62651e-09	6.37639e-05
Dusp5	2	0.34	0.463	-0.45557	-1.57707	9.98852e-09	0.000242491
Plac8	2	0.993	0.986	-0.4583	-1.58138	4.4953e-08	0.00109132
Insig1	2	0.727	0.774	-0.461943	-1.58715	2.32974e-08	0.000565591
Rnd3	2	0.433	0.576	-0.463025	-1.58887	2.69832e-08	0.00065507
Gng12	2	0.987	0.993	-0.477769	-1.61247	7.58816e-12	1.84218e-07
Ltf	2	1	0.997	-0.479741	-1.61566	3.7978e-09	9.21993e-05
Lbp	2	0.78	0.87	-0.48351	-1.62176	5.2757e-13	1.28078e-08
Ctsb	2	1	0.986	-0.483656	-1.62199	3.69226e-19	8.9637e-15
Ubc	2	1	0.988	-0.488765	-1.6303	9.52087e-09	0.000231138
Ldlr	2	0.64	0.765	-0.500751	-1.64996	2.87894e-10	6.9892e-06
Las1l	2	0.887	0.918	-0.509762	-1.66489	1.5014e-09	3.64494e-05
Msmo1	2	0.793	0.866	-0.51801	-1.67868	9.91567e-11	2.40723e-06
Itpkc	2	0.133	0.385	-0.521337	-1.68428	6.94066e-13	1.68499e-08
Pim1	2	0.727	0.792	-0.523373	-1.68771	3.62351e-07	0.0087968
Sdc4	2	0.92	0.896	-0.525354	-1.69106	2.21988e-07	0.0053892
Ifitm1	2	0.88	0.937	-0.539556	-1.71525	8.83563e-09	0.000214503
Bmyc	2	0.693	0.831	-0.543422	-1.72189	1.8545e-15	4.50216e-11
Nupr1	2	0.733	0.824	-0.545323	-1.72516	2.35737e-09	5.72299e-05
Plet1	2	0.973	0.978	-0.5477	-1.72927	1.18278e-14	2.87145e-10
Arg1	2	0.847	0.896	-0.560646	-1.7518	2.29879e-09	5.58077e-05
Maff	2	0.267	0.498	-0.580586	-1.78709	6.35333e-12	1.5424e-07
Sbno2	2	0.687	0.746	-0.586815	-1.79825	3.79594e-09	9.21539e-05
Cebpd	2	0.473	0.647	-0.587484	-1.79946	7.03189e-10	1.70713e-05
Car12	2	0.72	0.85	-0.594077	-1.81136	1.95844e-15	4.75451e-11
Nr4a1	2	0.18	0.471	-0.613341	-1.84659	2.24658e-15	5.45401e-11
Hes1	2	0.833	0.848	-0.629444	-1.87657	3.67493e-09	8.92163e-05
Ncoa7	2	0.927	0.951	-0.637575	-1.89189	1.51827e-16	3.68591e-12
Jund	2	1	0.983	-0.649416	-1.91442	1.97592e-19	4.79695e-15
Nfkbiz	2	0.827	0.852	-0.66319	-1.94097	5.07964e-10	1.23318e-05
Dusp1	2	0.287	0.441	-0.668443	-1.9512	1.24875e-07	0.0030316
RP23-310J6.1	2	0.987	0.938	-0.669116	-1.95251	8.97963e-11	2.17998e-06
Cxcl2	2	0.113	0.274	-0.674303	-1.96266	2.54892e-07	0.00618802
Hmgcs1	2	0.747	0.851	-0.678114	-1.97016	1.02912e-13	2.4984e-09
Neat1	2	0.96	0.963	-0.678261	-1.97045	1.51577e-07	0.00367983
Pnrc1	2	0.9	0.919	-0.682162	-1.97815	4.48003e-16	1.08762e-11
Trib1	2	0.24	0.508	-0.687926	-1.98959	1.32118e-15	3.20743e-11
Nfkbia	2	1	0.982	-0.688763	-1.99125	7.3246e-08	0.00177819
AC167121.2	2	0.96	0.965	-0.706462	-2.02681	1.03558e-16	2.51408e-12
Edn1	2	0.373	0.589	-0.706852	-2.0276	1.1584e-10	2.81225e-06
Clu	2	0.673	0.826	-0.7187	-2.05176	3.31756e-10	8.05404e-06
Lrg1	2	0.227	0.585	-0.721872	-2.05828	3.38626e-20	8.22082e-16
Cxcl1	2	0.187	0.421	-0.747289	-2.11127	4.76465e-11	1.15672e-06
Ppp1r15a	2	0.48	0.664	-0.768476	-2.15648	2.23342e-13	5.42206e-09
Errfi1	2	0.773	0.77	-0.787408	-2.19769	8.86901e-14	2.15313e-09
Ier3	2	0.993	0.985	-0.808616	-2.2448	1.92678e-12	4.67765e-08
Btg2	2	0.927	0.93	-0.836351	-2.30793	1.43742e-11	3.48963e-07
Ier2	2	0.8	0.841	-0.854933	-2.35122	1.94402e-12	4.7195e-08
RP23-148L8.3	2	0.74	0.744	-0.8801	-2.41114	1.85547e-09	4.50452e-05
Atf3	2	0.233	0.502	-0.898283	-2.45538	1.04078e-13	2.52669e-09
Tnfaip3	2	0.333	0.516	-0.930396	-2.53551	5.26637e-15	1.27852e-10
Junb	2	0.933	0.931	-1.01839	-2.76874	3.18871e-14	7.74123e-10
Aoc1	2	0.52	0.633	-1.0205	-2.77458	9.32772e-09	0.000226449
Cldn4	2	0.553	0.643	-1.0805	-2.94616	1.40491e-15	3.41069e-11
Dnajb1	2	0.64	0.779	-1.08716	-2.96583	1.44338e-12	3.50409e-08
Ifrd1	2	0.647	0.747	-1.16007	-3.19016	5.9026e-16	1.43297e-11
Hbegf	2	0.433	0.671	-1.30364	-3.68269	2.74313e-16	6.6595e-12
Zfp36	2	0.687	0.783	-1.3957	-4.03781	1.81444e-19	4.40491e-15
Fosb	2	0.5	0.675	-1.48103	-4.39748	2.98787e-20	7.25364e-16
Phlda1	2	0.787	0.823	-1.55669	-4.7431	1.0838e-16	2.63114e-12
Egr1	2	0.6	0.745	-1.56871	-4.80047	1.84064e-18	4.46853e-14
Cyr61	2	0.527	0.739	-1.60392	-4.97248	3.48643e-22	8.46401e-18
Fos	2	0.927	0.949	-1.7452	-5.72707	1.32206e-19	3.20957e-15
Jun	2	0.667	0.781	-1.81665	-6.15124	6.65115e-22	1.6147e-17
Klf6	2	0.807	0.871	-1.88094	-6.55964	8.31207e-21	2.01792e-16
Klf6	3	1	0.858	1.668	5.30156	2.83768e-72	6.88904e-68
Fosb	3	0.992	0.641	1.63987	5.1545	3.45614e-71	8.39048e-67
Phlda1	3	1	0.809	1.6208	5.05712	8.39218e-71	2.03737e-66
Tnfaip3	3	0.992	0.472	1.61682	5.03706	1.84458e-85	4.47809e-81
Hbegf	3	0.992	0.632	1.56834	4.79866	6.53532e-69	1.58658e-64
Ifrd1	3	1	0.723	1.46772	4.33932	4.97453e-69	1.20767e-64
Cyr61	3	1	0.707	1.40669	4.08241	4.45329e-60	1.08113e-55
Cldn4	3	1	0.613	1.35882	3.89162	3.71888e-64	9.02833e-60
Egr1	3	1	0.718	1.33474	3.79899	3.66737e-59	8.90327e-55
Neat1	3	1	0.96	1.28872	3.62814	3.20578e-58	7.78266e-54
Nfkbiz	3	1	0.841	1.27647	3.58395	1.01024e-79	2.45256e-75
Sbno2	3	0.992	0.726	1.24806	3.48358	1.05637e-61	2.56456e-57
RP23-148L8.3	3	0.992	0.728	1.24371	3.46845	2.2402e-47	5.43854e-43
Errfi1	3	1	0.755	1.23959	3.45419	1.09307e-63	2.65366e-59
Fos	3	1	0.944	1.23042	3.42265	1.67873e-50	4.07544e-46
Zfp36	3	1	0.762	1.1753	3.2391	2.76927e-55	6.72297e-51
Trib1	3	0.954	0.459	1.15528	3.17492	3.91627e-65	9.50754e-61
Cxcl1	3	0.862	0.375	1.1221	3.07131	3.22922e-37	7.83958e-33
Cxcl2	3	0.692	0.235	1.11629	3.05349	8.1401e-28	1.97617e-23
Maff	3	0.915	0.454	1.09891	3.00089	4.90077e-57	1.18976e-52
Dusp5	3	0.977	0.42	1.08459	2.95824	1.75499e-67	4.26059e-63
Jun	3	1	0.758	1.07957	2.94341	2.62565e-45	6.37429e-41
Itpkc	3	0.954	0.33	1.07235	2.92223	8.05298e-67	1.95502e-62
Atf3	3	0.946	0.453	1.06814	2.90997	3.82792e-45	9.29303e-41
Rnd3	3	0.969	0.54	1.05843	2.88183	2.47065e-58	5.99799e-54
Dnajb1	3	1	0.754	1.04503	2.84349	1.41249e-48	3.42911e-44
Chka	3	0.969	0.772	1.02878	2.79764	1.21051e-43	2.93875e-39
Pim1	3	0.985	0.774	1.01722	2.76551	2.53026e-59	6.14272e-55
Itgav	3	0.992	0.806	1.00697	2.73729	8.01877e-65	1.94672e-60
Sprr1a	3	0.954	0.779	0.995003	2.70473	1.54423e-25	3.74892e-21
Junb	3	1	0.926	0.993626	2.70101	1.7619e-46	4.27736e-42
Btg2	3	0.992	0.926	0.978693	2.66097	2.81615e-45	6.83677e-41
Las1l	3	1	0.91	0.969158	2.63572	4.69258e-52	1.13922e-47
Ier3	3	1	0.985	0.964793	2.62424	1.53979e-40	3.73814e-36
Ifi203	3	0.977	0.772	0.950698	2.58752	6.80485e-37	1.65201e-32
Sdc4	3	0.985	0.892	0.943245	2.5683	7.87934e-41	1.91287e-36
Tnip3	3	0.808	0.339	0.909161	2.48224	1.934e-27	4.69518e-23
Arl5b	3	0.977	0.521	0.896119	2.45008	1.68825e-60	4.09857e-56
Vcl	3	1	0.741	0.875798	2.40079	2.76394e-53	6.71001e-49
Ppp1r15a	3	0.985	0.63	0.856316	2.35447	6.63934e-41	1.61183e-36
Casp4	3	0.992	0.699	0.846633	2.33178	3.57782e-48	8.68588e-44
Cstf3	3	0.962	0.731	0.84324	2.32389	6.08206e-45	1.47654e-40
Ldlr	3	0.977	0.742	0.841814	2.32057	1.17965e-39	2.86383e-35
Herc4	3	0.992	0.674	0.838751	2.31348	4.96443e-59	1.20521e-54
Edn1	3	0.877	0.554	0.82876	2.29048	8.78503e-27	2.13274e-22
Ccdc71l	3	0.885	0.625	0.823174	2.27772	1.03556e-45	2.51402e-41
Nfkbia	3	1	0.983	0.82269	2.27662	7.30082e-37	1.77242e-32
Noct	3	0.885	0.358	0.815881	2.26117	2.46715e-52	5.9895e-48
Dusp1	3	0.831	0.404	0.812056	2.25253	7.83015e-29	1.90093e-24
Gpcpd1	3	0.969	0.812	0.775988	2.17274	2.40796e-34	5.84581e-30
Itga6	3	1	0.924	0.766832	2.15293	2.47381e-34	6.00568e-30
Skil	3	1	0.845	0.747522	2.11176	8.23378e-44	1.99892e-39
Epha2	3	0.915	0.423	0.739418	2.09472	9.98798e-50	2.42478e-45
Fam110c	3	0.931	0.464	0.739081	2.09401	1.44077e-44	3.49775e-40
Mast4	3	0.977	0.718	0.738415	2.09262	1.18078e-43	2.86658e-39
Mcl1	3	1	0.937	0.734815	2.0851	5.46586e-47	1.32695e-42
Klf5	3	0.985	0.819	0.723703	2.06206	1.88234e-45	4.56976e-41
Zfand5	3	1	0.975	0.720048	2.05453	8.54391e-37	2.0742e-32
Iqgap1	3	1	0.946	0.718584	2.05153	5.57733e-47	1.35401e-42
Il1a	3	0.815	0.27	0.71787	2.05006	4.52009e-41	1.09734e-36
Gprc5a	3	0.923	0.522	0.715769	2.04576	1.5753e-33	3.82434e-29
Atp6v1b2	3	0.992	0.879	0.70772	2.02936	5.59076e-30	1.35727e-25
Vmp1	3	1	0.977	0.703712	2.02124	2.30034e-29	5.58453e-25
Csf3	3	0.769	0.445	0.702257	2.0183	1.24715e-16	3.02771e-12
Nr4a1	3	0.923	0.42	0.693128	1.99996	3.11204e-39	7.55511e-35
Tiparp	3	0.969	0.694	0.685408	1.98458	9.34454e-36	2.26857e-31
Plk2	3	0.885	0.356	0.685172	1.98411	3.63114e-43	8.81531e-39
Lif	3	0.792	0.308	0.68419	1.98216	5.3194e-38	1.29139e-33
RP23-310J6.1	3	1	0.937	0.680587	1.97504	4.07408e-30	9.89066e-26
Ubc	3	1	0.989	0.679888	1.97366	7.02957e-34	1.70657e-29
Icam1	3	0.692	0.265	0.67621	1.96641	1.86129e-27	4.51866e-23
Lamc2	3	0.992	0.893	0.675399	1.96482	2.23706e-33	5.43092e-29
Atp2b1	3	1	0.962	0.674486	1.96302	9.62917e-36	2.33767e-31
Pnrc1	3	0.977	0.913	0.66365	1.94187	2.36056e-30	5.73072e-26
Ccnl1	3	0.992	0.883	0.661239	1.93719	4.55637e-33	1.10615e-28
Ndel1	3	0.977	0.595	0.660913	1.93656	6.26902e-49	1.52193e-44
Hk2	3	0.908	0.658	0.653062	1.92142	3.13019e-30	7.59915e-26
Slc38a2	3	1	0.952	0.651693	1.91879	2.73946e-25	6.65059e-21
Trim25	3	0.969	0.851	0.65152	1.91846	2.93022e-30	7.11369e-26
Birc3	3	0.838	0.483	0.64985	1.91525	1.36412e-29	3.31167e-25
Btg1	3	1	0.955	0.648751	1.91315	1.51712e-31	3.68311e-27
Rnf122	3	0.823	0.352	0.648035	1.91178	1.19188e-33	2.89352e-29
Ncoa7	3	1	0.946	0.636897	1.89061	3.72957e-27	9.05429e-23
March7	3	0.992	0.822	0.635486	1.88794	2.69893e-36	6.55218e-32
Rab11fip1	3	0.962	0.778	0.633517	1.88422	1.29767e-37	3.15036e-33
Nupr1	3	0.962	0.808	0.633321	1.88386	1.37505e-17	3.33821e-13
Sqstm1	3	0.977	0.799	0.632346	1.88202	6.95376e-34	1.68816e-29
Pik3c2a	3	0.969	0.815	0.627751	1.87339	1.13575e-34	2.75726e-30
Tsc22d2	3	0.962	0.556	0.618507	1.85616	3.88846e-39	9.44002e-35
Hes1	3	0.992	0.837	0.618051	1.85531	1.20848e-21	2.93383e-17
Slc26a1	3	0.692	0.239	0.615866	1.85126	4.67966e-34	1.13608e-29
Mxd1	3	0.908	0.546	0.615556	1.85069	1.23489e-27	2.99795e-23
Csrnp1	3	0.892	0.319	0.614029	1.84786	2.17536e-50	5.28113e-46
Cebpd	3	0.885	0.619	0.613676	1.84721	2.992e-20	7.26367e-16
Tuft1	3	0.846	0.438	0.613643	1.84715	1.44776e-36	3.51473e-32
Stat3	3	0.977	0.86	0.612726	1.84545	2.00758e-35	4.87379e-31
Fosl2	3	0.992	0.85	0.609205	1.83897	9.2815e-33	2.25327e-28
Fut9	3	1	0.973	0.599837	1.82182	1.57271e-18	3.81807e-14
Kdm6b	3	0.923	0.529	0.59875	1.81984	6.23906e-39	1.51466e-34
Gcnt2	3	0.962	0.835	0.597798	1.81811	1.39555e-30	3.38797e-26
Hmgcs1	3	0.977	0.835	0.597281	1.81717	5.48074e-20	1.33056e-15
Hmgcr	3	0.985	0.79	0.597018	1.81669	1.37148e-24	3.32954e-20
Ctgf	3	0.685	0.287	0.595339	1.81364	3.16885e-21	7.69301e-17
Ier5	3	0.962	0.57	0.593443	1.81021	4.33688e-36	1.05286e-31
Prss22	3	0.954	0.618	0.592177	1.80792	5.11972e-28	1.24291e-23
Jmjd1c	3	0.977	0.806	0.589536	1.80315	5.84477e-33	1.41893e-28
Tmcc3	3	0.954	0.852	0.58884	1.8019	1.92602e-28	4.67579e-24
RP23-71J17.1	3	0.938	0.605	0.586805	1.79823	3.56513e-30	8.65506e-26
Raph1	3	0.923	0.709	0.586404	1.79751	2.74345e-27	6.66026e-23
Piga	3	0.931	0.524	0.583234	1.79182	3.29867e-34	8.00819e-30
Pvr	3	0.854	0.344	0.574243	1.77579	4.50898e-46	1.09465e-41
Pmaip1	3	0.923	0.43	0.57221	1.77218	5.4798e-38	1.33033e-33
Insig1	3	0.962	0.758	0.565956	1.76113	5.1824e-20	1.25813e-15
Midn	3	0.985	0.812	0.564283	1.75819	2.28207e-30	5.54017e-26
Irf1	3	0.923	0.653	0.559501	1.7498	2.48375e-26	6.02979e-22
Amotl2	3	0.892	0.377	0.555753	1.74325	7.32036e-43	1.77716e-38
Tgoln1	3	0.985	0.872	0.555029	1.74199	9.09438e-31	2.20784e-26
Etv3	3	0.962	0.465	0.553588	1.73948	1.67312e-44	4.06184e-40
Spag9	3	0.962	0.683	0.551341	1.73558	2.28753e-32	5.55343e-28
Rapgef2	3	0.862	0.426	0.549395	1.7322	1.39979e-30	3.39826e-26
Ahnak	3	1	0.943	0.547418	1.72878	6.46247e-22	1.56889e-17
Plec	3	0.992	0.9	0.546625	1.72741	8.00022e-26	1.94221e-21
Plaur	3	0.754	0.267	0.54394	1.72278	5.64965e-34	1.37157e-29
Slc25a25	3	0.838	0.325	0.543734	1.72243	1.24611e-42	3.02519e-38
Hspa1b	3	0.992	0.893	0.543338	1.72174	2.40302e-17	5.83382e-13
C3	3	1	0.998	0.543245	1.72158	8.82282e-10	2.14192e-05
Slc5a3	3	0.977	0.835	0.54169	1.71891	3.41905e-11	8.30043e-07
Cxcl16	3	0.946	0.57	0.541134	1.71795	1.87234e-31	4.54548e-27
Clk1	3	1	0.881	0.53798	1.71254	4.28058e-24	1.0392e-19
Cdh1	3	1	0.963	0.537261	1.71131	7.11855e-24	1.72817e-19
Cdkn1a	3	0.923	0.656	0.534618	1.7068	4.92239e-20	1.19501e-15
Arid5b	3	0.969	0.852	0.528456	1.69631	1.21562e-20	2.95115e-16
Emp1	3	0.892	0.6	0.528234	1.69593	1.054e-21	2.5588e-17
Vps37b	3	0.792	0.406	0.525764	1.69175	4.10845e-27	9.97408e-23
Rel	3	0.885	0.536	0.524698	1.68995	4.78237e-28	1.16102e-23
Ythdc1	3	1	0.944	0.518538	1.67957	8.70875e-21	2.11422e-16
Fgl2	3	0.877	0.733	0.513392	1.67095	3.42835e-15	8.323e-11
Nfat5	3	1	0.879	0.510865	1.66673	1.39866e-20	3.39554e-16
Tgif1	3	0.969	0.781	0.510676	1.66642	1.81767e-26	4.41275e-22
Slc12a2	3	1	0.942	0.509871	1.66508	4.90199e-15	1.19006e-10
Tsc22d1	3	0.962	0.809	0.509836	1.66502	2.62176e-20	6.36484e-16
Slc7a1	3	0.946	0.762	0.509724	1.66483	4.8507e-22	1.1776e-17
F2rl1	3	0.954	0.622	0.509043	1.6637	1.85015e-29	4.49161e-25
Arid5a	3	0.823	0.324	0.50885	1.66338	7.98849e-36	1.93937e-31
Frat2	3	0.808	0.355	0.507851	1.66172	8.52716e-33	2.07014e-28
Sgms2	3	0.992	0.808	0.504937	1.65688	2.38397e-19	5.78755e-15
Arl14	3	0.862	0.572	0.504717	1.65652	6.55106e-16	1.5904e-11
Jund	3	1	0.983	0.50434	1.65589	1.8274e-23	4.43637e-19
Sf3b1	3	0.992	0.967	0.499723	1.64826	1.42233e-22	3.45298e-18
Cyp51	3	0.992	0.79	0.496287	1.64261	7.72099e-20	1.87442e-15
Net1	3	0.969	0.86	0.49623	1.64252	1.1114e-24	2.69814e-20
Sptbn1	3	1	0.953	0.494876	1.6403	6.62727e-22	1.6089e-17
Trim15	3	0.654	0.241	0.493919	1.63873	2.47627e-24	6.01165e-20
Pdlim5	3	0.985	0.826	0.493142	1.63745	1.24891e-20	3.03198e-16
Nabp1	3	0.892	0.444	0.492527	1.63645	4.8828e-31	1.1854e-26
Usp53	3	0.938	0.58	0.492417	1.63627	4.39787e-25	1.06767e-20
Blnk	3	0.931	0.691	0.491622	1.63497	3.14726e-26	7.6406e-22
Mafk	3	0.854	0.432	0.4906	1.6333	5.71677e-32	1.38786e-27
Esyt2	3	0.923	0.598	0.490565	1.63324	4.3718e-26	1.06134e-21
Zfp36l1	3	1	0.951	0.483891	1.62238	7.83544e-18	1.90221e-13
Mapk6	3	0.938	0.716	0.483459	1.62167	1.46226e-23	3.54993e-19
Rtn4	3	0.992	0.95	0.473687	1.6059	1.11137e-18	2.69807e-14
Eif4a2	3	1	0.979	0.472625	1.6042	9.22591e-18	2.23977e-13
Hspa5	3	1	0.986	0.471811	1.60289	2.45341e-15	5.95614e-11
Pam	3	1	0.97	0.470595	1.60095	1.21975e-15	2.96118e-11
Ezr	3	1	0.959	0.469914	1.59986	3.40466e-24	8.2655e-20
Ptger4	3	0.969	0.776	0.468794	1.59807	1.31055e-18	3.18162e-14
Sc5d	3	0.931	0.685	0.467361	1.59578	2.74955e-19	6.67509e-15
Mpzl3	3	0.892	0.556	0.464987	1.59199	9.4747e-25	2.30017e-20
Coq10b	3	0.938	0.659	0.463951	1.59035	6.75385e-25	1.63963e-20
Pard6b	3	0.777	0.341	0.462716	1.58838	1.14517e-31	2.78013e-27
Adm	3	0.685	0.252	0.459167	1.58275	2.34685e-24	5.69744e-20
Rlim	3	0.969	0.83	0.458875	1.58229	1.85705e-19	4.50836e-15
Ier2	3	1	0.827	0.458505	1.58171	3.58034e-23	8.69198e-19
Litaf	3	0.962	0.763	0.457888	1.58073	2.82459e-25	6.85726e-21
H2-Q4	3	0.854	0.429	0.457736	1.58049	4.58758e-27	1.11373e-22
Tes	3	0.969	0.841	0.456651	1.57878	1.57411e-22	3.82147e-18
Rnasel	3	0.962	0.649	0.455219	1.57652	2.50202e-26	6.07415e-22
Ctsc	3	0.985	0.891	0.453558	1.5739	1.34419e-15	3.2633e-11
Ccng2	3	0.846	0.487	0.452112	1.57163	7.08271e-22	1.71947e-17
Ifi202b	3	0.792	0.399	0.451745	1.57105	7.76568e-23	1.88527e-18
Clcn3	3	0.954	0.827	0.449817	1.56802	4.73629e-16	1.14983e-11
Ell2	3	0.923	0.653	0.44923	1.56711	1.16731e-20	2.83388e-16
Frmd4b	3	0.954	0.836	0.448994	1.56673	5.21663e-16	1.26644e-11
Dusp6	3	0.977	0.876	0.448963	1.56669	2.00788e-16	4.87453e-12
Akap13	3	0.992	0.914	0.448777	1.5664	1.8109e-18	4.39633e-14
Gdf15	3	0.623	0.263	0.445819	1.56177	1.41802e-16	3.44252e-12
Socs3	3	0.669	0.302	0.445204	1.56081	1.12861e-20	2.73992e-16
Sox9	3	0.954	0.798	0.443871	1.55873	3.88005e-14	9.41961e-10
Glipr1	3	0.8	0.406	0.441418	1.55491	1.24208e-24	3.0154e-20
Gadd45b	3	0.862	0.598	0.440975	1.55422	3.83923e-13	9.3205e-09
Ascc3	3	0.938	0.74	0.440428	1.55337	2.0599e-20	5.00082e-16
Srf	3	0.877	0.506	0.437638	1.54904	3.71882e-26	9.02818e-22
Klf4	3	0.992	0.975	0.436599	1.54744	8.56927e-15	2.08036e-10
Ptgs2	3	0.523	0.209	0.435345	1.5455	2.20943e-15	5.36383e-11
Cp	3	1	0.922	0.43388	1.54323	6.85087e-09	0.000166319
Klf7	3	0.823	0.485	0.432623	1.54129	4.06099e-20	9.85888e-16
Egr2	3	0.715	0.23	0.431845	1.5401	2.89753e-34	7.03434e-30
Atp2a2	3	1	0.922	0.430186	1.53754	5.38434e-15	1.30716e-10
Il6st	3	0.992	0.91	0.429812	1.53697	4.68681e-14	1.13782e-09
Ddx3x	3	1	0.943	0.429482	1.53646	1.00253e-17	2.43383e-13
Myh9	3	0.985	0.872	0.429344	1.53625	1.6365e-19	3.97292e-15
Ceacam1	3	1	0.926	0.425964	1.53107	9.51842e-14	2.31079e-09
Cldn7	3	1	0.992	0.424591	1.52897	3.33718e-24	8.10168e-20
Clcf1	3	0.731	0.405	0.424007	1.52807	5.02808e-19	1.22067e-14
Scd2	3	1	0.969	0.423089	1.52667	2.49874e-09	6.06618e-05
Atp10b	3	0.962	0.883	0.423066	1.52663	6.46123e-16	1.56859e-11
Glg1	3	0.977	0.782	0.42191	1.52487	2.52151e-21	6.12146e-17
Il6	3	0.438	0.081	0.421187	1.52377	4.69107e-27	1.13885e-22
Dsp	3	1	0.94	0.420619	1.5229	2.70899e-17	6.57661e-13
Tra2a	3	1	0.935	0.419855	1.52174	3.96361e-15	9.62245e-11
Dstn	3	1	0.992	0.419754	1.52159	1.02188e-23	2.48083e-19
Igf1r	3	0.892	0.54	0.415552	1.51521	2.16513e-20	5.25628e-16
Lmo7	3	0.862	0.66	0.415369	1.51493	1.2726e-18	3.08948e-14
RP24-227O16.1	3	0.954	0.767	0.412344	1.51035	1.92403e-12	4.67098e-08
Cd14	3	0.992	0.97	0.412073	1.50994	1.13008e-14	2.7435e-10
Ube2d3	3	1	0.98	0.411458	1.50902	9.25157e-22	2.246e-17
Syne2	3	0.977	0.747	0.409019	1.50534	2.56858e-20	6.23573e-16
Tmed5	3	0.962	0.808	0.405504	1.50006	4.97191e-16	1.20703e-11
Atf4	3	0.977	0.87	0.402588	1.49569	7.00286e-18	1.70008e-13
Wsb1	3	0.9	0.552	0.399893	1.49167	3.2307e-21	7.84318e-17
Specc1	3	0.908	0.59	0.398336	1.48934	1.27643e-22	3.0988e-18
Map2k3	3	0.946	0.73	0.397337	1.48786	1.35242e-19	3.28328e-15
Rela	3	0.885	0.594	0.396421	1.48649	5.97284e-22	1.45003e-17
Mbtd1	3	0.915	0.648	0.393058	1.4815	2.80299e-16	6.80481e-12
Sfn	3	0.992	0.967	0.392925	1.48131	8.46976e-11	2.0562e-06
Osbpl3	3	0.9	0.666	0.391924	1.47983	7.05683e-14	1.71319e-09
Actn4	3	1	0.941	0.390761	1.47811	2.53413e-19	6.1521e-15
Osmr	3	0.808	0.495	0.389081	1.47562	1.20482e-15	2.92494e-11
Zcchc6	3	0.946	0.819	0.387791	1.47372	1.39626e-15	3.38969e-11
RP24-234D9.2	3	0.708	0.221	0.384304	1.46859	9.45885e-33	2.29633e-28
Nedd9	3	0.954	0.825	0.38318	1.46694	9.65587e-13	2.34415e-08
St14	3	1	0.878	0.382054	1.46529	3.69422e-17	8.96846e-13
Egr3	3	0.477	0.133	0.381966	1.46516	1.1049e-21	2.68238e-17
Adss	3	0.985	0.865	0.381262	1.46413	1.22755e-15	2.98013e-11
Zc3h12a	3	0.823	0.457	0.381026	1.46379	1.48177e-21	3.59729e-17
Fhl2	3	0.577	0.228	0.380687	1.46329	2.48915e-22	6.04291e-18
Prrc2c	3	0.992	0.946	0.380061	1.46237	2.89917e-14	7.03832e-10
Sprr2e	3	0.354	0.103	0.378279	1.45977	6.58826e-14	1.59943e-09
Nfib	3	1	0.956	0.378065	1.45946	4.06962e-13	9.87981e-09
F3	3	0.969	0.824	0.377777	1.45904	3.14154e-10	7.62672e-06
Ddx5	3	1	0.988	0.372166	1.45087	4.64954e-18	1.12877e-13
Hs3st1	3	0.754	0.509	0.3719	1.45049	1.41953e-13	3.4462e-09
Dhcr24	3	0.985	0.941	0.369908	1.4476	4.07379e-08	0.000988994
Malt1	3	0.831	0.412	0.366414	1.44255	3.18809e-23	7.73972e-19
Tmem245	3	0.931	0.702	0.366342	1.44245	1.44019e-13	3.49635e-09
Macc1	3	0.885	0.742	0.365792	1.44166	2.66047e-11	6.45882e-07
Golga4	3	1	0.892	0.365526	1.44127	2.28268e-15	5.54166e-11
Dusp8	3	0.623	0.152	0.364195	1.43935	5.70078e-35	1.38398e-30
Chd4	3	0.985	0.858	0.364107	1.43923	4.30784e-14	1.04581e-09
Cited2	3	0.885	0.621	0.364043	1.43914	4.26136e-13	1.03453e-08
Nr4a2	3	0.608	0.21	0.363039	1.43769	1.21195e-23	2.94225e-19
Zfhx3	3	1	0.974	0.362112	1.43636	3.70218e-13	8.98778e-09
Zfand2a	3	0.738	0.263	0.36148	1.43545	2.75624e-30	6.69131e-26
Eps8	3	0.977	0.875	0.36086	1.43456	7.69354e-12	1.86776e-07
Picalm	3	0.969	0.817	0.358184	1.43073	3.61635e-13	8.77942e-09
Idi1	3	0.977	0.823	0.358147	1.43068	1.3197e-11	3.20385e-07
Ptp4a2	3	1	0.97	0.356643	1.42853	5.07633e-18	1.23238e-13
Ndrg1	3	0.831	0.511	0.356417	1.4282	1.64509e-14	3.99379e-10
Ctnnd1	3	0.992	0.894	0.354802	1.4259	2.00211e-15	4.86052e-11
Med13l	3	0.931	0.712	0.350911	1.42036	2.01599e-16	4.89421e-12
Acsl3	3	0.938	0.804	0.350229	1.41939	4.92125e-10	1.19473e-05
Irf2bp2	3	0.946	0.813	0.347861	1.41603	5.31402e-11	1.29009e-06
Arhgef5	3	0.969	0.785	0.34745	1.41545	6.2814e-16	1.52493e-11
Tacstd2	3	1	0.954	0.345957	1.41334	1.887e-11	4.58107e-07
Stk40	3	0.785	0.395	0.345939	1.41332	9.63717e-24	2.33962e-19
Enpp3	3	1	0.951	0.345183	1.41225	1.03752e-11	2.51878e-07
Arc	3	0.492	0.132	0.344755	1.41164	6.04191e-23	1.46679e-18
Elovl5	3	0.985	0.829	0.344324	1.41104	1.04154e-11	2.52854e-07
Kdm5a	3	0.969	0.756	0.341912	1.40764	2.35029e-14	5.7058e-10
Fubp1	3	1	0.913	0.34104	1.40641	1.23424e-10	2.99636e-06
Frk	3	0.992	0.859	0.340759	1.40601	4.2343e-12	1.02796e-07
Fus	3	1	0.917	0.340438	1.40556	6.44915e-10	1.56566e-05
Ypel2	3	0.9	0.687	0.339952	1.40488	4.85466e-12	1.17857e-07
Cdc42ep3	3	0.7	0.337	0.337627	1.40162	1.13138e-19	2.74666e-15
Akap9	3	0.985	0.845	0.336928	1.40064	1.31577e-11	3.1943e-07
Plekhg3	3	0.938	0.667	0.336842	1.40052	1.15503e-16	2.80406e-12
Msmo1	3	0.977	0.853	0.336737	1.40037	1.03186e-09	2.50504e-05
Shroom3	3	0.838	0.548	0.336472	1.4	2.15723e-16	5.23711e-12
Mgat4a	3	0.938	0.676	0.335587	1.39876	7.21244e-15	1.75096e-10
Sgk1	3	0.777	0.429	0.334351	1.39703	3.03733e-16	7.37372e-12
Smchd1	3	0.931	0.735	0.334274	1.39693	5.70935e-12	1.38606e-07
Zbtb20	3	0.915	0.762	0.334214	1.39684	1.19438e-08	0.000289959
Dusp16	3	0.746	0.371	0.333474	1.39581	3.99286e-21	9.69346e-17
Nrip1	3	1	0.959	0.332651	1.39466	4.80469e-09	0.000116643
Myh14	3	0.946	0.781	0.332417	1.39433	2.78582e-11	6.76313e-07
Hivep2	3	0.892	0.659	0.332263	1.39412	1.83558e-14	4.45623e-10
Ptprs	3	0.977	0.904	0.330866	1.39217	4.53888e-09	0.00011019
Far1	3	0.962	0.855	0.330784	1.39206	1.88201e-07	0.00456895
Srebf2	3	0.923	0.683	0.329706	1.39056	1.01615e-13	2.4669e-09
Sowahc	3	0.769	0.509	0.329018	1.3896	2.45642e-13	5.96344e-09
Myo6	3	0.985	0.799	0.328044	1.38825	1.2612e-13	3.06181e-09
Zbtb10	3	0.785	0.456	0.326674	1.38635	2.80484e-15	6.80931e-11
Dhrs9	3	0.977	0.859	0.326548	1.38617	6.31784e-09	0.000153378
Actn1	3	0.985	0.919	0.326333	1.38588	1.42775e-10	3.46615e-06
Nktr	3	1	0.931	0.32581	1.38515	2.7626e-09	6.70676e-05
Aff4	3	0.992	0.894	0.325438	1.38464	1.53846e-11	3.73492e-07
Sh3pxd2a	3	0.769	0.509	0.321872	1.37971	2.13591e-12	5.18534e-08
Rhbdl2	3	0.869	0.608	0.321572	1.37929	2.33195e-14	5.66127e-10
Zfp703	3	0.938	0.694	0.320831	1.37827	3.32e-14	8.05996e-10
Ets2	3	0.992	0.899	0.320783	1.37821	4.10159e-13	9.95743e-09
Ranbp2	3	0.977	0.805	0.318754	1.37541	4.13746e-11	1.00445e-06
Fam188a	3	0.908	0.632	0.318228	1.37469	1.78015e-14	4.32167e-10
Wdr1	3	0.992	0.965	0.316906	1.37287	2.65336e-14	6.44157e-10
Tjp2	3	0.954	0.789	0.315661	1.37116	6.94549e-12	1.68616e-07
Plekhs1	3	0.869	0.63	0.315269	1.37063	2.76796e-10	6.71977e-06
Cftr	3	0.985	0.875	0.315028	1.3703	1.23262e-08	0.000299243
Akr1b3	3	0.954	0.825	0.313404	1.36807	2.32955e-09	5.65544e-05
RP23-99G21.3	3	0.615	0.188	0.313203	1.3678	3.19557e-25	7.75789e-21
Dot1l	3	0.823	0.459	0.31229	1.36655	5.17304e-19	1.25586e-14
Bcar1	3	0.731	0.364	0.310876	1.36462	1.31942e-18	3.20317e-14
Mef2d	3	0.838	0.583	0.310744	1.36444	6.71603e-13	1.63045e-08
Cxadr	3	0.985	0.904	0.310601	1.36424	5.08437e-09	0.000123433
Ppp2ca	3	1	0.954	0.309935	1.36334	2.42277e-11	5.88176e-07
Fnbp1l	3	0.946	0.806	0.309933	1.36333	8.18434e-10	1.98691e-05
Anxa1	3	1	0.972	0.308787	1.36177	4.22768e-09	0.000102635
Atxn2l	3	0.838	0.573	0.308416	1.36127	2.11681e-12	5.13897e-08
Nfkb1	3	0.838	0.675	0.307335	1.3598	1.26864e-09	3.07988e-05
RP24-390G17.1	3	0.731	0.349	0.307062	1.35942	4.88583e-21	1.18613e-16
Tex2	3	0.992	0.94	0.305642	1.3575	3.33998e-07	0.00810847
Cdcp1	3	0.915	0.67	0.304364	1.35576	6.62484e-13	1.60831e-08
Itgb6	3	0.777	0.459	0.303923	1.35516	2.56726e-14	6.23253e-10
Mospd2	3	0.785	0.467	0.303628	1.35476	5.03432e-14	1.22218e-09
Dsg2	3	0.946	0.802	0.302837	1.35369	6.45587e-10	1.56729e-05
Tnrc18	3	0.946	0.809	0.301342	1.35167	1.8672e-10	4.53301e-06
Fam107b	3	0.885	0.719	0.299555	1.34926	1.57759e-09	3.82992e-05
Rhob	3	0.808	0.556	0.299117	1.34867	1.40751e-10	3.41701e-06
Dync1h1	3	0.923	0.82	0.29791	1.34704	3.11288e-09	7.55715e-05
Csnk1e	3	0.946	0.824	0.29654	1.3452	8.53209e-12	2.07134e-07
Smg1	3	0.915	0.702	0.295873	1.3443	2.87371e-09	6.97651e-05
Huwe1	3	0.985	0.905	0.295337	1.34358	2.49323e-10	6.05281e-06
Dag1	3	0.969	0.826	0.294671	1.34268	2.46061e-11	5.97363e-07
Rpn1	3	0.992	0.958	0.294543	1.34251	4.61875e-08	0.00112129
Peli1	3	0.9	0.693	0.294398	1.34232	1.06597e-10	2.58787e-06
Irf2bpl	3	0.977	0.85	0.294148	1.34198	6.57045e-11	1.59511e-06
Adamts9	3	0.838	0.581	0.293469	1.34107	1.67704e-10	4.07134e-06
Ceacam2	3	0.785	0.562	0.293208	1.34072	8.84121e-10	2.14638e-05
Anxa7	3	0.977	0.88	0.292592	1.3399	3.54342e-10	8.60237e-06
Diaph1	3	0.915	0.717	0.290947	1.33769	5.41993e-12	1.3158e-07
Rassf1	3	0.931	0.745	0.290912	1.33765	5.70178e-12	1.38422e-07
Flnb	3	0.946	0.805	0.29052	1.33712	5.80268e-08	0.00140872
Nufip2	3	0.969	0.816	0.290295	1.33682	3.40959e-10	8.27746e-06
Lpp	3	1	0.919	0.28995	1.33636	1.87662e-10	4.55586e-06
Igsf3	3	0.777	0.436	0.289946	1.33636	2.44204e-17	5.92855e-13
Pbx1	3	0.985	0.92	0.289153	1.3353	1.67637e-07	0.00406973
Fbln1	3	1	0.946	0.289066	1.33518	4.80287e-08	0.00116599
Ankrd17	3	0.969	0.877	0.288531	1.33447	1.1269e-07	0.00273577
Baz1a	3	0.938	0.783	0.288466	1.33438	4.69187e-09	0.000113904
Lama5	3	0.931	0.757	0.287401	1.33296	2.31024e-08	0.000560856
Fdft1	3	0.954	0.751	0.286913	1.33231	4.61018e-12	1.11921e-07
Baiap2	3	0.808	0.572	0.286873	1.33225	1.81465e-10	4.40543e-06
Mafg	3	0.908	0.673	0.286231	1.3314	1.14597e-12	2.78208e-08
Tfrc	3	0.915	0.782	0.285358	1.33024	5.86361e-08	0.00142351
Trim16	3	0.762	0.408	0.285254	1.3301	9.62912e-17	2.33766e-12
Gbp2	3	0.692	0.489	0.283718	1.32806	2.51888e-08	0.00061151
Polk	3	0.831	0.598	0.283534	1.32781	2.36429e-10	5.73978e-06
Cast	3	0.962	0.801	0.283169	1.32733	7.19935e-11	1.74779e-06
Tmbim1	3	0.962	0.865	0.282168	1.326	1.55919e-09	3.78525e-05
Ddx6	3	0.977	0.87	0.28165	1.32531	6.48015e-10	1.57319e-05
Cgnl1	3	0.985	0.845	0.281433	1.32503	6.10862e-12	1.48299e-07
Copa	3	0.969	0.891	0.281034	1.3245	2.10958e-08	0.000512142
Celsr2	3	0.931	0.798	0.27978	1.32284	1.80843e-07	0.00439033
Dnajb9	3	0.977	0.81	0.279704	1.32274	5.76646e-10	1.39992e-05
Mbnl2	3	0.992	0.883	0.279516	1.32249	1.92813e-10	4.68092e-06
Ephb2	3	0.931	0.676	0.279406	1.32234	2.80969e-12	6.82108e-08
Itsn2	3	0.915	0.704	0.277	1.31917	2.60772e-10	6.33076e-06
Chd1	3	0.915	0.708	0.276227	1.31815	6.47187e-12	1.57118e-07
Lysmd3	3	0.815	0.5	0.275472	1.31715	1.24764e-14	3.02891e-10
Arid1a	3	0.954	0.81	0.275337	1.31697	3.10512e-09	7.53829e-05
Sec24a	3	0.769	0.476	0.275322	1.31696	2.31317e-12	5.61567e-08
Rnf19b	3	0.831	0.545	0.27465	1.31607	1.82779e-14	4.43732e-10
Fosl1	3	0.5	0.107	0.274079	1.31532	5.77651e-28	1.40236e-23
Actb	3	1	1	0.274048	1.31528	6.99577e-18	1.69836e-13
Plxnb2	3	0.977	0.848	0.273904	1.31509	1.45769e-07	0.00353883
Erbb3	3	0.846	0.641	0.273355	1.31437	1.3427e-09	3.25968e-05
Trp53bp2	3	0.877	0.626	0.273138	1.31408	4.07118e-11	9.88361e-07
Reep3	3	1	0.945	0.273104	1.31404	4.26911e-09	0.000103641
Map3k2	3	0.892	0.624	0.273079	1.314	5.51717e-12	1.3394e-07
Actg1	3	1	1	0.272963	1.31385	6.95231e-16	1.68781e-11
Txnrd1	3	1	0.947	0.272933	1.31381	6.84756e-12	1.66238e-07
Golgb1	3	0.985	0.937	0.272708	1.31352	1.2288e-07	0.00298315
Etl4	3	0.962	0.858	0.272475	1.31321	1.71122e-07	0.00415433
Slk	3	0.962	0.825	0.272368	1.31307	6.40227e-09	0.000155428
Hyou1	3	0.869	0.65	0.272342	1.31304	1.89387e-08	0.000459774
Mia3	3	0.954	0.773	0.271511	1.31195	4.47368e-10	1.08608e-05
Hectd1	3	0.985	0.898	0.271035	1.31132	1.69397e-08	0.000411245
Glrx	3	0.692	0.466	0.270917	1.31117	2.30574e-10	5.59765e-06
Cltc	3	0.992	0.963	0.270725	1.31091	2.57492e-08	0.000625114
Zfp131	3	0.792	0.441	0.270401	1.31049	1.28227e-16	3.11296e-12
Leng8	3	0.877	0.676	0.269787	1.30968	2.26421e-08	0.000549682
Rrbp1	3	0.992	0.981	0.269692	1.30956	2.50485e-07	0.00608102
Tnfrsf10b	3	0.654	0.262	0.269297	1.30904	6.40572e-20	1.55512e-15
Tcf7l2	3	0.962	0.763	0.268608	1.30814	7.56612e-11	1.83683e-06
Sat1	3	1	0.995	0.26828	1.30771	4.31088e-09	0.000104655
H2-Q7	3	0.646	0.201	0.267752	1.30702	3.80462e-27	9.23648e-23
Eif5	3	1	0.971	0.267583	1.3068	1.51781e-09	3.68478e-05
Trrap	3	0.8	0.526	0.266289	1.30511	5.71632e-11	1.38775e-06
App	3	1	0.925	0.265425	1.30399	5.08967e-08	0.00123562
Ncstn	3	0.969	0.81	0.265173	1.30366	6.77965e-09	0.00016459
Plekhm1	3	0.823	0.528	0.263699	1.30174	5.44637e-13	1.32222e-08
Gspt1	3	0.969	0.88	0.263381	1.30132	1.41853e-08	0.000344377
B4galt3	3	0.877	0.63	0.263278	1.30119	3.69065e-12	8.95979e-08
Birc6	3	0.962	0.834	0.262772	1.30053	1.64978e-07	0.00400518
Bcar3	3	0.731	0.379	0.262324	1.29995	3.89339e-16	9.45199e-12
Tnks1bp1	3	0.854	0.6	0.261622	1.29904	1.95868e-11	4.7551e-07
Wdr26	3	0.985	0.869	0.261238	1.29854	3.33105e-10	8.0868e-06
Gadd45g	3	0.908	0.692	0.261079	1.29833	3.78297e-09	9.18392e-05
Ero1l	3	0.892	0.713	0.260805	1.29797	2.30542e-08	0.000559686
Ankrd11	3	0.946	0.831	0.260268	1.29728	1.88035e-08	0.000456493
Rapgef6	3	0.946	0.753	0.259941	1.29685	1.57817e-09	3.83132e-05
Trip12	3	0.985	0.895	0.259148	1.29583	4.51583e-08	0.00109631
Arhgap17	3	0.838	0.591	0.258245	1.29466	1.03157e-10	2.50434e-06
Jak1	3	0.915	0.739	0.257903	1.29421	2.86214e-09	6.94842e-05
Tnpo1	3	0.923	0.74	0.257601	1.29382	8.53958e-09	0.000207315
Vps13c	3	0.985	0.788	0.257586	1.2938	1.52407e-11	3.69999e-07
Muc1	3	1	0.981	0.257196	1.2933	2.56669e-07	0.00623115
Sptlc2	3	0.9	0.674	0.256174	1.29198	1.35452e-10	3.28836e-06
Ptprf	3	0.969	0.8	0.255328	1.29088	2.78067e-10	6.75064e-06
Prkci	3	0.769	0.44	0.255312	1.29086	2.87507e-14	6.97981e-10
Eif4g1	3	0.977	0.907	0.254948	1.29039	7.6566e-08	0.00185879
Slc6a14	3	0.546	0.284	0.253768	1.28887	1.37796e-10	3.34527e-06
Rictor	3	0.854	0.628	0.253684	1.28876	6.97444e-08	0.00169318
Jag1	3	0.769	0.475	0.252056	1.28667	4.24046e-11	1.02946e-06
Setbp1	3	0.908	0.657	0.251421	1.28585	1.83704e-11	4.45978e-07
Met	3	0.923	0.692	0.250866	1.28514	2.409e-10	5.84832e-06
Nipa2	3	0.954	0.819	0.250742	1.28498	2.14002e-07	0.00519533
Rheb	3	1	0.963	0.250118	1.28418	2.85469e-09	6.93033e-05
Azin1	3	0.923	0.685	0.250063	1.28411	2.96562e-11	7.19963e-07
Rps15a	3	1	1	-0.250341	-1.28446	1.44493e-08	0.000350787
Rpsa	3	1	1	-0.252382	-1.28709	3.01665e-13	7.32352e-09
Rpl15	3	1	0.999	-0.253195	-1.28813	3.29323e-12	7.99499e-08
Vdac3	3	0.954	0.925	-0.255064	-1.29054	2.86337e-07	0.00695141
Ccdc124	3	0.762	0.79	-0.25553	-1.29115	7.53393e-08	0.00182901
H3f3a	3	1	0.996	-0.255724	-1.2914	1.06721e-09	2.59087e-05
Rps19	3	1	1	-0.257309	-1.29344	1.91796e-12	4.65622e-08
Rplp0	3	1	1	-0.25744	-1.29361	1.28271e-12	3.11403e-08
RP24-315N18.1	3	0.792	0.816	-0.259227	-1.29593	6.20771e-08	0.00150705
Rpl26	3	1	0.999	-0.259955	-1.29687	2.19245e-15	5.32262e-11
Capns1	3	0.992	0.972	-0.261025	-1.29826	3.51741e-07	0.00853921
Rps27a	3	1	1	-0.265887	-1.30459	1.02222e-11	2.48165e-07
Elob	3	1	0.975	-0.266601	-1.30552	2.18276e-08	0.000529909
Rpl14	3	1	0.998	-0.266771	-1.30574	1.0204e-13	2.47723e-09
Dcxr	3	0.977	0.962	-0.267618	-1.30685	3.2183e-07	0.00781307
Fam96a	3	0.9	0.895	-0.268173	-1.30757	1.48544e-07	0.0036062
Ndufs6	3	0.962	0.947	-0.268225	-1.30764	1.00803e-07	0.00244721
Rpl17	3	1	0.999	-0.268817	-1.30842	1.7124e-13	4.1572e-09
Rplp1	3	1	1	-0.269268	-1.30901	2.17295e-15	5.27527e-11
Ndufa2	3	0.985	0.973	-0.269847	-1.30976	4.81546e-08	0.00116905
Rpl35	3	0.992	0.997	-0.270065	-1.31005	6.35623e-11	1.5431e-06
Rpl22	3	1	0.995	-0.270127	-1.31013	1.64001e-12	3.98146e-08
Pomp	3	0.977	0.957	-0.272381	-1.31309	1.0969e-09	2.66293e-05
Chchd2	3	1	0.994	-0.272593	-1.31337	1.53543e-11	3.72757e-07
Atp5f1	3	0.985	0.975	-0.274109	-1.31536	1.46796e-08	0.000356376
Swi5	3	0.985	0.958	-0.274341	-1.31566	4.039e-08	0.000980549
Prdx2	3	0.985	0.978	-0.276438	-1.31843	1.887e-07	0.00458107
Ndufb8	3	0.977	0.956	-0.276597	-1.31863	4.4072e-08	0.00106994
Skp1a	3	0.985	0.975	-0.277501	-1.31983	2.561e-07	0.00621734
Ube2l3	3	0.938	0.948	-0.278068	-1.32058	7.56037e-08	0.00183543
Uqcr11	3	0.985	0.983	-0.278347	-1.32094	1.8383e-08	0.000446285
Rpl6	3	1	1	-0.2787	-1.32141	6.50891e-15	1.58017e-10
Ndufb6	3	0.838	0.853	-0.278935	-1.32172	2.38158e-08	0.000578177
Cox6a1	3	0.985	0.971	-0.279492	-1.32246	3.26085e-07	0.00791636
Ldha	3	1	0.991	-0.280737	-1.32411	5.05275e-09	0.000122666
Psmb6	3	0.969	0.946	-0.281709	-1.32539	3.20187e-09	7.77318e-05
Mrps21	3	0.931	0.936	-0.28185	-1.32558	1.04443e-07	0.00253556
Cops9	3	0.938	0.932	-0.282475	-1.32641	3.58846e-08	0.00087117
S100a11	3	1	0.988	-0.283951	-1.32837	3.29392e-07	0.00799664
Dynll1	3	1	0.984	-0.285182	-1.33	3.69442e-07	0.00896894
Mrpl36	3	0.838	0.875	-0.286165	-1.33131	1.06464e-07	0.00258463
Uba52	3	0.992	0.97	-0.2864	-1.33163	5.39514e-12	1.30978e-07
Dazap2	3	0.992	0.969	-0.287112	-1.33257	1.87454e-08	0.000455081
Ndufa6	3	0.969	0.965	-0.289235	-1.33541	2.44902e-07	0.00594549
Cope	3	0.954	0.943	-0.290159	-1.33664	1.05647e-08	0.000256478
Ywhaq	3	0.985	0.964	-0.290757	-1.33744	2.3697e-08	0.000575293
Rpl21	3	1	0.997	-0.291377	-1.33827	1.77719e-12	4.31449e-08
Mdh1	3	0.985	0.965	-0.291432	-1.33834	9.61617e-09	0.000233452
Psma1	3	0.938	0.915	-0.291977	-1.33907	3.34615e-09	8.12345e-05
Npm1	3	1	0.989	-0.293568	-1.3412	5.90926e-10	1.43459e-05
Atp5o	3	0.969	0.962	-0.293854	-1.34159	3.58046e-07	0.00869229
Ndufb7	3	0.946	0.943	-0.294914	-1.34301	2.73244e-08	0.000663355
RP23-123N23.5	3	1	0.98	-0.295482	-1.34377	1.96302e-10	4.76563e-06
Calm1	3	1	0.978	-0.296213	-1.34476	3.52477e-07	0.00855709
Ybx1	3	1	0.992	-0.296633	-1.34532	3.54915e-09	8.61627e-05
Dynlrb1	3	0.931	0.924	-0.298177	-1.3474	5.06396e-09	0.000122938
Rpl39	3	1	1	-0.30039	-1.35039	1.92977e-19	4.6849e-15
Taldo1	3	0.992	0.971	-0.301011	-1.35122	4.49806e-10	1.09199e-05
Rpl38	3	1	0.999	-0.301496	-1.35188	4.95702e-15	1.20342e-10
Cox5a	3	0.992	0.99	-0.303218	-1.35421	1.35953e-09	3.30053e-05
C2cd4a	3	0.462	0.554	-0.303361	-1.3544	3.32927e-08	0.000808246
Cd24a	3	1	0.995	-0.305092	-1.35675	3.13752e-08	0.000761696
Rab25	3	0.985	0.97	-0.305475	-1.35727	1.03539e-09	2.51361e-05
Serf2	3	0.992	0.995	-0.308161	-1.36092	5.90436e-10	1.4334e-05
Mrpl51	3	0.823	0.804	-0.308717	-1.36168	1.37533e-10	3.3389e-06
Etfb	3	0.915	0.886	-0.309724	-1.36305	2.13475e-10	5.18254e-06
Lsm7	3	0.792	0.825	-0.310478	-1.36408	3.24675e-09	7.88213e-05
Pebp1	3	0.992	0.982	-0.310941	-1.36471	3.17213e-12	7.70098e-08
Nrtn	3	0.892	0.851	-0.311725	-1.36578	2.69639e-07	0.00654602
Cib1	3	0.938	0.906	-0.312188	-1.36641	7.94735e-12	1.92938e-07
Cnp	3	0.808	0.812	-0.314782	-1.36996	6.38232e-11	1.54944e-06
Ubl5	3	1	0.978	-0.315815	-1.37138	4.55669e-13	1.10623e-08
Atp5g1	3	0.992	0.987	-0.315842	-1.37141	1.06718e-08	0.000259079
Uqcc2	3	0.915	0.909	-0.316502	-1.37232	1.95678e-10	4.75048e-06
Sec61g	3	1	0.991	-0.317512	-1.37371	2.68355e-09	6.51486e-05
Hmgn1	3	0.985	0.976	-0.318264	-1.37474	2.00977e-08	0.000487912
Atp5j	3	1	0.984	-0.318606	-1.37521	8.54727e-12	2.07502e-07
Atox1	3	0.985	0.965	-0.318859	-1.37556	3.7331e-10	9.06284e-06
Sumo2	3	0.985	0.979	-0.319799	-1.37685	3.06144e-10	7.43226e-06
Cox7b	3	0.992	0.976	-0.319972	-1.37709	2.97429e-11	7.22069e-07
Frg1	3	0.862	0.875	-0.320042	-1.37719	3.01267e-09	7.31385e-05
Arl1	3	0.923	0.922	-0.320483	-1.37779	1.71955e-10	4.17456e-06
Uqcrq	3	1	0.975	-0.321534	-1.37924	9.61087e-11	2.33323e-06
Aqp5	3	0.985	0.951	-0.322071	-1.37998	2.05013e-07	0.00497709
Dbi	3	1	0.982	-0.322603	-1.38072	3.51028e-09	8.5219e-05
Atpif1	3	0.969	0.974	-0.323538	-1.38201	1.07037e-07	0.00259854
Nop10	3	0.985	0.967	-0.325021	-1.38406	6.72275e-09	0.000163208
Cox6c	3	1	0.99	-0.32567	-1.38496	2.11548e-10	5.13576e-06
Minos1	3	0.992	0.977	-0.330332	-1.39143	2.24221e-10	5.44341e-06
Fam46a	3	0.923	0.897	-0.330799	-1.39208	1.13342e-07	0.00275159
Atp5d	3	0.992	0.984	-0.331023	-1.39239	7.2536e-13	1.76096e-08
Tpi1	3	0.992	0.98	-0.331212	-1.39266	1.54876e-09	3.75992e-05
Rps4x	3	1	0.999	-0.331298	-1.39277	1.38563e-18	3.3639e-14
Pfdn5	3	0.969	0.978	-0.333305	-1.39557	2.09504e-10	5.08612e-06
Cycs	3	0.885	0.897	-0.334446	-1.39717	3.39822e-08	0.000824985
Gpx1	3	1	0.998	-0.337854	-1.40194	1.00442e-07	0.00243843
Ndufb4	3	0.885	0.901	-0.338037	-1.40219	8.02741e-09	0.000194881
Ndufc1	3	0.962	0.938	-0.343293	-1.40958	3.56791e-11	8.66182e-07
Ube2n	3	0.931	0.929	-0.344888	-1.41183	2.4224e-10	5.88087e-06
Ndufa4	3	1	0.996	-0.346999	-1.41482	2.32779e-10	5.65117e-06
Psma6	3	0.954	0.958	-0.350041	-1.41913	5.37901e-09	0.000130586
Atp5e	3	1	0.99	-0.350154	-1.41929	2.82946e-14	6.86908e-10
Rbx1	3	0.992	0.96	-0.350562	-1.41987	3.20048e-13	7.76981e-09
Cox7c	3	0.992	0.991	-0.351445	-1.42112	5.20796e-13	1.26434e-08
Rps26	3	1	0.999	-0.355686	-1.42716	5.12383e-15	1.24391e-10
Psma2	3	0.946	0.959	-0.36082	-1.43451	1.80575e-11	4.38381e-07
Psmb5	3	1	0.985	-0.363934	-1.43898	1.97609e-13	4.79735e-09
Psma4	3	0.969	0.942	-0.364099	-1.43922	2.03855e-11	4.94899e-07
Sh3bgrl3	3	0.985	0.958	-0.36517	-1.44076	1.55078e-11	3.76484e-07
Cox5b	3	0.992	0.985	-0.367737	-1.44446	2.0117e-15	4.88381e-11
Atp5h	3	1	0.982	-0.367951	-1.44477	1.25414e-18	3.04469e-14
Krt7	3	1	0.993	-0.370799	-1.44889	6.31512e-09	0.000153312
Rps24	3	1	1	-0.373514	-1.45283	1.03838e-29	2.52087e-25
Atp5l	3	0.985	0.985	-0.377585	-1.45876	2.42903e-15	5.89696e-11
Tmsb10	3	1	0.997	-0.377732	-1.45897	3.53274e-13	8.57642e-09
Cox6b1	3	1	0.985	-0.381843	-1.46498	9.85378e-19	2.3922e-14
Atp5k	3	0.977	0.968	-0.386797	-1.47226	9.3436e-14	2.26835e-09
Psma7	3	0.992	0.975	-0.387695	-1.47358	1.53817e-13	3.73422e-09
Eif5a	3	0.992	0.986	-0.388613	-1.47493	4.41967e-15	1.07296e-10
Cbr2	3	1	0.998	-0.389405	-1.4761	1.98646e-08	0.000482252
Tmsb4x	3	1	1	-0.389778	-1.47665	3.24135e-16	7.86903e-12
Eif3e	3	0.985	0.971	-0.390852	-1.47824	5.72293e-13	1.38936e-08
Uqcr10	3	0.977	0.974	-0.392537	-1.48073	2.52175e-12	6.12204e-08
Cnbp	3	0.962	0.951	-0.421638	-1.52446	7.53569e-16	1.82944e-11
Atp5j2	3	0.992	0.986	-0.427914	-1.53405	9.24481e-19	2.24436e-14
Prdx6	3	0.923	0.936	-0.440637	-1.5537	1.66691e-11	4.04675e-07
Prdx1	3	1	0.994	-0.449825	-1.56804	2.37335e-16	5.76179e-12
Ndufa11	3	0.992	0.979	-0.453916	-1.57447	1.74197e-16	4.22898e-12
Pglyrp1	3	0.992	0.977	-0.463004	-1.58884	1.5544e-15	3.77363e-11
Ppia	3	1	0.999	-0.46374	-1.59001	2.6359e-17	6.39917e-13
Psmb3	3	0.931	0.945	-0.463858	-1.5902	3.20963e-15	7.79201e-11
Usmg5	3	0.969	0.962	-0.465548	-1.59289	1.67986e-15	4.0782e-11
Ndufa12	3	0.946	0.945	-0.468444	-1.59751	4.71717e-19	1.14519e-14
Ptma	3	1	0.997	-0.506579	-1.6596	8.00727e-22	1.94392e-17
Uqcrb	3	0.992	0.979	-0.509698	-1.66479	4.64598e-26	1.1279e-21
Yam1	3	0.454	0.603	-0.558879	-1.74871	4.43281e-12	1.07615e-07
RP23-81C12.3	3	1	1	-1.28139	-3.60164	3.13564e-19	7.61239e-15
Sbno2	4	0.874	0.733	0.992489	2.69794	1.64557e-34	3.99495e-30
Zfp36	4	0.969	0.764	0.918685	2.50599	1.7307e-22	4.20163e-18
Egr1	4	0.969	0.721	0.838719	2.3134	2.2105e-20	5.36643e-16
Fos	4	1	0.944	0.831707	2.29724	9.34341e-22	2.2683e-17
Hspa1a	4	0.591	0.425	0.68268	1.97918	2.16011e-12	5.24409e-08
Hk2	4	0.803	0.665	0.621214	1.86119	5.4856e-16	1.33174e-11
Ppp1r15a	4	0.921	0.635	0.620987	1.86076	1.76655e-18	4.28866e-14
RP23-148L8.3	4	0.898	0.734	0.593251	1.80986	3.0362e-13	7.37099e-09
Tnfaip3	4	0.787	0.485	0.565721	1.76072	4.8006e-11	1.16544e-06
Edn1	4	0.764	0.562	0.548591	1.73081	9.81553e-10	2.38292e-05
Fosb	4	0.929	0.646	0.538197	1.71292	6.7194e-14	1.63127e-09
Hspa1b	4	0.898	0.9	0.523996	1.68876	1.15702e-10	2.80889e-06
Cyr61	4	0.953	0.71	0.516966	1.67693	2.16157e-14	5.24765e-10
Gadd45b	4	0.795	0.602	0.49344	1.63794	1.22375e-09	2.9709e-05
Klf6	4	0.976	0.86	0.489072	1.6308	3.74246e-12	9.08556e-08
Pam	4	0.969	0.972	0.478955	1.61439	2.98243e-12	7.24044e-08
Jun	4	0.976	0.76	0.472747	1.6044	1.22381e-13	2.97103e-09
Ldlr	4	0.803	0.753	0.47103	1.60164	7.16103e-12	1.73848e-07
Irf1	4	0.803	0.661	0.470733	1.60117	1.94265e-11	4.71617e-07
Actb	4	1	1	0.465128	1.59222	2.65946e-14	6.45637e-10
Padi2	4	0.992	0.985	0.463348	1.58939	4.40932e-15	1.07045e-10
Slc38a2	4	0.969	0.954	0.46287	1.58863	2.3514e-14	5.70849e-10
Nfkbiz	4	0.929	0.845	0.456583	1.57867	1.43375e-11	3.48072e-07
Atp6v1b2	4	0.937	0.883	0.453133	1.57323	1.26031e-13	3.05965e-09
Abhd2	4	0.764	0.614	0.450613	1.56927	4.42767e-12	1.0749e-07
Dhcr24	4	0.937	0.944	0.446912	1.56348	2.76816e-13	6.72026e-09
Btg2	4	0.969	0.927	0.438585	1.55051	4.45927e-08	0.00108258
Gcnt2	4	0.929	0.837	0.438527	1.55042	8.06976e-13	1.9591e-08
Akap13	4	0.929	0.918	0.436039	1.54657	1.12482e-17	2.73073e-13
Hes1	4	0.906	0.843	0.425418	1.53023	3.2868e-08	0.000797937
Midn	4	0.85	0.821	0.407413	1.50292	1.76776e-07	0.00429159
Ier2	4	0.929	0.832	0.406743	1.50192	1.86952e-07	0.00453864
Socs3	4	0.528	0.311	0.391959	1.47988	4.24834e-08	0.00103137
Slc39a1	4	0.89	0.851	0.38621	1.47139	1.53436e-10	3.72496e-06
Tra2a	4	0.937	0.939	0.380095	1.46242	6.36138e-11	1.54435e-06
Zfp36l1	4	0.945	0.954	0.3791	1.46097	2.4353e-09	5.91218e-05
Sdc4	4	0.882	0.899	0.375437	1.45563	3.64862e-07	0.00885774
Ddx3x	4	0.937	0.947	0.37493	1.45489	1.78939e-12	4.34411e-08
Rnd3	4	0.764	0.553	0.370534	1.44851	4.72094e-08	0.0011461
Padi1	4	1	0.998	0.358519	1.43121	6.22877e-10	1.51216e-05
Plec	4	0.874	0.908	0.34756	1.41561	2.34214e-11	5.686e-07
Slc7a1	4	0.827	0.77	0.345923	1.41329	2.84466e-07	0.00690597
Itpkc	4	0.606	0.353	0.345779	1.41309	3.86512e-07	0.00938334
Agrn	4	0.661	0.585	0.339471	1.4042	6.32437e-09	0.000153537
Stat3	4	0.898	0.865	0.334938	1.39785	1.25413e-07	0.00304466
Trp53inp2	4	0.78	0.705	0.334907	1.39781	6.43583e-10	1.56243e-05
Tex2	4	0.945	0.943	0.332246	1.3941	1.305e-08	0.000316816
Ythdc1	4	0.898	0.95	0.331284	1.39276	1.81393e-10	4.40368e-06
Pum1	4	0.89	0.877	0.328205	1.38847	1.56648e-09	3.80295e-05
Nfkbia	4	1	0.983	0.327299	1.38722	3.83497e-07	0.00931015
Ahnak	4	0.945	0.947	0.324839	1.38381	8.47285e-08	0.00205695
Muc4	4	0.89	0.911	0.323054	1.38134	6.78261e-08	0.00164661
Sec61a1	4	0.961	0.935	0.323001	1.38127	2.76522e-07	0.00671312
Mknk2	4	0.882	0.864	0.320489	1.3778	1.39222e-09	3.37989e-05
P4hb	4	0.976	0.977	0.318409	1.37494	5.80628e-08	0.00140959
Qsox1	4	0.984	0.979	0.318294	1.37478	4.96768e-09	0.0001206
Nedd9	4	0.85	0.831	0.312021	1.36618	1.02669e-09	2.4925e-05
Clk1	4	0.898	0.888	0.310549	1.36417	3.39718e-09	8.24735e-05
Lasp1	4	0.795	0.762	0.309867	1.36324	3.08213e-08	0.000748249
B4galt1	4	0.827	0.756	0.305317	1.35706	5.05264e-08	0.00122663
Btg1	4	0.945	0.958	0.305285	1.35701	2.37679e-08	0.000577013
Neat1	4	1	0.96	0.304543	1.35601	5.28364e-08	0.00128271
Ptprs	4	0.929	0.908	0.299083	1.34862	3.28347e-08	0.000797128
Bcar1	4	0.528	0.377	0.295129	1.3433	1.70808e-07	0.0041467
Mia3	4	0.835	0.781	0.293547	1.34118	1.97089e-07	0.00478474
Arhgap32	4	0.795	0.82	0.293291	1.34083	2.24108e-08	0.000544066
Dag1	4	0.85	0.833	0.29217	1.33933	1.81212e-09	4.39928e-05
Iqgap1	4	0.929	0.95	0.290926	1.33767	2.92261e-08	0.000709522
Cldn4	4	0.874	0.622	0.283658	1.32798	7.54706e-09	0.00018322
Mapk6	4	0.787	0.726	0.282804	1.32684	1.33515e-07	0.00324134
Eef2	4	1	0.994	0.277623	1.31999	2.53576e-08	0.000615607
Hbegf	4	0.898	0.638	0.277369	1.31965	1.40482e-09	3.41049e-05
Fut9	4	0.961	0.975	0.275831	1.31763	3.35441e-07	0.00814351
Tnrc18	4	0.85	0.815	0.274448	1.3158	4.70229e-08	0.00114157
Lamc2	4	0.882	0.901	0.268883	1.3085	3.84831e-07	0.00934255
Cdh1	4	0.945	0.967	0.266276	1.30509	2.39456e-08	0.000581328
Mesdc1	4	0.787	0.752	0.263693	1.30173	2.17045e-07	0.0052692
Sgpp2	4	0.575	0.404	0.262432	1.30009	1.15839e-07	0.00281222
Limd1	4	0.803	0.746	0.256876	1.29288	2.55087e-07	0.00619274
Dync1h1	4	0.835	0.826	0.255206	1.29073	2.38633e-07	0.00579329
Lpp	4	0.898	0.926	0.253103	1.28802	1.89278e-07	0.0045951
Cdc42	4	0.953	0.98	-0.250477	-1.28464	4.91824e-08	0.001194
Arpc3	4	0.929	0.984	-0.251314	-1.28571	1.68616e-08	0.000409349
Pfn1	4	0.984	0.996	-0.252041	-1.28665	4.25957e-13	1.0341e-08
Mdh2	4	0.874	0.969	-0.252252	-1.28692	1.34899e-07	0.00327496
Rbx1	4	0.858	0.969	-0.258994	-1.29563	1.32948e-07	0.00322758
Itm2b	4	0.961	0.992	-0.261189	-1.29847	2.90774e-08	0.000705912
Swi5	4	0.898	0.964	-0.262717	-1.30046	1.76306e-07	0.00428019
Ndufb7	4	0.827	0.951	-0.264945	-1.30336	1.67734e-07	0.00407208
Prdx2	4	0.921	0.982	-0.267782	-1.30706	3.63908e-09	8.83458e-05
Psmb4	4	0.85	0.967	-0.268239	-1.30766	1.73985e-08	0.000422385
mt-Cytb	4	1	0.999	-0.269582	-1.30942	5.45132e-11	1.32342e-06
Ssb	4	0.78	0.921	-0.270001	-1.30997	7.71144e-08	0.00187211
Krt18	4	0.976	0.986	-0.271641	-1.31212	7.77676e-08	0.00188796
Cox5b	4	0.937	0.989	-0.271984	-1.31257	1.15342e-10	2.80015e-06
Pa2g4	4	0.756	0.888	-0.272707	-1.31352	1.95839e-07	0.00475439
Vps29	4	0.685	0.843	-0.280377	-1.32363	6.87032e-08	0.00166791
Sub1	4	0.906	0.979	-0.282501	-1.32644	2.80864e-08	0.000681853
Sumo1	4	0.858	0.957	-0.282887	-1.32696	6.43576e-09	0.000156241
Cct8	4	0.827	0.947	-0.28295	-1.32704	1.15148e-07	0.00279546
Ube2n	4	0.843	0.934	-0.283453	-1.32771	1.41853e-07	0.00344377
Sec11a	4	0.874	0.963	-0.285316	-1.33018	6.04642e-08	0.00146789
Psmc6	4	0.693	0.864	-0.285708	-1.3307	3.53768e-08	0.000858842
Psme2	4	0.843	0.962	-0.28608	-1.3312	7.55063e-08	0.00183307
Usmg5	4	0.866	0.968	-0.286576	-1.33186	2.63011e-07	0.00638513
mt-Nd2	4	0.992	0.994	-0.286903	-1.33229	3.80252e-09	9.23137e-05
Etfa	4	0.748	0.9	-0.287762	-1.33344	9.36831e-09	0.000227435
Ndufs4	4	0.756	0.87	-0.289525	-1.33579	2.63072e-08	0.00063866
RP23-387F9.3	4	0.535	0.723	-0.290353	-1.3369	1.1216e-07	0.0027229
Ssbp1	4	0.583	0.785	-0.290647	-1.33729	1.96459e-09	4.76943e-05
Anp32a	4	0.811	0.923	-0.29201	-1.33912	3.66709e-08	0.000890261
Vps28	4	0.795	0.933	-0.293023	-1.34047	2.85788e-09	6.93808e-05
Suclg1	4	0.811	0.926	-0.295873	-1.3443	2.44299e-08	0.000593086
Tspo	4	0.913	0.977	-0.296616	-1.3453	1.98293e-07	0.00481395
Spcs1	4	0.906	0.966	-0.299506	-1.34919	2.45937e-08	0.000597061
Uqcr10	4	0.921	0.978	-0.301863	-1.35238	2.78827e-08	0.000676909
Slirp	4	0.677	0.852	-0.302585	-1.35335	1.6782e-08	0.000407416
Myl12b	4	0.906	0.967	-0.306505	-1.35867	2.56932e-09	6.23754e-05
Atp5j	4	0.953	0.987	-0.306811	-1.35908	4.2158e-11	1.02347e-06
Cope	4	0.858	0.949	-0.311077	-1.36489	6.41247e-08	0.00155676
Psmb2	4	0.874	0.968	-0.314258	-1.36924	1.27914e-10	3.10537e-06
Psma3	4	0.898	0.965	-0.317635	-1.37387	4.83263e-09	0.000117322
Eif3e	4	0.898	0.976	-0.31918	-1.376	3.22763e-09	7.83573e-05
Dbi	4	0.937	0.986	-0.321373	-1.37902	2.74324e-08	0.000665978
Capg	4	0.843	0.96	-0.321495	-1.37919	2.08573e-08	0.000506354
Hddc2	4	0.819	0.927	-0.323936	-1.38256	5.75457e-08	0.00139704
Atp5o	4	0.866	0.968	-0.324965	-1.38398	3.21672e-10	7.80924e-06
Mrpl21	4	0.677	0.852	-0.332657	-1.39467	5.39546e-09	0.000130986
Atpif1	4	0.898	0.978	-0.334691	-1.39751	7.78983e-09	0.000189114
Ndufs3	4	0.709	0.894	-0.335529	-1.39868	8.92506e-11	2.16674e-06
Psmb6	4	0.843	0.954	-0.335863	-1.39915	2.16488e-11	5.25568e-07
Ndufs5	4	0.803	0.95	-0.336554	-1.40012	4.00672e-11	9.72711e-07
Atp5j2	4	0.929	0.99	-0.343454	-1.40981	1.92072e-12	4.66293e-08
Mdh1	4	0.89	0.971	-0.344081	-1.41069	2.61852e-10	6.35697e-06
Psma7	4	0.945	0.978	-0.344839	-1.41176	3.26569e-12	7.92813e-08
Ran	4	0.89	0.975	-0.353468	-1.424	6.52863e-08	0.00158495
Tuba1c	4	0.693	0.801	-0.353863	-1.42456	1.00523e-07	0.00244041
Prdx4	4	0.748	0.898	-0.35419	-1.42503	1.01801e-08	0.000247143
Sf3b6	4	0.811	0.944	-0.355626	-1.42707	2.03394e-12	4.93779e-08
Ranbp1	4	0.811	0.913	-0.356412	-1.4282	2.3435e-07	0.00568931
Cox5a	4	0.953	0.993	-0.357496	-1.42974	1.57337e-14	3.81966e-10
Ndufa11	4	0.882	0.986	-0.361281	-1.43517	3.58085e-11	8.69323e-07
Cd9	4	0.937	0.986	-0.362468	-1.43687	6.95691e-11	1.68893e-06
Ndufa4	4	0.976	0.998	-0.362686	-1.43718	3.66536e-16	8.89839e-12
Psma1	4	0.772	0.925	-0.367371	-1.44393	3.1274e-10	7.59239e-06
Cycs	4	0.795	0.903	-0.370693	-1.44874	2.63786e-09	6.40394e-05
Psmd1	4	0.693	0.863	-0.374825	-1.45474	3.16794e-11	7.69081e-07
Cyba	4	0.913	0.986	-0.380398	-1.46287	9.59225e-15	2.32871e-10
Psmb5	4	0.906	0.991	-0.3807	-1.46331	1.34288e-15	3.26011e-11
Psma2	4	0.819	0.967	-0.384414	-1.46875	1.58045e-13	3.83687e-09
Psmb3	4	0.819	0.952	-0.386476	-1.47179	1.17385e-11	2.84975e-07
Etfb	4	0.724	0.898	-0.386688	-1.4721	4.83705e-11	1.17429e-06
Ppia	4	1	0.999	-0.390822	-1.4782	7.04217e-18	1.70963e-13
Ubb	4	0.937	0.987	-0.397394	-1.48794	2.4148e-16	5.86241e-12
Ifitm2	4	0.921	0.986	-0.405916	-1.50068	1.21813e-11	2.95725e-07
Psma4	4	0.819	0.951	-0.427331	-1.53316	4.52364e-12	1.0982e-07
Pglyrp1	4	0.898	0.983	-0.431585	-1.5397	3.39694e-10	8.24674e-06
Fxyd3	4	0.945	0.995	-0.432593	-1.54125	6.84868e-15	1.66265e-10
Hmgb1	4	0.961	0.99	-0.433569	-1.54275	3.1172e-11	7.56763e-07
Lcn2	4	1	1	-0.435532	-1.54578	2.47787e-13	6.01551e-09
Uqcrb	4	0.89	0.985	-0.463025	-1.58887	1.89578e-18	4.60238e-14
Psma6	4	0.843	0.965	-0.484602	-1.62353	3.73873e-16	9.07652e-12
Tubb4b	4	0.803	0.875	-0.493915	-1.63872	9.17915e-08	0.00222842
Prdx1	4	0.961	0.997	-0.534554	-1.70669	3.04192e-30	7.38486e-26
S100a11	4	0.929	0.993	-0.542556	-1.7204	4.05673e-23	9.84853e-19
Hmgb2	5	0.944	0.827	1.41684	4.12405	1.78177e-56	4.3256e-52
Pclaf	5	0.928	0.34	1.36059	3.8985	2.06221e-61	5.00643e-57
H2afz	5	1	0.98	1.35916	3.89292	1.33226e-84	3.23432e-80
Stmn1	5	0.944	0.4	1.0328	2.80892	1.86103e-51	4.51801e-47
Pttg1	5	0.832	0.241	1.0167	2.76407	1.5856e-58	3.84936e-54
Cenpa	5	0.736	0.222	0.937373	2.55326	6.99934e-42	1.69923e-37
Hmgb1	5	1	0.988	0.893934	2.44473	2.17637e-51	5.28358e-47
Nucks1	5	0.984	0.921	0.866366	2.37825	3.42989e-47	8.32675e-43
Ccnb2	5	0.688	0.158	0.853973	2.34896	2.38527e-42	5.79072e-38
Birc5	5	0.688	0.164	0.839294	2.31473	4.47592e-37	1.08662e-32
Ccdc34	5	0.896	0.599	0.774129	2.1687	2.43299e-40	5.90656e-36
Ran	5	1	0.968	0.752015	2.12127	8.70832e-43	2.11412e-38
Ube2s	5	0.928	0.823	0.706562	2.02701	7.59556e-20	1.84397e-15
Ptma	5	1	0.997	0.700986	2.01574	2.51708e-50	6.11072e-46
Tubb4b	5	0.936	0.867	0.693993	2.00169	5.69998e-18	1.38378e-13
Hmgn2	5	0.936	0.734	0.666096	1.94662	1.17958e-29	2.86367e-25
H2afv	5	0.928	0.785	0.639835	1.89617	1.23841e-32	3.0065e-28
Ranbp1	5	0.96	0.904	0.637464	1.89168	2.11212e-27	5.1276e-23
Cks2	5	0.736	0.659	0.621207	1.86117	9.88845e-16	2.40062e-11
Cdc20	5	0.44	0.105	0.615889	1.8513	3.76252e-20	9.13428e-16
RP23-387F9.3	5	0.888	0.7	0.613384	1.84667	2.05185e-30	4.98128e-26
Tuba1b	5	0.792	0.55	0.611157	1.84256	4.88306e-17	1.18546e-12
Lsm5	5	0.904	0.748	0.60958	1.83966	8.11456e-37	1.96997e-32
Cbx3	5	0.92	0.789	0.607895	1.83656	3.489e-27	8.47023e-23
Cdca3	5	0.656	0.171	0.580189	1.78638	3.32851e-32	8.08063e-28
Cks1b	5	0.792	0.518	0.579741	1.78558	1.49974e-22	3.64093e-18
Ube2c	5	0.816	0.435	0.574467	1.77618	2.09824e-22	5.0939e-18
Anp32b	5	0.976	0.954	0.569467	1.76732	7.26443e-24	1.76358e-19
Cdca8	5	0.52	0.166	0.560004	1.75068	1.56552e-19	3.80061e-15
Spc24	5	0.744	0.301	0.555615	1.74301	3.62491e-29	8.80019e-25
Hnrnpa2b1	5	0.984	0.982	0.534608	1.70678	1.01428e-30	2.46236e-26
Smc2	5	0.568	0.42	0.534176	1.70604	6.17057e-11	1.49803e-06
Arl6ip1	5	0.952	0.92	0.530249	1.69936	2.14002e-18	5.19532e-14
Ppia	5	1	0.999	0.523096	1.68724	1.82411e-28	4.4284e-24
Uqcr10	5	0.992	0.973	0.515562	1.67458	1.36153e-23	3.30539e-19
Rnaseh2c	5	0.896	0.691	0.510779	1.66659	4.31897e-25	1.04852e-20
Ptn	5	0.848	0.687	0.507905	1.66181	2.70104e-14	6.5573e-10
Dynll1	5	0.968	0.986	0.505048	1.65707	3.85148e-27	9.35024e-23
Hmgn5	5	0.88	0.753	0.502299	1.65252	5.48044e-20	1.33049e-15
Set	5	0.976	0.975	0.493315	1.63774	1.30491e-19	3.16792e-15
Banf1	5	0.952	0.883	0.490865	1.63373	2.97144e-23	7.21376e-19
Ppih	5	0.744	0.498	0.490515	1.63316	2.73875e-28	6.64887e-24
Ptges3	5	0.96	0.944	0.486364	1.62639	7.25554e-23	1.76143e-18
Hnrnpa3	5	0.976	0.973	0.46909	1.59854	3.42647e-17	8.31844e-13
Hsp90b1	5	0.992	0.987	0.466965	1.59514	3.95982e-16	9.61324e-12
Pgam1	5	0.992	0.95	0.464594	1.59137	2.79431e-13	6.78374e-09
Snrpd1	5	0.984	0.907	0.461452	1.58638	5.57046e-18	1.35234e-13
Anp32e	5	0.808	0.633	0.456979	1.57929	1.54058e-19	3.74007e-15
Racgap1	5	0.456	0.126	0.456754	1.57894	1.11667e-18	2.71093e-14
Hint1	5	0.992	0.976	0.442923	1.55725	4.78774e-19	1.16232e-14
Snrpf	5	0.952	0.88	0.432169	1.5406	3.29921e-18	8.00948e-14
Hist1h4i	5	0.496	0.25	0.429335	1.53624	3.42424e-19	8.31304e-15
Alyref	5	0.92	0.912	0.429282	1.53615	1.18828e-16	2.88479e-12
Ddx39b	5	0.944	0.907	0.427757	1.53381	2.69256e-17	6.53672e-13
Mki67	5	0.464	0.123	0.420055	1.52205	6.66079e-18	1.61704e-13
Tubb5	5	0.92	0.897	0.417515	1.51818	3.53552e-09	8.58319e-05
Lsm4	5	0.976	0.885	0.417382	1.51798	4.91165e-14	1.1924e-09
Magoh	5	0.92	0.879	0.416577	1.51676	4.68534e-14	1.13746e-09
Emg1	5	0.88	0.855	0.414646	1.51383	1.37382e-17	3.33522e-13
Naa38	5	0.92	0.873	0.414535	1.51367	2.21747e-11	5.38335e-07
Pdap1	5	0.912	0.873	0.414254	1.51324	1.69988e-10	4.12681e-06
Hsp90aa1	5	0.976	0.975	0.412363	1.51038	1.22703e-10	2.97886e-06
Cenpe	5	0.368	0.115	0.410118	1.507	1.94124e-11	4.71275e-07
Tceal9	5	0.928	0.796	0.409633	1.50627	1.01138e-11	2.45533e-07
Srsf2	5	0.984	0.964	0.405548	1.50012	5.73731e-15	1.39285e-10
Hnrnpa1	5	0.96	0.975	0.404417	1.49843	1.55842e-16	3.78337e-12
Lmnb1	5	0.648	0.481	0.403317	1.49678	3.86342e-11	9.37922e-07
Lsm6	5	0.864	0.753	0.399426	1.49097	2.95789e-16	7.18088e-12
Ddx39	5	0.896	0.792	0.398961	1.49028	5.78987e-17	1.40561e-12
Dynll2	5	0.856	0.822	0.398034	1.4889	1.03541e-09	2.51367e-05
Calm1	5	0.984	0.979	0.397916	1.48872	6.14727e-15	1.49237e-10
Nap1l1	5	0.96	0.894	0.396835	1.48711	1.92454e-12	4.67221e-08
Ptms	5	0.928	0.935	0.396787	1.48704	1.84252e-11	4.47308e-07
Snrpd2	5	0.968	0.957	0.395325	1.48487	1.46145e-14	3.54797e-10
Rrm1	5	0.616	0.37	0.394309	1.48336	2.58496e-12	6.27551e-08
Psma3	5	0.976	0.96	0.394099	1.48305	4.83866e-15	1.17468e-10
Hmgn1	5	0.992	0.976	0.392958	1.48136	2.30754e-16	5.60202e-12
Hmmr	5	0.52	0.105	0.392492	1.48067	1.62924e-26	3.9553e-22
Lsm2	5	0.864	0.71	0.391218	1.47878	3.50844e-15	8.51743e-11
Cenpf	5	0.448	0.123	0.390153	1.47721	1.85766e-16	4.50985e-12
Sf3b5	5	0.912	0.843	0.388485	1.47474	6.20281e-15	1.50586e-10
Lsm3	5	0.736	0.574	0.387859	1.47382	6.41209e-15	1.55666e-10
Fdps	5	0.912	0.859	0.384889	1.46945	9.24941e-09	0.000224548
Cenpw	5	0.6	0.216	0.383037	1.46673	1.46138e-22	3.54779e-18
Ndufa5	5	0.912	0.855	0.382286	1.46563	5.23103e-15	1.26994e-10
Snrpc	5	0.896	0.773	0.382031	1.46526	1.15449e-14	2.80276e-10
Psmc1	5	0.92	0.796	0.381645	1.46469	1.0968e-09	2.66269e-05
Psma1	5	0.944	0.915	0.381639	1.46468	6.68041e-13	1.6218e-08
Eif5a	5	0.984	0.986	0.381044	1.46381	1.26523e-17	3.07159e-13
Sf3b6	5	0.96	0.934	0.380664	1.46326	6.28202e-14	1.52508e-09
Psma4	5	0.944	0.943	0.380196	1.46257	6.85388e-12	1.66392e-07
Erh	5	0.936	0.89	0.379113	1.46099	4.30154e-15	1.04428e-10
Mrpl21	5	0.896	0.838	0.374738	1.45461	8.26273e-09	0.000200594
Dpy30	5	0.92	0.849	0.374072	1.45364	7.30507e-14	1.77345e-09
Snrpd3	5	0.936	0.864	0.373416	1.45269	3.69774e-12	8.977e-08
Rdx	5	0.968	0.928	0.367888	1.44468	1.67168e-07	0.00405835
Dek	5	0.8	0.672	0.367883	1.44467	6.17511e-12	1.49913e-07
Cdkn3	5	0.48	0.086	0.367529	1.44416	1.6809e-27	4.08073e-23
Rbm3	5	0.984	0.981	0.367259	1.44377	2.97057e-13	7.21164e-09
Ier3ip1	5	0.92	0.877	0.366556	1.44276	9.3983e-13	2.28162e-08
Ndufa12	5	0.968	0.944	0.366131	1.44214	1.07666e-10	2.61381e-06
RP23-185B14.1	5	0.392	0.111	0.365914	1.44183	9.34507e-17	2.2687e-12
Clic1	5	0.992	0.981	0.365107	1.44067	1.07646e-13	2.61333e-09
Rad21	5	0.76	0.722	0.361865	1.436	1.38253e-10	3.35636e-06
Psma7	5	0.976	0.976	0.359932	1.43323	1.04521e-12	2.53746e-08
Psma6	5	0.96	0.957	0.359684	1.43288	1.65683e-12	4.02227e-08
Cycs	5	0.928	0.894	0.358892	1.43174	8.01249e-12	1.94519e-07
Snrpg	5	0.952	0.934	0.358851	1.43168	1.14773e-14	2.78633e-10
Snrpe	5	0.96	0.965	0.357485	1.42973	5.49349e-15	1.33365e-10
Dbi	5	0.976	0.983	0.35501	1.42619	4.68118e-11	1.13645e-06
Txn1	5	0.96	0.975	0.354964	1.42613	3.75056e-14	9.10523e-10
Ndufc1	5	0.976	0.937	0.354658	1.42569	5.51731e-11	1.33944e-06
Hspd1	5	0.984	0.94	0.351769	1.42158	1.41783e-09	3.44206e-05
Gapdh	5	0.984	0.991	0.349363	1.41816	1.00353e-13	2.43627e-09
Psmb3	5	0.952	0.944	0.34769	1.41579	1.41016e-11	3.42346e-07
Snrpa1	5	0.808	0.686	0.346242	1.41374	4.79929e-12	1.16512e-07
Commd1	5	0.816	0.69	0.34467	1.41152	1.37404e-13	3.33575e-09
Atp5k	5	0.968	0.969	0.343671	1.41012	2.68911e-11	6.52836e-07
Cox7a2	5	0.992	0.981	0.343023	1.4092	1.24219e-12	3.01567e-08
Anapc5	5	0.848	0.725	0.342612	1.40862	4.57786e-09	0.000111137
Mad2l1	5	0.672	0.458	0.340597	1.40579	6.0825e-09	0.000147665
Prdx1	5	1	0.994	0.340459	1.40559	1.74855e-10	4.24495e-06
Sae1	5	0.728	0.565	0.338521	1.40287	4.34188e-13	1.05408e-08
Prelid1	5	0.944	0.926	0.338385	1.40268	1.29049e-11	3.13293e-07
Mrps14	5	0.968	0.936	0.33832	1.40259	3.01415e-12	7.31746e-08
Sept7	5	0.952	0.933	0.338029	1.40218	2.50098e-08	0.000607164
Psmd7	5	0.96	0.884	0.336471	1.4	8.18268e-11	1.98651e-06
Cox5a	5	1	0.99	0.336194	1.39961	7.59185e-14	1.84307e-09
Oaz1	5	0.976	0.984	0.332716	1.39475	3.94775e-13	9.58396e-09
Srsf7	5	0.936	0.89	0.330074	1.39107	2.80638e-10	6.81306e-06
Naa50	5	0.912	0.922	0.329202	1.38986	7.86973e-12	1.91054e-07
Atp5o	5	0.968	0.962	0.328493	1.38887	4.70233e-12	1.14158e-07
Vdac1	5	0.968	0.926	0.327536	1.38755	1.35185e-09	3.2819e-05
Uqcrb	5	0.992	0.979	0.32717	1.38704	5.96456e-10	1.44802e-05
Usmg5	5	0.984	0.961	0.325665	1.38495	7.57829e-09	0.000183978
Ccna2	5	0.416	0.097	0.322391	1.38042	6.34133e-18	1.53948e-13
Hnrnpk	5	0.976	0.984	0.322055	1.37996	7.33022e-14	1.77956e-09
Ssna1	5	0.704	0.645	0.320199	1.3774	1.97492e-11	4.7945e-07
AC157774.6	5	0.944	0.893	0.31886	1.37556	4.26191e-11	1.03466e-06
Atp5j2	5	0.984	0.987	0.317202	1.37328	8.92913e-12	2.16773e-07
Psmb6	5	0.952	0.947	0.31582	1.37138	2.52863e-12	6.13875e-08
Snrpb	5	0.968	0.933	0.31542	1.37083	2.54725e-08	0.000618395
Cnih4	5	0.84	0.714	0.31498	1.37023	4.65066e-10	1.12904e-05
Siva1	5	0.608	0.433	0.314656	1.36979	3.69635e-07	0.00897362
Mrfap1	5	0.984	0.973	0.314146	1.36909	4.18499e-09	0.000101599
Acsl5	5	0.872	0.761	0.312365	1.36665	8.79833e-11	2.13597e-06
Cox6a1	5	0.984	0.971	0.311911	1.36603	2.3484e-07	0.00570122
Rwdd1	5	0.84	0.793	0.311147	1.36499	8.29841e-10	2.0146e-05
Tpi1	5	0.96	0.982	0.311014	1.36481	4.76302e-11	1.15632e-06
Ssr2	5	0.976	0.955	0.31066	1.36433	1.24012e-09	3.01065e-05
Ybx1	5	0.992	0.993	0.309495	1.36274	2.29724e-12	5.57701e-08
Hn1	5	0.968	0.944	0.309148	1.36226	1.57148e-08	0.000381507
Epcam	5	1	0.992	0.308931	1.36197	2.18386e-11	5.30176e-07
Tpx2	5	0.424	0.117	0.30693	1.35925	3.16234e-15	7.67721e-11
Dnajc19	5	0.8	0.693	0.306903	1.35921	1.3524e-07	0.00328321
Rps27l	5	0.992	0.984	0.306858	1.35915	7.82332e-09	0.000189927
Lsm7	5	0.92	0.817	0.306143	1.35818	1.03704e-07	0.00251761
Ppp1ca	5	0.96	0.96	0.304289	1.35566	6.33318e-11	1.53751e-06
Ndufb8	5	0.968	0.956	0.303489	1.35458	9.35588e-08	0.00227133
Acat2	5	0.768	0.618	0.303467	1.35455	2.12302e-09	5.15406e-05
Dtymk	5	0.776	0.68	0.300279	1.35024	7.15611e-10	1.73729e-05
Atp5g1	5	0.992	0.987	0.299631	1.34936	5.03845e-10	1.22318e-05
Naa10	5	0.824	0.774	0.299591	1.34931	8.14417e-09	0.000197716
Fam96a	5	0.928	0.893	0.299283	1.34889	5.80114e-08	0.00140834
Cacybp	5	0.816	0.787	0.298091	1.34728	7.24213e-09	0.000175817
Nme1	5	0.968	0.957	0.297735	1.3468	1.28104e-08	0.000310998
Hspe1	5	0.984	0.982	0.297106	1.34596	6.91264e-09	0.000167818
Cbx1	5	0.904	0.83	0.296666	1.34537	2.33916e-08	0.000567877
Timm13	5	0.984	0.951	0.296316	1.3449	4.76255e-08	0.0011562
Mrpl42	5	0.84	0.76	0.293873	1.34161	9.46456e-10	2.29771e-05
Rpa3	5	0.768	0.648	0.292244	1.33943	1.67286e-07	0.0040612
Ndufab1	5	0.952	0.936	0.292177	1.33934	1.05003e-08	0.000254916
Sarnp	5	0.92	0.832	0.291657	1.33864	9.78417e-08	0.0023753
Ppp1r14b	5	0.968	0.966	0.29115	1.33797	5.84055e-08	0.00141791
Cetn3	5	0.864	0.802	0.290206	1.3367	8.71392e-10	2.11548e-05
Atp5a1	5	0.992	0.982	0.289571	1.33585	2.9728e-11	7.21706e-07
Ckap2l	5	0.264	0.088	0.289059	1.33517	1.19414e-07	0.00289902
Kpnb1	5	0.8	0.723	0.288797	1.33482	3.96721e-07	0.0096312
Psmd14	5	0.864	0.798	0.288331	1.3342	6.33653e-08	0.00153832
Tyms	5	0.672	0.411	0.28734	1.33288	7.38805e-11	1.7936e-06
Pfdn6	5	0.848	0.67	0.287004	1.33243	9.92917e-10	2.4105e-05
Arl1	5	0.976	0.919	0.28644	1.33168	1.77637e-07	0.0043125
Pbk	5	0.296	0.08	0.285914	1.33098	3.06362e-10	7.43756e-06
Elovl6	5	0.584	0.412	0.285613	1.33058	2.77212e-07	0.00672987
Cmc2	5	0.608	0.485	0.28559	1.33055	1.82922e-08	0.000444079
Crip1	5	0.984	0.998	0.283313	1.32752	5.5008e-10	1.33543e-05
Uqcc2	5	0.912	0.909	0.281194	1.32471	2.43357e-09	5.90798e-05
Pfn1	5	1	0.995	0.278819	1.32157	9.3764e-11	2.27631e-06
Nol7	5	0.88	0.798	0.276398	1.31837	9.60952e-08	0.0023329
Larp7	5	0.552	0.441	0.274046	1.31528	4.70754e-08	0.00114285
Ybx3	5	0.96	0.95	0.273626	1.31472	6.12226e-08	0.0014863
Pa2g4	5	0.912	0.878	0.272278	1.31295	9.35468e-08	0.00227104
Rps17	5	1	0.995	0.271799	1.31232	1.64756e-11	3.99979e-07
Cox7c	5	1	0.991	0.269676	1.30954	4.46832e-09	0.000108477
Bola3	5	0.808	0.734	0.269406	1.30919	2.31685e-09	5.62461e-05
Gtf2h5	5	0.912	0.89	0.269002	1.30866	1.33906e-08	0.000325083
Ccnb1	5	0.376	0.084	0.268983	1.30863	2.14979e-16	5.21905e-12
Ndufs6	5	0.952	0.947	0.267547	1.30676	7.38793e-09	0.000179357
Ncapg	5	0.392	0.109	0.264467	1.30274	9.28447e-14	2.25399e-09
Mrps33	5	0.872	0.876	0.26411	1.30227	4.13386e-08	0.00100358
Mrpl18	5	0.816	0.771	0.263885	1.30198	4.38863e-08	0.00106543
Med29	5	0.704	0.649	0.263781	1.30184	1.18916e-09	2.88692e-05
Sumo1	5	0.952	0.951	0.262946	1.30076	4.85656e-08	0.00117903
Ewsr1	5	0.912	0.886	0.26248	1.30015	2.50482e-08	0.000608094
RP23-123N23.5	5	1	0.98	0.261035	1.29827	1.84569e-08	0.000448078
Sep15	5	0.96	0.952	0.259236	1.29594	1.2657e-07	0.00307275
Hp1bp3	5	0.792	0.773	0.258506	1.29499	2.57946e-09	6.26216e-05
Cox5b	5	0.992	0.985	0.25524	1.29077	3.80383e-08	0.000923456
Spcs2	5	0.968	0.968	0.254709	1.29009	8.20308e-08	0.00199146
Ube2a	5	0.832	0.769	0.253145	1.28807	3.14655e-07	0.00763888
Eny2	5	0.928	0.926	0.252094	1.28672	2.69984e-07	0.00655441
Stra13	5	0.728	0.678	0.252009	1.28661	1.9769e-07	0.00479931
Hspa8	5	1	0.999	-0.250686	-1.28491	1.37792e-08	0.000334518
Rapgef2	5	0.24	0.465	-0.253349	-1.28833	1.51906e-07	0.00368783
Specc1	5	0.392	0.623	-0.270013	-1.30998	7.64972e-09	0.000185712
Piga	5	0.304	0.564	-0.279176	-1.32204	6.64058e-09	0.000161213
Eef2	5	0.976	0.996	-0.285022	-1.32979	1.39245e-14	3.38045e-10
Samd12	5	0.672	0.852	-0.29601	-1.34448	8.94787e-08	0.00217227
Ptp4a1	5	0.968	0.98	-0.30066	-1.35075	5.88327e-08	0.00142828
Csrnp1	5	0.12	0.369	-0.301545	-1.35195	7.56419e-12	1.83636e-07
Padi2	5	0.976	0.986	-0.301811	-1.35231	5.90425e-08	0.00143337
Pmaip1	5	0.272	0.471	-0.313877	-1.36872	1.25486e-07	0.00304642
Noct	5	0.184	0.402	-0.314542	-1.36963	1.47868e-08	0.000358979
Mecom	5	0.896	0.964	-0.317533	-1.37374	1.78566e-07	0.00433506
Dstn	5	0.968	0.994	-0.325967	-1.38537	2.66118e-08	0.000646054
Epha2	5	0.208	0.468	-0.340842	-1.40613	5.78248e-11	1.40381e-06
Ndel1	5	0.424	0.63	-0.34137	-1.40687	3.74584e-09	9.09377e-05
Tex2	5	0.832	0.95	-0.343728	-1.41019	3.77427e-08	0.000916279
Fosl2	5	0.696	0.868	-0.344887	-1.41183	6.13862e-08	0.00149027
Ythdc1	5	0.888	0.951	-0.35302	-1.42336	2.95038e-07	0.00716263
Gcnt2	5	0.696	0.852	-0.358145	-1.43067	1.84024e-07	0.00446754
Plk2	5	0.16	0.402	-0.363312	-1.43808	8.2091e-10	1.99292e-05
Arl5b	5	0.32	0.563	-0.370204	-1.44803	5.95846e-09	0.000144654
Ier5	5	0.424	0.605	-0.383676	-1.46767	2.03217e-08	0.00049335
Klf4	5	0.936	0.978	-0.388484	-1.47474	1.41124e-07	0.00342606
Hk2	5	0.472	0.686	-0.392742	-1.48104	1.67703e-08	0.000407134
Adm	5	0.08	0.291	-0.393896	-1.48275	1.1343e-08	0.000275375
Il1a	5	0.112	0.315	-0.3984	-1.48944	8.56515e-09	0.000207936
Zbtb20	5	0.528	0.786	-0.399094	-1.49047	2.38204e-11	5.78289e-07
Alcam	5	0.976	0.984	-0.402929	-1.4962	2.83096e-11	6.87273e-07
Nedd9	5	0.704	0.841	-0.403848	-1.49758	2.1094e-10	5.12098e-06
Cfh	5	0.968	0.983	-0.413167	-1.5116	1.51346e-08	0.000367422
Sftpd	5	0.904	0.957	-0.414808	-1.51408	2.63078e-08	0.000638675
Padi1	5	0.992	0.998	-0.415408	-1.51499	3.44416e-12	8.36139e-08
Gprc5a	5	0.4	0.555	-0.424949	-1.52951	1.26323e-07	0.00306674
Lpp	5	0.808	0.931	-0.426929	-1.53254	1.0376e-11	2.51899e-07
Tiparp	5	0.512	0.723	-0.434577	-1.54431	1.92886e-09	4.68268e-05
Itpkc	5	0.152	0.381	-0.440105	-1.55287	9.23805e-09	0.000224272
Btg1	5	0.92	0.96	-0.442466	-1.55654	9.40496e-09	0.000228324
Eif4a2	5	0.96	0.982	-0.447179	-1.56389	5.20432e-12	1.26345e-07
Tsc22d1	5	0.64	0.83	-0.462908	-1.58869	1.27669e-10	3.09941e-06
Sprr2f	5	1	1	-0.464627	-1.59142	4.40436e-08	0.00106925
Jund	5	0.968	0.985	-0.470756	-1.6012	1.35912e-09	3.29953e-05
Skil	5	0.744	0.861	-0.475216	-1.60836	1.28072e-09	3.10921e-05
Sfn	5	0.96	0.969	-0.479849	-1.61583	1.19306e-07	0.00289638
Casp4	5	0.544	0.728	-0.483354	-1.6215	9.18459e-11	2.22974e-06
Insig1	5	0.608	0.78	-0.489737	-1.63189	1.79867e-08	0.000436663
Ubc	5	0.968	0.991	-0.517517	-1.67786	1.21564e-09	2.95122e-05
Rnd3	5	0.344	0.58	-0.521422	-1.68442	5.13638e-10	1.24696e-05
Dusp5	5	0.216	0.469	-0.531633	-1.70171	1.08556e-11	2.63542e-07
Nr4a1	5	0.232	0.464	-0.538068	-1.71269	5.0883e-10	1.23529e-05
Maff	5	0.256	0.496	-0.543709	-1.72238	2.84263e-10	6.90104e-06
Ltf	5	0.992	0.998	-0.546435	-1.72708	3.30031e-08	0.000801216
Pim1	5	0.672	0.794	-0.591754	-1.80716	2.57026e-09	6.23983e-05
Sat1	5	0.976	0.997	-0.602408	-1.82651	3.27377e-21	7.94772e-17
Trib1	5	0.296	0.501	-0.610135	-1.84068	8.54395e-11	2.07421e-06
Fcgbp	5	0.984	0.99	-0.618269	-1.85571	3.3507e-12	8.13449e-08
Edn1	5	0.416	0.584	-0.665016	-1.94452	7.44872e-08	0.00180833
Pnrc1	5	0.824	0.923	-0.677022	-1.96801	1.32942e-15	3.22743e-11
RP23-310J6.1	5	0.904	0.943	-0.677339	-1.96863	2.15484e-08	0.000523131
Cxcl1	5	0.184	0.418	-0.680603	-1.97507	4.56107e-09	0.000110729
C3	5	1	0.998	-0.689422	-1.99256	2.34668e-19	5.69703e-15
Hes1	5	0.736	0.853	-0.698585	-2.01091	1.18357e-09	2.87334e-05
Tnip3	5	0.16	0.381	-0.701486	-2.01675	1.63006e-08	0.00039573
Dusp1	5	0.192	0.445	-0.744337	-2.10505	9.80055e-11	2.37928e-06
Ppp1r15a	5	0.488	0.662	-0.797438	-2.21985	6.25351e-14	1.51816e-09
Neat1	5	0.952	0.963	-0.849156	-2.33767	8.04749e-13	1.95369e-08
Atf3	5	0.272	0.496	-0.851862	-2.34401	9.14441e-11	2.21999e-06
Errfi1	5	0.568	0.782	-0.867185	-2.3802	1.09843e-13	2.66666e-09
Nfkbiz	5	0.728	0.858	-0.878914	-2.40828	1.07547e-15	2.61092e-11
Nfkbia	5	0.96	0.985	-0.88359	-2.41957	1.02536e-12	2.48926e-08
Tnfaip3	5	0.216	0.521	-0.936614	-2.55133	8.92094e-16	2.16574e-11
Dnajb1	5	0.688	0.774	-0.950187	-2.58619	1.56681e-10	3.80374e-06
Ier2	5	0.712	0.846	-0.959588	-2.61062	2.60996e-14	6.3362e-10
Ier3	5	0.952	0.988	-0.99007	-2.69142	5.84034e-17	1.41786e-12
Btg2	5	0.848	0.935	-0.994988	-2.70469	1.82157e-15	4.42223e-11
Junb	5	0.88	0.934	-1.00151	-2.7224	9.63556e-13	2.33923e-08
Malat1	5	1	1	-1.0874	-2.96655	1.22643e-23	2.97741e-19
Cldn4	5	0.392	0.652	-1.14449	-3.14084	3.54449e-16	8.60497e-12
Ifrd1	5	0.544	0.752	-1.17588	-3.24098	2.62521e-15	6.37323e-11
RP23-148L8.3	5	0.528	0.758	-1.2032	-3.33076	2.57589e-15	6.25349e-11
Hbegf	5	0.392	0.67	-1.272	-3.56799	1.55928e-15	3.78547e-11
Zfp36	5	0.608	0.787	-1.30807	-3.69903	2.54359e-17	6.17507e-13
Fosb	5	0.464	0.675	-1.41975	-4.13608	2.50936e-17	6.09197e-13
Cyr61	5	0.56	0.735	-1.42996	-4.17851	1.90926e-16	4.6351e-12
Egr1	5	0.576	0.745	-1.5382	-4.65618	3.62972e-18	8.81187e-14
Jun	5	0.592	0.784	-1.54893	-4.70642	6.49811e-16	1.57755e-11
Phlda1	5	0.712	0.828	-1.5742	-4.82689	8.00456e-15	1.94327e-10
Fos	5	0.88	0.951	-1.71572	-5.5607	1.05756e-18	2.56744e-14
Klf6	5	0.76	0.873	-1.74455	-5.72334	1.44994e-15	3.52003e-11
Aoc1	6	0.975	0.604	1.96019	7.10066	6.71914e-59	1.63121e-54
Clu	6	0.958	0.807	1.88316	6.57422	1.93499e-68	4.69759e-64
Fabp5	6	0.61	0.196	1.64103	5.16047	4.96996e-65	1.20656e-60
Lrg1	6	0.898	0.54	1.51356	4.54287	5.71982e-52	1.3886e-47
Tnip3	6	0.831	0.341	1.38482	3.99409	7.45861e-42	1.81073e-37
Cldn10	6	1	0.714	1.35996	3.89602	2.14502e-59	5.20746e-55
Cxcl5	6	0.356	0.068	1.3468	3.84509	1.08988e-27	2.64589e-23
Edn1	6	0.881	0.556	1.29854	3.66394	8.88254e-36	2.15642e-31
Scgb3a1	6	0.424	0.043	1.29252	3.64197	1.98898e-48	4.82865e-44
Agr2	6	0.686	0.13	1.2457	3.47537	1.10311e-55	2.67802e-51
Jun	6	0.966	0.762	1.14973	3.15735	4.26292e-27	1.03491e-22
Ltf	6	1	0.997	1.12324	3.07479	3.6851e-50	8.94631e-46
Cyr61	6	0.958	0.711	1.12206	3.07116	3.9999e-29	9.71056e-25
Klf6	6	0.983	0.86	1.06553	2.90237	2.98522e-26	7.24721e-22
Tmem158	6	0.771	0.296	1.0525	2.86481	1.00754e-43	2.446e-39
Cp	6	1	0.922	1.04438	2.84162	1.60561e-49	3.89793e-45
Fos	6	0.983	0.945	1.01186	2.7507	1.5064e-24	3.65709e-20
Cebpd	6	0.847	0.623	1.00787	2.73975	2.22431e-28	5.39995e-24
Cldn2	6	0.788	0.087	0.972019	2.64328	1.86301e-74	4.52283e-70
Ccl28	6	0.958	0.642	0.962354	2.61785	1.81699e-55	4.41111e-51
Lcn2	6	1	1	0.956455	2.60245	7.00671e-56	1.70102e-51
Csf3	6	0.653	0.454	0.924298	2.5201	6.60004e-18	1.60229e-13
Pigr	6	1	0.969	0.898934	2.45698	3.27377e-37	7.94774e-33
Il1f6	6	0.737	0.276	0.897879	2.45439	1.4792e-37	3.59106e-33
RP23-148L8.3	6	0.898	0.735	0.86502	2.37505	8.20304e-15	1.99145e-10
Calb1	6	0.576	0.093	0.847816	2.33454	4.88478e-38	1.18588e-33
Rbp1	6	0.932	0.521	0.835637	2.30628	3.61908e-45	8.78604e-41
Phlda1	6	0.983	0.811	0.820151	2.27084	5.70586e-19	1.38521e-14
Lbp	6	0.983	0.856	0.817268	2.2643	4.20879e-34	1.02177e-29
Atf3	6	0.754	0.467	0.812307	2.2531	1.15966e-12	2.8153e-08
C3	6	1	0.998	0.769417	2.15851	1.42438e-30	3.45797e-26
Plet1	6	1	0.977	0.766531	2.15229	3.46029e-28	8.40054e-24
Bmyc	6	1	0.811	0.761216	2.14088	4.85874e-37	1.17956e-32
RP24-171J16.5	6	0.432	0.103	0.758748	2.1356	9.88876e-25	2.40069e-20
Chil1	6	0.398	0.056	0.755316	2.12828	1.776e-32	4.31159e-28
Zfp36	6	0.966	0.765	0.749751	2.11647	1.86653e-19	4.53137e-15
Pea15a	6	0.975	0.866	0.738787	2.09339	1.12443e-34	2.72978e-30
Ppp1r15a	6	0.941	0.635	0.73531	2.08613	6.88643e-22	1.67182e-17
Pnrc1	6	0.983	0.913	0.732924	2.08116	9.87937e-28	2.39841e-23
Tmprss11g	6	0.975	0.584	0.72054	2.05554	3.29456e-42	7.99821e-38
Sox9	6	0.975	0.798	0.716076	2.04639	3.42218e-24	8.30803e-20
Btg2	6	0.983	0.927	0.699286	2.01232	1.55347e-16	3.77135e-12
Egr1	6	0.966	0.722	0.691177	1.99606	9.18827e-17	2.23064e-12
Rdh10	6	1	0.939	0.688241	1.99021	1.13017e-26	2.74371e-22
Ier2	6	0.966	0.83	0.681587	1.97701	4.02152e-14	9.76304e-10
Gng12	6	1	0.993	0.680212	1.9743	4.49972e-28	1.0924e-23
Cxcl1	6	0.814	0.381	0.680059	1.97399	1.01848e-19	2.47256e-15
Actn1	6	0.992	0.919	0.674844	1.96373	1.63608e-35	3.97191e-31
Emb	6	0.958	0.682	0.669663	1.95358	5.32756e-35	1.29337e-30
Spp1	6	0.831	0.648	0.66161	1.93791	1.08033e-11	2.62272e-07
Ifrd1	6	0.975	0.726	0.657638	1.93023	1.15313e-18	2.79946e-14
Fosb	6	0.949	0.646	0.657138	1.92926	6.06199e-18	1.47167e-13
Ntn1	6	0.814	0.333	0.640653	1.89772	2.31077e-39	5.60985e-35
Dmbt1	6	0.576	0.166	0.635143	1.88729	6.47946e-26	1.57302e-21
Tns1	6	0.949	0.681	0.625499	1.86918	2.04063e-30	4.95404e-26
Junb	6	0.992	0.927	0.616665	1.85274	3.21298e-14	7.80014e-10
Errfi1	6	0.966	0.758	0.6052	1.83162	4.91925e-15	1.19425e-10
Hsp90b1	6	1	0.987	0.602502	1.82668	2.30943e-24	5.6066e-20
Cited2	6	0.864	0.623	0.601525	1.8249	5.95038e-12	1.44457e-07
Hbegf	6	0.898	0.64	0.599261	1.82077	4.37626e-13	1.06242e-08
Itga6	6	1	0.925	0.596265	1.81533	1.76428e-20	4.28315e-16
Ehf	6	0.949	0.73	0.591393	1.8065	1.41124e-30	3.42608e-26
Tmem176b	6	1	0.985	0.590175	1.8043	4.06353e-23	9.86504e-19
Sdf2l1	6	0.975	0.738	0.588238	1.80081	2.8471e-29	6.91191e-25
Krt83	6	0.28	0.014	0.582568	1.79063	7.48499e-29	1.81713e-24
Cd14	6	1	0.97	0.581332	1.78842	3.45497e-18	8.38763e-14
Fam132a	6	0.915	0.663	0.571736	1.77134	3.65803e-19	8.8806e-15
Pdia6	6	1	0.976	0.567927	1.76461	1.4412e-26	3.49879e-22
Hspa5	6	1	0.986	0.565113	1.75965	6.30454e-22	1.53055e-17
Cfi	6	0.975	0.733	0.565028	1.7595	8.88164e-23	2.1562e-18
Manf	6	1	0.968	0.556315	1.74423	1.23125e-22	2.98911e-18
Dnajc3	6	1	0.917	0.551166	1.73528	9.90154e-27	2.4038e-22
Calr	6	1	0.993	0.548042	1.72986	3.23436e-29	7.85204e-25
Rhob	6	0.831	0.556	0.545384	1.72527	1.67576e-16	4.06825e-12
Ctr9	6	0.881	0.645	0.543808	1.72255	4.31957e-26	1.04866e-21
Sdc4	6	0.941	0.896	0.542048	1.71953	3.30972e-07	0.00803501
Tmem176a	6	1	0.987	0.541269	1.71819	6.46646e-18	1.56986e-13
Tmprss11a	6	0.407	0.023	0.538886	1.7141	2.24942e-42	5.46092e-38
Xbp1	6	0.975	0.932	0.522539	1.6863	1.53588e-22	3.72866e-18
Ctgf	6	0.5	0.3	0.518574	1.67963	1.19522e-07	0.00290163
Isyna1	6	0.915	0.674	0.516485	1.67613	7.65272e-20	1.85785e-15
Aspa	6	0.958	0.664	0.513407	1.67097	3.17337e-22	7.70399e-18
Nfkbiz	6	0.983	0.843	0.505788	1.65829	5.38173e-13	1.30652e-08
Pdia4	6	0.992	0.925	0.504491	1.65614	3.08222e-22	7.48271e-18
Sec11c	6	1	0.945	0.503462	1.65444	2.18592e-23	5.30676e-19
Cbs	6	0.754	0.388	0.502523	1.65289	3.29026e-27	7.98777e-23
Chpt1	6	0.975	0.877	0.501498	1.65119	4.21141e-16	1.0224e-11
Ier3	6	1	0.985	0.498125	1.64563	2.05768e-09	4.99543e-05
Tmed3	6	0.992	0.871	0.498073	1.64555	1.58527e-23	3.84857e-19
Elovl5	6	0.983	0.83	0.49253	1.63645	8.90297e-22	2.16137e-17
Ifitm2	6	1	0.981	0.49079	1.63361	2.33266e-17	5.66299e-13
Nr4a1	6	0.814	0.429	0.488115	1.62924	1.88657e-16	4.58002e-12
Ada	6	0.856	0.494	0.485455	1.62491	3.45394e-21	8.38514e-17
Pgr	6	0.958	0.723	0.47955	1.61535	2.86382e-18	6.9525e-14
Hp	6	0.237	0.017	0.479418	1.61513	3.29829e-22	8.00725e-18
Icam1	6	0.559	0.276	0.473782	1.60606	1.51037e-10	3.66673e-06
Ppp1r1b	6	0.797	0.436	0.469736	1.59957	1.52365e-19	3.69896e-15
Tnfaip3	6	0.831	0.484	0.469363	1.59897	1.76096e-13	4.27507e-09
Gpcpd1	6	0.949	0.814	0.468289	1.59726	1.46052e-12	3.5457e-08
Maged1	6	0.915	0.589	0.458927	1.58238	1.42934e-22	3.47e-18
Ctsc	6	0.975	0.893	0.45768	1.5804	3.22633e-13	7.83257e-09
Vimp	6	0.992	0.895	0.449891	1.56814	1.17649e-18	2.85618e-14
Fxyd3	6	1	0.991	0.448838	1.56649	9.44723e-13	2.2935e-08
Cstf3	6	0.941	0.734	0.447716	1.56473	3.47401e-12	8.43385e-08
Cd63	6	0.975	0.837	0.445473	1.56123	1.8401e-14	4.4672e-10
Nfkbia	6	1	0.983	0.442821	1.55709	4.38269e-09	0.000106399
Zbtb20	6	0.873	0.765	0.442329	1.55633	2.26796e-11	5.50594e-07
Wfdc18	6	0.271	0.057	0.440969	1.55421	1.30011e-16	3.15628e-12
Creld2	6	0.941	0.656	0.440266	1.55312	8.51181e-19	2.06641e-14
Sult1d1	6	0.797	0.451	0.439078	1.55128	4.48925e-16	1.08986e-11
Gpx2	6	0.559	0.14	0.437951	1.54953	2.7166e-28	6.59509e-24
Slc5a9	6	0.746	0.366	0.428957	1.53566	4.3563e-24	1.05758e-19
Rnd3	6	0.873	0.548	0.428533	1.535	4.4664e-14	1.08431e-09
Fcgbp	6	1	0.989	0.426394	1.53172	1.66115e-09	4.03277e-05
Slc12a2	6	1	0.942	0.423875	1.52787	2.74122e-16	6.65485e-12
Anxa3	6	0.983	0.884	0.422293	1.52546	7.5905e-13	1.84275e-08
Birc3	6	0.788	0.488	0.421289	1.52392	3.57079e-15	8.6688e-11
Jund	6	1	0.983	0.419373	1.52101	5.75303e-12	1.39666e-07
Tpt1	6	1	1	0.41907	1.52055	1.32598e-25	3.21909e-21
Tex2	6	0.992	0.94	0.412709	1.5109	3.75389e-12	9.11333e-08
Rpn1	6	1	0.958	0.411207	1.50864	1.20911e-15	2.93535e-11
Tsc22d1	6	0.949	0.811	0.409969	1.50677	4.62792e-12	1.12352e-07
Chchd10	6	0.983	0.917	0.40784	1.50357	6.16584e-13	1.49688e-08
Txnip	6	0.941	0.799	0.403341	1.49682	2.20307e-10	5.3484e-06
Insig1	6	0.949	0.76	0.403171	1.49656	1.51839e-10	3.68618e-06
Slpi	6	0.585	0.378	0.401519	1.49409	4.08375e-08	0.000991411
Il6st	6	0.992	0.91	0.401502	1.49407	3.89898e-12	9.46554e-08
Gpx3	6	0.585	0.292	0.399576	1.49119	9.60042e-14	2.33069e-09
Ubc	6	1	0.989	0.3966	1.48676	3.83574e-10	9.31204e-06
RP23-429P18.4	6	1	0.974	0.394082	1.48302	5.32447e-11	1.29262e-06
Pdia3	6	1	0.974	0.384533	1.46893	3.29581e-13	8.00124e-09
Pgpep1	6	0.856	0.557	0.380279	1.46269	1.07253e-16	2.60378e-12
Tns3	6	0.915	0.592	0.37923	1.46116	2.01402e-20	4.88943e-16
Cited4	6	0.881	0.495	0.376035	1.4565	1.75192e-19	4.25313e-15
Sftpd	6	0.992	0.951	0.375976	1.45641	8.00136e-11	1.94249e-06
Dnajb11	6	0.983	0.816	0.372247	1.45099	1.23691e-15	3.00285e-11
Herpud1	6	0.873	0.661	0.370831	1.44894	5.66334e-12	1.37489e-07
Tceal9	6	0.932	0.797	0.367062	1.44349	1.66677e-08	0.000404642
Slc31a2	6	0.822	0.403	0.361308	1.43521	3.48951e-22	8.47149e-18
Runx1	6	0.72	0.355	0.356257	1.42797	4.64654e-18	1.12804e-13
Fndc3b	6	0.915	0.739	0.354214	1.42506	1.31872e-13	3.20145e-09
Noxo1	6	0.61	0.091	0.351935	1.42182	2.75807e-40	6.69576e-36
Kctd14	6	0.61	0.205	0.35119	1.42076	9.64382e-22	2.34123e-17
Selk	6	0.983	0.941	0.349379	1.41819	2.61771e-11	6.35501e-07
Slc34a2	6	0.695	0.323	0.347947	1.41616	6.98385e-18	1.69547e-13
Os9	6	0.949	0.74	0.347848	1.41602	1.32451e-14	3.2155e-10
Cystm1	6	0.975	0.911	0.346829	1.41457	1.72047e-10	4.17679e-06
Dgat2	6	0.983	0.893	0.342997	1.40916	4.163e-08	0.00101065
F3	6	0.949	0.826	0.342111	1.40792	3.00434e-07	0.00729364
Slc35b1	6	0.941	0.697	0.341708	1.40735	1.78517e-15	4.33385e-11
Fkbp11	6	0.873	0.677	0.34047	1.40561	1.93916e-10	4.70769e-06
Eya2	6	0.983	0.806	0.339459	1.40419	1.37854e-13	3.34669e-09
Ssx2ip	6	0.89	0.639	0.338643	1.40304	1.96557e-12	4.77182e-08
Hspd1	6	1	0.94	0.338051	1.40221	3.78981e-10	9.20053e-06
Csrp1	6	0.678	0.432	0.336886	1.40058	1.57964e-10	3.83488e-06
Bace2	6	0.992	0.966	0.334185	1.3968	6.70719e-09	0.00016283
Ppic	6	0.517	0.155	0.332436	1.39436	3.88105e-22	9.42203e-18
Dst	6	0.763	0.48	0.32946	1.39022	2.15403e-14	5.22933e-10
Slc15a2	6	0.873	0.609	0.327681	1.38775	1.21977e-13	2.96125e-09
Gcnt2	6	0.941	0.837	0.326094	1.38555	6.42444e-09	0.000155966
Tst	6	0.924	0.684	0.323145	1.38147	7.61062e-12	1.84763e-07
Lpo	6	0.373	0.021	0.322573	1.38068	1.97456e-37	4.79364e-33
Sec31a	6	0.958	0.832	0.321992	1.37987	1.04981e-11	2.54862e-07
Picalm	6	0.966	0.818	0.321931	1.37979	5.91966e-12	1.43712e-07
Ppib	6	1	0.977	0.320516	1.37784	6.89817e-13	1.67467e-08
Serp1	6	0.992	0.967	0.31886	1.37556	2.26579e-09	5.50066e-05
Cnn3	6	0.636	0.231	0.317006	1.37301	1.10016e-20	2.67087e-16
Tceal8	6	0.559	0.133	0.315198	1.37053	2.3426e-26	5.68712e-22
Il1a	6	0.585	0.287	0.313993	1.36888	1.0834e-09	2.63017e-05
Klf9	6	0.72	0.35	0.311088	1.36491	5.1564e-17	1.25182e-12
Iah1	6	0.822	0.531	0.311	1.36479	7.07881e-14	1.71852e-09
Nabp1	6	0.72	0.456	0.309518	1.36277	4.49384e-09	0.000109097
Itm2c	6	0.975	0.825	0.30861	1.36153	5.84406e-11	1.41876e-06
Casp4	6	0.915	0.705	0.307687	1.36027	1.63501e-09	3.96932e-05
Cgnl1	6	0.966	0.847	0.306892	1.35919	1.1654e-08	0.000282924
Rbbp7	6	1	0.969	0.306845	1.35913	1.86597e-09	4.53001e-05
Lig3	6	0.864	0.613	0.306275	1.35836	6.32082e-12	1.5345e-07
B4galnt1	6	0.839	0.642	0.305015	1.35665	2.11383e-11	5.13176e-07
Lcp1	6	0.517	0.175	0.304244	1.3556	4.95245e-18	1.20231e-13
Hdlbp	6	0.983	0.923	0.303953	1.35521	6.80329e-09	0.000165163
Msx1	6	0.873	0.595	0.303897	1.35513	3.90239e-10	9.47382e-06
Atf4	6	0.983	0.87	0.300171	1.35009	6.42028e-09	0.000155865
Xist	6	1	0.976	0.29882	1.34827	1.61232e-07	0.00391423
Dstn	6	1	0.992	0.298298	1.34756	4.43342e-08	0.0010763
Rnf149	6	0.992	0.92	0.298042	1.34722	2.74866e-10	6.67292e-06
Hk2	6	0.898	0.66	0.296576	1.34524	5.16277e-10	1.25337e-05
Tgoln1	6	1	0.871	0.295602	1.34393	3.51385e-12	8.53058e-08
Smim14	6	0.949	0.81	0.295594	1.34393	1.74625e-08	0.000423936
Nme1	6	1	0.955	0.295143	1.34332	6.61621e-09	0.000160622
Hyou1	6	0.898	0.65	0.295135	1.34331	3.54137e-12	8.59739e-08
Foxp1	6	0.975	0.857	0.2932	1.34071	4.94665e-09	0.00012009
Ctsb	6	1	0.986	0.291181	1.33801	2.50708e-07	0.00608643
P4hb	6	1	0.976	0.290263	1.33678	4.72037e-09	0.000114596
Mia3	6	0.907	0.777	0.290157	1.33664	7.92017e-08	0.00192278
Tgif1	6	0.932	0.785	0.288525	1.33446	2.65216e-07	0.00643865
Nedd9	6	0.992	0.823	0.286019	1.33112	5.3607e-11	1.30142e-06
Surf4	6	0.992	0.899	0.285628	1.3306	3.1126e-09	7.55646e-05
Lrrc59	6	0.958	0.839	0.285436	1.33034	4.27856e-09	0.000103871
Atp2a2	6	0.983	0.923	0.284713	1.32938	6.44323e-09	0.000156422
Tm9sf3	6	1	0.973	0.284707	1.32937	1.94296e-09	4.71693e-05
Fbln7	6	0.483	0.17	0.28443	1.329	8.80116e-16	2.13666e-11
Fth1	6	1	0.999	0.283546	1.32783	4.7407e-09	0.00011509
Ctps	6	0.703	0.384	0.282792	1.32683	1.58717e-14	3.85316e-10
Spns2	6	0.644	0.376	0.282271	1.32614	9.22427e-12	2.23938e-07
Slc25a17	6	0.932	0.751	0.282096	1.32591	1.15926e-09	2.81433e-05
Asb4	6	0.407	0.051	0.281444	1.32504	2.70337e-26	6.56297e-22
Vcam1	6	0.254	0.052	0.281064	1.32454	1.44076e-11	3.49773e-07
Hif1a	6	0.949	0.84	0.279661	1.32268	6.17511e-09	0.000149913
Nucb2	6	0.797	0.516	0.27913	1.32198	2.16565e-11	5.25754e-07
Chn1	6	0.407	0.132	0.277423	1.31972	1.14755e-15	2.78591e-11
Eef1e1	6	0.881	0.664	0.276781	1.31888	2.28776e-10	5.55399e-06
Adam9	6	0.864	0.744	0.275653	1.31739	8.16983e-09	0.000198339
Cxcl16	6	0.797	0.581	0.275334	1.31697	3.82999e-07	0.00929806
Sod2	6	0.949	0.848	0.275113	1.31668	1.36168e-08	0.000330575
Enah	6	0.856	0.639	0.272875	1.31374	1.20191e-09	2.91788e-05
RP23-71J17.1	6	0.822	0.614	0.272574	1.31334	2.0632e-07	0.00500884
Klf7	6	0.729	0.493	0.272416	1.31313	1.02096e-07	0.00247858
Lman1	6	0.975	0.87	0.272114	1.31274	5.01412e-09	0.000121728
Ssr3	6	1	0.962	0.271617	1.31208	2.46546e-09	5.98539e-05
Armcx3	6	0.492	0.113	0.270552	1.31069	1.51708e-22	3.68302e-18
Snhg18	6	0.72	0.501	0.269058	1.30873	4.67435e-09	0.000113479
Ubxn2b	6	0.763	0.49	0.267471	1.30666	7.33246e-10	1.7801e-05
Herc4	6	0.881	0.683	0.266248	1.30506	8.64406e-08	0.00209852
Canx	6	1	0.977	0.265901	1.30461	1.0858e-08	0.000263599
Ces2b	6	0.61	0.329	0.265683	1.30432	1.73847e-11	4.22048e-07
Slc1a5	6	0.958	0.826	0.264096	1.30225	7.68918e-08	0.0018667
Egr2	6	0.551	0.243	0.263902	1.302	8.21531e-11	1.99443e-06
Acot1	6	0.432	0.062	0.263663	1.30169	1.66728e-30	4.04766e-26
Ubxn2a	6	0.881	0.697	0.262845	1.30063	9.64862e-09	0.00023424
Ptpn1	6	0.78	0.524	0.262427	1.30008	1.29023e-10	3.1323e-06
Plk2	6	0.686	0.37	0.261983	1.2995	1.26913e-10	3.08107e-06
Fasn	6	0.958	0.778	0.26031	1.29733	3.67527e-09	8.92246e-05
F2rl1	6	0.856	0.63	0.258783	1.29535	2.82876e-08	0.000686737
Mpzl1	6	0.983	0.887	0.25865	1.29518	3.54832e-08	0.000861425
Mocs2	6	0.814	0.591	0.25857	1.29508	4.86481e-09	0.000118103
Slc25a25	6	0.678	0.337	0.255903	1.29163	4.52548e-12	1.09865e-07
Tmem56	6	0.695	0.428	0.25515	1.29066	3.66484e-09	8.89713e-05
Ssr4	6	0.992	0.987	0.254486	1.2898	6.43517e-09	0.000156227
Mgat4c	6	0.517	0.275	0.25281	1.28764	3.64936e-07	0.00885955
Ppp2r2b	6	0.627	0.343	0.252809	1.28764	2.49085e-09	6.04703e-05
Mgam	6	0.576	0.178	0.251626	1.28611	1.91183e-20	4.64135e-16
Mfge8	6	0.881	0.697	0.251618	1.2861	3.7318e-08	0.00090597
Mpc1	6	0.949	0.815	0.250824	1.28508	1.09985e-07	0.00267011
Mkrn2os	6	0.585	0.696	-0.252466	-1.2872	2.80521e-07	0.0068102
Rbm3	6	1	0.98	-0.253515	-1.28855	6.63717e-09	0.000161131
Higd1a	6	0.941	0.913	-0.253733	-1.28883	3.96265e-07	0.00962013
Mall	6	0.873	0.845	-0.253946	-1.2891	3.20703e-09	7.78572e-05
Ubash3b	6	0.475	0.559	-0.253957	-1.28912	9.47638e-08	0.00230058
Cox5a	6	1	0.99	-0.254264	-1.28951	1.85211e-08	0.000449636
Rnf7	6	0.949	0.943	-0.254589	-1.28993	1.15071e-07	0.00279359
Fnta	6	0.89	0.863	-0.25513	-1.29063	1.55357e-09	3.7716e-05
Slc25a13	6	0.797	0.79	-0.256134	-1.29193	1.54359e-07	0.00374737
Rnf128	6	1	0.996	-0.256716	-1.29268	3.15777e-07	0.00766611
Cd2ap	6	1	0.974	-0.258398	-1.29485	1.56276e-08	0.000379392
Btf3	6	1	0.991	-0.259564	-1.29637	1.58132e-13	3.83898e-09
Ctsd	6	1	0.971	-0.261175	-1.29845	4.78362e-08	0.00116132
Snx5	6	1	0.978	-0.26224	-1.29984	1.50924e-08	0.000366397
Myl12b	6	0.983	0.962	-0.262506	-1.30018	6.39181e-11	1.55174e-06
Sf3b6	6	0.975	0.934	-0.262849	-1.30063	7.25679e-10	1.76173e-05
Tmem40	6	0.331	0.556	-0.263071	-1.30092	2.99494e-09	7.27083e-05
Pmm1	6	0.644	0.72	-0.2642	-1.30239	3.35248e-07	0.00813883
Rps26	6	1	0.999	-0.269072	-1.30875	4.55384e-09	0.000110554
Tmpo	6	0.907	0.878	-0.27038	-1.31046	1.33903e-07	0.00325076
Wasl	6	0.907	0.892	-0.272453	-1.31318	2.59379e-08	0.000629694
Bend4	6	0.11	0.44	-0.272782	-1.31361	3.03484e-14	7.36768e-10
Anxa5	6	0.966	0.944	-0.273849	-1.31502	5.43358e-08	0.00131911
Sypl	6	1	0.98	-0.275404	-1.31706	9.48347e-11	2.3023e-06
Bspry	6	0.864	0.875	-0.277449	-1.31976	1.11294e-09	2.7019e-05
Eif3e	6	0.992	0.97	-0.280479	-1.32376	7.29578e-08	0.0017712
Grb7	6	0.754	0.802	-0.281273	-1.32482	4.40916e-08	0.00107041
Misp	6	0.356	0.61	-0.281406	-1.32499	2.01881e-09	4.90107e-05
Ap1s1	6	0.924	0.906	-0.28164	-1.3253	1.72896e-10	4.19741e-06
Psme1	6	0.966	0.947	-0.283852	-1.32824	6.36245e-10	1.54461e-05
Sem1	6	1	0.993	-0.284876	-1.3296	8.71938e-13	2.1168e-08
Zmynd8	6	0.881	0.896	-0.2867	-1.33202	9.97139e-08	0.00242075
Rab25	6	0.992	0.97	-0.288299	-1.33416	5.06239e-12	1.229e-07
Mt1	6	0.958	0.887	-0.290044	-1.33649	3.92017e-08	0.000951699
Dazap2	6	0.983	0.97	-0.290615	-1.33725	3.37864e-08	0.000820233
Txn1	6	0.983	0.974	-0.292357	-1.33958	1.5013e-09	3.6447e-05
Bnip3	6	0.178	0.428	-0.295759	-1.34415	2.54566e-09	6.18011e-05
St6galnac2	6	0.763	0.815	-0.296166	-1.34469	2.52033e-07	0.0061186
Stk38	6	0.89	0.901	-0.299807	-1.3496	5.65237e-08	0.00137222
Ankrd37	6	0.22	0.455	-0.301694	-1.35215	1.0147e-09	2.46339e-05
Tmem54	6	0.169	0.467	-0.301789	-1.35228	1.01301e-13	2.45927e-09
Tspo	6	0.992	0.972	-0.301828	-1.35233	3.15237e-10	7.653e-06
Hnrnpa1	6	0.992	0.973	-0.302626	-1.35341	5.22e-10	1.26726e-05
Atp2b1	6	0.992	0.963	-0.303912	-1.35515	1.22471e-08	0.000297322
RP24-315N18.1	6	0.712	0.821	-0.307564	-1.36011	3.85129e-08	0.000934977
Psmb5	6	1	0.985	-0.308417	-1.36127	3.63099e-11	8.81496e-07
Nsa2	6	0.966	0.959	-0.313083	-1.36763	5.55806e-11	1.34933e-06
Ift172	6	0.661	0.783	-0.321409	-1.37907	8.88238e-10	2.15637e-05
Atp5g2	6	1	0.988	-0.322545	-1.38064	2.89657e-12	7.03201e-08
Ralbp1	6	1	0.978	-0.323006	-1.38127	8.12049e-10	1.97141e-05
Fam101b	6	0.678	0.72	-0.324374	-1.38317	6.5704e-10	1.5951e-05
Psmd3	6	0.992	0.956	-0.325827	-1.38518	3.94638e-14	9.58063e-10
Pycard	6	0.966	0.947	-0.326034	-1.38546	1.76235e-11	4.27845e-07
Ktn1	6	0.932	0.921	-0.326071	-1.38551	3.09179e-08	0.000750594
Marcks	6	0.932	0.933	-0.326922	-1.38669	1.20792e-08	0.000293247
Cdkn2a	6	0.068	0.277	-0.329134	-1.38976	6.50446e-08	0.00157909
Tspan1	6	0.983	0.982	-0.330672	-1.3919	3.08628e-11	7.49257e-07
Psma6	6	0.983	0.956	-0.333267	-1.39552	1.09857e-10	2.66701e-06
Paox	6	0.898	0.874	-0.335562	-1.39873	2.9276e-14	7.10733e-10
Add3	6	0.847	0.882	-0.336036	-1.39939	2.11267e-09	5.12892e-05
Mgat4b	6	0.805	0.872	-0.336712	-1.40034	1.38247e-09	3.35622e-05
Capns1	6	0.983	0.972	-0.337129	-1.40092	7.04924e-12	1.71134e-07
Car2	6	0.992	0.995	-0.337986	-1.40212	7.73028e-10	1.87668e-05
Elf3	6	0.992	0.99	-0.338811	-1.40328	2.63549e-12	6.39817e-08
Cyp21a1	6	0.822	0.847	-0.340777	-1.40604	1.43806e-08	0.000349118
Aktip	6	0.898	0.898	-0.343584	-1.40999	2.60794e-10	6.3313e-06
Galnt12	6	0.551	0.783	-0.34379	-1.41028	2.09008e-10	5.07408e-06
Sec23b	6	0.941	0.941	-0.346144	-1.41361	2.5676e-08	0.000623337
Epsti1	6	0.873	0.911	-0.34963	-1.41854	1.58508e-11	3.84811e-07
Lgals9	6	0.525	0.681	-0.350158	-1.41929	3.23271e-09	7.84805e-05
Ldha	6	1	0.991	-0.351166	-1.42072	1.97765e-16	4.80114e-12
Sepw1	6	0.975	0.944	-0.353968	-1.42471	8.77713e-16	2.13082e-11
Slc27a2	6	0.602	0.769	-0.354039	-1.42481	7.19208e-10	1.74602e-05
Capn5	6	0.822	0.883	-0.354247	-1.42511	2.8828e-08	0.000699857
Ahnak	6	0.958	0.946	-0.363015	-1.43766	2.94639e-07	0.00715296
Plp2	6	0.839	0.908	-0.366968	-1.44335	3.7956e-11	9.21458e-07
Slc39a2	6	0.881	0.897	-0.370701	-1.44875	1.78771e-11	4.34002e-07
Ccng1	6	0.788	0.805	-0.371945	-1.45055	4.08753e-09	9.9233e-05
Rhpn2	6	0.822	0.819	-0.373119	-1.45226	3.59065e-12	8.71703e-08
Naip1	6	0.627	0.836	-0.374499	-1.45426	1.36439e-09	3.31233e-05
Pdlim1	6	0.661	0.78	-0.375853	-1.45623	1.72181e-11	4.18005e-07
Tspan8	6	0.992	0.987	-0.376354	-1.45696	3.65427e-07	0.00887148
Prr13	6	0.992	0.971	-0.376632	-1.45737	2.62011e-16	6.36084e-12
Mif	6	1	0.981	-0.381448	-1.4644	4.7547e-12	1.1543e-07
Serpinb5	6	0.534	0.753	-0.38196	-1.46515	2.08373e-11	5.05867e-07
Tmod3	6	0.915	0.915	-0.390754	-1.4781	2.03894e-16	4.94994e-12
Ifit1	6	0.229	0.497	-0.392916	-1.48129	2.17704e-08	0.000528519
Krt19	6	1	0.997	-0.393859	-1.48269	3.02244e-15	7.33758e-11
Pgam1	6	0.958	0.952	-0.398085	-1.48897	1.20124e-11	2.91625e-07
Tgm2	6	1	0.992	-0.402598	-1.49571	1.05135e-08	0.000255237
Muc4	6	0.89	0.911	-0.402958	-1.49624	1.36103e-09	3.30418e-05
Cdo1	6	0.449	0.573	-0.40313	-1.4965	2.03616e-07	0.00494319
Iqgap2	6	0.822	0.859	-0.408002	-1.50381	3.67659e-15	8.92567e-11
Sh3bgrl3	6	0.966	0.959	-0.409564	-1.50616	6.82921e-16	1.65793e-11
Gapdh	6	1	0.99	-0.41495	-1.51429	2.92746e-23	7.107e-19
Pcdh17	6	0.229	0.48	-0.416955	-1.51733	6.25905e-10	1.51951e-05
Krt7	6	1	0.993	-0.425566	-1.53046	5.9355e-13	1.44096e-08
Syt8	6	0.305	0.653	-0.425939	-1.53103	3.93956e-17	9.56407e-13
St13	6	0.983	0.98	-0.427027	-1.53269	1.67578e-14	4.06829e-10
R3hdm4	6	0.983	0.975	-0.427835	-1.53393	3.69807e-19	8.9778e-15
Sfn	6	0.966	0.968	-0.428162	-1.53444	1.68442e-09	4.08926e-05
Plac8	6	0.992	0.987	-0.430128	-1.53745	5.09033e-08	0.00123578
Atp6v1a	6	0.992	0.976	-0.435343	-1.54549	3.254e-16	7.89973e-12
Gpx8	6	0.458	0.73	-0.443008	-1.55738	1.42693e-15	3.46417e-11
Itgam	6	0.619	0.816	-0.444977	-1.56045	2.25381e-09	5.47159e-05
AC155158.1	6	0.992	0.986	-0.445394	-1.56111	1.33989e-18	3.25285e-14
Slc40a1	6	0.992	0.969	-0.448514	-1.56598	4.35328e-16	1.05685e-11
Mal	6	0.644	0.793	-0.4509	-1.56972	5.2696e-15	1.2793e-10
Lmo4	6	0.89	0.924	-0.451945	-1.57137	9.90119e-11	2.40371e-06
Serpinb7	6	0.076	0.274	-0.455812	-1.57745	4.63506e-09	0.000112525
Ugdh	6	0.669	0.811	-0.471406	-1.60225	1.22662e-15	2.97786e-11
Aldoa	6	0.992	0.981	-0.474945	-1.60793	1.69082e-19	4.1048e-15
Capg	6	0.958	0.953	-0.477028	-1.61128	1.45177e-20	3.52445e-16
Ptrf	6	0.636	0.801	-0.483303	-1.62142	9.71841e-15	2.35934e-10
Pla2g2e	6	0.797	0.801	-0.485893	-1.62563	8.24214e-11	2.00095e-06
Serpinb11	6	0.085	0.419	-0.488486	-1.62985	3.05933e-16	7.42714e-12
Tpi1	6	0.983	0.98	-0.49274	-1.63679	1.63653e-20	3.973e-16
Egln1	6	0.924	0.917	-0.495915	-1.642	6.09213e-20	1.47899e-15
Peg10	6	0.127	0.342	-0.497649	-1.64485	2.27246e-08	0.000551684
Ccnd1	6	0.712	0.829	-0.498899	-1.64691	9.49215e-09	0.000230441
Mal2	6	0.966	0.954	-0.501385	-1.65101	5.65406e-22	1.37264e-17
Reep5	6	0.958	0.975	-0.509972	-1.66524	1.76729e-27	4.29046e-23
Gda	6	0.703	0.809	-0.51647	-1.6761	4.49368e-16	1.09093e-11
Mmp23	6	0.347	0.645	-0.553072	-1.73859	1.8829e-16	4.57112e-12
S100a11	6	1	0.988	-0.555885	-1.74348	1.65002e-24	4.00574e-20
Ptn	6	0.39	0.714	-0.563889	-1.75749	1.90466e-16	4.62394e-12
Egln3	6	0.593	0.796	-0.567095	-1.76314	7.40819e-13	1.79849e-08
Lgals3	6	0.763	0.859	-0.567114	-1.76317	1.68999e-12	4.1028e-08
Skp1a	6	0.983	0.975	-0.573209	-1.77395	2.10185e-30	5.10265e-26
Cndp2	6	1	0.992	-0.582444	-1.79041	1.72336e-37	4.1838e-33
Pgk1	6	0.983	0.969	-0.603346	-1.82823	8.57902e-30	2.08273e-25
Pkm	6	0.958	0.968	-0.614958	-1.84958	2.40185e-22	5.83097e-18
Crip1	6	1	0.997	-0.620421	-1.85971	1.04438e-31	2.53543e-27
Aqp4	6	0.127	0.518	-0.621156	-1.86108	5.64488e-18	1.37041e-13
Laptm5	6	0.441	0.796	-0.626234	-1.87055	8.92169e-19	2.16592e-14
Fuom	6	0.881	0.95	-0.630269	-1.87812	2.05489e-24	4.98867e-20
Eno1	6	0.983	0.964	-0.638872	-1.89434	3.85217e-32	9.35191e-28
RP23-81C12.3	6	1	1	-0.65841	-1.93172	6.27586e-08	0.00152359
RP23-410L16.4	6	0.771	0.939	-0.662526	-1.93969	6.06776e-25	1.47307e-20
Anxa2	6	0.992	0.989	-0.666106	-1.94664	5.92231e-38	1.43776e-33
Wfdc2	6	1	0.998	-0.681476	-1.97679	3.64792e-52	8.85606e-48
Mgst3	6	0.873	0.945	-0.711032	-2.03609	1.88502e-28	4.57627e-24
Tacstd2	6	0.805	0.966	-0.721287	-2.05708	1.09776e-26	2.66502e-22
Cbr2	6	1	0.998	-0.73132	-2.07782	7.8709e-31	1.91082e-26
Med24	6	0.568	0.803	-0.753553	-2.12454	2.03511e-20	4.94064e-16
Prkcdbp	6	0.712	0.874	-0.823231	-2.27785	2.48941e-19	6.04354e-15
Fxyd4	6	0.983	0.99	-0.869076	-2.38471	2.57431e-34	6.24965e-30
Clca1	6	0.915	0.988	-0.882406	-2.41671	1.01208e-32	2.45702e-28
Tmem45b	6	0.847	0.938	-0.934136	-2.54501	4.19056e-44	1.01734e-39
[truncated: 2,324 more rows]

## Sheet: Table S8B
Supplemental Table S8B: LE Slingshot clusters GO analysis (p<0.01, gene count≥10 or top 20 categories)
Cluster 0 enriched GO categories	source	Score	common genes	direction	p-value		Cluster 1 enriched GO categories	source	Score	common genes	direction	p-value		Cluster 2 enriched GO categories	source	Score	common genes	direction	p-value		Cluster 3 enriched GO categories	source	Score	common genes	direction	p-value		Cluster 4 enriched GO categories	source	Score	common genes	direction	p-value		Cluster 5 enriched GO categories	source	Score	common genes	direction	p-value		Cluster 6 enriched GO categories	source	Score	common genes	direction	p-value		Cluster 7 enriched GO categories
transcription factor activity, RNA polymerase II proximal promoter sequence-specific DNA binding	GO	63.076	27	down	4e-28		transcription factor activity, RNA polymerase II proximal promoter sequence-specific DNA binding	GO	61.5809	25	up	1.8e-27		response to molecule of bacterial origin	GO	42.5005	16	down	3.5e-19		transcription factor activity, RNA polymerase II proximal promoter sequence-specific DNA binding	GO	84.3052	43	up	2.4e-37		mitochondrial inner membrane	GO	50.0363	17	down	1.9e-22		spliceosomal complex	GO	93.9093	27	up	1.6e-41		nuclear outer membrane-endoplasmic reticulum membrane network	GO	54.5691	27	up	2e-24		response to virus
transcriptional activator activity, RNA polymerase II transcription regulatory region sequence-specific DNA binding	GO	54.9681	24	down	1.3e-24		transcriptional activator activity, RNA polymerase II transcription regulatory region sequence-specific DNA binding	GO	45.2735	20	up	2.2e-20		transcription factor activity, RNA polymerase II proximal promoter sequence-specific DNA binding	GO	40.9522	16	down	1.6e-18		transcriptional activator activity, RNA polymerase II transcription regulatory region sequence-specific DNA binding	GO	81.3451	41	up	4.7e-36		generation of precursor metabolites and energy	GO	42.2112	14	down	4.7e-19		cell division	GO	60.6747	27	up	4.5e-27		endoplasmic reticulum membrane	GO	52.835	26	up	1.1e-23		defense response to virus
transcriptional activator activity, RNA polymerase II proximal promoter sequence-specific DNA binding	GO	52.2262	21	down	2.1e-23		regulation of protein serine/threonine kinase activity	GO	40.4544	19	up	2.7e-18		transcriptional activator activity, RNA polymerase II transcription regulatory region sequence-specific DNA binding	GO	36.4597	15	down	1.5e-16		mitochondrial inner membrane	GO	128.138	39	down	2.2e-56		proteasome complex	GO	59.3746	13	down	1.6e-26		mitochondrial inner membrane	GO	61.4343	26	up	2.1e-27		regulation of apoptotic signaling pathway	GO	48.1359	23	up	1.2e-21		transcription factor activity, RNA polymerase II proximal promoter sequence-specific DNA binding
blood vessel morphogenesis	GO	45.4681	20	down	1.8e-20		transcriptional activator activity, RNA polymerase II proximal promoter sequence-specific DNA binding	GO	42.222	17	up	4.6e-19		transcriptional activator activity, RNA polymerase II proximal promoter sequence-specific DNA binding	GO	34.9422	13	down	6.7e-16		transcriptional activator activity, RNA polymerase II proximal promoter sequence-specific DNA binding	GO	63.1607	31	up	3.7e-28		response to wounding	GO	33.2104	12	up	3.8e-15		regulation of mitotic cell cycle	GO	49.863	24	up	2.2e-22		transcription factor activity, RNA polymerase II proximal promoter sequence-specific DNA binding	GO	41.0299	22	up	1.5e-18		transcriptional activator activity, RNA polymerase II transcription regulatory region sequence-specific DNA binding
regulation of mitotic cell cycle	GO	40.6572	20	down	2.2e-18		response to molecule of bacterial origin	GO	39.4425	17	up	7.4e-18		response to wounding	GO	33.0328	12	down	4.5e-15		morphogenesis of an epithelium	GO	48.4256	31	up	9.3e-22		proteasome core complex	GO	63.3861	11	down	3e-28		ribonucleoprotein complex biogenesis	GO	42.7849	20	up	2.6e-19		transcriptional activator activity, RNA polymerase II transcription regulatory region sequence-specific DNA binding	GO	39.7059	21	up	5.7e-18		peptide binding
response to molecule of bacterial origin	GO	44.7631	19	down	3.6e-20		apoptotic signaling pathway	GO	40.9259	16	up	1.7e-18		regulation of hemopoiesis	GO	27.8008	12	down	8.4e-13		reproductive structure development	GO	50.54	30	up	1.1e-22		oxidoreductase complex	GO	43.5559	11	down	1.2e-19		spliceosomal snRNP complex	GO	83.1216	19	up	8e-37		response to molecule of bacterial origin	GO	43.0278	19	up	2.1e-19		mitochondrial inner membrane
regulation of hemopoiesis	GO	39.7732	18	down	5.3e-18		blood vessel morphogenesis	GO	34.0712	16	up	1.6e-15		response to extracellular stimulus	GO	26.3937	11	down	3.4e-12		reproductive system development	GO	50.2709	30	up	1.5e-22		negative regulation of immune system process	GO	28.9403	11	up	2.7e-13		small nuclear ribonucleoprotein complex	GO	81.2255	19	up	5.3e-36		response to extracellular stimulus	GO	34.7287	18	up	8.3e-16		apical part of cell
response to extracellular stimulus	GO	37.551	17	down	4.9e-17		reproductive structure development	GO	30.9046	15	up	3.8e-14		inflammatory response	GO	24.8075	11	down	1.7e-11		regulation of protein serine/threonine kinase activity	GO	48.6502	30	up	7.4e-22		mitochondrial respiratory chain	GO	42.2099	10	down	4.7e-19		generation of precursor metabolites and energy	GO	44.1522	19	up	6.7e-20		chemotaxis	GO	31.134	18	up	3e-14		regulation of viral life cycle
morphogenesis of an epithelium	GO	32.0988	17	down	1.1e-14		reproductive system development	GO	30.7691	15	up	4.3e-14		response to inorganic substance	GO	23.8728	11	down	4.3e-11		regulation of cellular protein localization	GO	42.3527	28	up	4e-19		regulation of mitotic cell cycle	GO	21.8463	10	up	3.3e-10		positive regulation of cell cycle	GO	41.3411	19	up	1.1e-18		response to oxidative stress	GO	35.3047	17	up	4.6e-16		regulation of hemopoiesis
regulation of protein serine/threonine kinase activity	GO	30.6957	16	down	4.7e-14		response to inorganic substance	GO	29.2874	15	up	1.9e-13		blood vessel morphogenesis	GO	23.2512	10	down	8e-11		response to molecule of bacterial origin	GO	52.4903	27	up	1.6e-23		electron transfer activity	GO	38.8641	9	down	1.3e-17		ATP metabolic process	GO	52.7001	18	up	1.3e-23		transcriptional activator activity, RNA polymerase II proximal promoter sequence-specific DNA binding	GO	34.2793	17	up	1.3e-15		regulation of epithelial cell proliferation
leukocyte activation	GO	29.0429	16	down	2.4e-13		leukocyte activation	GO	27.3369	15	up	1.3e-12		regulation of protein serine/threonine kinase activity	GO	21.2855	10	down	5.7e-10		response to inorganic substance	GO	44.2989	26	up	5.8e-20		cellular respiration	GO	30.9495	9	down	3.6e-14		chromosome segregation	GO	40.9539	17	up	1.6e-18		response to wounding	GO	32.279	17	up	9.6e-15		transcriptional activator activity, RNA polymerase II proximal promoter sequence-specific DNA binding
ubiquitin-like protein ligase binding	GO	33.342	15	down	3.3e-15		regulation of vasculature development	GO	31.0435	14	up	3.3e-14		positive regulation of cytokine production	GO	21.2748	10	down	5.8e-10		blood vessel morphogenesis	GO	42.9073	26	up	2.3e-19		energy derivation by oxidation of organic compounds	GO	27.4514	9	down	1.2e-12		nuclear envelope	GO	32.5367	17	up	7.4e-15		regulation of hemopoiesis	GO	30.6723	16	up	4.8e-14		regulation of viral process
regulation of vasculature development	GO	32.6185	15	down	6.8e-15		response to extracellular stimulus	GO	28.8048	14	up	3.1e-13		negative regulation of immune system process	GO	20.668	10	down	1.1e-09		apical part of cell	GO	41.4214	26	up	1e-18		regulation of hemopoiesis	GO	25.2671	9	up	1.1e-11		ribonucleoprotein complex binding	GO	47.921	16	up	1.5e-21		response to nutrient levels	GO	30.3654	16	up	6.5e-14		negative regulation of immune system process
leukocyte differentiation	GO	31.9866	15	down	1.3e-14		regulation of hemopoiesis	GO	28.5344	14	up	4.1e-13		apoptotic signaling pathway	GO	22.9481	9	down	1.1e-10		leukocyte activation	GO	37.5521	26	up	4.9e-17		transcription factor activity, RNA polymerase II proximal promoter sequence-specific DNA binding	GO	24.4266	9	up	2.5e-11		transcription factor activity, RNA polymerase II proximal promoter sequence-specific DNA binding	GO	45.7564	16	down	1.3e-20		negative regulation of immune system process	GO	28.5288	16	up	4.1e-13		peptide metabolic process
inflammatory response	GO	30.3379	15	down	6.7e-14		inflammatory response	GO	28.3322	14	up	5e-13		muscle organ development	GO	21.5529	9	down	4.4e-10		regulation of mitotic cell cycle	GO	36.5868	26	up	1.3e-16		regulation of translation	GO	23.8754	9	up	4.3e-11		nuclear division	GO	36.7911	16	up	1.1e-16		positive regulation of cytokine production	GO	28.2016	16	up	5.7e-13		response to inorganic substance
response to nutrient levels	GO	29.5024	14	down	1.5e-13		negative regulation of immune system process	GO	26.219	14	up	4.1e-12		lipid biosynthetic process	GO	20.9162	9	down	8.2e-10		inflammatory response	GO	47.0864	25	up	3.6e-21		membrane raft	GO	22.3665	9	up	1.9e-10		mitotic nuclear division	GO	43.805	15	up	9.5e-20		inflammatory response	GO	27.9745	16	up	7.1e-13		response to extracellular stimulus
response to wounding	GO	29.0014	14	down	2.5e-13		regulation of mitotic cell cycle	GO	25.2873	14	up	1e-11		regulation of neuron death	GO	20.7314	9	down	9.9e-10		leukocyte differentiation	GO	42.8379	25	up	2.5e-19		membrane microdomain	GO	22.3665	9	up	1.9e-10		ribonucleoprotein granule	GO	37.8383	15	up	3.7e-17		response to inorganic substance	GO	27.9381	16	up	7.4e-13		enzyme inhibitor activity
reproductive structure development	GO	26.7482	14	down	2.4e-12		morphogenesis of an epithelium	GO	24.7015	14	up	1.9e-11		regulation of vasculature development	GO	20.2081	9	down	1.7e-09		ATP metabolic process	GO	91.3629	24	down	2.1e-40		mitochondrion organization	GO	21.6922	9	down	3.8e-10		carbohydrate derivative biosynthetic process	GO	24.9395	15	up	1.5e-11		skeletal system development	GO	27.1618	16	up	1.6e-12		lysosome
reproductive system development	GO	26.6231	14	down	2.7e-12		response to wounding	GO	29.5615	13	up	1.5e-13		regulation of protein catabolic process	GO	19.6132	9	down	3e-09		cell-cell adhesion	GO	39.6193	24	up	6.2e-18		reactive oxygen species metabolic process	GO	28.8184	8	down	3.1e-13		RNA transport	GO	39.3005	14	up	8.6e-18		morphogenesis of an epithelium	GO	25.9431	16	up	5.4e-12		response to molecule of bacterial origin
embryonic organ development	GO	25.7051	14	down	6.9e-12		leukocyte differentiation	GO	27.9461	13	up	7.3e-13		reproductive structure development	GO	18.0205	9	down	1.5e-08		response to extracellular stimulus	GO	39.196	24	up	9.5e-18		antibiotic metabolic process	GO	27.3233	8	down	1.4e-12		establishment of RNA localization	GO	39.0893	14	up	1.1e-17		positive regulation of secretion	GO	25.0163	16	up	1.4e-11		regulation of viral genome replication
skeletal system development	GO	24.8321	14	down	1.6e-11		embryonic organ development	GO	23.2845	13	up	7.7e-11		reproductive system development	GO	17.9402	9	down	1.6e-08		cell leading edge	GO	39.189	24	up	9.6e-18									ribonucleoprotein complex assembly	GO	37.7162	14	up	4.2e-17		response to topologically incorrect protein	GO	44.9499	15	up	3e-20
angiogenesis	GO	28.4833	13	down	4.3e-13		muscle organ development	GO	28.1666	12	up	5.9e-13		regulation of mitotic cell cycle	GO	16.756	9	down	5.3e-08		lipid biosynthetic process	GO	36.3115	24	up	1.7e-16									RNA localization	GO	37.2345	14	up	6.7e-17		negative regulation of apoptotic signaling pathway	GO	34.1562	15	up	1.5e-15
response to inorganic substance	GO	26.7856	13	down	2.3e-12		response to peptide	GO	26.9074	12	up	2.1e-12		skeletal muscle cell differentiation	GO	32.5151	8	down	7.6e-15		regulation of vasculature development	GO	41.2335	23	up	1.2e-18									transcriptional activator activity, RNA polymerase II transcription regulatory region sequence-specific DNA binding	GO	35.9762	14	down	2.4e-16		regulation of vasculature development	GO	28.3625	15	up	4.8e-13
lymphocyte activation	GO	23.5475	13	down	5.9e-11		response to nutrient levels	GO	23.957	12	up	3.9e-11		regulation of epithelial cell proliferation	GO	23.9565	8	down	3.9e-11		cellular response to hormone stimulus	GO	32.9931	23	up	4.7e-15									nucleobase-containing compound transport	GO	35.528	14	up	3.7e-16		gland development	GO	24.4452	15	up	2.4e-11
regulation of myeloid cell differentiation	GO	29.545	12	down	1.5e-13		transcription coregulator activity	GO	21.8847	12	up	3.1e-10		steroid metabolic process	GO	22.7826	8	down	1.3e-10		gland development	GO	32.881	23	up	5.2e-15									nuclear chromosome segregation	GO	34.5685	14	up	9.7e-16		leukocyte activation	GO	22.3873	15	up	1.9e-10
muscle organ development	GO	25.8674	12	down	5.8e-12		regulation of angiogenesis	GO	23.1149	11	up	9.1e-11		response to metal ion	GO	21.5828	8	down	4.2e-10		skeletal system development	GO	31.7074	23	up	1.7e-14									mitochondrial matrix	GO	30.8829	14	up	3.9e-14		membrane raft	GO	30.3859	14	down	6.4e-14
regulation of angiogenesis	GO	24.8761	12	down	1.6e-11		positive regulation of protein serine/threonine kinase activity	GO	22.0498	11	up	2.7e-10		regulation of inflammatory response	GO	20.912	8	down	8.3e-10		nuclear outer membrane-endoplasmic reticulum membrane network	GO	30.7707	23	up	4.3e-14									mitochondrion organization	GO	25.8377	14	up	6e-12		membrane microdomain	GO	30.3859	14	down	6.4e-14
membrane raft	GO	23.0973	12	down	9.3e-11		response to radiation	GO	22.0347	11	up	2.7e-10		regulation of lipid metabolic process	GO	19.9309	8	down	2.2e-09		generation of precursor metabolites and energy	GO	66.8409	22	down	9.4e-30									mitochondrial respiratory chain	GO	44.7469	13	up	3.7e-20		regulation of epithelial cell proliferation	GO	27.4766	14	up	1.2e-12
membrane microdomain	GO	23.0973	12	down	9.3e-11		cellular response to hormone stimulus	GO	20.0802	11	up	1.9e-09		response to nutrient levels	GO	18.901	8	down	6.2e-09		response to peptide	GO	37.8791	22	up	3.5e-17									sister chromatid segregation	GO	37.4412	13	up	5.5e-17		embryonic organ development	GO	21.9582	14	up	2.9e-10
positive regulation of cytokine production	GO	22.112	12	down	2.5e-10		lymphocyte activation	GO	20.0267	11	up	2e-09		organic hydroxy compound metabolic process	GO	18.5231	8	down	9e-09		apical plasma membrane	GO	37.4696	22	up	5.3e-17									cytoplasmic ribonucleoprotein granule	GO	33.5752	13	up	2.6e-15		response to unfolded protein	GO	40.0598	13	up	4e-18
regulation of apoptotic signaling pathway	GO	21.9698	12	down	2.9e-10		regulation of apoptotic signaling pathway	GO	19.4023	11	up	3.7e-09		ubiquitin-like protein ligase binding	GO	18.4257	8	down	1e-08		response to wounding	GO	36.2374	22	up	1.8e-16									energy derivation by oxidation of organic compounds	GO	31.4447	13	up	2.2e-14		ubiquitin-like protein ligase binding	GO	23.7351	13	up	4.9e-11
negative regulation of immune system process	GO	21.9586	12	down	2.9e-10		regulation of cellular protein localization	GO	17.5655	11	up	2.4e-08		transcription coregulator activity	GO	15.9618	8	down	1.2e-07		positive regulation of cytokine production	GO	36.2144	22	up	1.9e-16									regulation of mitotic cell cycle phase transition	GO	28.1328	13	up	6.1e-13		response to toxic substance	GO	22.6152	13	up	1.5e-10
regulation of protein secretion	GO	21.3547	12	down	5.3e-10		placenta development	GO	26.1691	10	up	4.3e-12		response to radiation	GO	15.7858	8	down	1.4e-07		regulation of epithelial cell proliferation	GO	36.0715	22	up	2.2e-16									regulation of cell cycle phase transition	GO	26.7766	13	up	2.4e-12		regulation of neuron death	GO	21.7807	13	up	3.5e-10
transcription coregulator activity	GO	20.3819	12	down	1.4e-09		regulation of cysteine-type endopeptidase activity	GO	22.2258	10	up	2.2e-10		embryonic organ development	GO	14.2704	8	down	6.3e-07		regulation of hemopoiesis	GO	35.9547	22	up	2.4e-16									mitotic sister chromatid segregation	GO	36.7106	12	up	1.1e-16		secretion	GO	18	13	up	1.5e-08
regulation of epithelial cell proliferation	GO	26.7275	11	down	2.5e-12		regulation of epithelial cell proliferation	GO	20.328	10	up	1.5e-09		leukocyte activation	GO	14.2587	8	down	6.4e-07		regulation of supramolecular fiber organization	GO	35.5693	22	up	3.6e-16									spindle	GO	24.7721	12	up	1.7e-11		cellular response to topologically incorrect protein	GO	37.733	12	up	4.1e-17
regulation of peptidyl-tyrosine phosphorylation	GO	23.987	11	down	3.8e-11		angiogenesis	GO	20.2704	10	up	1.6e-09		skeletal system development	GO	14.1706	8	down	7e-07		positive regulation of establishment of protein localization	GO	32.6077	22	up	6.9e-15									ubiquitin-like protein ligase binding	GO	22.0071	12	up	2.8e-10		lung development	GO	28.05	12	up	6.6e-13
T cell activation	GO	23.8644	11	down	4.3e-11		regulation of inflammatory response	GO	20.2381	10	up	1.6e-09		regulation of smooth muscle cell proliferation	GO	23.896	7	down	4.2e-11		lymphocyte activation	GO	32.3654	22	up	8.8e-15									oxidative phosphorylation	GO	38.718	11	up	1.5e-17		respiratory tube development	GO	27.8953	12	up	7.7e-13
regulation of neuron death	GO	23.4006	11	down	6.9e-11		ubiquitin-like protein ligase binding	GO	19.1245	10	up	4.9e-09		sterol metabolic process	GO	23.6803	7	down	5.2e-11		regulation of protein secretion	GO	31.8554	22	up	1.5e-14									transcriptional activator activity, RNA polymerase II proximal promoter sequence-specific DNA binding	GO	31.7897	11	down	1.6e-14		regulation of reactive oxygen species metabolic process	GO	26.9941	12	up	1.9e-12
response to peptide	GO	22.9682	11	down	1.1e-10		regulation of cell growth	GO	17.348	10	up	2.9e-08		positive regulation of cellular protein catabolic process	GO	20.8547	7	down	8.8e-10		endoplasmic reticulum membrane	GO	29.5679	22	up	1.4e-13									mRNA transport	GO	31.4777	11	up	2.1e-14		connective tissue development	GO	24.8058	12	up	1.7e-11
positive regulation of protein serine/threonine kinase activity	GO	21.4724	11	down	4.7e-10		positive regulation of cytokine production	GO	16.9752	10	up	4.2e-08		enzyme inhibitor activity	GO	20.5417	7	up	1.2e-09		embryonic organ development	GO	29.4644	22	up	1.6e-13									cellular respiration	GO	29.2014	11	up	2.1e-13		peptide binding	GO	23.1476	12	up	8.9e-11
regulation of protein catabolic process	GO	20.1876	11	down	1.7e-09		regulation of protein secretion	GO	16.5383	10	up	6.6e-08		placenta development	GO	18.9132	7	down	6.1e-09		chemotaxis	GO	28.9255	22	up	2.7e-13									response to molecule of bacterial origin	GO	28.9473	11	down	2.7e-13		wound healing	GO	22.9773	12	up	1e-10
positive regulation of cell cycle	GO	19.8332	11	down	2.4e-09									regulation of body fluid levels	GO	18.7881	7	up	6.9e-09		cell adhesion molecule binding	GO	42.3161	21	up	4.2e-19									DNA repair	GO	17.2969	11	up	3.1e-08		blood vessel morphogenesis	GO	22.4328	12	up	1.8e-10
developmental growth	GO	19.0764	11	down	5.2e-09									ossification	GO	18.7295	7	down	7.3e-09		muscle organ development	GO	37.9812	21	up	3.2e-17									U12-type spliceosomal complex	GO	46.3702	10	up	7.3e-21		muscle organ development	GO	22.3547	12	up	2e-10
lipid biosynthetic process	GO	18.6955	11	down	7.6e-09									cellular response to extracellular stimulus	GO	18.5995	7	down	8.4e-09		negative regulation of cell adhesion	GO	37.8114	21	up	3.8e-17									ATP synthesis coupled electron transport	GO	35.9516	10	up	2.4e-16		regulation of angiogenesis	GO	21.5237	12	up	4.5e-10
RNA polymerase II transcription factor binding	GO	25.7268	10	down	6.7e-12									alcohol metabolic process	GO	18.3194	7	down	1.1e-08		actin binding	GO	33.9224	21	up	1.9e-15									U2-type spliceosomal complex	GO	35.5354	10	up	3.7e-16		carbohydrate derivative biosynthetic process	GO	21.5232	12	down	4.5e-10
placenta development	GO	25.273	10	down	1.1e-11									wound healing	GO	18.2175	7	down	1.2e-08		negative regulation of immune system process	GO	32.6338	21	up	6.7e-15									proteasome complex	GO	33.8565	10	up	2e-15		reproductive structure development	GO	18.7339	12	up	7.3e-09
cellular response to extracellular stimulus	GO	23.2612	10	down	7.9e-11									regulation of myeloid cell differentiation	GO	17.7509	7	down	2e-08		positive regulation of cell cycle	GO	31.6961	21	up	1.7e-14									response to wounding	GO	27.4081	10	down	1.2e-12		reproductive system development	GO	18.6303	12	up	8.1e-09
apoptotic signaling pathway	GO	22.1303	10	down	2.4e-10									regulation of cellular protein catabolic process	GO	16.9109	7	down	4.5e-08		receptor complex	GO	29.914	21	up	1e-13									kinetochore	GO	26.6451	10	up	2.7e-12		regulation of cell growth	GO	18.4126	12	up	1e-08
regulation of cysteine-type endopeptidase activity	GO	21.7532	10	down	3.6e-10									angiogenesis	GO	16.337	7	down	8e-08		positive regulation of secretion	GO	27.5177	21	up	1.1e-12									regulation of vasculature development	GO	25.1045	10	down	1.3e-11		endoplasmic reticulum unfolded protein response	GO	40.2318	11	up	3.4e-18
cellular response to hormone stimulus	GO	19.538	10	down	3.3e-09									regulation of angiogenesis	GO	14.9367	7	down	3.3e-07		peptide metabolic process	GO	48.5327	20	down	8.4e-22									blood vessel morphogenesis	GO	24.5633	10	down	2.1e-11		regulation of response to endoplasmic reticulum stress	GO	35.2801	11	up	4.8e-16
microtubule	GO	19.1897	10	down	4.6e-09									morphogenesis of an epithelium	GO	14.2319	7	down	6.6e-07		basolateral plasma membrane	GO	38.6776	20	up	1.6e-17									regulation of translation	GO	17.5912	10	up	2.3e-08		ATP metabolic process	GO	30.6126	11	down	5.1e-14
cell-cell adhesion	GO	18.0779	10	down	1.4e-08									blood circulation	GO	13.457	7	down	1.4e-06		response to oxidative stress	GO	32.5359	20	up	7.4e-15									regulation of protein catabolic process	GO	15.9815	10	up	1.1e-07		integrin binding	GO	28.3282	11	up	5e-13
regulation of supramolecular fiber organization	GO	17.8579	10	down	1.8e-08									regulation of apoptotic signaling pathway	GO	13.1718	7	down	1.9e-06		regulation of neuron death	GO	30.3944	20	up	6.3e-14									regulation of binding	GO	15.3827	10	up	2.1e-07		regulation of intrinsic apoptotic signaling pathway	GO	25.2934	11	up	1e-11
chemotaxis	GO	15.7179	10	down	1.5e-07									chemotaxis	GO	13.0892	7	down	2.1e-06		transcription coregulator activity	GO	29.9793	20	up	9.6e-14									enzyme activator activity	GO	14.4348	10	up	5.4e-07		leukocyte migration	GO	23.6828	11	up	5.2e-11
regulation of cellular protein localization	GO	15.0901	10	down	2.8e-07									positive regulation of secretion	GO	11.4726	7	down	1e-05		developmental growth	GO	26.8855	20	up	2.1e-12																regulation of inflammatory response	GO	23.587	11	up	5.7e-11
														endopeptidase inhibitor activity	GO	21.3834	6	up	5.2e-10		mitochondrial respiratory chain	GO	83.9515	19	down	3.5e-37																cell adhesion molecule binding	GO	21.3197	11	up	5.5e-10
														peptidase inhibitor activity	GO	20.7852	6	up	9.4e-10		translation	GO	51.3577	19	down	5e-23																apoptotic signaling pathway	GO	20.6863	11	up	1e-09
														steroid biosynthetic process	GO	20.2917	6	down	1.5e-09		peptide biosynthetic process	GO	50.4199	19	down	1.3e-22																regulation of endocytosis	GO	20.3045	11	up	1.5e-09
														regeneration	GO	19.5775	6	down	3.1e-09		regulation of cysteine-type endopeptidase activity	GO	36.9515	19	up	9e-17																regulation of protein catabolic process	GO	17.1221	11	up	3.7e-08
														positive regulation of neuron death	GO	19.1739	6	down	4.7e-09		epithelial cell development	GO	36.0248	19	up	2.3e-16																lipid biosynthetic process	GO	15.7284	11	up	1.5e-07
														regulation of cytokine biosynthetic process	GO	19.1581	6	down	4.8e-09		epidermis development	GO	33.3627	19	up	3.2e-15																positive regulation of establishment of protein localization	GO	15.2863	11	up	2.3e-07
														response to topologically incorrect protein	GO	18.3797	6	down	1e-08		regulation of angiogenesis	GO	32.1994	19	up	1e-14																regulation of protein secretion	GO	14.9212	11	up	3.3e-07
														fat cell differentiation	GO	18.2715	6	down	1.2e-08		regulation of body fluid levels	GO	28.7167	19	up	3.4e-13																divalent inorganic cation homeostasis	GO	14.0915	11	up	7.6e-07
														RNA polymerase II transcription factor complex	GO	16.3293	6	down	8.1e-08		response to toxic substance	GO	27.1695	19	up	1.6e-12																cytokine activity	GO	26.6925	10	up	2.6e-12
														regulation of tube diameter	GO	16.081	6	down	1e-07		regulation of apoptotic signaling pathway	GO	26.8565	19	up	2.2e-12																cellular response to extracellular stimulus	GO	23.2469	10	up	8e-11
														regulation of blood vessel diameter	GO	16.081	6	down	1e-07		regulation of binding	GO	26.3024	19	up	3.8e-12																enzyme inhibitor activity	GO	22.2935	10	down	2.1e-10
														regulation of blood vessel size	GO	15.6402	6	down	1.6e-07		cytoplasmic region	GO	25.8778	19	up	5.8e-12																cellular response to toxic substance	GO	21.463	10	up	4.8e-10
														regulation of tube size	GO	15.605	6	down	1.7e-07		transcriptional repressor activity, RNA polymerase II transcription regulatory region sequence-specific DNA binding	GO	31.8512	18	up	1.5e-14																regulation of myeloid cell differentiation	GO	20.725	10	up	1e-09
														regulation of reactive oxygen species metabolic process	GO	15.0376	6	down	2.9e-07		regulation of peptidyl-tyrosine phosphorylation	GO	30.6356	18	up	5e-14																generation of precursor metabolites and energy	GO	20.626	10	down	1.1e-09
														nuclear transcription factor complex	GO	14.9705	6	down	3.2e-07		regulation of inflammatory response	GO	30.471	18	up	5.8e-14																carbohydrate metabolic process	GO	20.2816	10	down	1.6e-09
														regulation of ossification	GO	14.3079	6	down	6.1e-07		apoptotic signaling pathway	GO	30.4438	18	up	6e-14																regulation of ossification	GO	19.4678	10	up	3.5e-09
														cytokine activity	GO	14.0079	6	down	8.2e-07		cellular response to drug	GO	29.0614	18	up	2.4e-13																angiogenesis	GO	18.9074	10	up	6.1e-09
														negative regulation of secretion	GO	13.3188	6	down	1.6e-06		response to nutrient levels	GO	27.6812	18	up	9.5e-13																response to metal ion	GO	18.4641	10	up	9.6e-09
														learning or memory	GO	13.2157	6	down	1.8e-06		membrane microdomain	GO	26.5578	18	up	2.9e-12																interspecies interaction between organisms	GO	17.7669	10	up	1.9e-08
														peptide binding	GO	13.1985	6	down	1.9e-06		membrane raft	GO	26.5578	18	up	2.9e-12																regulation of protein serine/threonine kinase activity	GO	16.3311	10	down	8.1e-08
														apical part of cell	GO	10.4167	6	down	3e-05		organic hydroxy compound metabolic process	GO	24.3794	18	up	2.6e-11																axon development	GO	15.181	10	up	2.6e-07
														positive regulation of establishment of protein localization	GO	9.93972	6	down	4.8e-05		regulation of cell growth	GO	23.9131	18	up	4.1e-11																leukocyte differentiation	GO	14.6038	10	up	4.5e-07
														regulation of protein secretion	GO	9.73608	6	down	5.9e-05		regulation of membrane potential	GO	22.377	18	up	1.9e-10																cellular response to hormone stimulus	GO	13.9749	10	up	8.5e-07
														response to mechanical stimulus	GO	17.3786	5	down	2.8e-08		enzyme activator activity	GO	21.8163	18	up	3.4e-10																cell part morphogenesis	GO	12.2702	10	up	4.7e-06
														acute inflammatory response	GO	17.185	5	down	3.4e-08		cell part morphogenesis	GO	21.3667	18	up	5.3e-10
														response to starvation	GO	16.8427	5	down	4.8e-08		secretion	GO	20.4233	18	up	1.3e-09
														response to unfolded protein	GO	15.6471	5	down	1.6e-07		placenta development	GO	35.2951	17	up	4.7e-16
														leukocyte differentiation	GO	13.8422	5	down	9.7e-07		cellular response to extracellular stimulus	GO	32.3813	17	up	8.6e-15
														cellular response to nutrient levels	GO	13.1615	5	down	1.9e-06		angiogenesis	GO	29.629	17	up	1.4e-13
														growth factor activity	GO	12.8001	5	down	2.8e-06		cell cortex	GO	28.504	17	up	4.2e-13
														cellular response to hormone stimulus	GO	12.5118	5	down	3.7e-06		regulation of actin filament organization	GO	28.4137	17	up	4.6e-13
														hormone receptor binding	GO	11.8622	5	down	7.1e-06		response to peptide hormone	GO	28.1809	17	up	5.8e-13
														regulation of cysteine-type endopeptidase activity	GO	11.7284	5	down	8.1e-06		muscle cell differentiation	GO	28.0352	17	up	6.7e-13
														leukocyte migration	GO	11.724	5	down	8.1e-06		positive regulation of cellular protein localization	GO	26.2899	17	up	3.8e-12
														transcription coactivator activity	GO	11.6022	5	down	9.1e-06		multicellular organismal homeostasis	GO	25.7937	17	up	6.3e-12
														G-protein coupled receptor binding	GO	11.407	5	down	1.1e-05		positive regulation of protein serine/threonine kinase activity	GO	25.069	17	up	1.3e-11
														regulation of animal organ morphogenesis	GO	11.2266	5	down	1.3e-05		urogenital system development	GO	24.9436	17	up	1.5e-11
														cell leading edge	GO	11.1738	5	up	1.4e-05		regulation of protein catabolic process	GO	22.8592	17	up	1.2e-10
														negative regulation of neuron death	GO	11.1713	5	down	1.4e-05		response to radiation	GO	22.4412	17	up	1.8e-10
														regulation of cell growth	GO	11.0099	5	down	1.7e-05		proton transmembrane transport	GO	58.6248	16	down	3.5e-26
														negative regulation of secretion by cell	GO	11.0007	5	down	1.7e-05		large ribosomal subunit	GO	52.4234	16	down	1.7e-23
														negative regulation of apoptotic signaling pathway	GO	10.9267	5	down	1.8e-05		steroid metabolic process	GO	28.9107	16	up	2.8e-13
														basolateral plasma membrane	GO	10.8561	5	down	1.9e-05		alcohol metabolic process	GO	26.3774	16	up	3.5e-12
														cell adhesion molecule binding	GO	10.7924	5	down	2.1e-05		T cell activation	GO	25.9804	16	up	5.2e-12
														regulation of blood circulation	GO	10.7786	5	down	2.1e-05		regulation of lipid metabolic process	GO	23.9104	16	up	4.1e-11
														response to peptide	GO	10.7081	5	down	2.2e-05		ubiquitin-like protein ligase binding	GO	23.9039	16	up	4.2e-11
														negative regulation of cell adhesion	GO	10.4249	5	down	3e-05		axon development	GO	22.1186	16	up	2.5e-10
														regulation of peptidyl-tyrosine phosphorylation	GO	10.0494	5	down	4.3e-05		regulation of intracellular transport	GO	21.9171	16	up	3e-10
														response to oxidative stress	GO	9.96722	5	down	4.7e-05		secretion by cell	GO	20.1589	16	up	1.8e-09
														apical plasma membrane	GO	9.28602	5	down	9.3e-05		cell morphogenesis involved in neuron differentiation	GO	19.7319	16	up	2.7e-09
														mitochondrion organization	GO	9.15617	5	down	0.0001		nuclear envelope	GO	19.689	16	up	2.8e-09
														positive regulation of protein serine/threonine kinase activity	GO	9.14474	5	down	0.0001		anion transport	GO	17.745	16	up	2e-08
														regulation of supramolecular fiber organization	GO	8.94513	5	down	0.0001		electron transfer activity	GO	66.1348	15	down	1.9e-29
														membrane raft	GO	8.73753	5	down	0.0002		oxidoreductase complex	GO	56.8567	15	down	2e-25
														membrane microdomain	GO	8.73753	5	down	0.0002		regulation of smooth muscle cell proliferation	GO	31.3644	15	up	2.4e-14
														positive regulation of cell cycle	GO	8.50968	5	down	0.0002		epidermal cell differentiation	GO	29.828	15	up	1.1e-13
														divalent inorganic cation homeostasis	GO	8.35137	5	down	0.0002		hormone receptor binding	GO	29.3513	15	up	1.8e-13
														regulation of cellular protein localization	GO	7.18231	5	down	0.0008		negative regulation of apoptotic signaling pathway	GO	26.0184	15	up	5e-12
																					wound healing	GO	24.4342	15	up	2.4e-11
																					lymphocyte differentiation	GO	23.2203	15	up	8.2e-11
																					negative regulation of cellular component movement	GO	21.1681	15	up	6.4e-10
																					negative regulation of locomotion	GO	20.4146	15	up	1.4e-09
																					forebrain development	GO	18.7695	15	up	7.1e-09
																					ubiquitin-protein transferase activity	GO	18.1276	15	up	1.3e-08
																					energy derivation by oxidation of organic compounds	GO	42.6126	14	down	3.1e-19
																					regulation of reactive oxygen species metabolic process	GO	33.299	14	up	3.5e-15
																					mitochondrion organization	GO	32.8139	14	down	5.6e-15
																					cellular response to toxic substance	GO	26.4026	14	up	3.4e-12
																					positive regulation of supramolecular fiber organization	GO	25.395	14	up	9.4e-12
																					establishment or maintenance of cell polarity	GO	25.3436	14	up	9.8e-12
																					gliogenesis	GO	24.7503	14	up	1.8e-11
																					morphogenesis of a branching structure	GO	23.87	14	up	4.3e-11
																					cellular response to peptide	GO	23.7387	14	up	4.9e-11
																					myeloid cell differentiation	GO	23.1592	14	up	8.8e-11
																					extrinsic component of membrane	GO	21.387	14	up	5.1e-10
																					negative regulation of neurogenesis	GO	17.9258	14	up	1.6e-08
																					divalent inorganic cation homeostasis	GO	14.6686	14	up	4.3e-07
																					oxidative phosphorylation	GO	55.2964	13	down	9.7e-25
																					cellular respiration	GO	43.7719	13	down	9.8e-20
																					cell-cell junction organization	GO	28.2461	13	up	5.4e-13
																					regulation of gliogenesis	GO	26.4556	13	up	3.2e-12
																					transcriptional repressor activity, RNA polymerase II proximal promoter sequence-specific DNA binding	GO	25.4816	13	up	8.6e-12
																					regulation of protein localization to membrane	GO	25.0235	13	up	1.4e-11
																					cytoplasmic ribonucleoprotein granule	GO	24.1877	13	up	3.1e-11
																					ribonucleoprotein granule	GO	23.4686	13	up	6.4e-11
																					neural tube development	GO	23.4644	13	up	6.4e-11
																					regulation of blood circulation	GO	23.3119	13	up	7.5e-11
																					positive regulation of cell growth	GO	22.5032	13	up	1.7e-10
																					actin-based cell projection	GO	22.4085	13	up	1.9e-10
																					negative regulation of secretion	GO	20.9159	13	up	8.2e-10
																					response to metal ion	GO	20.6447	13	up	1.1e-09
																					negative regulation of neuron death	GO	20.0715	13	up	1.9e-09
																					sex differentiation	GO	18.8846	13	up	6.3e-09
																					learning or memory	GO	18.43	13	up	9.9e-09
																					negative regulation of cell motility	GO	18.2655	13	up	1.2e-08
																					pattern specification process	GO	14.2396	13	up	6.5e-07
																					phospholipid binding	GO	13.5585	13	up	1.3e-06
																					mitochondrial proton-transporting ATP synthase complex	GO	66.1781	12	down	1.8e-29
																					proton-transporting ATP synthase complex	GO	65.3321	12	down	4.2e-29
																					proton-transporting two-sector ATPase complex	GO	53.5715	12	down	5.4e-24
																					ATP synthesis coupled electron transport	GO	52.1094	12	down	2.3e-23
																					ribosome biogenesis	GO	29.3068	12	down	1.9e-13
																					sterol metabolic process	GO	26.3025	12	up	3.8e-12
																					response to reactive oxygen species	GO	25.0259	12	up	1.4e-11
																					carbohydrate derivative biosynthetic process	GO	24.9308	12	down	1.5e-11
																					ribonucleoprotein complex biogenesis	GO	24.6714	12	down	1.9e-11
																					brush border	GO	24.1012	12	up	3.4e-11
																					response to mechanical stimulus	GO	23.3759	12	up	7e-11
																					regulation of viral process	GO	22.4692	12	up	1.7e-10
																					negative regulation of establishment of protein localization	GO	22.1376	12	up	2.4e-10
																					regulation of response to wounding	GO	22.0518	12	up	2.6e-10
																					tube formation	GO	21.9505	12	up	2.9e-10
																					regulation of animal organ morphogenesis	GO	21.4657	12	up	4.8e-10
																					regulation of myeloid cell differentiation	GO	21.2393	12	up	6e-10
																					cellular response to nutrient levels	GO	20.8465	12	up	8.8e-10
																					negative regulation of secretion by cell	GO	20.828	12	up	9e-10
																					nuclear transcription factor complex	GO	19.7442	12	up	2.7e-09
																					contractile fiber	GO	19.4711	12	up	3.5e-09
																					connective tissue development	GO	19.2417	12	up	4.4e-09
																					regulation of ossification	GO	18.1313	12	up	1.3e-08
																					cellular response to leukemia inhibitory factor	GO	17.7006	12	up	2.1e-08
																					extracellular structure organization	GO	17.4836	12	up	2.6e-08
																					kidney development	GO	16.5564	12	up	6.5e-08
																					vesicle membrane	GO	16.2593	12	up	8.7e-08
																					regulation of hormone secretion	GO	15.9318	12	up	1.2e-07
																					regionalization	GO	15.0043	12	up	3e-07
																					peptide binding	GO	14.6241	12	up	4.5e-07
																					blood circulation	GO	14.453	12	up	5.3e-07
																					distal axon	GO	13.56	12	up	1.3e-06
																					lysosome	GO	12.1619	12	up	5.2e-06
																					mitochondrial respiratory chain complex I	GO	48.1297	11	down	1.3e-21
																					respiratory chain complex I	GO	48.1297	11	down	1.3e-21
																					skeletal muscle cell differentiation	GO	33.4087	11	up	3.1e-15
																					regulation of cytokine biosynthetic process	GO	27.3496	11	up	1.3e-12
																					negative regulation of cysteine-type endopeptidase activity	GO	27.26	11	up	1.4e-12
																					keratinocyte differentiation	GO	26.0529	11	up	4.8e-12
																					integrin binding	GO	24.4177	11	up	2.5e-11
																					ruffle	GO	22.9633	11	up	1.1e-10
																					fat cell differentiation	GO	22.9123	11	up	1.1e-10
																					regulation of I-kappaB kinase/NF-kappaB signaling	GO	22.2587	11	up	2.2e-10
																					RNA polymerase II transcription factor binding	GO	22.0904	11	up	2.5e-10
																					growth factor binding	GO	21.4996	11	up	4.6e-10
																					cardiocyte differentiation	GO	20.6188	11	up	1.1e-09
																					leukocyte migration	GO	20.4787	11	up	1.3e-09
																					kinase regulator activity	GO	20.3198	11	up	1.5e-09
																					glial cell differentiation	GO	19.7546	11	up	2.6e-09
																					positive regulation of leukocyte cell-cell adhesion	GO	19.1719	11	up	4.7e-09
																					morphogenesis of embryonic epithelium	GO	19.1411	11	up	4.9e-09
																					lung development	GO	18.36	11	up	1.1e-08
																					respiratory tube development	GO	18.2133	11	up	1.2e-08
																					regulation of actin polymerization or depolymerization	GO	18.0919	11	up	1.4e-08
																					regulation of JNK cascade	GO	17.957	11	up	1.6e-08
																					rhythmic process	GO	17.7737	11	up	1.9e-08
																					ossification	GO	17.0294	11	up	4e-08
																					regulation of cellular protein catabolic process	GO	16.8807	11	up	4.7e-08
																					phosphatase binding	GO	16.8711	11	up	4.7e-08
																					extracellular matrix organization	GO	16.7411	11	up	5.4e-08
																					protein C-terminus binding	GO	16.115	11	up	1e-07
																					G-protein coupled receptor binding	GO	15.7149	11	up	1.5e-07
																					transcription coactivator activity	GO	15.5373	11	up	1.8e-07
																					interspecies interaction between organisms	GO	14.6143	11	up	4.5e-07
																					regulation of mitotic cell cycle phase transition	GO	14.4621	11	up	5.2e-07
																					postsynaptic density	GO	14.306	11	up	6.1e-07
																					postsynaptic specialization	GO	14.2298	11	up	6.6e-07
																					asymmetric synapse	GO	14.1543	11	up	7.1e-07
																					regulation of cell cycle phase transition	GO	13.4135	11	up	1.5e-06
																					cell projection membrane	GO	13.3097	11	up	1.7e-06
																					embryonic organ morphogenesis	GO	13.0978	11	up	2e-06
																					synaptic membrane	GO	11.4843	11	up	1e-05
																					microtubule	GO	10.5486	11	up	2.6e-05
																					organelle localization	GO	9.70831	11	up	6.1e-05
																					cell division	GO	9.16077	11	up	0.0001
																					ATP synthesis coupled proton transport	GO	53.4076	10	down	6.4e-24
																					small ribosomal subunit	GO	34.3294	10	down	1.2e-15
																					steroid biosynthetic process	GO	22.8824	10	up	1.2e-10
																					regulation of extrinsic apoptotic signaling pathway	GO	21.8301	10	up	3.3e-10
																					gland morphogenesis	GO	21.3768	10	up	5.2e-10
																					cytokine activity	GO	20.5413	10	up	1.2e-09
																					positive regulation of cellular protein catabolic process	GO	19.9857	10	up	2.1e-09
																					negative regulation of hemopoiesis	GO	19.7968	10	up	2.5e-09
																					regulation of JAK-STAT cascade	GO	19.6741	10	up	2.9e-09
																					regulation of nucleocytoplasmic transport	GO	19.5784	10	up	3.1e-09
																					endocrine system development	GO	19.3512	10	up	3.9e-09
																					molecular adaptor activity	GO	19.1894	10	up	4.6e-09
																					gonad development	GO	18.3495	10	up	1.1e-08
																					regulation of organelle assembly	GO	18.2898	10	up	1.1e-08
																					development of primary sexual characteristics	GO	18.159	10	up	1.3e-08
																					embryonic epithelial tube formation	GO	18.0162	10	up	1.5e-08
																					response to starvation	GO	17.4793	10	up	2.6e-08
																					calmodulin binding	GO	17.3444	10	up	2.9e-08
																					muscle cell development	GO	17.1612	10	up	3.5e-08
																					cell activation involved in immune response	GO	16.905	10	up	4.6e-08
																					regulation of cell size	GO	16.497	10	up	6.8e-08
																					branching morphogenesis of an epithelial tube	GO	16.3805	10	up	7.7e-08
																					regulation of axonogenesis	GO	15.7267	10	up	1.5e-07
																					lipid transport	GO	14.4271	10	up	5.4e-07
																					heart morphogenesis	GO	14.2907	10	up	6.2e-07
																					mRNA binding	GO	14.1811	10	up	6.9e-07
																					telencephalon development	GO	14.0157	10	up	8.2e-07
																					regulation of small GTPase mediated signal transduction	GO	12.9646	10	up	2.3e-06
																					negative regulation of growth	GO	12.515	10	up	3.7e-06
																					anion transmembrane transport	GO	12.2115	10	up	5e-06
																					regulation of Wnt signaling pathway	GO	12.0107	10	up	6.1e-06
																					extracellular matrix	GO	11.119	10	up	1.5e-05
																					nucleoside binding	GO	9.2372	10	up	9.7e-05
[truncated: 35 more columns]
