# Supplementary material for: Developmental estrogen exposure in mice disrupts uterine epithelial cell differentiation and causes adenocarcinoma via Wnt/β-catenin and PI3K/AKT signaling
Source: PLoS Biol. 2023 Oct 19;21(10):e3002334. doi: 10.1371/journal.pbio.3002334 (PMC10586657; doi:10.1371/journal.pbio.3002334)
Supplement: S10 Table — (XLSX) [file pbio.3002334.s018.xlsx]

## Sheet: Table S10A
Supplemental Table S10A: EpSC and LPC versus GPC DEGs (cutoff 1.5-fold, adjusted p-value 0.05)
Gene	Percent of cells expressing in identified cluster	Percent of cell expressing in all other clusters	Average Log2 Fold Change	FoldChange	p_val	p_val_adj
Rnf128	1	0.964	2.3984	11.0055	2.2048e-69	5.3526e-65
Lcn2	1	1	3.483	32.5573	5.84927e-67	1.42003e-62
Tmsb4x	1	1	2.48086	11.9516	6.68143e-67	1.62205e-62
Cbr2	0.996	0.929	3.22064	25.0441	1.47835e-55	3.589e-51
Tmsb10	1	0.964	1.87289	6.50709	8.59826e-46	2.0874e-41
RP23-429P18.4	0.973	0.607	2.20205	9.04351	1.98953e-33	4.82999e-29
Muc1	0.989	0.75	1.80505	6.08026	4.48794e-32	1.08954e-27
Anpep	0.981	0.571	2.05162	7.78051	1.30621e-31	3.17107e-27
Ftl1	0.996	1	0.881345	2.41414	6.53243e-31	1.58588e-26
Padi1	0.992	0.964	2.09305	8.10963	8.81304e-31	2.13954e-26
Krt19	0.992	1	1.7295	5.63786	1.32786e-30	3.22365e-26
Elf3	0.985	0.786	1.55107	4.71651	3.96857e-30	9.6345e-26
Gpx1	1	1	1.80322	6.06916	7.51571e-30	1.82459e-25
Anxa2	0.973	0.929	1.90997	6.75288	3.89005e-29	9.44387e-25
Scd2	0.981	0.893	1.95383	7.05564	4.50212e-29	1.09298e-24
Sem1	0.996	1	0.994822	2.70424	5.13522e-29	1.24668e-24
Crip1	0.989	1	1.67331	5.32975	1.02208e-28	2.48131e-24
Sprr2f	1	1	3.77665	43.6697	3.33418e-28	8.09439e-24
Tspan1	0.981	0.714	2.33432	10.3225	6.26777e-28	1.52163e-23
Ldha	0.989	0.964	1.49581	4.46294	1.05602e-27	2.5637e-23
Arpc1b	0.981	0.964	1.06079	2.88866	7.27036e-27	1.76502e-22
Arpc3	0.977	0.893	1.19141	3.29173	9.3653e-27	2.27362e-22
AC167121.2	0.981	0.5	2.82498	16.8607	1.0927e-26	2.65274e-22
Cd24a	1	0.964	1.27315	3.57209	1.75059e-26	4.2499e-22
Gng5	1	1	1.13469	3.11021	6.46431e-26	1.56934e-21
Ltf	0.992	0.929	3.10521	22.3139	4.32877e-25	1.05089e-20
Pfn1	1	1	0.895468	2.44848	2.35334e-24	5.7132e-20
Tpm3-rs7	0.943	0.214	1.26165	3.53123	5.93655e-24	1.44122e-19
Cdc42	0.981	0.964	1.03478	2.81447	6.54972e-24	1.59007e-19
RP23-161B9.10	0.954	0.643	1.29831	3.6631	1.30171e-23	3.16016e-19
H3f3b	1	1	0.970231	2.63855	2.63773e-23	6.40361e-19
Arpc5	0.981	0.929	1.16234	3.19741	4.52638e-23	1.09887e-18
Rnpep	0.962	0.75	1.30977	3.70533	5.28034e-23	1.28191e-18
Krt8	0.996	1	0.997416	2.71127	1.2609e-22	3.06108e-18
Clta	0.992	1	0.784647	2.19163	1.30757e-21	3.17438e-17
Ybx1	0.996	1	0.911287	2.48752	3.15177e-21	7.65156e-17
Dcxr	0.969	0.643	1.4485	4.25671	9.58863e-21	2.32783e-16
Prr13	0.962	0.893	1.16555	3.20769	1.52499e-20	3.70222e-16
Ndufa4	1	1	1.12583	3.08276	1.90082e-20	4.61461e-16
Ctnnb1	0.992	1	0.797254	2.21944	6.45522e-20	1.56713e-15
Padi2	0.954	0.643	1.86653	6.46581	3.74997e-19	9.10381e-15
Capza2	0.962	0.964	0.856032	2.3538	6.62935e-19	1.60941e-14
Slc40a1	0.924	0.536	1.61572	5.03152	8.14943e-19	1.97844e-14
Cox5a	1	1	0.964861	2.62442	1.17543e-18	2.8536e-14
Ndufa11	0.985	1	1.17465	3.23702	1.53131e-18	3.71756e-14
Samd9l	0.916	0.286	1.30249	3.67846	1.5863e-18	3.85105e-14
Mfsd4	0.943	0.393	2.09227	8.10327	2.77068e-18	6.72637e-14
Chchd2	0.996	1	0.652187	1.91973	3.22068e-18	7.81885e-14
H3f3a	0.996	1	0.801113	2.22802	3.23153e-18	7.8452e-14
Krt7	0.996	0.964	1.66845	5.30396	1.74985e-17	4.2481e-13
Ass1	0.882	0.179	1.16597	3.20904	2.9254e-17	7.102e-13
Eno1	0.966	0.964	1.06445	2.89925	7.06442e-17	1.71503e-12
Spink12	0.985	0.786	3.08337	21.8319	7.36881e-17	1.78893e-12
Vdac2	0.985	1	0.729051	2.07311	3.41498e-16	8.29056e-12
Myl6	0.989	0.964	0.782434	2.18679	3.70677e-16	8.99892e-12
Smdt1	0.977	0.964	0.804611	2.23583	4.08511e-16	9.91743e-12
Sprr2a3	0.95	0.464	2.76398	15.8628	4.46757e-16	1.08459e-11
Hddc2	0.962	0.75	1.10354	3.01481	4.85791e-16	1.17935e-11
Slc39a2	0.844	0.107	1.07581	2.93238	5.52869e-16	1.3422e-11
Abracl	0.981	0.857	0.887114	2.42811	5.85534e-16	1.4215e-11
Tgm2	0.992	0.893	1.57097	4.81129	7.79089e-16	1.89139e-11
AC155158.1	0.996	1	0.859263	2.36142	9.58777e-16	2.32762e-11
Cyp21a1	0.851	0.107	0.906987	2.47685	1.01676e-15	2.46838e-11
Dsp	0.954	0.643	1.12724	3.08712	1.73773e-15	4.2187e-11
Psme2	0.973	0.857	0.983399	2.67353	1.79377e-15	4.35474e-11
Gsr	0.996	1	0.83262	2.29934	2.04081e-15	4.95447e-11
Serinc2	0.939	0.607	1.02782	2.79497	2.11671e-15	5.13874e-11
Cd81	0.981	0.929	0.861407	2.36649	2.60647e-15	6.32772e-11
Ceacam1	0.893	0.25	1.28357	3.60949	4.63629e-15	1.12555e-10
Ank	0.832	0.143	1.12122	3.0686	4.6371e-15	1.12575e-10
Eif4g2	0.989	1	0.758792	2.13569	4.83909e-15	1.17479e-10
Btf3	0.996	1	0.630031	1.87767	5.0189e-15	1.21844e-10
Epsti1	0.931	0.571	1.07596	2.93281	1.09171e-14	2.65034e-10
Capns1	0.966	0.929	0.815865	2.26113	1.38015e-14	3.35058e-10
Atp5g1	0.989	1	0.687491	1.98872	1.45598e-14	3.53469e-10
Marcks	0.966	0.893	0.96025	2.61235	2.38885e-14	5.79941e-10
Gnai2	0.992	0.929	0.796617	2.21802	2.61077e-14	6.33816e-10
Rdh10	0.92	0.607	1.38853	4.00895	6.94266e-14	1.68547e-09
Ralbp1	0.973	0.964	1.00369	2.72832	7.41278e-14	1.7996e-09
Fcgbp	0.981	0.821	2.06235	7.86442	7.49388e-14	1.81929e-09
Snx5	0.992	0.964	0.855598	2.35278	8.37429e-14	2.03303e-09
Fxyd4	0.927	0.714	2.12467	8.37017	1.00455e-13	2.43875e-09
Akr1a1	0.989	1	0.640937	1.89826	1.5902e-13	3.86054e-09
Psmb1	0.977	1	0.564121	1.7579	1.87557e-13	4.55333e-09
Txnrd1	0.954	0.786	0.858568	2.35978	3.02174e-13	7.33588e-09
Tbca	0.992	0.964	0.700001	2.01375	3.53339e-13	8.578e-09
Nrip1	0.981	0.821	0.907908	2.47913	5.08325e-13	1.23406e-08
Ostf1	0.908	0.714	0.82458	2.28092	5.11594e-13	1.242e-08
Tspo	0.989	0.964	0.90843	2.48043	5.72229e-13	1.3892e-08
Actr3	0.989	0.964	0.694896	2.0035	7.11225e-13	1.72664e-08
Skp1a	0.977	0.964	0.774358	2.1692	7.65731e-13	1.85896e-08
Chd3	0.958	0.536	0.990979	2.69387	8.44478e-13	2.05014e-08
Prdx5	0.985	0.893	0.880796	2.41282	8.93531e-13	2.16923e-08
Ccser2	0.95	0.75	0.93231	2.54037	9.22131e-13	2.23866e-08
Pycard	0.939	0.893	0.865236	2.37557	9.98871e-13	2.42496e-08
RP23-410L16.4	0.836	0.5	1.15648	3.17874	1.05126e-12	2.55215e-08
Cp	0.893	0.286	1.57651	4.83803	1.17202e-12	2.84531e-08
Clint1	0.969	0.893	0.816234	2.26197	1.19168e-12	2.89305e-08
Uqcrb	0.992	1	0.752366	2.12201	1.31412e-12	3.19028e-08
Cldn7	0.996	1	0.810061	2.24805	1.3588e-12	3.29876e-08
Ppp1cb	0.966	0.857	0.784234	2.19073	1.37967e-12	3.34942e-08
Taldo1	0.985	0.929	0.741289	2.09864	1.47584e-12	3.58289e-08
Purb	0.992	1	0.722211	2.05898	1.58547e-12	3.84905e-08
Gnb1	0.992	0.929	0.783499	2.18912	2.14573e-12	5.2092e-08
Unc5cl	0.855	0.321	1.23485	3.43786	2.67933e-12	6.50461e-08
Pglyrp1	0.947	0.893	1.39747	4.04494	2.7556e-12	6.68976e-08
Nme1	0.977	0.964	0.588382	1.80107	3.10826e-12	7.54593e-08
Rhoa	0.985	1	0.60123	1.82436	4.04692e-12	9.82471e-08
Nfib	0.954	0.929	0.760099	2.13849	4.74621e-12	1.15224e-07
Mgst3	0.866	0.5	1.27181	3.5673	4.91657e-12	1.1936e-07
Arpc2	0.985	0.964	0.68088	1.97562	5.58308e-12	1.3554e-07
Bzw1	0.969	0.964	0.716777	2.04782	6.51723e-12	1.58219e-07
Coa3	0.966	0.857	0.73505	2.08559	7.97667e-12	1.9365e-07
Serpina9	0.714	0.107	1.04628	2.84705	8.18073e-12	1.98604e-07
Psma2	0.966	1	0.620505	1.85987	8.45402e-12	2.05238e-07
Serpinb1a	0.821	0.214	0.921881	2.51401	8.87035e-12	2.15346e-07
Actb	1	1	0.668504	1.95132	9.88147e-12	2.39892e-07
Dap	0.962	0.929	0.771278	2.16253	1.00696e-11	2.4446e-07
Ptn	0.92	0.393	1.57262	4.81924	1.14883e-11	2.78901e-07
Foxc1	0.706	0.071	0.60003	1.82217	1.21908e-11	2.95956e-07
Sec11c	0.969	0.893	0.774091	2.16862	1.22245e-11	2.96775e-07
Rac1	0.969	1	0.659173	1.93319	1.57997e-11	3.83568e-07
Cd14	0.958	0.929	1.05466	2.871	1.88634e-11	4.57946e-07
Arf5	0.985	1	0.547591	1.72908	1.90582e-11	4.62676e-07
Ppia	1	1	0.663504	1.94158	1.93634e-11	4.70086e-07
Rab25	0.973	0.893	0.79374	2.21165	2.09981e-11	5.09772e-07
Tmem176b	0.996	0.964	1.05629	2.87569	2.33924e-11	5.67898e-07
Fxyd3	1	1	1.16557	3.20776	3.25337e-11	7.89821e-07
Pmepa1	0.947	0.75	0.838075	2.31191	4.64523e-11	1.12772e-06
Sept7	0.947	0.857	0.8087	2.24499	5.32788e-11	1.29345e-06
Cox7c	1	1	0.614832	1.84935	6.57969e-11	1.59735e-06
C1d	0.924	0.714	0.737979	2.0917	6.80982e-11	1.65322e-06
Slc44a4	0.847	0.5	0.912796	2.49128	7.09095e-11	1.72147e-06
Tmem45b	0.893	0.5	1.14551	3.14404	7.97712e-11	1.93661e-06
Hspa4	0.969	0.857	0.83588	2.30684	8.69338e-11	2.11049e-06
Ubb	0.992	0.964	0.795954	2.21655	9.41617e-11	2.28596e-06
Greb1	0.76	0.143	0.710281	2.03456	9.92897e-11	2.41046e-06
Elk3	0.76	0.143	0.600023	1.82216	1.44266e-10	3.50234e-06
Ifi27	0.847	0.429	0.958226	2.60707	1.66549e-10	4.04332e-06
Ap3s1	0.95	0.821	0.685732	1.98522	1.69019e-10	4.10328e-06
Cfi	0.725	0.107	0.669654	1.95356	1.80748e-10	4.38801e-06
Chmp5	0.966	0.964	0.590659	1.80518	1.96066e-10	4.7599e-06
Ctsh	0.958	0.929	0.84702	2.33268	2.52129e-10	6.12095e-06
Psmb2	0.954	0.929	0.718835	2.05204	2.64262e-10	6.41549e-06
Alpl	0.786	0.429	1.45727	4.29424	2.64304e-10	6.4165e-06
Golm1	0.805	0.393	1.07827	2.93959	3.0011e-10	7.28577e-06
Arhgdib	0.756	0.143	0.785832	2.19423	3.03626e-10	7.37113e-06
Usmg5	0.981	0.929	0.763416	2.14559	3.1153e-10	7.56302e-06
Pla2g2e	0.676	0.071	0.717911	2.05015	4.06387e-10	9.86585e-06
Tex2	0.916	0.571	1.08811	2.96866	4.604e-10	1.11771e-05
Cox6b1	0.985	1	0.500339	1.64928	4.69372e-10	1.13949e-05
Clic1	0.989	1	0.720625	2.05572	5.24332e-10	1.27292e-05
Pgd	0.916	0.571	0.761393	2.14126	5.34207e-10	1.2969e-05
Cd2ap	0.977	0.964	0.742772	2.10175	5.45778e-10	1.32499e-05
RP23-89C10.1	0.828	0.286	1.62033	5.05477	6.26293e-10	1.52045e-05
Alox5ap	0.721	0.143	0.629135	1.87599	6.42632e-10	1.56012e-05
Fut2	0.824	0.25	0.740233	2.09642	6.51798e-10	1.58237e-05
Lpcat3	0.866	0.393	0.766283	2.15175	6.74498e-10	1.63748e-05
Trim2	0.95	0.75	0.933154	2.54252	7.56232e-10	1.83591e-05
Atp10b	0.824	0.25	0.812187	2.25283	8.33358e-10	2.02314e-05
Plekhs1	0.752	0.143	0.697157	2.00804	8.35773e-10	2.02901e-05
S100a11	0.989	1	0.778516	2.17824	1.23096e-09	2.98841e-05
Adgrg7	0.702	0.107	0.559974	1.75063	1.35379e-09	3.28659e-05
Atp5l	0.992	0.964	0.617224	1.85377	1.43291e-09	3.47869e-05
Psma7	0.985	1	0.62806	1.87397	1.57725e-09	3.82908e-05
Cftr	0.874	0.357	0.81712	2.26397	1.64793e-09	4.00068e-05
Minos1	0.981	1	0.581461	1.78865	1.75572e-09	4.26236e-05
Kcnn4	0.683	0.107	0.508515	1.66282	1.75855e-09	4.26924e-05
Dbi	0.992	1	0.801319	2.22848	2.08304e-09	5.05699e-05
Laptm5	0.779	0.214	0.940377	2.56095	2.10297e-09	5.10539e-05
Tmod3	0.935	0.643	1.08024	2.94539	2.11113e-09	5.1252e-05
Ubl5	0.989	0.964	0.510284	1.66577	2.25596e-09	5.47679e-05
Zdhhc20	0.889	0.5	0.74813	2.11304	2.28056e-09	5.53651e-05
Clec2d	0.794	0.179	0.691334	1.99638	2.32595e-09	5.6467e-05
Scml4	0.74	0.143	0.652568	1.92047	2.33162e-09	5.66048e-05
Ucp2	0.973	0.964	0.665205	1.94489	2.51326e-09	6.10144e-05
Atp5j2	0.992	1	0.571665	1.77121	2.54516e-09	6.17889e-05
Cxcl17	0.954	0.821	0.960795	2.61377	2.64329e-09	6.41712e-05
Atox1	0.969	1	0.554807	1.74161	2.74498e-09	6.66399e-05
Zfand5	0.977	0.929	0.823411	2.27826	2.82947e-09	6.86911e-05
Chmp4b	0.966	0.964	0.541108	1.71791	2.97889e-09	7.23184e-05
Reep5	0.966	0.929	0.902408	2.46553	3.52024e-09	8.54609e-05
H2afy	0.981	1	0.421667	1.5245	3.95712e-09	9.60671e-05
Sh3glb1	0.954	0.893	0.647835	1.9114	4.07645e-09	9.8964e-05
Prdx2	0.992	1	0.600864	1.82369	4.10203e-09	9.95851e-05
Uqcrh	0.992	1	0.49465	1.63992	4.20173e-09	0.000102005
Gnb2	0.996	1	0.483669	1.62202	5.2543e-09	0.000127559
Anxa1	0.985	0.964	0.834901	2.30459	5.437e-09	0.000131994
Atp6v0e	0.981	1	0.542315	1.71998	6.24156e-09	0.000151526
Rhoq	0.729	0.214	0.617709	1.85467	6.31635e-09	0.000153342
Mien1	0.969	0.964	0.581789	1.78924	6.57061e-09	0.000159515
Eya2	0.79	0.286	0.694996	2.0037	6.60668e-09	0.00016039
Gjb2	0.878	0.357	0.726462	2.06775	6.62498e-09	0.000160835
Ckmt1	0.912	0.714	1.03547	2.81643	7.81751e-09	0.000189786
Cyfip1	0.924	0.679	0.764052	2.14696	8.19068e-09	0.000198845
Vamp8	0.962	0.964	0.550953	1.73491	8.37105e-09	0.000203224
Muc4	0.836	0.393	0.913302	2.49254	9.98489e-09	0.000242403
Coro2a	0.775	0.321	0.640493	1.89742	1.00938e-08	0.000245047
Ssbp3	0.927	0.786	0.666348	1.94711	1.04303e-08	0.000253216
Psme1	0.962	0.893	0.609728	1.83993	1.10976e-08	0.000269418
Bcl9	0.905	0.821	0.711038	2.0361	1.12634e-08	0.000273442
Klf4	0.927	0.786	0.967638	2.63172	1.17413e-08	0.000285043
Fam213a	0.996	1	1.13869	3.12269	1.18423e-08	0.000287495
Fam3c	0.908	0.786	0.849205	2.33779	1.2042e-08	0.000292342
Egln1	0.927	0.75	0.795629	2.21583	1.24917e-08	0.000303261
Lrmp	0.698	0.179	0.727076	2.06902	1.41001e-08	0.000342309
Cox5b	0.996	1	0.508727	1.66317	1.41122e-08	0.000342601
Hnrnpc	0.973	1	0.491748	1.63517	1.41515e-08	0.000343557
Sdcbp	0.969	0.964	0.550713	1.73449	1.42515e-08	0.000345983
Sh3bgrl2	0.878	0.571	0.711882	2.03782	1.4396e-08	0.000349491
Qsox1	0.889	0.786	1.16814	3.21601	1.47396e-08	0.000357833
Dynlrb1	0.947	0.857	0.619051	1.85716	1.59466e-08	0.000387134
Tax1bp3	0.874	0.429	0.597225	1.81707	1.6285e-08	0.00039535
Xpnpep1	0.912	0.714	0.714808	2.0438	1.6774e-08	0.000407223
Clca1	0.92	0.786	2.46108	11.7174	1.80348e-08	0.000437831
Frk	0.866	0.357	0.649001	1.91363	1.88095e-08	0.000456639
Cdc42ep2	0.687	0.143	0.602618	1.8269	2.00614e-08	0.00048703
Tshz2	0.79	0.25	0.631112	1.8797	2.08268e-08	0.000505613
Gsto1	0.996	1	1.01466	2.75843	2.20752e-08	0.000535919
Mall	0.687	0.25	0.65582	1.92672	2.30137e-08	0.000558703
Rap1b	0.924	0.821	0.711843	2.03774	2.49611e-08	0.000605981
Ift172	0.771	0.357	0.627382	1.8727	2.59175e-08	0.000629199
Stk38	0.901	0.571	0.707344	2.0286	2.74398e-08	0.000666155
Gstt2	0.878	0.536	0.677428	1.96881	2.78631e-08	0.000676432
Gng12	0.992	1	1.28881	3.62847	2.83857e-08	0.000689119
Atp5f1	0.981	0.964	0.506571	1.65959	2.9356e-08	0.000712675
Msmo1	0.893	0.75	0.955234	2.59928	2.96376e-08	0.000719512
Tpd52l1	0.847	0.643	0.638703	1.89402	2.97145e-08	0.000721378
Gapdh	0.992	1	0.696305	2.00633	2.98068e-08	0.000723621
Pam	0.977	0.929	1.13675	3.11662	3.00485e-08	0.000729487
Nckap1	0.927	0.714	0.696464	2.00665	3.01287e-08	0.000731434
Pomp	0.966	0.964	0.488794	1.63035	3.04336e-08	0.000738836
Actr2	0.92	0.714	0.671167	1.95652	3.35367e-08	0.00081417
Bspry	0.931	0.857	0.584735	1.79452	3.43922e-08	0.000834939
Serpinb5	0.725	0.214	0.545606	1.72565	3.51549e-08	0.000853454
Arpc4	0.92	0.786	0.618151	1.85549	4.15477e-08	0.00100865
Srp14	0.977	0.964	0.511433	1.66768	4.17272e-08	0.00101301
Ahcyl2	0.95	0.929	0.705312	2.02448	4.53014e-08	0.00109978
Jup	0.874	0.643	0.602615	1.82689	5.05647e-08	0.00122756
Cib1	0.897	0.75	0.622027	1.8627	5.64543e-08	0.00137054
Celsr2	0.832	0.357	0.678559	1.97103	5.96801e-08	0.00144885
Csnk1a1	0.981	1	0.487225	1.62779	6.08328e-08	0.00147684
Ap2s1	0.958	0.821	0.711662	2.03737	6.32867e-08	0.00153641
Tnfaip8	0.76	0.286	0.662821	1.94026	7.02445e-08	0.00170533
Cfb	0.668	0.107	0.476793	1.6109	7.61438e-08	0.00184854
Myl12b	0.973	0.964	0.488283	1.62952	8.24597e-08	0.00200187
Mrps14	0.954	0.964	0.505541	1.65788	8.73632e-08	0.00212092
Aspa	0.71	0.214	0.645711	1.90734	9.90312e-08	0.00240418
Itgam	0.698	0.179	0.660882	1.9365	9.92966e-08	0.00241062
Cd9	0.985	1	0.598175	1.8188	1.1059e-07	0.00268479
Rps6ka3	0.866	0.607	0.720062	2.05456	1.15311e-07	0.0027994
Mtmr2	0.824	0.429	0.646598	1.90904	1.20718e-07	0.00293066
RP24-93H15.3	0.824	0.393	0.603334	1.8282	1.21156e-07	0.0029413
Tpm3	0.977	1	0.594276	1.81172	1.22139e-07	0.00296516
Urah	0.798	0.571	0.749514	2.11597	1.32453e-07	0.00321556
Smim22	0.95	0.893	0.637538	1.89182	1.39183e-07	0.00337895
Psenen	0.966	0.929	0.551762	1.73631	1.45165e-07	0.00352416
Snx3	0.927	0.929	0.512424	1.66933	1.4558e-07	0.00353424
Perp	0.943	0.857	0.673573	1.96123	1.479e-07	0.00359057
Rtp4	0.752	0.286	0.692472	1.99865	1.49928e-07	0.0036398
Cyb5b	0.947	0.857	0.671294	1.95677	1.60933e-07	0.00390698
Ap1s1	0.901	0.679	0.60747	1.83578	1.82936e-07	0.00444114
Alox15	0.752	0.286	0.728187	2.07132	1.84254e-07	0.00447313
Myb	0.74	0.393	0.621009	1.86081	1.92086e-07	0.00466327
Ndufv3	0.947	0.893	0.529689	1.6984	1.95868e-07	0.00475508
Psma6	0.969	0.964	0.660595	1.93594	1.99693e-07	0.00484795
Tpi1	0.973	0.964	0.720194	2.05483	2.11246e-07	0.00512843
Tpd52	0.973	0.893	0.56921	1.76687	2.15614e-07	0.00523446
Tcf7l2	0.733	0.286	0.579253	1.78471	2.25096e-07	0.00546467
Ahnak	0.889	0.571	0.915023	2.49683	2.29523e-07	0.00557214
Arg1	0.695	0.393	1.18358	3.26605	2.37655e-07	0.00576955
Bak1	0.87	0.464	0.592563	1.80862	2.47661e-07	0.00601246
Car2	0.992	1	0.7488	2.11446	2.62876e-07	0.00638183
Dazap2	0.969	0.964	0.622276	1.86316	2.72676e-07	0.00661976
M6pr	0.927	0.821	0.530572	1.69991	3.12148e-07	0.00757802
Hnrnpk	0.989	1	0.5125	1.66946	3.16714e-07	0.00768888
Samd12	0.729	0.286	0.62188	1.86243	3.20464e-07	0.0077799
Fasn	0.821	0.429	0.665304	1.94508	3.30676e-07	0.00802781
Akr1b3	0.885	0.714	0.623546	1.86553	3.50405e-07	0.00850678
Hgfac	0.76	0.357	0.593843	1.81093	3.81688e-07	0.00926624
Prkcdbp	0.744	0.429	1.11869	3.06085	3.89751e-07	0.00946197
Tmcc3	0.828	0.464	0.718421	2.05119	3.9432e-07	0.00957291
Tacstd2	0.943	0.893	0.881999	2.41572	4.01805e-07	0.00975462
Fndc3a	0.893	0.821	0.558591	1.74821	4.21173e-07	0.0102248
Hmgcs1	0.893	0.786	0.872607	2.39314	4.55328e-07	0.011054
Endod1	0.821	0.536	0.665105	1.94469	4.58026e-07	0.0111195
Mtch2	0.931	0.964	0.463992	1.59041	4.59029e-07	0.0111438
Abi1	0.882	0.679	0.568801	1.76615	4.59783e-07	0.0111622
Pgk1	0.962	0.964	0.687045	1.98783	4.64833e-07	0.0112847
Rnf130	0.844	0.571	0.582903	1.79123	4.74589e-07	0.0115216
Capza1	0.943	0.857	0.616236	1.85194	4.79518e-07	0.0116413
Epcam	1	1	0.457928	1.58079	4.86479e-07	0.0118103
Fnta	0.824	0.464	0.560866	1.75219	4.87588e-07	0.0118372
Cda	0.836	0.429	0.573235	1.774	5.0241e-07	0.012197
Csde1	0.989	1	0.500686	1.64985	5.11557e-07	0.0124191
Chpt1	0.931	0.679	0.940935	2.56238	5.20655e-07	0.0126399
Dctn4	0.912	0.714	0.599169	1.82061	5.22682e-07	0.0126891
Psmb3	0.969	0.964	0.564068	1.75781	5.93476e-07	0.0144078
Aldoa	0.962	0.964	0.724985	2.0647	6.16646e-07	0.0149703
Car12	0.866	0.536	0.813795	2.25646	6.33965e-07	0.0153908
Hacd4	0.786	0.321	0.677888	1.96971	6.48583e-07	0.0157456
Ddit4	0.763	0.25	0.605711	1.83255	6.64276e-07	0.0161266
Asah1	0.92	0.679	0.689292	1.9923	7.1263e-07	0.0173005
Acer3	0.824	0.429	0.680244	1.97436	7.26019e-07	0.0176256
Bcap31	0.977	1	0.482954	1.62086	7.27264e-07	0.0176558
Egfl6	0.672	0.179	0.511597	1.66795	7.39397e-07	0.0179503
Kif5b	0.966	0.964	0.528864	1.697	8.27072e-07	0.0200788
Psma3	0.981	1	0.474106	1.60658	8.57975e-07	0.0208291
Zmynd8	0.882	0.679	0.596142	1.8151	8.82447e-07	0.0214232
Ndufc1	0.985	0.893	0.56486	1.7592	9.73381e-07	0.0236308
Bmyc	0.847	0.643	0.720614	2.05569	1.03672e-06	0.0251686
Ormdl2	0.927	0.821	0.5438	1.72254	1.04554e-06	0.0253826
Egln3	0.691	0.25	0.699677	2.0131	1.05522e-06	0.0256175
Adam10	0.901	0.75	0.585786	1.7964	1.08665e-06	0.0263807
Gabarap	0.977	1	0.422811	1.52625	1.09269e-06	0.0265272
Tc2n	0.702	0.25	0.571169	1.77034	1.12546e-06	0.0273228
Med24	0.763	0.321	0.719365	2.05313	1.14318e-06	0.027753
Tmem173	0.775	0.464	0.627509	1.87294	1.19937e-06	0.0291172
Hnrnpa2b1	0.992	1	0.511029	1.66701	1.23716e-06	0.0300346
Ndufc2	0.992	0.929	0.47218	1.60349	1.27237e-06	0.0308893
Atxn7l3b	0.966	1	0.448557	1.56605	1.30702e-06	0.0317304
Eif2ak2	0.786	0.393	0.601325	1.82454	1.31273e-06	0.0318691
Por	0.912	0.679	0.694438	2.00258	1.3507e-06	0.032791
RP23-148L8.3	0.756	0.321	1.49762	4.47105	1.38233e-06	0.0335587
Tm9sf3	0.985	1	0.482487	1.6201	1.38961e-06	0.0337357
Rab32	0.729	0.25	0.506936	1.6602	1.47254e-06	0.0357488
Anxa5	0.985	0.893	0.682761	1.97934	1.51341e-06	0.0367409
Prom1	0.935	0.857	0.759203	2.13657	1.53576e-06	0.0372837
Nrtn	0.771	0.464	0.673391	1.96088	1.54652e-06	0.0375449
Atp1b3	0.943	1	0.460433	1.58476	1.61398e-06	0.0391825
Aktip	0.901	0.786	0.651555	1.91852	1.64513e-06	0.0399388
Pgap2	0.874	0.643	0.519547	1.68127	1.72883e-06	0.0419707
Dlx6os1	0.714	0.214	0.443548	1.55823	1.78174e-06	0.0432552
Lgals3	0.866	0.5	0.710476	2.03496	1.83031e-06	0.0444344
Fdps	0.87	0.786	0.808241	2.24396	1.83345e-06	0.0445108
Ikzf2	0.725	0.321	0.644024	1.90413	1.89051e-06	0.045896
Eif3e	0.969	0.964	0.604833	1.83095	1.92886e-06	0.046827
Dctn2	0.874	0.679	0.495383	1.64113	1.98681e-06	0.0482337
Lamtor1	0.908	0.786	0.503602	1.65467	1.99062e-06	0.0483263
Sumo1	0.973	0.964	0.462589	1.58818	2.00981e-06	0.0487923

## Sheet: Table S10B
Supplemental Table S10B: EpSC and GPC versus LPC DEGs (cutoff 1.5-fold, adjusted p-value 0.05)
Gene	Percent of cells expressing in identified cluster	Percent of cell expressing in all other clusters	Average Log2 Fold Change	FoldChange	p_val	p_val_adj
Mme	0.96	0.251	1.42953	4.17672	1.6193e-49	3.93117e-45
Lbp	0.96	0.885	1.39487	4.03445	4.641e-42	1.1267e-37
S100g	0.96	0.749	3.94942	51.9054	6.90137e-39	1.67544e-34
Cldn10	1	0.806	1.35574	3.87963	5.87198e-37	1.42554e-32
Gstm7	0.889	0.277	2.46622	11.7778	8.84868e-35	2.14819e-30
Hdc	0.838	0.215	1.18934	3.28492	1.48102e-32	3.59548e-28
Cd63	0.949	0.869	1.02848	2.79681	1.70445e-31	4.13789e-27
Gstm1	0.919	0.634	1.48922	4.43365	2.74293e-31	6.65901e-27
Gstm5	0.879	0.618	1.62063	5.05629	1.57991e-28	3.83556e-24
Msx1	0.97	0.723	1.40496	4.07538	4.49025e-28	1.0901e-23
Cnn3	0.798	0.356	0.776025	2.17282	6.40765e-27	1.55558e-22
Plat	0.717	0.168	1.96669	7.14695	6.05339e-26	1.46958e-21
Arl4c	0.899	0.764	0.898732	2.45649	3.51347e-25	8.52966e-21
App	0.99	0.942	0.940949	2.56241	7.96391e-25	1.9334e-20
Ccnd1	0.949	0.717	1.27107	3.56465	1.20113e-24	2.916e-20
Fzd10	0.707	0.162	0.629661	1.87698	2.86635e-24	6.95864e-20
Marcksl1	0.818	0.455	0.85257	2.34567	3.36684e-24	8.17368e-20
Tsc22d1	0.949	0.801	1.0141	2.75688	4.31601e-24	1.0478e-19
Rpl12	1	1	0.509653	1.66471	7.36102e-24	1.78703e-19
Ppp2r2b	0.697	0.476	0.901352	2.46293	8.00871e-24	1.94428e-19
Mmp7	0.798	0.492	1.682	5.37629	8.26592e-24	2.00672e-19
Cox7a2l	0.99	0.984	0.71155	2.03715	5.52589e-22	1.34152e-17
Rps27	1	0.995	0.453893	1.57443	1.10111e-21	2.67318e-17
Ctsb	1	0.99	0.812537	2.25362	2.06954e-21	5.02422e-17
Itpr2	0.747	0.586	0.648243	1.91218	2.40318e-21	5.83419e-17
Alad	0.96	0.916	0.782783	2.18755	4.23438e-21	1.02798e-16
Ctsd	1	0.974	0.884136	2.42089	9.56169e-21	2.32129e-16
Mt2	0.758	0.361	1.03672	2.81997	3.99856e-20	9.7073e-16
Enah	0.828	0.67	0.644835	1.90567	4.09541e-20	9.94242e-16
Emb	0.889	0.806	1.05192	2.86315	8.66765e-20	2.10424e-15
Ptn	0.798	0.906	0.896545	2.45112	1.98007e-19	4.80702e-15
Rsbn1	0.798	0.749	0.669159	1.95259	5.06497e-19	1.22962e-14
Sdc4	1	0.953	0.99772	2.71209	7.56127e-19	1.83565e-14
Sema3c	0.96	0.869	0.772731	2.16567	1.33155e-18	3.2326e-14
Lrpap1	0.909	0.853	0.702871	2.01954	2.45536e-18	5.96087e-14
Rpl17	1	1	0.415984	1.51586	3.73055e-18	9.05665e-14
Soat1	0.677	0.183	0.772657	2.16551	1.04569e-17	2.53862e-13
Hspb1	0.889	0.613	0.990093	2.69149	7.74042e-17	1.87914e-12
Nfix	0.98	0.948	0.621887	1.86244	9.64403e-17	2.34128e-12
Il1r1	0.667	0.23	0.866235	2.37794	4.55847e-16	1.10666e-11
Vgll4	0.747	0.565	0.544119	1.72309	1.98007e-15	4.80702e-11
Stx18	0.879	0.665	0.687526	1.98879	2.26264e-15	5.49301e-11
Pla2g4a	0.919	0.911	0.538371	1.71321	2.47327e-15	6.00436e-11
Arnt2	0.667	0.262	0.513549	1.67121	4.18667e-15	1.0164e-10
St13	0.99	0.979	0.679329	1.97255	7.32587e-15	1.7785e-10
Atp11a	0.758	0.634	0.519069	1.68046	8.27724e-15	2.00946e-10
Rbms3	0.667	0.398	0.660763	1.93627	1.29443e-14	3.1425e-10
Ifitm3	1	0.995	0.76685	2.15297	2.03633e-14	4.9436e-10
Creb3l2	0.788	0.634	0.472021	1.60323	2.50149e-14	6.07286e-10
Crip2	0.919	0.895	0.540716	1.71724	3.53249e-14	8.57583e-10
Vtcn1	0.737	0.613	0.413033	1.5114	3.61306e-14	8.77143e-10
Uhrf2	0.949	0.869	0.668193	1.95071	5.24196e-14	1.27259e-09
Nipsnap1	0.717	0.492	0.599429	1.82108	5.74938e-14	1.39578e-09
Ypel3	0.768	0.513	0.473702	1.60593	6.95036e-14	1.68734e-09
Sgms2	0.939	0.822	0.707751	2.02942	1.61888e-13	3.93014e-09
Gadd45b	0.747	0.602	0.918407	2.5053	1.96903e-13	4.7802e-09
Tnfrsf19	0.687	0.476	0.521035	1.68377	1.97058e-13	4.78398e-09
Dst	0.737	0.581	0.480624	1.61708	2.0252e-13	4.91657e-09
Bax	0.949	0.901	0.566499	1.76209	2.21974e-13	5.38887e-09
Plekhs1	0.687	0.696	0.450918	1.56975	9.78624e-13	2.3758e-08
Tle1	0.717	0.372	0.426741	1.53226	1.0517e-12	2.55321e-08
Thrsp	0.667	0.545	0.732654	2.0806	1.05912e-12	2.57124e-08
Sox4	0.939	0.88	0.919531	2.50811	1.085e-12	2.63404e-08
Cyb5r3	0.949	0.859	0.577413	1.78142	1.25484e-12	3.04638e-08
Fndc3b	0.848	0.77	0.442774	1.55702	1.26579e-12	3.07295e-08
Mospd1	0.687	0.576	0.61089	1.84207	1.36167e-12	3.30573e-08
Jun	0.96	0.812	1.03011	2.80137	1.42679e-12	3.46381e-08
Pdgfa	0.808	0.723	0.46606	1.5937	2.28894e-12	5.55687e-08
RP23-89C10.1	0.747	0.791	1.0273	2.79353	2.34441e-12	5.69153e-08
Ank3	0.707	0.476	0.630339	1.87825	2.46563e-12	5.98581e-08
Pdlim4	0.899	0.775	0.557877	1.74696	2.49017e-12	6.04538e-08
Pdcd4	0.96	0.796	0.492975	1.63718	3.05758e-12	7.42288e-08
Fkbp1a	0.96	0.937	0.512256	1.66905	4.0499e-12	9.83194e-08
Dgat2	0.919	0.901	0.819989	2.27047	4.23561e-12	1.02828e-07
Prnp	0.848	0.806	0.545079	1.72475	5.66266e-12	1.37472e-07
Myo6	0.859	0.822	0.503204	1.65401	1.0533e-11	2.55709e-07
Gm47283	0.98	0.916	0.576889	1.78049	1.42717e-11	3.46474e-07
Eid1	0.717	0.518	0.422122	1.52519	1.43475e-11	3.48314e-07
Slc6a6	0.778	0.681	0.560915	1.75228	2.34656e-11	5.69674e-07
Pnrc1	1	0.927	0.605031	1.83131	2.96619e-11	7.20102e-07
Arg2	0.707	0.607	0.526696	1.69333	3.1058e-11	7.53995e-07
Gadd45g	0.818	0.707	0.723493	2.06162	3.76812e-11	9.14786e-07
Cd59a	0.768	0.644	0.42736	1.5332	3.76852e-11	9.14883e-07
Laptm5	0.697	0.738	0.500737	1.64994	3.96183e-11	9.61814e-07
Atp1b1	0.818	0.702	0.504687	1.65647	6.33685e-11	1.5384e-06
Wls	0.96	0.953	0.664831	1.94416	6.53409e-11	1.58628e-06
RP23-214L4.1	0.97	0.974	0.773648	2.16766	1.02968e-10	2.49975e-06
Cdk4	0.96	0.927	0.431271	1.53921	1.42669e-10	3.46358e-06
Fkbp4	0.98	0.979	0.408255	1.50419	1.59804e-10	3.87957e-06
Pgrmc1	0.899	0.869	0.509052	1.66371	1.79202e-10	4.35049e-06
Lurap1l	0.768	0.691	0.487047	1.6275	1.88386e-10	4.57345e-06
Foxo1	0.778	0.639	0.443306	1.55785	2.23066e-10	5.41538e-06
Slc23a1	0.667	0.366	0.431531	1.53961	2.29073e-10	5.5612e-06
Maged1	0.828	0.738	0.452858	1.5728	2.53966e-10	6.16553e-06
Fxr1	0.859	0.822	0.459216	1.58283	2.6557e-10	6.44723e-06
Mecom	0.97	0.937	0.579848	1.78577	4.36463e-10	1.0596e-05
Nr4a1	0.687	0.435	0.908214	2.47989	5.03368e-10	1.22203e-05
Zfp703	0.768	0.754	0.538826	1.71399	5.33736e-10	1.29575e-05
Mxd4	0.778	0.623	0.454952	1.5761	5.65818e-10	1.37364e-05
AC167121.2	0.859	0.974	0.732769	2.08083	6.06705e-10	1.4729e-05
Ifitm1	0.98	0.979	0.924409	2.52038	6.88587e-10	1.67168e-05
Itm2c	0.909	0.869	0.415902	1.51574	9.09263e-10	2.20742e-05
Fos	0.949	0.948	0.873315	2.39484	9.29849e-10	2.25739e-05
Ier2	0.939	0.853	0.773131	2.16654	1.03738e-09	2.51845e-05
Ppp1r15a	0.828	0.644	0.791398	2.20648	1.23402e-09	2.99583e-05
Igf1r	0.667	0.602	0.428983	1.5357	1.41198e-09	3.42786e-05
Jund	0.99	0.979	0.599761	1.82168	1.74825e-09	4.24423e-05
Tmod3	0.879	0.921	0.620707	1.86024	3.05692e-09	7.42128e-05
Sox17	0.909	0.822	0.561513	1.75332	3.24706e-09	7.88289e-05
Aifm1	0.768	0.681	0.496326	1.64267	3.45953e-09	8.3987e-05
Cebpd	0.758	0.628	0.815625	2.26059	4.93557e-09	0.000119821
Gtf2i	0.828	0.749	0.412811	1.51106	6.56462e-09	0.000159369
Egr1	0.899	0.686	0.909587	2.4833	6.65358e-09	0.000161529
Arid5b	0.889	0.859	0.422112	1.52518	7.48765e-09	0.000181778
Malat1	1	1	0.617902	1.85503	7.84643e-09	0.000190488
Mpc2	0.929	0.948	0.486956	1.62736	1.92978e-08	0.000468493
Gadd45a	0.929	0.895	0.565375	1.76011	2.19792e-08	0.000533589
Fosb	0.828	0.675	0.821302	2.27346	2.93757e-08	0.000713154
Prdx6	0.98	0.974	0.583651	1.79257	3.63077e-08	0.000881442
Pgpep1	0.737	0.592	0.413361	1.51189	3.89766e-08	0.000946234
Tgif1	0.929	0.801	0.452555	1.57232	4.97133e-08	0.00120689
Btg2	0.96	0.911	0.822009	2.27506	4.97903e-08	0.00120876
Cldn3	0.99	0.969	0.422341	1.52553	4.98808e-08	0.00121096
Dnaja1	0.99	0.979	0.514051	1.67205	6.62059e-08	0.00160728
Ly6e	1	0.984	0.592508	1.80852	7.36065e-08	0.00178694
Ptprf	0.939	0.838	0.452736	1.57261	8.05159e-08	0.00195469
Tsc22d2	0.737	0.602	0.505928	1.65852	8.22353e-08	0.00199643
Cyr61	0.869	0.717	1.01688	2.76455	9.03306e-08	0.00219296
Pgr	0.747	0.702	0.535009	1.70746	1.23032e-07	0.00298684
Fbln1	0.939	0.953	0.527868	1.69531	1.45168e-07	0.00352424
Ccnl1	0.899	0.89	0.441367	1.55483	1.45746e-07	0.00353828
Edn1	0.758	0.613	1.03554	2.81664	2.88053e-07	0.00699305
Tmed3	0.889	0.869	0.57864	1.78361	3.08094e-07	0.0074796
Tpm1	0.848	0.832	0.702346	2.01848	5.44306e-07	0.0132141
Mt1	0.899	0.958	0.719816	2.05406	1.10773e-06	0.0268925
F3	0.899	0.859	0.614946	1.84956	1.33422e-06	0.0323909
Junb	0.97	0.927	0.72078	2.05604	1.34271e-06	0.0325969
